# Supplementary material for: Bistability in a Metabolic Network Underpins the De Novo Evolution of Colony Switching in Pseudomonas fluorescens
Source: PLoS Biol. 2015 Mar 12;13(3):e1002109. doi: 10.1371/journal.pbio.1002109 (PMC4357382; doi:10.1371/journal.pbio.1002109)
Supplement: S1 Code — The complete code for the stochastic growth-capsulation model presented in the main Results, S5 Fig, and S6 Fig. The code contains details of initial conditions, reaction rates, parameters, and the simulations presented in Fig. 6B and 6C. UXP level can be set to low (0.003, switchers), intermediate (0.3) or high (3, ancestors). See also S2 Code. (M) [file pbio.1002109.s001.m]

% Reactants with initial conditions (see S5 Fig.)
numofelements=15;
X=zeros(1,numofelements);
X(1)=100; % UXP
X(2)=10; % CAP
X(3)=0; % UDPglucose
X(4)=10; % Activator
X(5)=0; % UXPActivator complex
X(6)=1; % DNAcap
X(7)=0; % DNAcapActivator complex
X(8)=0; % mRNAcap
X(9)=0; % Repressor
X(10)=0; % DNAcapRepressor complex
X(11)=0; % DNArepressorCAP complex
X(12)=0; % DNArepressorCAP2 complex (2 x CAP)
X(13)=0; % DNArepressorCAP11 complex (1 CAP attached to DNA, 1 not)
X(14)=0; % mRNArepressor
X(15)=1; % DNArepressor

% Reactions (first line is the reactants, second is the products)
numofreactions=23;
A=zeros(numofreactions,length(X));
A(1,[1 2])=[1 1];
Y(1,[1 3])=[-1 1];

A(2,[1 4])=[1 1];
Y(2,[1 4 5])=[-1 -1 1];

A(3,[5])=[1];
Y(3,[5 1 4])=[-1 1 1];

A(4,[6 4])=[1 1];
Y(4,[6 4 7])=[-1 -1 1];

A(5,[7])=[1];
Y(5,[6 4 7])=[1 1 -1];

A(6,[7])=[1];
Y(6,[8])=[1];

A(7,[8])=[1];
Y(7,[2])=[1];

A(8,[6 9])=[1 1];
Y(8,[6 9 10])=[-1 -1 1];

A(9,[10])=[1];
Y(9,[6 9 10])=[1 1 -1];

A(10,[6])=1;
Y(10,[8])=1;

A(11,[8])=[1];
Y(11,[8])=[-1];

A(12,[15 2])=[1 1];
Y(12,[15 2 11])=[-1 -1 1];

A(13,[11])=[1];
Y(13,[11 15 2])=[-1 1 1];

A(14,[11 2])=[1 1];
Y(14,[11 2 12])=[-1 -1 1];

A(15,[12])=[1];
Y(15,[12 13])=[-1 1];

A(16,[13])=[1];
Y(16,[13 15 2])=[-1 1 2];

A(17,[13])=[1];
Y(17,[13 12])=[-1 1];

A(18,[12])=[1];
Y(18,[14])=[1];

A(19,[14])=[1];
Y(19,[9])=[1];

A(20,[14])=[1];
Y(20,[14])=[-1];

A(21,[9])=[1];
Y(21,[9])=[-1];

A(22,[2])=[1];
Y(22,[2])=[-1];

A(23,[1])=[1];
Y(23,[1])=[-1];


% Rates of reactions (see Figure S3)
rates=zeros(size(A,1),1);
uflux=.3; % uxp flux (.003 for low, .3 for intermediate, 3 for high), rate for equation A1 
rates(1)=.0001; % A2 
rates(2)=.05; % A4 forward
rates(3)=.0005; % A4 backward
rates(4)=.05; % B1 forward
rates(5)=.00002; % B1 backward
rates(6)=.05; % B3
rates(7)=.01; % B4
rates(8)=.01; % C6 forwards
rates(9)=.00003; % C6 backwards
rates(10)=.01; % B2
rates(11)=.01; % D1
rates(12)=.00001; % C1 forwards
rates(13)=.001; % C1 backwards
rates(14)=.00001; % C2
rates(15)=.001; % C3 forwards
rates(16)=.001; % C7
rates(17)=.005; % C3 backwards
rates(18)=.05; % C4
rates(19)=.05; % C5
rates(20)=.01; % D2
rates(21)=.001; % D3
rates(22)=.001; % D4
rates(23)=.001; % A3 (assume PyrG is fixed)


% Parameters for simulation
tmax=2*10^5; % maximum time
t=0; % initial time
told=0; % counter for previous time step
datamat=zeros(tmax+1,length(X)+1); % store data of times and number of each molecule, may need to be extended
datamat(1,:)=[t X]; % initialize
ct=1; % counter for number of unique reactions simulated
rehisold=0; % counter for previous reaction
as=zeros(1,numofreactions+1); % reaction proclivities
as(end)=uflux;

% Simulation
while t<tmax;
    % Calculate proclivities
    for j1=1:numofreactions
        as(j1)=rates(j1)*prod(X(A(j1,:)>0));
    end
    % Calculate time
    told=t;
    t=t-1*log(rand())/sum(as);
    % Determine which reaction occurs
    ind=sum(rand()>cumsum(as./sum(as)))+1;
    if ind==numofreactions+1;
	% Add UTP
        X(1)=X(1)+1;
    else
        X=X+Y(ind,:); 
    end
    % Store data
    if ind~=rehisold
        ct=ct+1; % new reaction, add to counter
        if ct>size(datamat,1);
            % Extend size of data mat
            datamat=[datamat;zeros(100000,length(X)+1)];
        end
        datamat(ct,:)=[t X];
        rehisold=ind;
    end 
end

% Prune early burn-in phase for datamat
datamatold=datamat;
st=round(.05*ct);
datamat=datamat(st+1:ct,:);
datamat(:,1)=datamat(:,1)-datamatold(st,1); % adjust time


% Visualize colanic acid-like polymer levels
close all;plot(datamat(:,1)/60/60,datamat(:,3),'bo-','LineWidth',3);
xlabel('Time (hours)','FontSize',18)
ylabel('Amount of CAP','FontSize',18)
set(gca,'TickLength',[.025 .025],'LineWidth',2)
axis square
axis([0 48 -5 100]);
