# Supplementary material for: Bistability in a Metabolic Network Underpins the De Novo Evolution of Colony Switching in Pseudomonas fluorescens
Source: PLoS Biol. 2015 Mar 12;13(3):e1002109. doi: 10.1371/journal.pbio.1002109 (PMC4357382; doi:10.1371/journal.pbio.1002109)
Supplement: S1 Data — (XLS) [file pbio.1002109.s003.xls]

## Sheet: fig1d_genotype_reconstructions
Picture Name	Cap+	Cap-	Total Counted		Picture Name	Cap+	Cap-	Total Counted		Picture Name	Cap+	Cap-	Total Counted		Picture Name	Cap+	Cap-	Total Counted		Picture Name	Cap+	Cap-	Total Counted		Picture Name	Cap+	Cap-	Total Counted		Summary Graph
1: SBW25 (1A0), replicate 1					2: 1A0-carB*, replicate 1					3: 1A4, replicate 1					4: 1A4-carB*, replicate 1					5: 1B4, replicate 1					6: 1B4-carBwt, replicate 1					Genotype	Proportion Cap+	SE
img_8904	0	81			img_9194	3	97			img_0005	0	91			img_9551	6	44			img_9440	7	75			img_9940	0	100			1A0	0.0016	0.000748331
img_8911	1	48			img_9196	4	29			img_0006	0	100			img_9552	5	43			img_9441	4	67			img_9941	0	100			1A0-carB*	0.0552	0.00523832
img_8912	0	60			img_9197	5	42			img_0007	0	83			img_9553	5	49			img_9442	4	71			img_9942	0	100			1A4	0.0016	0.000748331
img_8914	0	80			img_9198	2	50			img_0008	0	61			img_9563	5	73			img_9443	5	72			img_9943	0	100			1A4-carB*	0.076	0.00328634
img_8917	0	49			img_9199	0	44			img_0009	0	100			img_9557	4	31			img_9444	6	94			img_9947	1	99			1B4	0.0844	0.00643117
img_8918	0	62			img_9200	7	93			img_0011	0	65			img_9561	8	92			img_9449	5	90				1	499	500		1B4-carBwt	0.0016	0.000748331
img_8921	0	69			img_9201	4	96				0	500	500		img_9562	5	74				31	469	500
img_8925	0	50			img_9204	3	21								img_9555	4	52								6: 1B4-carBwt, replicate 2
	1	499	500			28	472	500		3: 1A4, replicate 2						42	458	500		5: 1B4, replicate 2					img_9327	1	99
										img_9048	0	100								img_9284	5	71			img_9328	1	99
1: SBW25 (1A0), replicate 2					2: 1A0-carB*, replicate 2					img_9049	0	100			4: 1A4-carB*, replicate 2					img_9286	2	41			img_9331	0	100
img_8926	0	100			img_9691	5	95			img_9050	0	100			img_9567	7	93			img_9287	6	39			img_9321	0	78
img_8927	1	99			img_9692	5	90			img_9051	0	100			img_9572	8	54			img_9288	6	56			img_9322	0	66
img_8931	0	100			img_9693	2	85			img_9057	1	99			img_9575	6	94			img_9289	5	88			img_9323	0	56
img_8933	0	100			img_9694	5	95				1	499	500		img_9676	6	94			img_9290	6	94				2	498	500
img_8934	0	100			img_9695	9	91								img_9570	6	73			img_9291	10	64
	1	499	500		img_9697	4	14			3: 1A4, replicate 3					img_9565	5	54			img_9295	3	4			6: 1B4-carBwt, replicate 3
						30	470	500		img_9027	0	62				38	462	500			43	457	500		img_9953	0	100
1: SBW25 (1A0), replicate 3										img_9028	0	74													img_9954	0	100
img_9549	0	100			2: 1A0-carB*, replicate 3					img_9029	0	81			4: 1A4-carB*, replicate 3					5: 1B4, replicate 3					img_9955	0	100
img_9537	0	71			img_9906	3	48			img_9031	1	29			img_9217	5	95			img_9891	9	91			img_9956	0	100
img_9539	1	67			img_9907	0	54			img_9033	0	75			img_9222	7	67			img_9881	9	91			img_9963	0	100
img_9541	0	79			img_9908	3	25			img_9037	0	73			img_9223	2	37			img_9883	15	85				0	500	500
img_9547	0	67			img_9909	2	49			img_9038	0	80			img_9228	9	80			img_9890	6	94
img_9548	0	73			img_9912	3	51			img_9039	0	25			img_9230	3	81			img_9885	5	95			6: 1B4-carBwt, replicate 4
img_9543	1	40			img_9913	2	50				1	499	500		img_9232	4	84				44	456	500		img_9717	0	100
img_9544	0	1			img_9914	5	27								img_9220	3	23								img_9718	0	100
	2	498	500		img_9915	3	64			3: 1A4, replicate 4						33	467	500		5: 1B4, replicate 4					img_9721	0	100
					img_9917	4	47			img_9060	0	84								img_9667	9	85			img_9723	0	100
1: SBW25 (1A0), replicate 4					img_9919	1	59			img_9061	0	93			4: 1A4-carB*, replicate 4					img_9660	11	89			img_9725	0	100
img_8967	0	100				26	474	500		img_9062	0	100			img_9920	5	59			img_9661	9	91				0	500	500
img_8968	0	100								img_9063	0	100			img_9922	5	65			img_9664	11	84
img_8970	0	100			2: 1A0-carB*, replicate 4					img_9071	0	100			img_9933	10	90			img_9666	9	91			6: 1B4-carBwt, replicate 5
img_8972	0	100			img_9300	2	45			img_9070	0	23			img_9936	6	62			img_9665	2	9			img_9234	1	99
img_8985	0	100			img_9302	1	48				0	500	500		img_9937	5	54				51	449	500		img_9235	0	100
	0	500	500		img_9304	1	47								img_9932	6	94								img_9236	0	100
					img_9305	2	43			3: 1A4, replicate 5					img_9924	4	35			5: 1B4, replicate 5					img_9237	0	100
1: SBW25 (1A0), replicate 5					img_9307	3	63			img_9072	0	100				41	459	500		img_9894	8	75			img_9238	0	78
img_9647	0	59			img_9310	2	48			img_9073	0	100								img_9895	6	83			img_9240	0	22
img_9648	0	53			img_9311	4	37			img_9074	1	99			4: 1A4-carB*, replicate 5					img_9896	6	77				1	499	500
img_9649	0	81			img_9312	1	99			img_9075	0	100			img_9577	5	75			img_9905	9	91
img_9650	0	77			img_9313	3	51			img_9077	1	99			img_9581	4	48			img_9898	10	90
img_9651	0	75				19	481	500			2	498	500		img_9587	9	79			img_9901	3	42
img_9652	0	73													img_9588	6	94				42	458	500
img_9653	0	82			2: 1A0-carB*, replicate 5										img_9583	4	72
	0	500	500		img_9704	11	89								img_9579	5	81
					img_9708	7	93								img_9580	3	15
					img_9709	6	94									36	464	500
					img_9711	6	94
					img_9715	5	95
						35	465	500
Data Summaries
Replicate	Cap+	Cap-	Proportion Cap+		Replicate	Cap+	Cap-	Proportion Cap+		Replicate	Cap+	Cap-	Proportion Cap+		Replicate	Cap+	Cap-	Proportion Cap+		Replicate	Cap+	Cap-	Proportion Cap+		Replicate	Cap+	Cap-	Proportion Cap+
1	1	499	0.002		1	28	472	0.056		1	0	500	0		1	42	458	0.084		1	31	469	0.062		1	1	499	0.002
2	1	499	0.002		2	30	470	0.06		2	1	499	0.002		2	38	462	0.076		2	43	457	0.086		2	2	498	0.004
3	2	498	0.004		3	26	474	0.052		3	1	499	0.002		3	33	467	0.066		3	44	456	0.088		3	0	500	0
4	0	500	0		4	19	481	0.038		4	0	500	0		4	41	459	0.082		4	51	449	0.102		4	0	500	0
5	0	500	0		5	35	465	0.07		5	2	498	0.004		5	36	464	0.072		5	42	458	0.084		5	1	499	0.002
average	0.8	499.2	0.0016		average	27.6	472.4	0.0552		average	0.8	499.2	0.0016		average	38	462	0.076		average	42.2	457.8	0.0844		average	0.8	499.2	0.0016
stdev	0.83666	0.83666	0.00167332		stdev	5.85662	5.85662	0.0117132		stdev	0.83666	0.83666	0.00167332		stdev	3.67423	3.67423	0.00734847		stdev	7.19027	7.19027	0.0143805		stdev	0.83666	0.83666	0.00167332
se	0.374166	0.374166	0.000748331		se	2.61916	2.61916	0.00523832		se	0.374166	0.374166	0.000748331		se	1.64317	1.64317	0.00328634		se	3.21559	3.21559	0.00643117		se	0.374166	0.374166	0.000748331
