# Supplementary material for: Bistability in a Metabolic Network Underpins the De Novo Evolution of Colony Switching in Pseudomonas fluorescens
Source: PLoS Biol. 2015 Mar 12;13(3):e1002109. doi: 10.1371/journal.pbio.1002109 (PMC4357382; doi:10.1371/journal.pbio.1002109)
Supplement: S2 Data — (XLS) [file pbio.1002109.s004.xls]

## Sheet: fig4a_genotype_propcap
Picture Name	Cap+	Cap-	Total Counted		Picture Name	Cap+	Cap-	Total Counted		Picture Name	Cap+	Cap-	Total Counted		Picture Name	Cap+	Cap-	Total Counted		Picture Name	Cap+	Cap-	Total Counted		Summary Graph
1: SBW25 (1A0), replicate 1					2: 1B4, replicate 1					3: SBW25-∆ndk, replicate 1					4: 1B4-∆ndk, replicate 1					5: JG176∆Cre, replicate 1					Genotype	Proportion Cap+	SE
Tv24	0	33			Tv13	5	80			Tv44	5	69			Tv58	37	18			Tv76	33	36			SBW25	0.0032	0.0008
Tv25	0	29			Tv14	2	98			Tv45	8	77			Tv59	25	4			Tv77	21	21			SBW25-∆ndk	0.1856	0.0222477
Tv26	0	27			Tv15	4	96			Tv46	8	92			Tv60	32	20			Tv78	32	28			1B4	0.0572	0.0103653
Tv27	0	24			Tv16	7	93			Tv47	6	69			Tv61	17	14			Tv79	43	24			1B4-∆ndk	0.583	0.0386833
Tv28	0	39			Tv18	7	89			Tv48	3	54			Tv62	33	21			Tv80	38	14			JG176∆Cre	0.5336	0.0478723
Tv29	0	33			Tv19	1	18			Tv49	13	43			Tv63	61	15			Tv81	30	26
Tv30	0	47				26	474	0		Tv50	5	32			Tv64	22	12			Tv82	33	13
Tv31	0	39								Tv51	2	14			Tv65	30	12			Tv83	35	25
Tv32	1	34			2: 1B4, replicate 2						50	450	500		Tv66	25	20			Tv84	23	25
Tv33	0	41			Tv106	2	24								Tv67	26	21				288	212	500
Tv34	0	31			Tv107	2	28			3: SBW25-∆ndk, replicate 2					Tv68	21	14
Tv35	0	44			Tv108	2	23			Tv136	13	46				329	171	500		5: JG176∆Cre, replicate 2
Tv36	1	25			Tv109	0	31			Tv137	15	45								Tv171	16	17
Tv37	0	40			Tv110	3	24			Tv138	9	38			4: 1B4-∆ndk, replicate 2					Tv172	19	17
Tv38	0	12			Tv111	0	35			Tv140	7	60			Tv149	25	27			Tv173	15	23
	2	498	500		Tv112	2	25			Tv141	9	77			Tv150	23	23			Tv174	22	25
					Tv113	2	26			Tv142	14	69			Tv151	23	28			Tv175	19	17
1: SBW25 (1A0), replicate 2					Tv115	4	34			Tv143	26	72			Tv152	15	22			Tv176	28	12
Tv96	0	100			Tv116	1	29				93	407	500		Tv153	18	15			Tv177	14	9
Tv97	0	100			Tv117	6	25								Tv154	17	19			Tv178	23	20
Tv98	0	100			Tv118	3	27			3: SBW25-∆ndk, replicate 3					Tv155	22	19			Tv179	16	19
Tv99	1	99			Tv119	4	28			Tv219	10	37			Tv156	30	23			Tv180	20	17
Tv100	0	100			Tv120	2	21			Tv220	2	46			Tv157	26	26			Tv181	21	17
	1	499	500		Tv121	5	32			Tv221	18	42			Tv158	12	21			Tv182	12	21
					Tv122	0	23			Tv222	18	47			Tv159	20	20			Tv183	15	11
1: SBW25 (1A0), replicate 3					Tv123	4	23			Tv223	6	31			Tv160	9	17			Tv184	12	14
Tv193	1	54				42	458	500		Tv224	13	45				240	260	500		Tv185	6	3
Tv194	1	74								Tv225	23	77									258	242	500
Tv195	0	65			2: 1B4, replicate 3					Tv226	12	73			4: 1B4-∆ndk, replicate 3
Tv196	1	78			Tv206	3	97				102	398	500		Tv241	65	35			5: JG176∆Cre, replicate 3
Tv197	0	80			Tv207	2	98								Tv242	78	22			Tv256	23	11
Tv198	0	86			Tv208	3	97			3: SBW25-∆ndk, replicate 4					Tv243	62	38			Tv257	21	22
Tv199	0	60			Tv209	3	97			Tv311	13	32			Tv244	62	29			Tv258	25	19
	3	497	500		Tv210	4	96			Tv312	10	32			Tv245	66	34			Tv259	13	18
						15	485	500		Tv313	10	40			Tv246	6	3			Tv260	23	29
1: SBW25 (1A0), replicate 4										Tv314	16	39				339	161	500		Tv261	20	11
Tv277	0	76			2: 1B4, replicate 4					Tv315	10	43								Tv262	13	24
Tv278	0	74			Tv291	3	22			Tv316	11	30			4: 1B4-∆ndk, replicate 4					Tv263	27	23
Tv279	1	68			Tv292	2	28			Tv317	13	43			Tv331	35	38			Tv264	17	26
Tv280	0	79			Tv293	1	37			Tv318	6	42			Tv332	38	25			Tv265	20	23
Tv281	0	52			Tv294	2	32			Tv319	6	39			Tv333	30	26			Tv266	15	22
Tv282	0	69			Tv295	3	33			Tv320	13	47			Tv334	40	42			Tv267	19	16
Tv283	0	81			Tv296	3	28			Tv321	1	4			Tv335	35	32			Tv268	11	9
	1	499	500		Tv297	4	19				109	391	500		Tv336	33	31				247	253	500
					Tv298	1	31								Tv337	35	42
1: SBW25 (1A0), replicate 5					Tv299	2	33			3: SBW25-∆ndk, replicate 5					Tv338	12	6			5: JG176∆Cre, replicate 4
Tv369	1	99			Tv300	3	36			Tv385	2	14				258	242	500		Tv351	23	21
Tv370	0	84			Tv301	7	38			Tv386	6	19								Tv352	19	30
Tv371	0	52			Tv302	2	40			Tv387	7	20			4: 1B4-∆ndk, replicate 5					Tv353	21	38
Tv372	0	100			Tv303	5	35			Tv388	4	21			Tv411	46	54			Tv354	25	44
Tv373	0	76			Tv304	0	39			Tv389	7	13			Tv412	69	31			Tv355	24	52
Tv374	0	57			Tv305	1	10			Tv390	8	17			Tv413	61	39			Tv356	21	27
Tv375	0	31				39	461	500		Tv391	8	16			Tv414	49	51			Tv357	19	24
	1	499	500							Tv392	3	19			Tv415	59	41			Tv358	21	27
					2: 1B4, replicate 5					Tv393	4	29				284	216	500		Tv359	25	39
					Tv381	6	94			Tv394	4	23									198	302	500
					Tv382	4	96			Tv395	4	20
					Tv383	3	97			Tv396	7	25								5: JG176∆Cre, replicate 5
					Tv384	5	95			Tv397	8	14								Tv422	26	31
					Tv442	3	97			Tv398	6	15								Tv423	14	18
						21	479	500		Tv399	8	21								Tv424	21	14
										Tv400	3	26								Tv425	24	17
										Tv401	7	14								Tv426	34	17
										Tv402	3	19								Tv427	55	14
										Tv403	5	16								Tv428	60	12
										Tv404	3	24								Tv429	21	8
										Tv405	3	5								Tv430	14	5
											110	390	500							Tv431	15	4
																				Tv432	30	8
																				Tv433	29	9
																					343	157	500
Data Summaries
Replicate	Cap+	Cap-	Proportion Cap+		Replicate	Cap+	Cap-	Proportion Cap+		Replicate	Cap+	Cap-	Proportion Cap+		Replicate	Cap+	Cap-	Proportion Cap+		Replicate	Cap+	Cap-	Proportion Cap+
1	2	498	0.004		1	26	474	0.052		1	50	450	0.1		1	329	171	0.658		1	288	212	0.576
2	1	499	0.002		2	42	458	0.084		2	93	407	0.186		2	240	260	0.48		2	258	242	0.516
3	3	497	0.006		3	15	485	0.03		3	102	398	0.204		3	339	161	0.678		3	247	253	0.494
4	1	499	0.002		4	39	461	0.078		4	109	391	0.218		4	258	242	0.516		4	198	302	0.396
5	1	499	0.002		5	21	479	0.042		5	110	390	0.22		5	284	216	0.568		5	343	157	0.686
average	1.6	498.4	0.0032		average	28.6	471.4	0.0572		average	92.8	407.2	0.1856		average	290	210	0.583		average	266.8	233.2	0.5336
stdev	0.894427	0.894427	0.00178885		stdev	11.5888	11.5888	0.0231776		stdev	103.5	24.8737	0.0497474		stdev	43.2493	49.7896	0.0864986		stdev	53.5229	53.5229	0.107046
se	0.4	0.4	0.0008		se	5.18266	5.18266	0.0103653		se	46.2866	11.1238	0.0222477		se	19.3417	22.2666	0.0386833		se	23.9362	23.9362	0.0478723
