# Supplementary material for: Bistability in a Metabolic Network Underpins the De Novo Evolution of Colony Switching in Pseudomonas fluorescens
Source: PLoS Biol. 2015 Mar 12;13(3):e1002109. doi: 10.1371/journal.pbio.1002109 (PMC4357382; doi:10.1371/journal.pbio.1002109)
Supplement: S3 Data — (XLSX) [file pbio.1002109.s005.xlsx]

## Sheet: fig4b_nucleotide_measurements
Genotype	Replicate	UMP (mol/cfu)	UDP (mol/cfu)	UTP (mol/cfu)			Average			Standard Error
SBW25	1	1.98846	0.555274	1.5077		Genotype	UMP	UDP	UTP	UMP	UDP	UTP
	2	2.58502	0.55987	1.56026		SBW25	2.14749	0.700378	2.16909	0.401087	0.0698077	0.304751
	3	3.19012	0.933829	3.16404		1A4	0.806761	0.657344	1.85521	0.172209	0.134904	0.414956
	4	2.20836	0.746521	2.41052		SBW25-Δndk	0.83467	0.296534	0.38713	0.123778	0.0395052	0.0442781
	5	0.765495	0.706397	2.20291		1B4	0.437101	0.156907	0.413175	0.071042	0.00966047	0.025709
1A4	1	1.25659	0.855509	2.67891		1B4-Δndk	1.75586	1.9966	5.38192	0.503055	0.858763	2.4657
	2	0.746399	0.439302	1.17534		JG176ΔCre	1.38642	1.19737	2.9943	0.328972	0.294733	0.835196
	3	0.319016	0.345922	1.1271
	4	1.12461	1.0733	3.04239
	5	0.587192	0.57269	1.25229
1B4	1	0.585001	0.155316	0.420978
	2	0.582814	0.158003	0.507913
	3	0.457975	0.122686	0.393886
	4	0.216829	0.180943	0.384688
	5	0.342883	0.167584	0.35841
SBW25-Δndk	1	1.26605	0.435479	0.299891
	2	0.960572	0.31676	0.341128
	3	0.624859	0.255348	0.500892
	4	0.667767	0.27524	0.487293
	5	0.654103	0.199845	0.306447
JG176ΔCre	1	2.26236	0.696609	1.00477
	2	0.416751	0.322981	0.946444
	3	1.9378	1.47945	4.71021
	4	1.00239	1.59377	3.87216
	5	1.3128	1.89402	4.43794
1B4-Δndk	1	1.71096	0.645126	0.87282
	2	0.831276	1.06006	3.39903
	3	0.947948	0.935476	2.55531
	4	1.65155	2.04152	5.24942
	5	3.63756	5.30082	14.833
