# Supplementary material for: Bistability in a Metabolic Network Underpins the De Novo Evolution of Colony Switching in Pseudomonas fluorescens
Source: PLoS Biol. 2015 Mar 12;13(3):e1002109. doi: 10.1371/journal.pbio.1002109 (PMC4357382; doi:10.1371/journal.pbio.1002109)
Supplement: S4 Data — (XLS) [file pbio.1002109.s006.xls]

## Sheet: fig5a_1B4_medium
No additions					Arginine Hydrochloride																				Uracil																				Both Arginine Hydrochloride and Uracil
Picture Name	Cap+	Cap-	Total Counted		Picture Name	Cap+	Cap-	Total Counted		Picture Name	Cap+	Cap-	Total Counted		Picture Name	Cap+	Cap-	Total Counted		Picture Name	Cap+	Cap-	Total Counted		Picture Name	Cap+	Cap-	Total Counted		Picture Name	Cap+	Cap-	Total Counted		Picture Name	Cap+	Cap-	Total Counted		Picture Name	Cap+	Cap-	Total Counted		Picture Name	Cap+	Cap-	Total Counted
1: KB (no additions), replicate 1					2: KB+0.1 mM Arginine, replicate 1					3: KB+0.5 mM Arginine, replicate 1					4: KB+1 mM Arginine, replicate 1					5: KB+2 mM Arginine, replicate 1					6: KB+0.1 mM Uracil, replicate 1					7: KB+0.5 mM Uracil, replicate 1					8: KB+1 mM Uracil, replicate 1					9: KB+2 mM Uracil, replicate 1					10: KB+0.1 mM Arginine and 0.1 mM Uracil, replicate 1
img_6560	19	63			img_7027	12	45			img_6990	16	84			img_7110	9	91			img_6804	13	53			img_6498	12	88			img_7317	3	97			img_7070	2	98			img_6208	2	98			img_6316	4	96
img_6561	17	70			img_7029	10	35			img_6994	6	69			img_7113	8	92			img_6805	10	59			img_6499	3	97			img_7318	5	95			img_7071	3	97			img_6209	0	100			img_6317	1	99
img_6563	11	72			img_7030	10	39			img_6995	4	65			img_7116	14	86			img_6807	7	59			img_6500	16	84			img_7321	8	92			img_7072	4	96			img_6210	0	100			img_6318	5	95
img_6564	11	59			img_7031	4	50			img_6997	5	58			img_7117	10	90			img_6808	6	26			img_6502	10	90			img_7325	6	94			img_7084	2	98			img_6211	0	100			img_6319	3	97
img_6568	16	78			img_7032	10	70			img_6998	8	47			img_7122	14	34			img_6809	12	88			img_6505	10	90			img_7331	6	94			img_7079	2	98			img_6212	4	96			img_6321	6	94
img_6574	3	81			img_7033	11	56			img_7005	13	76			img_7123	8	44			img_6810	10	90				51	449	500			28	472	500			13	487	500			6	494	500			19	481	500
	77	423	500		img_7034	7	52			img_7006	7	42				63	437	500		img_6812	6	61
					img_7040	5	64				59	441	500								64	436	500		6: KB+0.1 mM Uracil, replicate 2					7: KB+0.5 mM Uracil, replicate 2					8: KB+1 mM Uracil, replicate 2					9: KB+2 mM Uracil, replicate 2					10: KB+0.1 mM Arginine and 0.1 mM Uracil, replicate 2
1: KB (no additions), replicate 2					img_7041	3	17								4: KB+1 mM Arginine, replicate 2										img_7285	12	88			img_6658	8	92			img_6520	6	94			img_6925	4	96			img_6974	2	98
img_6905	10	30				72	428	500		3: KB+0.5 mM Arginine, replicate 2					img_6893	10	86			5: KB+2 mM Arginine, replicate 2					img_7286	16	84			img_6669	11	89			img_6529	3	97			img_6930	3	97			img_6976	5	95
img_6908	17	54								img_6441	5	59			img_6895	10	76			img_7246	8	66			img_7287	11	89			img_6660	5	95			img_6522	2	98			img_6934	0	100			img_6981	7	93
img_6915	11	79			2: KB+0.1 mM Arginine, replicate 2					img_6442	8	70			img_6897	6	45			img_7255	9	36			img_7289	9	91			img_6664	6	94			img_6525	5	95			img_6935	3	97			img_6982	4	96
img_6916	11	64			img_6599	12	88			img_6448	19	81			img_6901	8	54			img_7258	7	60			img_7291	8	92			img_6670	7	93			img_6532	3	97			img_6936	1	99			img_6984	9	91
img_6919	17	80			img_6600	15	85			img_6449	24	76			img_6899	10	67			img_7260	9	91				56	444	500			37	463	500			19	481	500			11	489	500			27	473	500
img_6921	11	61			img_6605	17	83			img_6446	5	51			img_6898	7	60			img_7262	15	85
img_6922	6	49			img_6604	18	82			img_6444	4	80			img_6894	7	36			img_7263	14	86			6: KB+0.1 mM Uracil, replicate 3					7: KB+0.5 mM Uracil, replicate 3					8: KB+1 mM Uracil, replicate 3					9: KB+2 mM Uracil, replicate 3					10: KB+0.1 mM Arginine and 0.1 mM Uracil, replicate 3
	83	417	500		img_6606	14	86			img_6443	2	16			img_6891	7	11			img_7264	6	8			img_7091	14	86			img_7172	4	96			img_6420	1	99			img_6408	1	99			img_6539	6	94
						76	424	500			67	433	500			65	435	500			68	432	500		img_7092	13	87			img_7174	7	93			img_6421	3	97			img_6400	3	97			img_6540	6	94
1: KB (no additions), replicate 3																									img_7093	6	94			img_7177	5	60			img_6424	2	98			img_6402	0	100			img_6541	7	93
img_6882	7	40			2: KB+0.1 mM Arginine, replicate 3					3: KB+0.5 mM Arginine, replicate 3					4: KB+1 mM Arginine, replicate 3					5: KB+2 mM Arginine, replicate 3					img_7094	8	92			img_7178	4	96			img_6426	1	99			img_6403	3	97			img_6542	7	93
img_6883	6	94			img_7050	5	77			img_6742	18	65			img_6379	20	66			img_7227	15	85			img_7095	8	92			img_7179	1	99			img_6428	5	95			img_6410	1	99			img_6550	2	98
img_6884	4	40			img_7051	8	48			img_6744	12	62			img_6381	18	65			img_7234	7	48				49	451	500		img_7182	1	34				12	488	500			8	492	500			28	472	500
img_6886	10	88			img_7058	6	48			img_6749	6	59			img_6382	17	83			img_7230	13	28									22	478	500
img_6880	6	94			img_7059	7	77			img_6748	11	72			img_6383	20	80			img_7231	20	58			6: KB+0.1 mM Uracil, replicate 4										8: KB+1 mM Uracil, replicate 4					9: KB+2 mM Uracil, replicate 4					10: KB+0.1 mM Arginine and 0.1 mM Uracil, replicate 4
img_6875	17	83			img_7064	9	8			img_6747	9	82			img_6386	13	48			img_7233	15	85			img_7301	1	99			7: KB+0.5 mM Uracil, replicate 4					img_6617	3	97			img_6802	1	99			img_6188	9	91
img_6873	6	5			img_7069	8	61			img_6745	10	60			img_6387	13	57			img_7244	3	33			img_7302	12	88			img_6782	7	93			img_6618	4	96			img_6805	1	99			img_6189	3	97
	56	444	500		img_7066	8	41			img_4746	3	31				101	399	500		img_7238	2	29			img_7303	18	82			img_6783	7	93			img_6619	6	94			img_6806	1	99			img_6190	4	96
					img_7062	8	81				69	431	500							img_7241	5	35			img_7304	14	86			img_6785	5	95			img_6624	4	96			img_6807	2	98			img_6196	5	95
1: KB (no additions), replicate 4						59	441	500							4: KB+1 mM Arginine, replicate 4					img_7226	2	17			img_7307	17	83			img_6787	6	94			img_6622	3	97			img_6808	0	100			img_6204	4	96
img_6297	8	75								3: KB+0.5 mM Arginine, replicate 4					img_6706	9	91				82	418	500			62	438	500		img_6799	3	97				20	480	500			5	495	500			25	475	500
img_6302	7	59			2: KB+0.1 mM Arginine, replicate 4					img_7007	20	80			img_6708	14	86														28	472	500
img_6306	8	36			img_6167	11	78			img_7019	18	82			img_6709	15	85			5: KB+2 mM Arginine, replicate 4					6: KB+0.1 mM Uracil, replicate 5										8: KB+1 mM Uracil, replicate 5					9: KB+2 mM Uracil, replicate 5					10: KB+0.1 mM Arginine and 0.1 mM Uracil, replicate 5
img_6310	9	53			img_6176	15	85			img_7020	13	87			img_6710	14	59			img_6358	4	34			img_6680	10	90			7: KB+0.5 mM Uracil, replicate 5					img_6945	2	98			img_6579	2	98			img_6350	1	99
img_6311	5	67			img_6181	10	90			img_7018	20	80			img_6715	6	47			img_6359	1	39			img_6681	8	92			img_6638	5	95			img_6946	2	98			img_6580	0	100			img_6340	1	37
img_6312	9	64			img_6184	11	89			img_7025	22	78			img_6717	11	47			img_6360	2	47			img_6682	8	92			img_6639	3	97			img_6947	1	99			img_6585	1	99			img_6341	2	24
img_6315	6	26			img_6187	18	82				93	407	500		img_6719	4	12			img_6361	9	21			img_6683	8	92			img_6640	5	95			img_6950	4	93			img_6586	2	98			img_6342	4	31
img_6299	12	56			img_6185	3	8									73	427	500		img_6362	7	21			img_6684	5	95			img_6644	9	91			img_6952	4	96			img_6590	0	100			img_6343	2	66
	64	436	500			68	432	500		3: KB+0.5 mM Arginine, replicate 5										img_6363	13	26				39	461	500		img_6648	4	96			img_6955	1	2				5	495	500		img_6344	2	62
										img_6366	11	89			4: KB+1 mM Arginine, replicate 5					img_6364	6	34									26	474	500			14	486	500							img_6349	3	47
1: KB (no additions), replicate 5					2: KB+0.1 mM Arginine, replicate 5					img_6374	18	82			img_6294	10	48			img_6368	14	33																							img_6352	3	65
img_6125	19	81			img_7281	11	46			img_6379	11	44			img_6295	15	85			img_6369	10	40																							img_6355	2	49
img_6126	20	80			img_7282	9	50			img_6378	13	52			img_6293	7	44			img_6370	8	37																								20	480	500
img_6127	11	89			img_7283	8	43			img_6370	3	56			img_6291	8	64			img_6372	14	80
img_6128	14	86			img_7284	6	39			img_6368	4	38			img_6290	5	31				88	412	500
img_6129	22	78			img_7273	11	59			img_6367	5	46			img_6289	9	41
	86	414	500		img_7265	5	66			img_6365	6	22			img_6288	5	50			5: KB+2 mM Arginine, replicate 5
					img_7270	9	31				71	429	500		img_6284	18	36			img_6847	12	37
					img_7271	11	25								img_6286	0	24			img_6848	9	33
					img_7274	10	61									77	423	500		img_6849	4	37
						80	420	500												img_6851	10	34
																				img_6853	13	52
																				img_6855	17	53
																				img_6857	5	79
																				img_6858	19	63
																				img_6859	6	17
																					95	405	500
Data Summaries
Replicate	Cap+	Cap-	Proportion Cap+		Replicate	Cap+	Cap-	Proportion Cap+		Replicate	Cap+	Cap-	Proportion Cap+		Replicate	Cap+	Cap-	Proportion Cap+		Replicate	Cap+	Cap-	Proportion Cap+		Replicate	Cap+	Cap-	Proportion Cap+		Replicate	Cap+	Cap-	Proportion Cap+		Replicate	Cap+	Cap-	Proportion Cap+		Replicate	Cap+	Cap-	Proportion Cap+		Replicate	Cap+	Cap-	Proportion Cap+
1	77	423	0.154		1	72	428	0.144		1	59	441	0.118		1	63	437	0.126		1	64	436	0.128		1	51	449	0.102		1	28	472	0.056		1	13	487	0.026		1	6	494	0.012		1	19	481	0.038
2	83	417	0.166		2	76	424	0.152		2	67	433	0.134		2	65	435	0.13		2	68	432	0.136		2	56	444	0.112		2	37	463	0.074		2	19	481	0.038		2	11	489	0.022		2	27	473	0.054
3	56	444	0.112		3	59	441	0.118		3	69	431	0.138		3	101	399	0.202		3	82	418	0.164		3	49	451	0.098		3	22	478	0.044		3	12	488	0.024		3	8	492	0.016		3	28	472	0.056
4	64	436	0.128		4	68	432	0.136		4	93	407	0.186		4	73	427	0.146		4	88	412	0.176		4	62	438	0.124		4	28	472	0.056		4	20	480	0.04		4	5	495	0.01		4	25	475	0.05
5	86	414	0.172		5	80	420	0.16		5	71	429	0.142		5	77	423	0.154		5	95	405	0.19		5	39	461	0.078		5	26	474	0.052		5	14	486	0.028		5	5	495	0.01		5	20	480	0.04
average	73.2	426.8	0.1464		average	71	429	0.142		average	71.8	428.2	0.1436		average	75.8	424.2	0.1516		average	79.4	420.6	0.1588		average	51.4	448.6	0.1028		average	28.2	471.8	0.0564		average	15.6	484.4	0.0312		average	7	493	0.014		average	23.8	476.2	0.0476
stdev	12.7945	12.7945	0.0255891		stdev	8.06226	8.06226	0.0161245		stdev	12.6965	12.6965	0.0253929		stdev	15.2053	15.2053	0.0304105		stdev	13.1453	13.1453	0.0262907		stdev	8.56154	8.56154	0.0171231		stdev	5.49545	5.49545	0.0109909		stdev	3.64692	3.64692	0.00729383		stdev	2.54951	2.54951	0.00509902		stdev	4.08656	4.08656	0.00817313
se	5.72189	5.72189	0.0114438		se	3.60555	3.60555	0.0072111		se	5.67803	5.67803	0.0113561		se	6.8	6.8	0.0136		se	5.87878	5.87878	0.0117576		se	3.82884	3.82884	0.00765768		se	2.45764	2.45764	0.00491528		se	1.63095	1.63095	0.0032619		se	1.14018	1.14018	0.00228035		se	1.82757	1.82757	0.00365513
[truncated: 13 more columns]
