# Supplementary material for: Bistability in a Metabolic Network Underpins the De Novo Evolution of Colony Switching in Pseudomonas fluorescens
Source: PLoS Biol. 2015 Mar 12;13(3):e1002109. doi: 10.1371/journal.pbio.1002109 (PMC4357382; doi:10.1371/journal.pbio.1002109)
Supplement: S5 Data — (XLS) [file pbio.1002109.s007.xls]

## Sheet: fig5b_reevolved_propcap_data
No uracil addition																																								2 mM uracil addition
Picture Name	Cap+	Cap-	Total Counted		Picture Name	Cap+	Cap-	Total Counted		Picture Name	Cap+	Cap-	Total Counted		Picture Name	Cap+	Cap-	Total Counted		Picture Name	Cap+	Cap-	Total Counted		Picture Name	Cap+	Cap-	Total Counted		Picture Name	Cap+	Cap-	Total Counted		Picture Name	Cap+	Cap-	Total Counted		Picture Name	Cap+	Cap-	Total Counted		Picture Name	Cap+	Cap-	Total Counted
1: 1A4 on KB, replicate 1					2: 1B4 on KB, replicate 1					3: re1_5 on KB, replicate 1					4: re2 on KB, replicate 1					5: re1_2 on KB, replicate 1					6: re12 on KB, replicate 1					7: re1_8 on KB, replicate 1					8: re1_4 on KB, replicate 1					9: 1A4 on KB + 2 mM uracil, replicate 1					10: 1B4 on KB + 2 mM uracil, replicate 1
img_8630	0	100			img_8618	6	94			img_8295	0	100			img_8684	3	97			img_8281	1	93			img_8579	3	97			img_8521	8	92			img_8264	13	44			img_7614	0	100			img_7626	0	100
img_8631	0	100			img_8619	5	95			img_8297	0	100			img_8687	4	96			img_8283	2	37			img_8580	6	94			img_8523	8	92			img_8267	19	81			img_7615	0	100			img_7627	0	100
img_8632	1	99			img_8622	6	94			img_8301	1	99			img_8688	3	97			img_8287	1	99			img_8587	5	95			img_8527	9	91			img_8268	29	71			img_7616	0	100			img_7632	0	100
img_8636	0	100			img_8624	12	88			img_8303	0	100			img_8686	2	98			img_8292	3	97			img_8589	6	94			img_8524	9	90			img_8272	14	66			img_7618	0	100			img_7637	0	100
img_8639	0	100			img_8629	13	87			img_8305	1	99			img_8689	3	97			img_8289	4	96			img_8590	8	92			img_8519	10	90			img_8278	11	34			img_7620	0	100			img_7639	0	100
	1	499	500			42	458	500			2	498	500			15	485	500		img_8286	2	65				28	472	500		img_8520	0	1			img_8280	8	81				0	500	500			0	500	500
																					13	487	500								44	456	500		img_8279	4	25
1: 1A4 on KB, replicate 2					2: 1B4 on KB, replicate 2					3: re1_5 on KB, replicate 2					4: re2 on KB, replicate 2										6: re12 on KB, replicate 2											98	402	500		9: 1A4 on KB + 2 mM uracil, replicate 2					10: 1B4 on KB + 2 mM uracil, replicate 2
img_8827	0	100			img_8656	4	96			img_8488	2	98			img_8694	4	96			5: re1_2 on KB, replicate 2					img_8877	2	98			7: re1_8 on KB, replicate 2										img_7481	0	100			img_7506	2	98
img_8828	0	100			img_8657	7	93			img_8489	1	99			img_8696	0	100			img_8506	2	98			img_8876	3	98			img_8355	7	79			8: re1_4 on KB, replicate 2					img_7482	0	100			img_7507	1	99
img_8829	0	100			img_8658	9	91			img_8493	1	99			img_8702	5	95			img_8509	4	96			img_8881	3	66			img_8359	10	90			img_8449	13	45			img_7485	0	100			img_7508	1	99
img_8830	0	100			img_8659	17	83			img_8495	0	100			img_8701	2	98			img_8510	3	97			img_8882	2	49			img_8361	5	95			img_8450	4	61			img_7487	0	100	0.002		img_7509	1	99
img_8832	0	100			img_8861	5	95			img_8496	1	99			img_8693	3	97			img_8511	4	96			img_8885	2	37			img_8362	7	93			img_8451	12	37			img_7489	1	99			img_7512	2	98
	0	500	500			42	458	500			5	495	500			14	486	500		img_8517	2	98			img_8875	3	82			img_8364	8	92			img_8456	38	65				1	499	500			7	493	500
																					15	485	500		img_8883	3	52			img_8363	1	13			img_8458	33	67
1: 1A4 on KB, replicate 3					2: 1B4 on KB, replicate 3					3: re1_5 on KB, replicate 3					4: re2 on KB, replicate 3											18	482	500			38	462	500		img_8460	28	61			9: 1A4 on KB + 2 mM uracil, replicate 3					10: 1B4 on KB + 2 mM uracil, replicate 3
img_8801	0	100			img_8730	8	92			img_8497	0	100			img_8708	2	98			5: re1_2 on KB, replicate 3															img_8454	0	36			img_7494	1	99			img_7567	0	100
img_8802	2	98			img_8738	5	95			img_8498	0	100			img_8709	2	98			img_8319	0	100			6: re12 on KB, replicate 3					7: re1_8 on KB, replicate 3						128	372	500		img_7495	0	100			img_7568	2	98
img_8803	0	100			img_8732	9	91			img_8499	1	99			img_8711	4	96			img_8335	2	98			img_8603	5	76			img_8531	5	95								img_7498	1	99			img_7570	1	99
img_8804	1	99			img_8731	14	86			img_8503	1	99			img_8712	2	98			img_8326	2	98			img_8604	4	70			img_8533	6	94			8: re1_4 on KB, replicate 3					img_7501	0	100			img_7571	1	99
img_8810	0	100			img_8728	7	93			img_8505	1	99			img_8713	1	99			img_8323	1	43			img_8605	5	95			img_8536	6	94			img_8438	2	98			img_7503	0	100			img_7574	2	98
	3	497	500			43	457	500			3	497	500			11	489	500		img_8324	1	59			img_8597	1	99			img_8539	4	96			img_8464	25	75				2	498	500			6	494	500
																				img_8325	1	50			img_8600	2	93			img_8534	4	96			img_8465	36	30
1: 1A4 on KB, replicate 4					2: 1B4 on KB, replicate 4					3: re1_5 on KB, replicate 4					4: re2 on KB, replicate 4					img_8336	0	45			img_8601	1	49				25	475	500		img_8466	23	77			9: 1A4 on KB + 2 mM uracil, replicate 4					10: 1B4 on KB + 2 mM uracil, replicate 4
img_8643	0	100			img_8668	7	93			img_8307	0	100			img_8717	2	98				7	493	500			18	482	500							img_8469	15	85			img_7602	0	100			img_7657	0	100
img_8644	0	100			img_8673	11	89			img_8309	2	98			img_8718	4	96													7: re1_8 on KB, replicate 4					img_8439	0	34			img_7603	0	100			img_7662	0	100
img_8647	0	100			img_8675	10	90			img_8312	1	99			img_8719	4	96			5: re1_2 on KB, replicate 4					6: re12 on KB, replicate 4					img_8544	17	83				101	399	500		img_7604	1	99			img_7653	5	95
img_8653	0	100			img_8676	10	90			img_8315	1	99			img_8720	2	98			img_8406	9	91			img_8234	3	87			img_8545	15	85								img_7606	0	100			img_7654	3	97
img_8654	0	100			img_8677	11	89			img_8316	1	99			img_8727	2	98			img_8408	3	97			img_8235	3	63			img_8547	13	87			8: re1_4 on KB, replicate 4					img_7608	0	100			img_7656	4	96
	0	500	500			49	451	500			5	495	500			14	486	500		img_8413	0	100			img_8237	1	35			img_8549	6	94			img_8377	19	64				1	499	500			12	488	500
																				img_8415	4	96			img_8242	1	15			img_8551	5	95			img_8378	26	71
1: 1A4 on KB, replicate 5					2: 1B4 on KB, replicate 5					3: re1_5 on KB, replicate 5					4: re2 on KB, replicate 5					img_8416	3	97			img_8249	2	92				56	444	500		img_8384	18	56			9: 1A4 on KB + 2 mM uracil, replicate 5					10: 1B4 on KB + 2 mM uracil, replicate 5
img_8606	1	99			img_8740	4	96			img_8425	1	84			img_8389	2	98				19	481	500		img_8247	1	99								img_8382	24	76			img_7419	0	100			img_7517	2	98
img_8607	0	100			img_8751	7	93			img_8426	0	100			img_8390	6	94								img_8244	1	68			7: re1_8 on KB, replicate 5					img_8383	16	60			img_7424	0	100			img_7518	0	100
img_8610	0	100			img_8744	7	93			img_8435	0	100			img_8391	1	99			5: re1_2 on KB, replicate 5					img_8236	1	28			img_8365	7	93			img_8385	22	48			img_7425	0	100			img_7519	3	97
img_8611	0	100			img_8747	8	92			img_8433	0	100			img_8393	3	97			img_8338	0	61				13	487	500		img_8366	4	96				125	375	500		img_7426	0	100			img_7520	2	98
img_8616	0	100			img_8750	5	95			img_8428	1	99			img_8401	1	99			img_8339	6	85								img_8368	23	77								img_7427	0	100			img_7527	2	98
	1	499	500			31	469	500		img_8430	0	15				13	487	500		img_8343	0	100			6: re12 on KB, replicate 5					img_8370	12	88			8: re1_4 on KB, replicate 5						0	500	500			9	491	500
											2	498	500							img_8345	5	95			img_8567	2	63			img_8376	10	90			img_8476	18	79
																				img_8348	1	99			img_8571	5	95				56	444	500		img_8477	35	65
																				img_8344	4	44			img_8573	2	98								img_8478	50	50
																					16	484	500		img_8574	4	96								img_8482	12	36
																									img_8577	3	97								img_8483	11	65
																									img_8572	1	34								img_8480	25	54
																										17	483	500								151	349	500
Data Summaries
Replicate	Cap+	Cap-	Proportion Cap+		Replicate	Cap+	Cap-	Proportion Cap+		Replicate	Cap+	Cap-	Proportion Cap+		Replicate	Cap+	Cap-	Proportion Cap+		Replicate	Cap+	Cap-	Proportion Cap+		Replicate	Cap+	Cap-	Proportion Cap+		Replicate	Cap+	Cap-	Proportion Cap+		Replicate	Cap+	Cap-	Proportion Cap+		Replicate	Cap+	Cap-	Proportion Cap+		Replicate	Cap+	Cap-	Proportion Cap+
1	1	499	0.002		1	42	458	0.084		1	2	498	0.004		1	15	485	0.03		1	13	487	0.026		1	28	472	0.056		1	44	456	0.088		1	98	402	0.196		1	0	500	0		1	0	500	0
2	0	500	0		2	42	458	0.084		2	5	495	0.01		2	14	486	0.028		2	15	485	0.03		2	18	482	0.036		2	38	462	0.076		2	128	372	0.256		2	1	499	0.002		2	7	493	0.014
3	3	497	0.006		3	43	457	0.086		3	3	497	0.006		3	11	489	0.022		3	7	493	0.014		3	18	482	0.036		3	25	475	0.05		3	101	399	0.202		3	2	498	0.004		3	6	494	0.012
4	0	500	0		4	49	451	0.098		4	5	495	0.01		4	14	486	0.028		4	19	481	0.038		4	13	487	0.026		4	56	444	0.112		4	125	375	0.25		4	1	499	0.002		4	12	488	0.024
5	1	499	0.002		5	31	469	0.062		5	2	498	0.004		5	13	487	0.026		5	16	484	0.032		5	17	483	0.034		5	56	444	0.112		5	151	349	0.302		5	0	500	0		5	9	491	0.018
average	1	499	0.002		average	41.4	458.6	0.0828		average	3.4	496.6	0.0068		average	13.4	486.6	0.0268		average	14	486	0.028		average	18.8	481.2	0.0376		average	43.8	456.2	0.0876		average	120.6	379.4	0.2412		average	0.8	499.2	0.0016		average	6.8	493.2	0.0136
stdev	1.22474	1.22474	0.00244949		stdev	6.50385	6.50385	0.0130077		stdev	1.51658	1.51658	0.00271293		stdev	1.51658	1.51658	0.00303315		stdev	4.47214	4.47214	0.00894427		stdev	5.54076	5.54076	0.0110815		stdev	13.0843	13.0843	0.0261687		stdev	21.7555	21.7555	0.0435109		stdev	0.83666	0.83666	0.00167332		stdev	4.43847	4.43847	0.00887694
se	0.547723	0.547723	0.00109545		se	2.90861	2.90861	0.00581722		se	0.678233	0.678233	0.00121326		se	0.678233	0.678233	0.00135647		se	2	2	0.004		se	2.4779	2.4779	0.0049558		se	5.8515	5.8515	0.011703		se	9.72934	9.72934	0.0194587		se	0.374166	0.374166	0.000748331		se	1.98494	1.98494	0.00396989
[truncated: 25 more columns]
