# Supplementary material for: Bistability in a Metabolic Network Underpins the De Novo Evolution of Colony Switching in Pseudomonas fluorescens
Source: PLoS Biol. 2015 Mar 12;13(3):e1002109. doi: 10.1371/journal.pbio.1002109 (PMC4357382; doi:10.1371/journal.pbio.1002109)
Supplement: S6 Data — (XLS) [file pbio.1002109.s008.xls]

## Sheet: fig5c_1b4_overexpressions
Picture Name	Cap+	Cap-	Total Counted		Picture Name	Cap+	Cap-	Total Counted		Picture Name	Cap+	Cap-	Total Counted		Picture Name	Cap+	Cap-	Total Counted		Picture Name	Cap+	Cap-	Total Counted		Picture Name	Cap+	Cap-	Total Counted		Picture Name	Cap+	Cap-	Total Counted		Summary Graph
Note: this column is a control for carB, pyrH, ndk and galU overexpressions, which were performed at an earlier date to the pyrG overexpression (and which consequently has separate pSX (epmty) control counts).					Note: this column is a control for pyrG overexpression, which was performed at a later date to the carB, pyrH, ndk and galU overexpressions (and which consequently have separate pSX (epmty) control counts).					3: 1B4+pSX_carB, replicate 1.1					4: 1B4+pSX_pyrH, replicate 1.1					5: 1B4+pSX_ndk, replicate 1.1					6: 1B4+pSX_galU, replicate 1.1					7: 1B4+pSX_pyrG, replicate 1.1					Genotype	Proportion Cap+	SE
1: 1B4+pSX (empty), replicate 1.1					2: 1B4+pSX (empty), replicate 1.4					img_4969	0	100			img_5670	1	99			img_5267	3	88			img_5363	4	79			img_8722	2	98			pSX	0.0652222	0.00505949
img_5581	6	94			img_8982	1	99			img_4970	0	100			img_5671	0	100			img_5257	6	94			img_5364	8	92			img_8723	1	99			carB	0.004	0.0010328
img_5582	5	95			img_8983	4	96			img_4972	1	99			img_5672	1	99			img_5258	4	94			img_5367	7	64			img_8724	3	97			pyrH	0.00555556	0.000688929
img_5586	6	94			img_8984	5	95			img_4973	1	99			img_5673	0	100			img_5260	3	81			img_5368	6	94			img_8725	1	99			ndk	0.0155556	0.00267232
img_5588	8	92			img_8985	11	89			img_4975	0	100			img_5674	1	99			img_5270	6	94			img_5374	8	56			img_8726	0	100			galU	0.0843333	0.00505281
img_5590	8	92			img_8986	12	88				2	498	500			3	497	500		img_5263	2	25			img_5389	4	78				7	493	500		pyrG	0.00888889	0.00124116
	33	467	500			33	467	500													24	476	500			37	463	500
										3: 1B4+pSX_carB, replicate 1.2					4: 1B4+pSX_pyrH, replicate 1.2															7: 1B4+pSX_pyrG, replicate 1.2
1: 1B4+pSX (empty), replicate 1.2					2: 1B4+pSX (empty), replicate 1.5					img_5462	1	99			img_4910	0	100			5: 1B4+pSX_ndk, replicate 1.2					6: 1B4+pSX_galU, replicate 1.2					img_9119	0	100
img_5132	6	94			img_8886	5	95			img_5463	0	100			img_4911	1	99			img_5592	0	100			img_4978	6	54			img_9120	1	99
img_5135	6	94			img_8887	4	96			img_5464	0	100			img_4912	0	100			img_5593	2	98			img_4980	0	79			img_9122	2	98
img_5137	9	91			img_8888	4	96			img_5465	0	100			img_4913	0	100			img_5595	2	98			img_4984	6	42			img_9123	1	99
img_5130	5	95			img_8889	5	95			img_5468	1	99			img_4914	1	99			img_5598	2	98			img_4987	5	50			img_9126	2	98
img_5134	6	94			img_8890	7	93				2	498	500			2	498	500		img_5602	1	99			img_4988	2	67				6	494	500
	32	468	500			25	475	500													7	493	500		img_4993	3	23
										3: 1B4+pSX_carB, replicate 1.3					4: 1B4+pSX_pyrH, replicate 1.3										img_4997	3	46			7: 1B4+pSX_pyrG, replicate 1.3
1: 1B4+pSX (empty), replicate 1.3					2: 1B4+pSX (empty), replicate 1.6					img_5246	0	100			img_5679	0	100			5: 1B4+pSX_ndk, replicate 1.3					img_4998	4	49			img_8451	2	98
img_5456	7	93			img_8897	0	100			img_5247	0	100			img_5680	1	99			img_5290	3	97			img_5000	4	49			img_8452	0	100
img_5458	5	95			img_8898	8	92			img_5248	0	100			img_5681	0	100			img_5291	1	99			img_5003	2	6			img_8453	1	99
img_5459	6	94			img_8899	5	95			img_5250	0	100			img_5682	0	100			img_5274	4	96				35	465	500		img_8454	1	99
img_5450	3	97			img_8900	12	88			img_5251	0	100			img_5684	1	99			img_5286	3	94								img_8455	2	98
img_5454	4	96			img_8901	6	94				0	500	500			2	498	500		img_5289	1	99			6: 1B4+pSX_galU, replicate 1.3						6	494	500
	25	475	500			31	469	500												img_5287	0	3			img_5293	11	89
										3: 1B4+pSX_carB, replicate 2.1					4: 1B4+pSX_pyrH, replicate 2.1						12	488	500		img_5308	12	88			7: 1B4+pSX_pyrG, replicate 2.1
1: 1B4+pSX (empty), replicate 2.1					2: 1B4+pSX (empty), replicate 2.4					img_6125	0	100			img_4326	0	100								img_5300	8	81			img_9275	2	98
img_5760	1	99			img_9264	6	94			img_6126	1	99			img_4327	1	99			5: 1B4+pSX_ndk, replicate 2.1					img_5302	12	88			img_9276	0	100
img_5761	6	94			img_9265	7	93			img_6127	1	99			img_4329	2	98			img_6206	0	100			img_5310	6	94			img_9277	0	100
img_5762	13	87			img_9266	10	90			img_6129	0	97			img_4330	0	100			img_6207	1	99			img_5295	1	10			img_9278	1	99
img_5763	17	83			img_9267	6	94			img_6130	0	100			img_4331	1	99			img_6208	1	99				50	450	500		img_9279	2	98
img_5765	2	98			img_9268	2	98				2	495	497			4	496	500		img_6210	1	99									5	495	500
	39	461	500			31	469	500												img_6212	0	100			6: 1B4+pSX_galU, replicate 2.1, 2.2 & 2.3
										3: 1B4+pSX_carB, replicate 2.2					4: 1B4+pSX_pyrH, replicate 2.2						3	497	500		Due to contamination, the 2nd biological replicate was discarded.					7: 1B4+pSX_pyrG, replicate 2.2
1: 1B4+pSX (empty), replicate 2.2					2: 1B4+pSX (empty), replicate 2.5					img_5691	1	99			img_4455	1	99													img_9445	0	100
img_6274	4	96			img_9865	0	100			img_5692	1	99			img_4456	1	99			5: 1B4+pSX_ndk, replicate 2.2					6: 1B4+pSX_galU, replicate 3.1					img_9446	0	100
img_6275	6	94			img_9866	10	90			img_5694	0	100			img_4458	0	100			img_5700	1	99			img_4623	14	86			img_9447	1	99
img_6276	3	97			img_9867	8	92			img_5696	0	100			img_4460	0	100			img_5701	1	99			img_4264	8	92			img_9452	0	100
img_6277	26	74			img_9868	4	96			img_5697	0	100			img_4461	1	9			img_5702	0	100			img_4625	8	92			img_9453	1	99
img_6282	5	95			img_9869	5	95				2	498	500			3	407	410		img_5704	2	98			img_4626	8	92				2	498	500
	44	456	500			27	473	500												img_5709	0	100			img_4628	11	89
										3: 1B4+pSX_carB, replicate 2.3					4: 1B4+pSX_pyrH, replicate 2.3						4	496	500			49	451	500		7: 1B4+pSX_pyrG, replicate 2.3
1: 1B4+pSX (empty), replicate 2.3					2: 1B4+pSX (empty), replicate 2.6					img_6135	1	99			img_4086	0	100													img_9649	3	97
img_5937	4	96			img_9877	6	94			img_6136	2	98			img_4088	1	99			5: 1B4+pSX_ndk, replicate 2.3					6: 1B4+pSX_galU, replicate 3.2					img_9650	1	99
img_5938	1	99			img_9878	8	92			img_6139	0	100			img_4089	0	100			img_6222	1	68			img_3757	6	94			img_9651	1	99
img_5940	8	92			img_9879	6	94			img_6140	1	99			img_4090	1	99			img_6223	0	77			img_3758	9	65			img_9652	0	100
img_5941	7	93			img_9880	7	93			img_6141	0	100			img_4092	2	98			img_6224	1	90			img_3760	14	86			img_9653	1	99
img_5945	9	91			img_9881	4	96				4	496	500			4	496	500		img_6225	0	78			img_3761	7	93				6	494	500
	29	471	500			31	469	500												img_6226	3	74			img_3762	9	91
										3: 1B4+pSX_carB, replicate 3.1, 3.2 & 3.3					4: 1B4+pSX_pyrH, replicate 3.1					img_6227	0	56			img_3763	2	24			7: 1B4+pSX_pyrG, replicate 3.1
1: 1B4+pSX (empty), replicate 3.1					2: 1B4+pSX (empty), replicate 3.4					Due to contamination, the 3rd biological replicate was discarded.					img_4711	0	100			img_6228	0	52				47	453	500		img_0443	0	100
img_4353	2	98			img_0268	7	93								img_4713	0	100				5	495	500							img_0444	1	99
img_4354	2	98			img_0269	6	94								img_4714	1	99								6: 1B4+pSX_galU, replicate 3.3					img_0445	1	99
img_4355	5	95			img_0270	8	92								img_4716	0	100			5: 1B4+pSX_ndk, replicate 3.1					img_4370	4	96			img_0446	0	100
img_4356	5	95			img_0271	5	95								img_4717	1	99			img_3672	0	100			img_4371	7	93			img_0447	1	99
img_4358	10	90			img_0272	4	94									2	498	500		img_3673	0	100			img_4372	10	90				3	497	500
	24	476	500			30	468	498												img_3674	0	100			img_4373	6	94
															4: 1B4+pSX_pyrH, replicate 3.2					img_3675	0	100			img_4375	8	92			7: 1B4+pSX_pyrG, replicate 3.2
1: 1B4+pSX (empty), replicate 3.2					2: 1B4+pSX (empty), replicate 3.5										img_4250	0	100			img_3678	0	100				35	465	500		img_9971	2	98
img_3873	7	93			img_0564	5	95								img_4253	1	99				0	500	500							img_9981	0	100
img_3874	5	95			img_0565	3	97								img_4254	1	99													img_9982	0	100
img_3875	4	96			img_0566	3	97								img_4256	1	99			5: 1B4+pSX_ndk, replicate 3.2										img_9983	0	100
img_3876	10	90			img_0567	6	94								img_4257	1	99			img_4362	1	99								img_9984	0	100
img_3878	12	88			img_0568	6	94									4	496	500		img_4363	2	98									2	498	500
	38	462	500			23	477	500												img_4364	0	100
															4: 1B4+pSX_pyrH, replicate 3.3					img_4365	1	99								7: 1B4+pSX_pyrG, replicate 3.3
1: 1B4+pSX (empty), replicate 3.3					2: 1B4+pSX (empty), replicate 3.6										img_3663	0	100			img_4366	0	100								img_9957	0	100
img_4175	16	84			img_0578	2	98								img_3665	0	100				4	496	500							img_9958	0	100
img_4176	11	89			img_0579	10	90								img_3666	0	100													img_9959	0	100
img_4177	13	87			img_0580	4	96								img_3670	1	99			5: 1B4+pSX_ndk, replicate 3.3										img_9960	1	99
img_4179	11	89			img_0581	3	97								img_3671	0	100			img_3889	1	99								img_9962	2	98
img_4182	18	82			img_0582	4	96									1	499	500		img_3890	1	99									3	497	500
	69	431	500			23	477	500												img_3891	5	95
																				img_3892	4	96
																				img_3894	0	100
																					11	489	500
Data Summaries
Biological replicate 1					Biological replicate 1					Biological replicate 1					Biological replicate 1					Biological replicate 1					Biological replicate 1					Biological replicate 1
Replicate	Cap+	Cap-	Proportion Cap+		Replicate	Cap+	Cap-	Proportion Cap+		Replicate	Cap+	Cap-	Proportion Cap+		Replicate	Cap+	Cap-	Proportion Cap+		Replicate	Cap+	Cap-	Proportion Cap+		Replicate	Cap+	Cap-	Proportion Cap+		Replicate	Cap+	Cap-	Proportion Cap+
1	33	467	0.066		1	33	467	0.066		1	2	498	0.004		1	3	497	0.006		1	24	476	0.048		1	37	463	0.074		1	7	493	0.014
2	32	468	0.064		2	25	475	0.05		2	2	498	0.004		2	2	498	0.004		2	7	493	0.014		2	35	465	0.07		2	6	494	0.012
3	25	475	0.05		3	31	469	0.062		3	0	500	0		3	2	498	0.004		3	12	488	0.024		3	50	450	0.1		3	6	494	0.012
average	30	470	0.06		average	29.6667	470.333	0.0593333		average	1.33333	498.667	0.00266667		average	2.33333	497.667	0.00466667		average	14.3333	485.667	0.0286667		average	40.6667	459.333	0.0813333		average	6.33333	493.667	0.0126667
stdev	4.3589	4.3589	0.0087178		stdev	4.16333	4.16333	0.00832666		stdev	1.1547	1.1547	0.0023094		stdev	0.57735	0.57735	0.0011547		stdev	8.73689	8.73689	0.0174738		stdev	8.14453	8.14453	0.0162891		stdev	0.57735	0.57735	0.0011547
se	2.51661	2.51661	0.00503322		se	2.4037	2.4037	0.0048074		se	0.666667	0.666667	0.00133333		se	0.333333	0.333333	0.000666667		se	5.04425	5.04425	0.0100885		se	4.70225	4.70225	0.00940449		se	0.333333	0.333333	0.000666667
Biological replicate 2					Biological replicate 2					Biological replicate 2					Biological replicate 2					Biological replicate 2					Biological replicate 2					Biological replicate 2
Replicate	Cap+	Cap-	Proportion Cap+		Replicate	Cap+	Cap-	Proportion Cap+		Replicate	Cap+	Cap-	Proportion Cap+		Replicate	Cap+	Cap-	Proportion Cap+		Replicate	Cap+	Cap-	Proportion Cap+		Replicate	Cap+	Cap-	Proportion Cap+		Replicate	Cap+	Cap-	Proportion Cap+
1	39	461	0.078		1	31	469	0.062		1	2	498	0.004		1	4	496	0.008		1	3	497	0.006		1	N/A due to contamination				1	5	495	0.01
2	44	456	0.088		2	27	473	0.054		2	2	498	0.004		2	3	497	0.006		2	4	496	0.008		2	N/A due to contamination				2	2	498	0.004
3	29	471	0.058		3	31	469	0.062		3	4	496	0.008		3	4	496	0.008		3	5	495	0.01		3	N/A due to contamination				3	6	494	0.012
average	37.3333	462.667	0.0746667		average	29.6667	470.333	0.0593333		average	2.66667	497.333	0.00533333		average	3.66667	496.333	0.00733333		average	4	496	0.008		average	#DIV/0!	#DIV/0!	#DIV/0!		average	4.33333	495.667	0.00866667
stdev	7.63763	7.63763	0.0152753		stdev	2.3094	2.3094	0.0046188		stdev	1.1547	1.1547	0.0023094		stdev	0.57735	0.57735	0.0011547		stdev	1	1	0.002		stdev	#DIV/0!	#DIV/0!	#DIV/0!		stdev	2.08167	2.08167	0.00416333
se	4.40959	4.40959	0.00881917		se	1.33333	1.33333	0.00266667		se	0.666667	0.666667	0.00133333		se	0.333333	0.333333	0.000666667		se	0.57735	0.57735	0.0011547		se	#DIV/0!	#DIV/0!	#DIV/0!		se	1.20185	1.20185	0.0024037
Biological replicate 3					Biological replicate 3					Biological replicate 3					Biological replicate 3					Biological replicate 3					Biological replicate 3					Biological replicate 3
Replicate	Cap+	Cap-	Proportion Cap+		Replicate	Cap+	Cap-	Proportion Cap+		Replicate	Cap+	Cap-	Proportion Cap+		Replicate	Cap+	Cap-	Proportion Cap+		Replicate	Cap+	Cap-	Proportion Cap+		Replicate	Cap+	Cap-	Proportion Cap+		Replicate	Cap+	Cap-	Proportion Cap+
1	24	476	0.048		1	30	470	0.06		1	N/A due to contamination				1	2	498	0.004		1	0	500	0		1	49	451	0.098		1	3	497	0.006
2	38	462	0.076		2	23	477	0.046		2	N/A due to contamination				2	4	496	0.008		2	4	496	0.008		2	47	453	0.094		2	2	498	0.004
3	69	431	0.138		3	23	477	0.046		3	N/A due to contamination				3	1	499	0.002		3	11	489	0.022		3	35	465	0.07		3	3	497	0.006
average	43.6667	456.333	0.0873333		average	25.3333	474.667	0.0506667		average	#DIV/0!	#DIV/0!	#DIV/0!		average	2.33333	497.667	0.00466667		average	5	495	0.01		average	43.6667	456.333	0.0873333		average	2.66667	497.333	0.00533333
stdev	23.029	23.029	0.0460579		stdev	4.04145	4.04145	0.0080829		stdev	#DIV/0!	#DIV/0!	#DIV/0!		stdev	1.52753	1.52753	0.00305505		stdev	5.56776	5.56776	0.0111355		stdev	7.57188	7.57188	0.0151438		stdev	0.57735	0.57735	0.0011547
se	13.2958	13.2958	0.0265916		se	2.33333	2.33333	0.00466667		se	#DIV/0!	#DIV/0!	#DIV/0!		se	0.881917	0.881917	0.00176383		se	3.21455	3.21455	0.0064291		se	4.37163	4.37163	0.00874325		se	0.333333	0.333333	0.000666667
Summary of all replicates					Summary of all replicates					Summary of all replicates					Summary of all replicates					Summary of all replicates					Summary of all replicates					Summary of all replicates
average	0.074				average	0.0564444				average	0.004				average	0.00555556				average	0.0155556				average	0.0843333				average	0.00888889
stdev	0.0273496				stdev	0.00650736				stdev	0.00252982				stdev	0.00206679				stdev	0.00801696				stdev	0.0123768				stdev	0.00372347
se	0.00911653				se	0.00216912				se	0.0010328				se	0.000688929				se	0.00267232				se	0.00505281				se	0.00124116
																					average	28.2222	471.778	0.0564444		average	4.44444	495.556	0.00888889
					Summary of pSX experiment 1 and 2 pSX_empty																stdev	3.80058	3.80058	0.00760117		stdev	1.94365	1.94365	0.0038873
					average	0.0652222															se	1.26686	1.26686	0.00253372		se	0.647884	0.647884	0.00129577
					stdev	0.0214656
					se	0.00505949

## Sheet: fig5d_sbw25_overexpressions
Picture Name	Cap+	Cap-	Total Counted		Picture Name	Cap+	Cap-	Total Counted		Picture Name	Cap+	Cap-	Total Counted		Picture Name	Cap+	Cap-	Total Counted		Picture Name	Cap+	Cap-	Total Counted		Picture Name	Cap+	Cap-	Total Counted		Picture Name	Cap+	Cap-	Total Counted		Summary Graph
Note: this column is a control for carB, pyrH, ndk and galU overexpressions, which were performed at an earlier date to the pyrG overexpression (and which consequently has separate pSX (epmty) control counts).					Note: this column is a control for pyrG overexpression, which was performed at a later date to the carB, pyrH, ndk and galU overexpressions (and which consequently have separate pSX (epmty) control counts).					2: SBW25+pSX_carB, replicate 1.1					3: SBW25+pSX_pyrH, replicate 1.1					4: SBW25+pSX_ndk, replicate 1.1					5: SBW25+pSX_galU, replicate 1.1					7: SBW25+pSX_pyrG, replicate 1.1					Genotype	Proportion Cap+	SE
1: SBW25+pSX (empty), replicate 1.1					2: SBW25+pSX (empty), replicate 1.4					img_5650	1	99			img_5441	0	100			img_5553	0	100			img_5236	0	100			img_8440	0	100			pSX	0.00188889	0.000441987
img_4874	0	100			img_8971	0	100			img_5652	0	100			img_5442	0	100			img_5554	0	100			img_5237	0	100			img_8441	0	100			carB	0.00177778	0.000777778
img_4876	0	100			img_8973	0	100			img_5653	0	100			img_5443	0	100			img_5556	0	100			img_5238	1	99			img_8442	1	99			pyrH	0.000444444	9.79908e-05
img_4877	1	99			img_8974	0	100			img_5654	0	100			img_5445	0	100			img_5557	0	100			img_5239	0	100			img_8444	0	100			ndk	0	0
img_4878	0	100			img_8976	0	100			img_5655	2	98			img_5448	0	100			img_5559	0	100			img_5240	0	100			img_8447	0	100			galU	0.00177778	0.000567767
img_4879	0	100			img_8977	0	100				3	497	500			0	500	500			0	500	500			1	499	500			1	499	500		pyrG	0.00155556	0.000347438
	1	499	500			0	500	500
										2: SBW25+pSX_carB, replicate 1.2					3: SBW25+pSX_pyrH, replicate 1.2					4: SBW25+pSX_ndk, replicate 1.2					5: SBW25+pSX_galU, replicate 1.2					7: SBW25+pSX_pyrG, replicate 1.2
1: SBW25+pSX (empty), replicate 1.2					2: SBW25+pSX (empty), replicate 1.5					img_4883	0	100			img_5223	0	100			img_4951	0	100			img_5353	0	100			img_9108	0	100
img_5214	1	99			img_8419	1	99			img_4884	0	100			img_5230	0	100			img_4954	0	100			img_5354	1	99			img_9109	0	100
img_5215	0	100			img_8420	0	100			img_4885	0	100			img_5233	0	100			img_4955	0	100			img_5355	1	99			img_9110	1	99
img_5217	1	99			img_8422	0	100			img_4886	0	100			img_5229	0	100			img_4957	0	100			img_5356	0	100			img_9111	0	100
img_5218	0	100			img_8423	0	100			img_4888	0	100			img_5228	0	100			img_4958	0	100			img_5357	0	100			img_9112	0	100
img_5219	0	100			img_8424	0	100				0	500	500			0	500	500			0	500	500			2	498	500			1	499	500
	2	498	500			1	499	500
										2: SBW25+pSX_carB, replicate 1.3					3: SBW25+pSX_pyrH, replicate 1.3					4: SBW25+pSX_ndk, replicate 1.3					5: SBW25+pSX_galU, replicate 1.3					7: SBW25+pSX_pyrG, replicate 1.3
1: SBW25+pSX (empty), replicate 1.3					2: SBW25+pSX (empty), replicate 1.6					img_4892	0	100			img_5119	0	100			img_5562	0	100			img_5571	0	100			img_8765	0	100
img_5344	0	100			img_8711	2	98			img_4896	0	100			img_5121	0	100			img_5565	0	100			img_5573	2	98			img_8767	0	100
img_5347	0	100			img_8712	0	100			img_4897	0	100			img_5123	0	100			img_5566	0	100			img_5574	0	100			img_8769	0	100
img_5350	0	100			img_8715	0	100			img_4898	0	100			img_5125	0	100			img_5568	0	100			img_5575	0	100			img_8770	0	100
img_5351	1	99			img_8716	1	99			img_4894	0	100			img_5126	0	100			img_5564	0	100			img_5578	0	100			img_8771	0	100
img_5348	0	100			img_8717	0	100				0	500	500			0	500	500			0	500	500			2	498	500			0	500	500
	1	499	500			3	497	500
										2: SBW25+pSX_carB, replicate 2.1					3: SBW25+pSX_pyrH, replicate 2.1					4: SBW25+pSX_ndk, replicate 2.1					5: SBW25+pSX_galU, replicate 2.1					7: SBW25+pSX_pyrG, replicate 2.1
1: SBW25+pSX (empty), replicate 2.1					2: SBW25+pSX (empty), replicate 2.4					img_6179	0	100			img_5825	0	100			img_6188	0	100			img_6031	0	100			img_9520	0	100
img_5817	0	100			img_9322	1	99			img_6180	0	100			img_5826	0	100			img_6189	0	100			img_6034	0	100			img_9521	0	100
img_5818	1	99			img_9323	0	100			img_6182	0	100			img_5828	0	100			img_6191	0	100			img_6035	0	100			img_9522	0	100
img_5819	0	100			img_9324	0	100			img_6183	0	100			img_5829	0	100			img_6194	0	100			img_6036	2	98			img_9523	0	100
img_5820	0	100			img_9325	0	100			img_6185	0	100			img_5832	1	99			img_6195	0	100			img_6037	0	100			img_9524	0	100
img_5821	0	100			img_9326	0	100				0	500	500			1	499	500			0	500	500			2	498	500			0	500	500
	1	499	500			1	499	500
										2: SBW25+pSX_carB, replicate 2.2					3: SBW25+pSX_pyrH, replicate 2.2					4: SBW25+pSX_ndk, replicate 2.2					5: SBW25+pSX_galU, replicate 2.2					7: SBW25+pSX_pyrG, replicate 2.2
1: SBW25+pSX (empty), replicate 2.2					2: SBW25+pSX (empty), replicate 2.5					img_5663	0	100			img_6010	0	100			img_6020	0	100			img_5929	0	100			img_9531	1	99
img_6265	0	100			img_9639	0	100			img_5664	0	100			img_6011	0	100			img_6021	0	100			img_5930	0	100			img_9532	0	100
img_6266	0	100			img_9640	0	100			img_5666	0	100			img_6012	0	100			img_6023	0	100			img_5931	0	100			img_9533	1	99
img_6268	0	100			img_9641	0	100			img_5667	0	100			img_6014	0	100			img_6024	0	100			img_5932	0	100			img_9534	0	100
img_6269	0	100			img_9642	0	100			img_5669	0	100			img_6018	0	100			img_6025	0	100			img_5935	0	100			img_9536	0	100
img_6270	0	100			img_9643	0	100				0	500	500			0	500	500			0	500	500			0	500	500			2	498	500
	0	500	500			0	500	500
										2: SBW25+pSX_carB, replicate 2.3					3: SBW25+pSX_pyrH, replicate 2.3					4: SBW25+pSX_ndk, replicate 2.3					5: SBW25+pSX_galU, replicate 2.3					7: SBW25+pSX_pyrG, replicate 2.3
1: SBW25+pSX (empty), replicate 2.3					2: SBW25+pSX (empty), replicate 2.6					img_6084	0	100			img_5671	0	100			img_5682	0	100			img_5835	0	100			img_9887	1	99
img_5919	1	99			img_9773	0	100			img_6085	1	99			img_5673	0	100			img_5683	0	100			img_5836	0	100			img_9888	0	100
img_5920	1	99			img_9774	0	100			img_6086	0	100			img_5674	0	100			img_5684	0	100			img_5837	0	100			img_9889	0	100
img_5922	0	100			img_9776	0	100			img_6087	0	100			img_5677	0	100			img_5685	0	100			img_5838	0	100			img_9891	0	100
img_5924	0	100			img_9777	1	99			img_6089	1	99			img_5679	0	100			img_5688	0	100			img_5839	0	100			img_9892	0	100
img_5925	0	100			img_9778	0	100				2	498	500			0	500	500			0	500	500			0	500	500			1	499	500
	2	498	500			1	499	500
										2: SBW25+pSX_carB, replicate 3.1					3: SBW25+pSX_pyrH, replicate 3.1					4: SBW25+pSX_ndk, replicate 3.1					5: SBW25+pSX_galU, replicate 3.1					7: SBW25+pSX_pyrG, replicate 3.1
1: SBW25+pSX (empty), replicate 3.1					2: SBW25+pSX (empty), replicate 3.4					img_3714	0	100			img_4702	0	100			img_4308	0	100			img_4437	0	100			img_0359	0	100
img_4756	0	100			img_9956	0	100			img_3715	0	100			img_4703	0	100			img_4309	0	100			img_4438	0	100			img_0361	0	100
img_4758	0	100			img_9957	0	100			img_3716	0	100			img_4704	0	100			imh_4311	0	100			img_4439	0	100			img_0362	0	100
img_4760	0	100			img_9958	0	100			img_3717	1	99			img_4705	0	100			img_4312	0	100			img_4441	0	100			img_0363	0	100
img_4761	0	100			img_9959	0	100			img_3718	1	99			img_4707	1	99			img_4313	0	100			img_4444	0	100			img_0364	0	100
img_4764	0	100			img_9960	0	100				2	498	500			1	499	500			0	500	500			0	500	500			0	500	500
	0	500	500			0	500	500
										2: SBW25+pSX_carB, replicate 3.2					3: SBW25+pSX_pyrH, replicate 3.2					4: SBW25+pSX_ndk, replicate 3.2					5: SBW25+pSX_galU, replicate 3.2					7: SBW25+pSX_pyrG, replicate 3.2
1: SBW25+pSX (empty), replicate 3.2					2: SBW25+pSX (empty), replicate 3.5					img_3864	1	99			img_4241	0	100			img_4767	0	100			img_4115	0	100			img_0025	0	100
img_3913	0	100			img_0351	0	100			img_3865	0	100			img_4242	0	100			img_4768	0	100			img_4116	0	100			img_0026	0	100
img_3915	0	100			img_0352	0	100			img_3866	0	100			img_4243	0	100			img_4769	0	100			img_4117	0	100			img_0027	0	100
img_3916	1	99			img_0353	0	100			img_3867	0	100			img_4245	0	100			img_4770	0	100			img_4118	0	100			img_0028	0	100
img_3917	1	99			img_0355	0	100			img_3868	0	100			img_4246	0	100			img_4773	0	100			img_4122	1	99			img_0029	1	99
img_3918	0	100			img_0356	0	100				1	499	500			0	500	500			0	500	500			1	499	500			1	499	500
	2	498	500			0	500	500
										2: SBW25+pSX_carB, replicate 3.3					3: SBW25+pSX_pyrH, replicate 3.3					4: SBW25+pSX_ndk, replicate 3.3					5: SBW25+pSX_galU, replicate 3.3					7: SBW25+pSX_pyrG, replicate 3.3
1: SBW25+pSX (empty), replicate 3.3					2: SBW25+pSX (empty), replicate 3.6					img_3638	0	100			img_4166	0	100			img_4775	0	100			img_4076	0	100			img_0226	0	100
img_4684	1	99			img_0202	0	100			img_3639	0	100			img_4167	0	100			img_4776	0	100			img_4077	0	100			img_0227	1	99
img_4685	0	100			img_0203	0	100			img_3640	0	100			img_4169	0	100			img_4777	0	100			img_4078	0	100			img_0228	0	100
img_4686	0	100			img_0204	0	100			img_3641	0	100			img_4171	0	100			img_4778	0	100			img_4079	0	100			img_0229	0	100
img_4688	0	100			img_0205	0	100			img_3642	0	100			img_4172	0	100			img_4779	0	100			img_4080	0	100			img_0231	0	100
img_4690	1	99			img_0206	0	100				0	500	500			0	500	500			0	500	500			0	500	500			1	499	500
	2	498	500			0	500	500
Data Summaries
Biological replicate 1					Biological replicate 1					Biological replicate 1					Biological replicate 1					Biological replicate 1					Biological replicate 1					Biological replicate 1
Replicate	Cap+	Cap-	Proportion Cap+		Replicate	Cap+	Cap-	Proportion Cap+		Replicate	Cap+	Cap-	Proportion Cap+		Replicate	Cap+	Cap-	Proportion Cap+		Replicate	Cap+	Cap-	Proportion Cap+		Replicate	Cap+	Cap-	Proportion Cap+		Replicate	Cap+	Cap-	Proportion Cap+
1	1	499	0.002		1	0	500	0		1	3	497	0.006		1	0	500	0		1	0	500	0		1	1	499	0.002		1	1	499	0.002
2	2	498	0.004		2	1	499	0.002		2	0	500	0		2	0	500	0		2	0	500	0		2	2	498	0.004		2	1	499	0.002
3	1	499	0.002		3	3	497	0.006		3	0	500	0		3	0	500	0		3	0	500	0		3	2	498	0.004		3	0	500	0
average	1.33333	498.667	0.00266667		average	1.33333	498.667	0.00266667		average	1	499	0.002		average	0	500	0		average	0	500	0		average	1.66667	498.333	0.00333333		average	0.666667	499.333	0.00133333
stdev	0.57735	0.57735	0.0011547		stdev	1.52753	1.52753	0.00305505		stdev	1.73205	1.73205	0.0034641		stdev	0	0	0		stdev	0	0	0		stdev	0.57735	0.57735	0.0011547		stdev	0.57735	0.57735	0.0011547
se	0.333333	0.333333	0.000666667		se	0.881917	0.881917	0.00176383		se	1	1	0.002		se	0	0	0		se	0	0	0		se	0.333333	0.333333	0.000666667		se	0.333333	0.333333	0.000666667
Biological replicate 2					Biological replicate 2					Biological replicate 2					Biological replicate 2					Biological replicate 2					Biological replicate 2					Biological replicate 2
Replicate	Cap+	Cap-	Proportion Cap+		Replicate	Cap+	Cap-	Proportion Cap+		Replicate	Cap+	Cap-	Proportion Cap+		Replicate	Cap+	Cap-	Proportion Cap+		Replicate	Cap+	Cap-	Proportion Cap+		Replicate	Cap+	Cap-	Proportion Cap+		Replicate	Cap+	Cap-	Proportion Cap+
1	1	499	0.002		1	1	499	0.002		1	0	500	0		1	1	499	0.002		1	0	500	0		1	2	498	0.004		1	0	500	0
2	0	500	0		2	0	500	0		2	0	500	0		2	0	500	0		2	0	500	0		2	0	500	0		2	2	498	0.004
3	2	498	0.004		3	1	499	0.002		3	2	498	0.004		3	0	500	0		3	0	500	0		3	0	500	0		3	1	499	0.002
average	1	499	0.002		average	0.666667	499.333	0.00133333		average	0.666667	499.333	0.00133333		average	0.333333	499.667	0.000666667		average	0	500	0		average	0.666667	499.333	0.00133333		average	1	499	0.002
stdev	1	1	0.002		stdev	0.57735	0.57735	0.0011547		stdev	1.1547	1.1547	0.0023094		stdev	0.57735	0.57735	0.0011547		stdev	0	0	0		stdev	1.1547	1.1547	0.0023094		stdev	1	1	0.002
se	0.57735	0.57735	0.0011547		se	0.333333	0.333333	0.000666667		se	0.666667	0.666667	0.00133333		se	0.333333	0.333333	0.000666667		se	0	0	0		se	0.666667	0.666667	0.00133333		se	0.57735	0.57735	0.0011547
Biological replicate 3					Biological replicate 3					Biological replicate 3					Biological replicate 3					Biological replicate 3					Biological replicate 3					Biological replicate 3
Replicate	Cap+	Cap-	Proportion Cap+		Replicate	Cap+	Cap-	Proportion Cap+		Replicate	Cap+	Cap-	Proportion Cap+		Replicate	Cap+	Cap-	Proportion Cap+		Replicate	Cap+	Cap-	Proportion Cap+		Replicate	Cap+	Cap-	Proportion Cap+		Replicate	Cap+	Cap-	Proportion Cap+
1	0	500	0		1	0	500	0		1	2	498	0.004		1	1	499	0.002		1	0	500	0		1	0	500	0		1	0	500	0
2	2	498	0.004		2	0	500	0		2	1	499	0.002		2	0	500	0		2	0	500	0		2	1	499	0.002		2	1	499	0.002
3	2	498	0.004		3	0	500	0		3	0	500	0		3	0	500	0		3	0	500	0		3	0	500	0		3	1	499	0.002
average	1.33333	498.667	0.00266667		average	0	500	0		average	1	499	0.002		average	0.333333	499.667	0.000666667		average	0	500	0		average	0.333333	499.667	0.000666667		average	0.666667	499.333	0.00133333
stdev	1.1547	1.1547	0.0023094		stdev	0	0	0		stdev	1	1	0.002		stdev	0.57735	0.57735	0.0011547		stdev	0	0	0		stdev	0.57735	0.57735	0.0011547		stdev	0.57735	0.57735	0.0011547
se	0.666667	0.666667	0.00133333		se	0	0	0		se	0.57735	0.57735	0.0011547		se	0.333333	0.333333	0.000666667		se	0	0	0		se	0.333333	0.333333	0.000666667		se	0.333333	0.333333	0.000666667
Summary of all replicates					Summary of all replicates					Summary of all replicates					Summary of all replicates					Summary of all replicates					Summary of all replicates					Summary of all replicates
average	0.00244444				average	0.00133333				average	0.00177778				average	0.000444444				average	0				average	0.00177778				average	0.00155556
stdev	0.00166667				stdev	0.00197203				stdev	0.00233333				stdev	0.000293972				stdev	0				stdev	0.0017033				stdev	0.00104231
se	0.000555556				se	0.000657342				se	0.000777778				se	9.79908e-05				se	0				se	0.000567767				se	0.000347438
					Summary of pSX experiment 1 and 2 pSX_empty
					average	0.00188889
					stdev	0.00187519
					se	0.000441987
