# Supplementary material for: Bistability in a Metabolic Network Underpins the De Novo Evolution of Colony Switching in Pseudomonas fluorescens
Source: PLoS Biol. 2015 Mar 12;13(3):e1002109. doi: 10.1371/journal.pbio.1002109 (PMC4357382; doi:10.1371/journal.pbio.1002109)
Supplement: S1 Table — Genotypic and phenotypic details of 157 1B4 transposon mutants in which the transposon insertion affects bistable capsule expression. Mutants were obtained by screening approximately 68,750 transposon mutants from 41 independent conjugations for loss of colony-level switching. Mutants are classified according to the cellular function likely to be affected by the capsulation-altering insertion. Where available, the precise genomic location of the transposon is indicated as the first base on the genomic forward strand downstream of the 3ʹ transposon terminus. For mutants of particular interest, a Cre-deletion (removing most of the transposon and thus eliminating polar effects) was obtained and analysed. See S3–S6 Tables for details of the results described in the “mRNA-seq Data Notes” column. P_ = promoter. (XLSX) [file pbio.1002109.s017.xlsx]

## Sheet: Sheet1
Genotype	Conjugation Number	Insertion: gene pflu number	Gene Name	Product of Gene	Pathway Product is Involved in	Precise Genomic Insertion Site	Level of Capsulation (relative to 1B4)	Capsule Phenotype of Cre-deletion of the Mutant (relative to 1B4)	Phenotype notes	mRNA-seq Data Notes	Intracellular Concentrations Measured
JG2	1	intergenic	P_algZ	Promoter of alginate biosynthesis transcriptional activator AlgZ (Pflu4744)	Alginate biosynthesis	5217773	Reduced			Expression of this gene was found to be 1.421 times higher in Cap- than Cap+ (P=2.83E-16).
JG57	14	933	diaA	DnaA initiator-associating protein	Cell division	Unidentified	None		Long cells	Expression of this gene was found to be 2.613 times higher in Cap+ than Cap- (P=1.57E-24)
JG165	38	933	diaA	DnaA initiator-associating protein	Cell division	1036860	None		Long cells	Expression of this gene was found to be 2.613 times higher in Cap+ than Cap- (P=1.57E-24)
JG170	40	933	diaA	DnaA initiator-associating protein	Cell division	1037323	None		Long cells	Expression of this gene was found to be 2.613 times higher in Cap+ than Cap- (P=1.57E-24)
JG14	2	3801	ftsK	Cell division protein	Cell division	4194738	Reduced		Cell chains	Expression of this gene was found to be 1.475 times higher in Cap- than Cap+ (P=8.33E-08).
JG71	18	3801	ftsK	Cell division protein	Cell division	Unidentified	None		Cell chains	Expression of this gene was found to be 1.475 times higher in Cap- than Cap+ (P=8.33E-08).
JG85	20	3801	ftsK	Cell division protein	Cell division	Unidentified	Reduced		Cell chains	Expression of this gene was found to be 1.475 times higher in Cap- than Cap+ (P=8.33E-08).
JG93	21	3801	ftsK	Cell division protein	Cell division	Unidentified	Reduced		Cell chains	Expression of this gene was found to be 1.475 times higher in Cap- than Cap+ (P=8.33E-08).
JG104	22	6129	gidA	Glucose-inhibited cell division protein A	Cell division	6712943	Reduced			Expression of this gene was found to be 3.290 times higher in Cap+ than Cap- (P=4.43E-88).
JG66	17	863	mreB	Cell shape determining protein	Cell shape determination	Unidentified	Reduced		Round cells	Expression of this gene was found to be 1.404 times higher in Cap- than Cap+ (P=3.37E-06).
JG100	22	863	mreB	Cell shape determining protein	Cell shape determination	Unidentified	Reduced		Round cells	Expression of this gene was found to be 1.404 times higher in Cap- than Cap+ (P=3.37E-06).
JG105	22	863	mreB	Cell shape determining protein	Cell shape determination	Unidentified	Reduced		Round cells	Expression of this gene was found to be 1.404 times higher in Cap- than Cap+ (P=3.37E-06).
JG15	2	864	mreC	Cell shape determining protein	Cell shape determination	Unidentified	Reduced		Round cells	Expression of this gene was found to be 3.049 times higher in Cap- than Cap+ (P=9.56E-05).
JG179	41	864	mreC	Cell shape determining protein	Cell shape determination	Unidentified	None		Round cells	Expression of this gene was found to be 3.049 times higher in Cap- than Cap+ (P=9.56E-05).
JG5	1	3658	wcaJ	UDP-glucose lipid carrier transferase	CAP biosynthesis	4050865	None			Expression of this gene was found to be 3.685 times higher in Cap+ than Cap- (P=8.83E-35).
JG32	8	3658	wcaJ	UDP-glucose lipid carrier transferase	CAP biosynthesis	Unidentified	None			Expression of this gene was found to be 3.685 times higher in Cap+ than Cap- (P=8.83E-35).
JG44	10	3658	wcaJ	UDP-glucose lipid carrier transferase	CAP biosynthesis	4050904	None			Expression of this gene was found to be 3.685 times higher in Cap+ than Cap- (P=8.83E-35).
JG51	11	3659		Lipoprotein	CAP biosynthesis	4054294	None
JG28	6	3662	wza	Capsular polysaccharide translocation	CAP biosynthesis	4056427	None			Expression of this gene was found to be 2.067 times higher in Cap+ than Cap- (P=7.26E-12).
JG111	23	3662	wza	Capsular polysaccharide translocation	CAP biosynthesis	Unidentified	None			Expression of this gene was found to be 2.067 times higher in Cap+ than Cap- (P=7.26E-12).
JG21	3	3663		Membrane protein	CAP biosynthesis	4057344	None			Expression of this gene was found to be 15.59 times higher in Cap+ than Cap- (P=1.28E-09).
JG7	1	3666	wcaI	Glycosyltransferase	CAP biosynthesis	4060642	None	None		Expression of this gene was found to be 84.38 times higher in Cap- than Cap+ (P=2.79E-09).
JG124	24	3669	waaE	Heptose kinase/adenyltransferase	CAP biosynthesis	4063722	None	Reduced
JG53	12	3670	wcaF	Acetyltransferase	CAP biosynthesis	4064077	None	None
JG35	8	3671		Glycosyltransferase	CAP biosynthesis	4064377	None	None
JG77	19	3673		Glycosyltransferase	CAP biosynthesis	Unidentified	None
JG120	23	3673		Glycosyltransferase	CAP biosynthesis	4066885	None
JG150	33	3673		Glycosyltransferase	CAP biosynthesis	4067727	None	None
JG152	33	3674		Acetyltransferase	CAP biosynthesis	4068319	None	Reduced		Expression of this gene was found to be 3.530 times higher in Cap+ than Cap- (P=3.60E-05).
JG18	3	3675	wzx	O-antigen flippase	CAP biosynthesis	4069688	None	None		Expression of this gene was found to be 168.3 times higher in Cap+ than Cap- (P=1.47E-24)
JG1	1	3677	wzc	Tyrosine protein kinase	CAP biosynthesis	Unidentified	None			Expression of this gene was found to be 12.68 times higher in Cap+ than Cap- (P=9.38E-159)
JG27	6	3677	wzc	Tyrosine protein kinase	CAP biosynthesis	4071958	None	None		Expression of this gene was found to be 12.68 times higher in Cap+ than Cap- (P=9.38E-159)
JG62	16	1668	capD	UDP-glucose 4-epimerase	CAP precursor biosynthesis	1831573	Reduced			Expression of this gene was found to be 1.807 times higher in Cap+ than Cap- (P=1.61E-24)
JG31	7	2985	galU	UTP-glucose-1-phosphate uridylytransferase	CAP precursor biosynthesis	Unidentified	None		Short cells	Expression of this gene was found to be 1.681 times higher in Cap+ than Cap- (P=4.10E-30)
JG49	11	2985	galU	UTP-glucose-1-phosphate uridylytransferase	CAP precursor biosynthesis	3252712	None		Short cells	Expression of this gene was found to be 1.681 times higher in Cap+ than Cap- (P=4.10E-30)
JG52	11	2985	galU	UTP-glucose-1-phosphate uridylytransferase	CAP precursor biosynthesis	3252734	None		Short cells	Expression of this gene was found to be 1.681 times higher in Cap+ than Cap- (P=4.10E-30)
JG114	23	2985	galU	UTP-glucose-1-phosphate uridylytransferase	CAP precursor biosynthesis	3253166	None	None	Short cells	Expression of this gene was found to be 1.681 times higher in Cap+ than Cap- (P=4.10E-30)	Intracellular concentrations of 22 small molecules were measured in the Cre-deletion of this genotype. Results are presented in Table S7 (and Figure 3).
JG130	28	2985	galU	UTP-glucose-1-phosphate uridylytransferase	CAP precursor biosynthesis	Unidentified	None		Short cells	Expression of this gene was found to be 1.681 times higher in Cap+ than Cap- (P=4.10E-30)
JG103	22	3676	udg	UDP-glucose 6-dehydrogenase	CAP precursor biosynthesis	4070989	None	Reduced	Short cells, extremely fluorescent cultures in liquid King's Medium B	Expression of this gene was found to be 8.464 times higher in Cap+ than Cap- (P=3.83E-51)
JG16	3	5243	pgi	Glucose-6-phosphate isomerase	CAP precursor biosynthesis	Unidentified	None		Short cells
JG23	4	5243	pgi	Glucose-6-phosphate isomerase	CAP precursor biosynthesis	Unidentified	None		Short cells
JG73	18	5243	pgi	Glucose-6-phosphate isomerase	CAP precursor biosynthesis	5752171	None	Reduced	Short cells
JG75	18	5243	pgi	Glucose-6-phosphate isomerase	CAP precursor biosynthesis	Unidentified	None		Short cells
JG81	20	5243	pgi	Glucose-6-phosphate isomerase	CAP precursor biosynthesis	Unidentified	None		Short cells
JG123	24	5243	pgi	Glucose-6-phosphate isomerase	CAP precursor biosynthesis	Unidentified	None		Short cells
JG153	34	5243	pgi	Glucose-6-phosphate isomerase	CAP precursor biosynthesis	Unidentified	None		Short cells
JG154	34	5243	pgi	Glucose-6-phosphate isomerase	CAP precursor biosynthesis	Unidentified	None		Short cells
JG160	37	5243	pgi	Glucose-6-phosphate isomerase	CAP precursor biosynthesis	Unidentified	None		Short cells
JG163	38	5243	pgi	Glucose-6-phosphate isomerase	CAP precursor biosynthesis	Unidentified	None		Short cells
JG175	40	5243	pgi	Glucose-6-phosphate isomerase	CAP precursor biosynthesis	Unidentified	None		Short cells
JG17	3	5986	pgm	Phosphomanno/glucomutase	CAP precursor biosynthesis	Unidentified	None			Expression of this gene was found to be 1.529 times higher in Cap+ than Cap- (P=2.14E-11)
JG55	12	5986	pgm	Phosphomanno/glucomutase	CAP precursor biosynthesis	6542741	None	None		Expression of this gene was found to be 1.529 times higher in Cap+ than Cap- (P=2.14E-11)
JG74	18	2189	gacA	Two component transcriptional regulator	CAP regulation	2372777	None	Reduced			Intracellular concentrations of 22 small molecules were measured in the Cre-deletion of this genotype. Results are presented in Table S7.
JG140	28	2189	gacA	Two component transcriptional regulator	CAP regulation	2372777	None
JG9	1	3777	barA	Two component sensor histidine kinase and transcriptional response regulator	CAP regulation	4174903	None			Expression of this gene was found to be 1.642 times higher in Cap- than Cap+ (P=8.74E-06).
JG10	1	3777	barA	Two component sensor histidine kinase and transcriptional response regulator	CAP regulation	4173951	None			Expression of this gene was found to be 1.642 times higher in Cap- than Cap+ (P=8.74E-06).
JG22	3	3777	barA	Two component sensor histidine kinase and transcriptional response regulator	CAP regulation	Unidentified	None			Expression of this gene was found to be 1.642 times higher in Cap- than Cap+ (P=8.74E-06).
JG40	9	3777	barA	Two component sensor histidine kinase and transcriptional response regulator	CAP regulation	Unidentified	None			Expression of this gene was found to be 1.642 times higher in Cap- than Cap+ (P=8.74E-06).
JG45	10	3777	barA	Two component sensor histidine kinase and transcriptional response regulator	CAP regulation	Unidentified	None			Expression of this gene was found to be 1.642 times higher in Cap- than Cap+ (P=8.74E-06).
JG56	14	3777	barA	Two component sensor histidine kinase and transcriptional response regulator	CAP regulation	Unidentified	None			Expression of this gene was found to be 1.642 times higher in Cap- than Cap+ (P=8.74E-06).
JG67	17	3777	barA	Two component sensor histidine kinase and transcriptional response regulator	CAP regulation	Unidentified	None			Expression of this gene was found to be 1.642 times higher in Cap- than Cap+ (P=8.74E-06).
JG68	17	3777	barA	Two component sensor histidine kinase and transcriptional response regulator	CAP regulation	Unidentified	None			Expression of this gene was found to be 1.642 times higher in Cap- than Cap+ (P=8.74E-06).
JG70	17	3777	barA	Two component sensor histidine kinase and transcriptional response regulator	CAP regulation	Unidentified	None			Expression of this gene was found to be 1.642 times higher in Cap- than Cap+ (P=8.74E-06).
JG106	22	3777	barA	Two component sensor histidine kinase and transcriptional response regulator	CAP regulation	Unidentified	None			Expression of this gene was found to be 1.642 times higher in Cap- than Cap+ (P=8.74E-06).
JG119	23	3777	barA	Two component sensor histidine kinase and transcriptional response regulator	CAP regulation	4174468	None			Expression of this gene was found to be 1.642 times higher in Cap- than Cap+ (P=8.74E-06).
JG138	27	3777	barA	Two component sensor histidine kinase and transcriptional response regulator	CAP regulation	4173233	None	None		Expression of this gene was found to be 1.642 times higher in Cap- than Cap+ (P=8.74E-06).
JG142	28	3777	barA	Two component sensor histidine kinase and transcriptional response regulator	CAP regulation	4173840	None			Expression of this gene was found to be 1.642 times higher in Cap- than Cap+ (P=8.74E-06).
JG143	28	3777	barA	Two component sensor histidine kinase and transcriptional response regulator	CAP regulation	Unidentified	None			Expression of this gene was found to be 1.642 times higher in Cap- than Cap+ (P=8.74E-06).
JG144	29	3777	barA	Two component sensor histidine kinase and transcriptional response regulator	CAP regulation	4174468	None			Expression of this gene was found to be 1.642 times higher in Cap- than Cap+ (P=8.74E-06).
JG164	38	3777	barA	Two component sensor histidine kinase and transcriptional response regulator	CAP regulation	4174038	None			Expression of this gene was found to be 1.642 times higher in Cap- than Cap+ (P=8.74E-06).
JG166	38	3777	barA	Two component sensor histidine kinase and transcriptional response regulator	CAP regulation	4173899	None			Expression of this gene was found to be 1.642 times higher in Cap- than Cap+ (P=8.74E-06).
JG167	38	3777	barA	Two component sensor histidine kinase and transcriptional response regulator	CAP regulation	4172373	None			Expression of this gene was found to be 1.642 times higher in Cap- than Cap+ (P=8.74E-06).
JG169	38	3777	barA	Two component sensor histidine kinase and transcriptional response regulator	CAP regulation	4173177	None			Expression of this gene was found to be 1.642 times higher in Cap- than Cap+ (P=8.74E-06).
JG173	40	3777	barA	Two component sensor histidine kinase and transcriptional response regulator	CAP regulation	Unidentified	None			Expression of this gene was found to be 1.642 times higher in Cap- than Cap+ (P=8.74E-06).
JG174	40	3777	barA	Two component sensor histidine kinase and transcriptional response regulator	CAP regulation	4173818	None			Expression of this gene was found to be 1.642 times higher in Cap- than Cap+ (P=8.74E-06).
JG177	41	3777	barA	Two component sensor histidine kinase and transcriptional response regulator	CAP regulation	4174881	None			Expression of this gene was found to be 1.642 times higher in Cap- than Cap+ (P=8.74E-06).
JG26	6	3656		Hypothetical protein with EAL domain for degradation of c-di-GMP	CAP regulation (post-translational)	4049814	None	None		Expression of this gene was found to be 14.99 times higher in Cap+ than Cap- (P=5.49E-85)
JG39	8	3656		Hypothetical protein with EAL domain for degradation of c-di-GMP	CAP regulation (post-translational)	4049900	None			Expression of this gene was found to be 14.99 times higher in Cap+ than Cap- (P=5.49E-85)
JG90	21	3656		Hypothetical protein with EAL domain for degradation of c-di-GMP	CAP regulation (post-translational)	4049383	None			Expression of this gene was found to be 14.99 times higher in Cap+ than Cap- (P=5.49E-85)
JG168	38	3656		Hypothetical protein with EAL domain for degradation of c-di-GMP	CAP regulation (post-translational)	4049594	None			Expression of this gene was found to be 14.99 times higher in Cap+ than Cap- (P=5.49E-85)
JG64	17	3654		Two component sensor histidine kinase	CAP regulation (promoter)	4047986	Reduced
JG91	21	3654		Two component sensor histidine kinase	CAP regulation (promoter)	4048055	Reduced
JG108	22	3654		Two component sensor histidine kinase	CAP regulation (promoter)	4048054	Reduced	Reduced
JG110	23	3654		Two component sensor histidine kinase	CAP regulation (promoter)	Unidentified	Reduced
JG133	25	3654		Two component sensor histidine kinase	CAP regulation (promoter)	4047902	Reduced
JG149	32	3654		Two component sensor histidine kinase	CAP regulation (promoter)	4047883	Reduced
JG157	36	3654		Two component sensor histidine kinase	CAP regulation (promoter)	4047883	Reduced
JG183	41	3654		Two component sensor histidine kinase	CAP regulation (promoter)	4047840	Reduced
JG54	12	intergenic	P_3655	Promoter of pflu3655-pflu3657	CAP regulation (promoter)	4048249	None			Expression of these genes (pflu3655, 3656, 3657) were found to be 14.23 (P=0), 14.99 (P=5.49E-85) and 6.328 (P=3.22E-102) times higher in Cap+ than Cap-
JG137	27	intergenic	P_3655	Promoter of pflu3655-pflu3657	CAP regulation (promoter)	4048176	None	Reduced		Expression of these genes (pflu3655, 3656, 3657) were found to be 14.23 (P=0), 14.99 (P=5.49E-85) and 6.328 (P=3.22E-102) times higher in Cap+ than Cap-
JG145	29	1556	topA	DNA topoisomerase A	DNA replication, recombination and repair	1706944	None			Expression of this gene was found to be 1.718 times higher in Cap- than Cap+ (P=4.17E-16).
JG37	8	5961	rep	ATP-dependent DNA helicase	DNA replication, recombination and repair	Unidentified	None
JG162	37	intergenic	P_hupB	Promoter of DNA-binding protein HU-beta (Pflu3926)	DNA replication, recombination and repair	Unidentified	Reduced
JG180	41	739	hemK	Glutamine N-methyltransferase	Metaboism: cofactor biosynthesis	Unidentified	None		Short cells, division difficulties (many cells attached in pairs)	Expression of this gene was found to be 2.249 times higher in Cap- than Cap+ (P=0.003565573).
JG80	20	4383	dsbE	Thiol:disulfide interchange protein	Metaboism: cofactor biosynthesis	Unidentified	Reduced		Short cells	Expression of this gene was found to be 7.649 times higher in Cap- than Cap+ (P=1.13E-14).
JG24	5	5401	hemL	Glutamate-1-semialdehyde aminotransferase	Metaboism: cofactor biosynthesis	Unidentified	None			Expression of this gene was found to be 1.772 times higher in Cap- than Cap+ (P=3.52E-07).
JG178	41	5438		Aromatic acid decarboxylase	Metaboism: cofactor biosynthesis	5969732	Increased			Expression of this gene was found to be 1.942 times higher in Cap- than Cap+ (P=2.21E-06).
JG83	20	367	hutH	Histidine ammonia-lyase	Metabolism: amino acid metabolism (histidine)	Unidentified	None			Expression of this gene was found to be 10.87 times higher in Cap- than Cap+ (P=7.18E-52).
JG3	1	5720	sahA	S-adenosyl-L-homocysteine hydrolase	Metabolism: amino acid metabolism (methionine)	Unidentified	None			Expression of this gene was found to be 1.986 times higher in Cap+ than Cap- (P=0.000113067).
JG13	2	5720	sahA	S-adenosyl-L-homocysteine hydrolase	Metabolism: amino acid metabolism (methionine)	Unidentified	None			Expression of this gene was found to be 1.986 times higher in Cap+ than Cap- (P=0.000113067).
JG72	18	5720	sahA	S-adenosyl-L-homocysteine hydrolase	Metabolism: amino acid metabolism (methionine)	Unidentified	None			Expression of this gene was found to be 1.986 times higher in Cap+ than Cap- (P=0.000113067).
JG125	24	5720	sahA	S-adenosyl-L-homocysteine hydrolase	Metabolism: amino acid metabolism (methionine)	Unidentified	None			Expression of this gene was found to be 1.986 times higher in Cap+ than Cap- (P=0.000113067).
JG156	36	5720	sahA	S-adenosyl-L-homocysteine hydrolase	Metabolism: amino acid metabolism (methionine)	6271687	None			Expression of this gene was found to be 1.986 times higher in Cap+ than Cap- (P=0.000113067).
JG158	36	5720	sahA	S-adenosyl-L-homocysteine hydrolase	Metabolism: amino acid metabolism (methionine)	6272161	None	Reduced		Expression of this gene was found to be 1.986 times higher in Cap+ than Cap- (P=0.000113067).
JG181	41	5720	sahA	S-adenosyl-L-homocysteine hydrolase	Metabolism: amino acid metabolism (methionine)	6272159	None			Expression of this gene was found to be 1.986 times higher in Cap+ than Cap- (P=0.000113067).
JG61	16	1553	fadB	Fatty oxidation complex, alpha subunit	Metabolism: amino acid metabolism (tryptophan, lysine)	Unidentified	Reduced			Expression of this gene was found to be 1.733 times higher in Cap+ than Cap- (P=2.30E-35).
JG6	1	4705	fabG	3-oxoacyl-[acyl=carrier protein] reductase	Metabolism: fatty acid and phospholipid metabolism (cell membrane biogenesis)	Unidentified	None			Expression of this gene was found to be 1.869 times higher in Cap+ than Cap- (P=9.20E-32)
JG42	10	517	amiC	N-acetylmuramoyl-l-alanine amidase	Metabolism: polyketide (secondary metabolite) biosynthesis	Unidentified	None
JG20	3	5400		Thiamine biosynthesis-related protein	Metabolism: vitamin biosynthesis (thiamine, B1)	Unidentified	None			Expression of this gene was found to be 1.931 times higher in Cap- than Cap+ (P=0.000680502).
JG155	36	5400		Thiamine biosynthesis-related protein	Metabolism: vitamin biosynthesis (thiamine, B1)	Unidentified	Reduced			Expression of this gene was found to be 1.931 times higher in Cap- than Cap+ (P=0.000680502).
JG148	32	4939		MvaT-like transcriptional regulator	Nucleotide biosynthesis (purine)	5419883	Increased	Reduced		Expression of this gene was found to be 1.644 times higher in Cap+ than Cap- (P=1.13E-11)
JG76	19	intergenic		Promoter of purU and pflu4939	Nucleotide biosynthesis (purine)	5419510	Increased			Expression of purU (pflu4938) is no different between Cap+ and Cap-, but pflu4939 was found to be 1.644 times higher in Cap+ than Cap- (P=1.13E-11)
JG113	23	intergenic		Promoter of purU and pflu4939	Nucleotide biosynthesis (purine)	5419510	Increased			Expression of purU (pflu4938) is no different between Cap+ and Cap-, but pflu4939 was found to be 1.644 times higher in Cap+ than Cap- (P=1.13E-11)
JG132	25	1304	dcd	Deoxycytidine triphosphate deaminase	Nucleotide biosynthesis (pyrimidine)	1441995	None			Expression of this gene was found to be 2.499 times higher in Cap+ than Cap- (P=3.11E-41)
JG176	41	5061	ndk	Nucleoside diphosphate kinase	Nucleotide biosynthesis (pyrimidine)	5562166	Increased	Increased	Short cells	Expression of this gene was found to be 1.568 times higher in Cap+ than Cap- (P=5.55E-22)	Intracellular concentrations of 22 small molecules were measured in the Cre-deletion of this genotype. Results are presented in Table S7 (and Figure 3).
JG102	22	335	ctpA	Carboxy-terminal protease precursor	Protein processing: degradation	Unidentified	Reduced
JG43	10	816	prfC	Peptide chain release factor 3	Protein processing: translation and post-translational modification	Unidentified	None			Expression of this gene was found to be 1.714 times higher in Cap+ than Cap- (P=1.74E-05)
JG135	26	816	prfC	Peptide chain release factor 3	Protein processing: translation and post-translational modification	923034	None			Expression of this gene was found to be 1.714 times higher in Cap+ than Cap- (P=1.74E-05)
JG11	1	4713	rluC	23S rRNA pseudouridine synthase	RNA processing	5187852	None			Expression of this gene was found to be 2.322 times higher in Cap- than Cap+ (P=1.12E-17).
JG41	9	4713	rluC	23S rRNA pseudouridine synthase	RNA processing	5187844	None			Expression of this gene was found to be 2.322 times higher in Cap- than Cap+ (P=1.12E-17).
JG82	20	4713	rluC	23S rRNA pseudouridine synthase	RNA processing	5187277	None			Expression of this gene was found to be 2.322 times higher in Cap- than Cap+ (P=1.12E-17).
JG131	25	4713	rluC	23S rRNA pseudouridine synthase	RNA processing	5187691	None			Expression of this gene was found to be 2.322 times higher in Cap- than Cap+ (P=1.12E-17).
JG141	28	4713	rluC	23S rRNA pseudouridine synthase	RNA processing	5187852	None			Expression of this gene was found to be 2.322 times higher in Cap- than Cap+ (P=1.12E-17).
JG128	24	4714	rne	Ribonuclease E	RNA processing	Unidentified	None			Expression of this gene was found to be 2.438 times higher in Cap+ than Cap- (P=4.41E-71)
JG147	29	4714	rne	Ribonuclease E	RNA processing	5190308	None			Expression of this gene was found to be 2.438 times higher in Cap+ than Cap- (P=4.41E-71)
JG98	21	4874	rluB	Ribosomal large subunit pseudouridine synthase B	RNA processing	Unidentified	None		Cell chains	Expression of this gene was found to be 1.426 times higher in Cap- than Cap+ (P=9.95E-09).
JG36	8	5254	nusA	Transcription elongation factor	RNA processing	Unidentified	None			Expression of this gene was found to be 1.211 times higher in Cap+ than Cap- (P=0.000222027)
JG84	20	intergenic	P_rpoB	Promoter of RNA polymerase beta subunit (Pflu5534)	RNA processing	6062131	None			Expression of this gene was found to be 1.222 times higher in Cap+ than Cap- (P=6.16E-06)
JG48	10	266	hslO	Heat shock response protein 33, chaperonin	Stress response (heat shock)	Unidentified	None			Expression of this gene was found to be 1.248 times higher in Cap+ than Cap- (P=0.001037887)
JG136	27	266	hslO	Heat shock response protein 33, chaperonin	Stress response (heat shock)	292032	None			Expression of this gene was found to be 1.248 times higher in Cap+ than Cap- (P=0.001037887)
JG139	27	266	hslO	Heat shock response protein 33, chaperonin	Stress response (heat shock)	Unidentified	None			Expression of this gene was found to be 1.248 times higher in Cap+ than Cap- (P=0.001037887)
JG88	21	5269	dnaK	Heat shock response protein, chaperonin	Stress response (heat shock)	Unidentified	None			Expression of this gene was found to be 1.741 times higher in Cap+ than Cap- (P=3.84E-36)
JG65	17	1560	lexA	Transcriptional repressor of SOS regulon	Stress response (SOS repressor)	1709155	None			Expression of this gene was found to be 1.313 times higher in Cap- than Cap+ (P=0.000240512).
JG63	16	1378	oprM	Outer membrane efflux protein	Transport	Unidentified	None			Expression of this gene was found to be 1.951 times higher in Cap- than Cap+ (P=7.17E-09).
JG34	8	1548		ABC transporter, ATP binding membrane protein	Transport	Unidentified	None
JG59	15	2720		Transmembrane efflux protein	Transport	Unidentified	None			Expression of this gene was found to be 2.429 times higher in Cap- than Cap+ (P=1.48E-06).
JG58	14	5843	potG	Putrescine transport ATP-binding protein	Transport	Unidentified	None			Expression of this gene was found to be 2.097 times higher in Cap- than Cap+ (P=4.98E-25).
JG69	17	6030		Membrane-bound sugar binding protein	Transport (sugar)	Unidentified	Reduced
JG38	8	intergenic		tRNA: Glu/Gly anticodons TTC/GCC, between pflu1858 and pflu1859	tRNA biosynthesis	Unidentified	Reduced
JG46	10	intergenic		tRNA: Glu/Gly anticodons TTC/GCC, between pflu1858 and pflu1859	tRNA biosynthesis	2028658	Reduced
JG109	22	intergenic		tRNA: Glu/Gly anticodons TTC/GCC, between pflu1858 and pflu1859	tRNA biosynthesis	Unidentified	Reduced	Reduced
JG112	23	475		Carbamoyl transferase	Unknown	538025	None		Short cells, some chains	Expression of this gene was found to be 1.832 times higher in Cap+ than Cap- (P=2.84E-19)
JG172	40	475		Carbamoyl transferase	Unknown	537238	None		Short cells, some chains	Expression of this gene was found to be 1.832 times higher in Cap+ than Cap- (P=2.84E-19)
JG25	5	478	wgcD	Glycosyltransferase	Unknown	Unidentified	Reduced
JG33	8	478	wgcD	Glycosyltransferase	Unknown	Unidentified	Reduced
JG134	25	478	wgcD	Glycosyltransferase	Unknown	541964	None		Short cells, some chains
JG161	37	478	wgcD	Glycosyltransferase	Unknown	Unidentified	None		Short cells, some chains
JG86	17	734		Outer membrane lipoprotein	Unknown	Unidentified	Reduced
JG8	1	2773		Conserved hypothetical protein, unknown function	Unknown	Unidentified	None
JG30	7	3841		Exported protein, function unknown	Unknown	4235937	Increased
JG159	37	4709		Conserved hypothetical protein, function unknown	Unknown	5184063	Reduced			Expression of this gene was found to be 1.969 times higher in Cap+ than Cap- (P=2.22E-39)
JG79	20	4772		Conserved hypothetical protein, hydrolase	Unknown	Unidentified	None
JG47	10	4809		Amino transferase	Unknown	Unidentified	None			Expression of this gene was found to be 6.136 times higher in Cap- than Cap+ (P=4.79E-38).
JG87	21	4809		Amino transferase	Unknown	Unidentified	None			Expression of this gene was found to be 6.136 times higher in Cap- than Cap+ (P=4.79E-38).
JG129	24	5055		Conserved hypothetical membrane protein	Unknown	Unidentified	None		Some cell chains	Expression of this gene was found to be 1.668 times higher in Cap- than Cap+ (P=0.001450768).
JG60	15	5399		Conserved hypothetical protein, function unknown	Unknown	Unidentified	None			Expression of this gene was found to be 4.696 times higher in Cap- than Cap+ (P=1.32E-12).
JG4	1	5446	dedA	Conserved hypothetical membrane protein, function unknown	Unknown	Unidentified	None
