# Supplementary material for: Bistability in a Metabolic Network Underpins the De Novo Evolution of Colony Switching in Pseudomonas fluorescens
Source: PLoS Biol. 2015 Mar 12;13(3):e1002109. doi: 10.1371/journal.pbio.1002109 (PMC4357382; doi:10.1371/journal.pbio.1002109)
Supplement: S2 Table — Analysis of the monosaccharide composition of polymer isolated from SBW25, 1A4, 1B4, JG176ΔCre (1B4 ndk transposon mutant), and JG114ΔCre (1B4 galU transposon mutant). The analysis is split into three worksheets. The first presents the dry weight (after freeze-drying) of the polymer sample isolated from each genotype. The second lists the monosaccharide composition of each of two replicates of the polymer samples. Each measurement is presented as % w/w and is expressed as a percentage of the detected sugars (i.e., has been “normalised”). The third worksheet contains the averages, standard errors, and graphs for the analysis. (XLSX) [file pbio.1002109.s018.xlsx]

## Sheet: dry_weights
The dry weight of each polymer sample was determined after freeze-drying (see below). Then, two equal parts of each sample (replicates 1 and 2) were used to determine the monosaccharide compoistions as a % of dry weight.
	SBW25 (1A0)	1A4	1B4	JG176ΔCre (ndk)	JG114ΔCre (galU)
Dry weight of sample (mg)	1.4	0.8	2.5	7.5	1.2

## Sheet: replicate_measurements
Measurements of each monosaccharide in the Table below are provided as a % of the dry weight of the sample (see dry_weights worksheet).
			SBW25		1A4		1B4		JG176ΔCre (ndk)		JG114ΔCre (galU)
Abbreviation	Name	Ratio in E. coli CA*	Replicate 1	Replicate 2	Replicate 1	Replicate 2	Replicate 1	Replicate 2	Replicate 1	Replicate 2	Replicate 1	Replicate 2
Fuc	Fucose	2	0	0	0	0	17.5	15	12.7	18.9	0	0
Glc**	Glucose	1	23.1	24.9	35.7	32.4	46.3	54.3	53.1	51	19.5	17.7
GalA	Galacturonic Acid	Not present	0	0	0	0	1.2	0.9	1.8	0.9	0	0
GlcA	Glucuronic Acid	1	0	0	0	0	22.2	18.4	18.4	14.9	0	0
Gal	Galactose	2	7.5	6.3	9.7	9.7	1.3	1.1	1.1	1.1	9.6	9.6
Rha	Rhamnose	Not present	25.7	23.7	19.4	16.2	0.8	0.7	0.3	0.4	38.8	41.8
Ara	Arabinose	Not present	2.1	2.2	2	0	0.1	0.1	0	0.2	3	2.4
GlcN	Glucosamine	Not present	7.8	6.3	7.1	5.2	7.2	5.5	9.4	9.2	11.8	13
Man	Mannose	Not present	17.3	14.5	9.2	16.7	1.8	1.9	1.3	1.7	7.9	7.5
Xyl	Xylose	Not present	16.5	22.1	16.9	19.8	1.8	2	1.9	1.9	9.3	8.1
Rib	Ribose	Not present	0	0	0	0	0	0	0	0	0	0
Unknown 1***	Unknown 1		Not present		Not present		Present		Present		Not present
Unknown 2***	Unknown 2		Not present		Not present		Present		Present		Not present
Notes
*CA = colanic acid
**The amount of Glc present may be skewed by the presence of other polymers (e.g. cellulose) rather than representing solely the capsule polymer
***Unknowns 1 and 2 are represented by two significant signals on the sodium acetate gradient that could not be indentified. They were present only in 1B4 and JG176ΔCre (ndk)

## Sheet: average_se
			SBW25		1A4		1B4		JG176ΔCre (ndk)		JG114ΔCre (galU)
Abbreviation	Name	Ratio in E. coli CA*	Average	SE	Average	SE	Average	SE	Average	SE	Average	SE
Fuc	Fucose	2	0	0	0	0	16.25	1.25	15.8	3.1	0	0
Glc**	Glucose	1	24	0.9	34.05	1.65	50.3	4	52.05	1.05	18.6	0.9
GalA	Galacturonic Acid	Not present	0	0	0	0	1.05	0.15	1.35	0.45	0	0
GlcA	Glucuronic Acid	1	0	0	0	0	20.3	1.9	16.65	1.75	0	0
Gal	Galactose	2	6.9	0.6	9.7	0	1.2	0.1	1.1	0	9.6	0
Rha	Rhamnose	Not present	24.7	1	17.8	1.6	0.75	0.05	0.35	0.05	40.3	1.5
Ara	Arabinose	Not present	2.15	0.05	1	1	0.1	0	0.1	0.1	2.7	0.3
GlcN	Glucosamine	Not present	7.05	0.75	6.15	0.95	6.35	0.85	9.3	0.1	12.4	0.6
Man	Mannose	Not present	15.9	1.4	12.95	3.75	1.85	0.05	1.5	0.2	7.7	0.2
Xyl	Xylose	Not present	19.3	2.8	18.35	1.45	1.9	0.1	1.9	0	8.7	0.6
Rib	Ribose	Not present	0	0	0	0	0	0	0	0	0	0
Unknown 1***	Unknown 1		Not present		Not present		Present		Present		Not present
Unknown 2***	Unknown 2		Not present		Not present		Present		Present		Not present
Notes
*CA = colanic acid
**The amount of Glc present may be skewed by the presence of other polymers (e.g. cellulose) rather than representing solely the capsule polymer
***Unknown 1 and unknown 2 are represented by two significant signals on the sodium acetate gradient that could not be indentified. They were present only in 1B4 and JG176ΔCre (ndk)
