# Supplementary material for: Bistability in a Metabolic Network Underpins the De Novo Evolution of Colony Switching in Pseudomonas fluorescens
Source: PLoS Biol. 2015 Mar 12;13(3):e1002109. doi: 10.1371/journal.pbio.1002109 (PMC4357382; doi:10.1371/journal.pbio.1002109)
Supplement: S3 Table — Comparison showing the effects of mutations 1–8 in the evolutionary series (see Fig. 1A) on gene expression. Complete dataset available at the National Center for Biotechnology Information (NCBI) Gene Expression Omnibus (GEO) (accession number GSE48900). The table is a list of genes identified by mRNA-seq as having statistically significantly (adjusted p-value <0.01) different mRNA levels in genotype 1 and genotype 2 (numbered in the order listed above). Each list is split into two worksheets: (a) genotype1_higher and (b) genotype2_higher. Within each worksheet, entries are organised in order of statistical significance (lowest to highest adjusted p-value) and subsequently by fold change. Column A is “Locus” (the n-th gene in the SBW25 genome; note that while this correlates with pflu number, it is not necessarily the same); column B is “Gene Name” (assigned name or pflu number); column C is “Product” (protein product of the gene); column D is “EC Number” (enzyme catalogue number, where available); column E is “Colour in SBW25 Genome” (colours 1–15 each indicate a distinct functional class of gene product); columns F and G are “Genotype1 BaseMean” and “Genotype2 BaseMean,” respectively (BaseMean is the normalized mean expression level of two replicates of the relevant genotype); column H is “Fold Change” (calculated by dividing the BaseMean of each genotype as indicated); column I is “p-value” (calculated by assuming a binomially distributed read coverage analogous to Fisher’s exact test [51,61]); and column J is “Adjusted p-value” (the p-value adjusted for multiple testing with the Benjamini-Hochberg procedure [controls for false discovery rate] [51]). (XLSX) [file pbio.1002109.s019.xlsx]

## Sheet: SBW25 higher
Locus	Gene Name	Product	EC Number	Colour in SBW25 Annotation (relates to gene functional categories)	SBW25 BaseMean	1A4 BaseMean	Fold Change (SBW25/1A4)	P-value	Adjusted P-value
PFLU0108	PFLU0108	conserved_hypothetical_protein		10	33.4181	0	Infinite	1.18981e-11	4.69751e-11
PFLU0186	PFLU0186	conserved_hypothetical_protein		10	70.6075	0	Infinite	1.88063e-25	1.8771e-24
PFLU0237	PFLU0237	putative_amino_acid_ABC_transport_system,		3	13.5029	0	Infinite	6.84894e-05	0.000140553
PFLU0241	PFLU0241	putative_acyl-CoA_dehydrogenase		13	21.9662	0	Infinite	5.1242e-06	1.19517e-05
PFLU0454	PFLU0454	conserved_hypothetical_protein		10	14.0763	0	Infinite	6.55435e-05	0.000134933
PFLU0585	PFLU0585	putative_amino_acid_ABC_transport_system,		3	15.5706	0	Infinite	9.84673e-06	2.23266e-05
PFLU0592	PFLU0592	putative_iron_ABC_transport_system,_ATP-binding		3	21.2881	0	Infinite	1.69683e-07	4.56462e-07
PFLU0628	dinF	DNA-damage-inducible_protein_F		0	17.9689	0	Infinite	1.70752e-05	3.75257e-05
PFLU0774	PFLU0774	putative_membrane_protein		3	38.1102	0	Infinite	7.64666e-11	2.82839e-10
PFLU0986	algE	alginate_production_protein_precursor		3	13.6242	0	Infinite	6.58119e-05	0.000135391
PFLU1034	sdaC	serine_transporter		0	31.9239	0	Infinite	3.13637e-11	1.20183e-10
PFLU1391	PFLU1391	putative_acyltransferase		13	12.4774	0	Infinite	5.69422e-06	1.32076e-05
PFLU1633	PFLU1633	putative_peptide_ABC_transport_system,_permease		3	77.8528	0	Infinite	2.07848e-14	1.04531e-13
PFLU1635	PFLU1635	putative_peptide_ABC_transport_system,		3	10.1837	0	Infinite	0.0003024	0.000574128
PFLU1782	PFLU1782	putative_phosphorous_compounds		7	13.0508	0	Infinite	0.00149378	0.00260324
PFLU1903A	PFLU1903A	hypothetical_protein		8	37.1894	0	Infinite	8.12834e-13	3.56734e-12
PFLU1921	PFLU1921	putative_membrane_protein		0	34.4269	0	Infinite	1.64175e-07	4.42253e-07
PFLU1964	PFLU1964	putative_exported_protein		3	94.8675	0	Infinite	5.44854e-23	4.81493e-22
PFLU1983	PFLU1983	conserved_hypothetical_protein		10	22.209	0	Infinite	4.20271e-10	1.45444e-09
PFLU2050	leuD	3-isopropylmalate_dehydratase_small_subunit	4.2.1.33	7	14.5284	0	Infinite	1.05317e-05	2.37695e-05
PFLU2153	PFLU2153	putative_LysR-family_regulatory_protein		9	4.46607	0	Infinite	0.00333621	0.00555467
PFLU2228	PFLU2228	putative_peptide_methionine_sulfoxide_reductase		2	26.7797	0	Infinite	1.65498e-10	5.91611e-10
PFLU2285	PFLU2285	putative_muconate_delta-isomerase		6	75.4377	0	Infinite	1.18136e-20	8.87383e-20
PFLU2351	PFLU2351	conserved_hypothetical_protein		10	26.0849	0	Infinite	4.34671e-07	1.12439e-06
PFLU2415	PFLU2415	putative_type_II_secretion_pathway_protein_J		3	12.356	0	Infinite	0.00142435	0.00248667
PFLU2417	PFLU2417	putative_type_II_secretion_system_membrane		3	12.13	0	Infinite	0.00158735	0.00274913
PFLU2443	PFLU2443	conserved_hypothetical_protein		10	40.2993	0	Infinite	3.01754e-11	1.15857e-10
PFLU2611	PFLU2611	putative_exported_protein		3	12.356	0	Infinite	0.000102143	0.000206009
PFLU2684	PFLU2684	conserved_hypothetical_protein		10	57.5734	0	Infinite	4.49601e-22	3.72064e-21
PFLU2776	PFLU2776	putative_membrane_protein		3	8.46337	0	Infinite	0.00391421	0.00644377
PFLU2837	PFLU2837	conserved_hypothetical_protein		10	23.3391	0	Infinite	1.62891e-08	4.83475e-08
PFLU2854	PFLU2854	hypothetical_protein		8	22.8871	0	Infinite	0.000868545	0.00155289
PFLU2862	PFLU2862	hypothetical_protein		8	124.531	0	Infinite	3.64377e-33	5.53079e-32
PFLU2878	PFLU2878	phage-related_conserved_hypothetical_protein		12	20.2627	0	Infinite	6.86192e-06	1.57786e-05
PFLU2883	PFLU2883	putative_phage_protein		12	24.8334	0	Infinite	3.69538e-06	8.71979e-06
PFLU2884	PFLU2884	putative_phage_protein		12	12.7034	0	Infinite	8.85845e-06	2.01717e-05
PFLU2891	PFLU2891	putative_phage_tail_assembly_protein		12	9.50557	0	Infinite	5.95891e-05	0.000123368
PFLU2896	PFLU2896	hypothetical_phage-related_protein		12	30.7937	0	Infinite	3.90514e-09	1.22748e-08
PFLU3122	PFLU3122	putative_long-chain-fatty-acid-CoA_ligase		13	15.6752	0	Infinite	0.000529136	0.000976136
PFLU3124	PFLU3124	putative_dehydrogenase		13	12.5988	0	Infinite	0.000578884	0.00106289
PFLU3197	PFLU3197	conserved_hypothetical_protein		10	22.7824	0	Infinite	8.58283e-06	1.95821e-05
PFLU3231	PFLU3231	general_secretion_pathway_protein_E/R		3	12.9294	0	Infinite	0.00118591	0.00209154
PFLU3315	PFLU3315	putative_ABC_transporter_ATP-binding_protein		3	25.7709	0	Infinite	3.41857e-08	9.88129e-08
PFLU3417	PFLU3417	putative_glutathione-S_transferase		13	39.3785	0	Infinite	3.24206e-18	2.11528e-17
PFLU3422	PFLU3422	putative_branched-chain_amino_acid_ABC		0	12.356	0	Infinite	0.000767995	0.00138452
PFLU3461	PFLU3461	putative_transmembrane_protein		0	16.8221	0	Infinite	1.54206e-05	3.40812e-05
PFLU3469	PFLU3469	putative_transport-related_membrane_protein		3	101.523	0	Infinite	2.08106e-29	2.56694e-28
PFLU3545	PFLU3545	putative_outer_membrane_protein		3	7.21185	0	Infinite	0.000682245	0.00123716
PFLU3546	PFLU3546	conserved_hypothetical_protein		10	43.9492	0	Infinite	9.69128e-14	4.5769e-13
PFLU3622	PFLU3622	putative_membrane_protein		0	36.1639	0	Infinite	5.82791e-12	2.36794e-11
PFLU3662	PFLU3662	putative_polysaccharide_export_protein		3	10.9831	0	Infinite	3.97342e-07	1.03193e-06
PFLU3665	PFLU3665	GDP-mannose_mannosyl_hydrolase		3	11.5565	0	Infinite	0.00221041	0.00376203
PFLU3692	PFLU3692	conserved_hypothetical_protein		10	29.8729	0	Infinite	2.00551e-09	6.48829e-09
PFLU3698	PFLU3698	putative_TonB-dependent_outer_membrane_receptor		3	69.8248	0	Infinite	6.9247e-25	6.75072e-24
PFLU3720	PFLU3720	putative_nitrilotriacetate_monooxygenase		13	22.0876	0	Infinite	2.44337e-06	5.8743e-06
PFLU3721	PFLU3721	putative_aliphatic_sulfonates_binding_protein		3	33.5228	0	Infinite	2.26894e-08	6.65019e-08
PFLU3843	PFLU3843	conserved_hypothetical_protein		10	6.06499	0	Infinite	0.00281634	0.00473077
PFLU3856	PFLU3856	putative_branched-chain_amino_acid_transport		3	118.102	0	Infinite	1.44463e-33	2.25709e-32
PFLU3858	PFLU3858	conserved_hypothetical_protein		10	8.81077	0	Infinite	0.000198018	0.00038455
PFLU3878	PFLU3878	putative_transcriptional_regulator_(MarR		9	24.8334	0	Infinite	4.78866e-08	1.36463e-07
PFLU4053	PFLU4053	putative_metal-activated_pyridoxal_enzyme		13	82.1808	0	Infinite	2.37282e-22	1.9946e-21
PFLU4073	PFLU4073	putative_general_secretion_pathway_protein_L		3	21.2881	0	Infinite	6.24856e-06	1.44192e-05
PFLU4176	PFLU4176	putative_membrane_protein		3	21.7569	0	Infinite	7.12159e-10	2.4077e-09
PFLU4219	PFLU4219	putative_cobalamin-binding_component_of_ABC		3	125.364	0	Infinite	6.79389e-15	3.54772e-14
PFLU4298	PFLU4298	putative_transposase_(pseudogene)		11	9.3842	0	Infinite	0.00325714	0.0054261
PFLU5306	PFLU5306	putative_transposase		12	15.5538	0	Infinite	3.30856e-05	7.04647e-05
PFLU5692	PFLU5692	conserved_hypothetical_protein		10	66.7149	0	Infinite	3.19099e-20	2.35466e-19
PFLU5853	PFLU5853	putative_molibdenumpterin_binding_protein		7	10.8785	0	Infinite	0.000373344	0.000703352
PFLU5972	PFLU5972	conserved_hypothetical_protein		10	66.8195	0	Infinite	3.26376e-16	1.86378e-15
PFLU6025	clpB2	chaperone		0	21.6356	0	Infinite	5.21804e-07	1.3409e-06
PFLU6089	PFLU6089	putative_cation_ABC_trasnport_system,		3	18.9944	0	Infinite	1.6638e-06	4.07533e-06
PFLU4031	PFLU4031	putative_ABC_transport_system,_cystine-binding		3	126.582	0.378198	334.698	1.65737e-28	1.96172e-27
PFLU3548	PFLU3548	conserved_hypothetical_protein		10	135.426	0.410647	329.788	3.31875e-23	2.99147e-22
PFLU6093	PFLU6093	conserved_hypothetical_protein		10	84.5624	0.410647	205.925	3.00891e-21	2.36634e-20
PFLU0901	PFLU0901	conserved_hypothetical_protein		10	59.7625	0.410647	145.533	1.30238e-13	6.07052e-13
PFLU0351	PFLU0351	conserved_hypothetical_protein		10	41.6722	0.378198	110.186	2.29488e-10	8.1243e-10
PFLU3530	PFLU3530	putative_fatty_acid_transport_system,_membrane		3	128.545	1.16704	110.146	1.07247e-27	1.20839e-26
PFLU4094	PFLU4094	putative_transcriptional_regulator		9	35.8165	0.378198	94.7031	1.06724e-09	3.54477e-09
PFLU2537	PFLU2537	putative_ATP-binding_protein		13	225.673	2.71228	83.204	1.0582e-47	3.40659e-46
PFLU2383	PFLU2383	putative_exported_protein		3	117.457	1.51279	77.6427	5.17614e-15	2.72725e-14
PFLU1608	PFLU1608	putative_fimbria-related_protein_precursor		3	28.6214	0.378198	75.6783	6.95895e-11	2.58873e-10
PFLU5888	PFLU5888	putative_ABC_transport_system,_exported_protein		3	258.656	3.46868	74.5689	4.49127e-57	2.15692e-55
PFLU2868	PFLU2868	putative_phage-related_conserved_hypothetical		12	101.523	1.54524	65.7002	2.4816e-21	1.96482e-20
PFLU0704	PFLU0704	putative_chemotaxis_protein		0	48.5199	0.756396	64.1462	7.91739e-18	5.06419e-17
PFLU1614	PFLU1614	putatice_exported_protein		3	217.695	3.46868	62.7602	3.26425e-49	1.12502e-47
PFLU2318	PFLU2318	putative_sarcosine_oxidase_delta_subunit		6	22.7824	0.378198	60.2394	3.08164e-07	8.08568e-07
PFLU2149	PFLU2149	putative_lipoprotein		3	169.489	3.09048	54.8423	1.22099e-34	2.02656e-33
PFLU0977	PFLU0977	putative_exported_protein		3	148.096	2.77718	53.3261	3.53465e-32	5.0023e-31
PFLU3129	PFLU3129	putative_two-component_response_regulator		9	85.0647	1.61014	52.8307	4.99559e-20	3.66322e-19
PFLU3722	PFLU3722	putative_phosphorous_compounds		7	21.1835	0.410647	51.5857	1.50961e-07	4.07784e-07
PFLU1923	PFLU1923	conserved_hypothetical_protein		10	367.407	7.19695	51.0504	1.83951e-65	1.09976e-63
PFLU1905	PFLU1905	hypothetical_protein		8	40.0565	0.788845	50.7787	1.32235e-10	4.7707e-10
PFLU3711	PFLU3711	conserved_hypothetical_protein		10	18.9944	0.378198	50.2235	8.23161e-05	0.000167438
PFLU4011	PFLU4011	putative_ABC_transport_system,_membrane_protein		3	75.421	1.57769	47.8047	5.76169e-16	3.22116e-15
PFLU0584	PFLU0584	putative_amina_acid_ABC_transport_system,		3	75.195	1.57769	47.6614	1.38672e-14	7.06501e-14
PFLU4296	PFLU4296	putative_regulatory_protein_(pseudogene)		11	17.7429	0.378198	46.9144	5.91239e-06	1.36875e-05
PFLU5457	PFLU5457	conserved_hypothetical_protein		10	74.2574	1.61014	46.1187	2.78249e-17	1.7053e-16
PFLU1087A	PFLU1087A	conserved_hypothetical_protein		10	410.314	8.99059	45.6381	1.81033e-73	1.55981e-71
PFLU3421	PFLU3421	putative_branched-chain_amino_acid_transport		0	18.195	0.410647	44.3081	0.000408927	0.000765465
PFLU3619	PFLU3619	putative_oxygen-independent_coproporphyrinogen		7	99.2456	2.33409	42.5201	4.40541e-48	1.44197e-46
PFLU4986	PFLU4986	putative_membrane_protein		0	32.8447	0.788845	41.6365	3.78724e-08	1.08986e-07
PFLU3691	PFLU3691	conserved_hypothetical_protein		10	17.0481	0.410647	41.5153	0.000849278	0.00151983
PFLU1395	PFLU1395	conserved_hypothetical_membrane_protein		3	121.89	3.12293	39.0306	1.66353e-29	2.06935e-28
PFLU3651	PFLU3651	putative_amino_acid_exporter_(homoserine,_HSL)		0	162.608	4.28997	37.9042	2.74623e-38	5.3634e-37
PFLU5106	PFLU5106	putative_detoxification-related_protein		0	14.3023	0.378198	37.817	2.49153e-06	5.98029e-06
PFLU4133	PFLU4133	putative_tail_fiber_assembly_protein		11	74.9522	1.98834	37.6959	8.13118e-32	1.13973e-30
PFLU0587	PFLU0587	putative_amino_acid_ABC_transport_system,		0	39.9352	1.19949	33.2934	1.04838e-07	2.88784e-07
PFLU1048	PFLU1048	conserved_hypothetical_protein		10	127.938	3.91177	32.7059	7.67e-26	7.84268e-25
PFLU3267	PFLU3267	homoprotocatechuate_degradative_operon		9	25.0929	0.788845	31.8096	2.75336e-06	6.5764e-06
PFLU3883	PFLU3883	putative_phosphate-related_ABC_transport_system,		3	160.8	5.07882	31.6608	1.02113e-28	1.21849e-27
PFLU4043	PFLU4043	conserved_hypothetical_protein		10	23.8079	0.788845	30.1807	8.84877e-05	0.000179332
PFLU5284	PFLU5284	conserved_hypothetical_protein		10	219.537	7.57515	28.9812	5.895e-50	2.09326e-48
PFLU5476	PFLU5476	conserved_hypothetical_protein		10	11.7826	0.410647	28.6927	0.00497461	0.00802705
PFLU2118	PFLU2118	conserved_hypothetical_protein		10	54.2542	1.89099	28.6909	1.18303e-13	5.54069e-13
PFLU1917	PFLU1917	putative_traC-like_DNA_primase		12	144.534	5.04637	28.6412	1.22371e-31	1.69097e-30
PFLU4238	PFLU4238	conserved_hypothetical_protein		10	188.362	6.7214	28.0242	9.316e-38	1.78374e-36
PFLU3958	PFLU3958	putative_Sodium:sulfate_symporter		3	32.2713	1.16704	27.6522	1.90349e-08	5.62125e-08
PFLU5182	PFLU5182	putative_putative_integral_membrane_sulphate		3	228.557	8.26665	27.6481	1.44588e-37	2.75046e-36
PFLU2408	PFLU2408	putative_exported_protein		3	10.0623	0.378198	26.6059	5.62083e-05	0.000116575
PFLU1761	ccmD	cytochrome_C_biogenesis,_heme_exporter_protein		7	114.297	4.35487	26.2458	5.78929e-12	2.35388e-11
PFLU5454	PFLU5454	putative_hydrolase		13	40.404	1.54524	26.1474	4.17712e-14	2.03778e-13
PFLU3170	PFLU3170	putative_membrane_protein		3	39.2571	1.57769	24.8826	1.67888e-11	6.54896e-11
PFLU4235	PFLU4235	putative_phosphoglycolate_phosphatase	3.1.3.18	7	172.285	7.1645	24.047	1.28562e-23	1.18621e-22
PFLU0379	PFLU0379	putative_methyl-accepting_chemotaxis_protein		0	28.274	1.19949	23.5716	7.21216e-07	1.82768e-06
PFLU4218	PFLU4218	hypothetical_protein		8	27.3531	1.16704	23.438	4.35994e-10	1.50618e-09
PFLU5328	PFLU5328	putative_putative_membrane_protein		0	653.713	28.3984	23.0193	3.90356e-109	1.27061e-106
PFLU2171	PFLU2171	putative_lipoprotein		3	67.3218	3.15538	21.3356	4.69278e-16	2.64884e-15
PFLU2897	PFLU2897	putative_phage-related_protein		12	327.752	15.496	21.1507	3.92702e-54	1.69179e-52
PFLU2949	PFLU2949	conserved_hypothetical_protein		10	92.3644	4.38732	21.0526	1.67729e-17	1.05669e-16
PFLU3289	PFLU3289	conserved_hypothetical_protein		10	173.763	8.26665	21.0197	4.12893e-28	4.80943e-27
PFLU0907	PFLU0907	hypothetical_protein		8	24.3813	1.16704	20.8916	2.71495e-09	8.65916e-09
PFLU0128	PFLU0128	putative_nodulation-related_LysR-family		0	16.2654	0.788845	20.6192	2.83561e-05	6.08121e-05
PFLU2806	PFLU2806	conserved_hypothetical_protein		10	16.144	0.788845	20.4654	2.23849e-06	5.40169e-06
PFLU3074	PFLU3074	putative_two-component_response_regulator		9	206.8	10.1901	20.2942	2.47456e-36	4.43378e-35
PFLU3527	PFLU3527	putative_dehydratase		13	61.1187	3.15538	19.3697	7.09211e-10	2.39911e-09
PFLU2799	PFLU2799	putative_monooxygenase		13	75.195	3.91177	19.2227	5.30311e-15	2.79164e-14
PFLU0304	wssE	cellulose_synthase_operon_protein_C_precursor		7	28.7428	1.51279	18.9998	2.76775e-09	8.81318e-09
PFLU1670	PFLU1670	putative_TetR-family_regulatory_protein		9	627.854	33.8554	18.5451	2.15869e-105	6.32388e-103
PFLU0586	PFLU0586	putative_amino_acid_ABC_transport_system,		0	21.4095	1.16704	18.3451	0.000440266	0.000820719
PFLU1700	PFLU1700	conserved_hypothetical_protein		10	42.8023	2.33409	18.3379	8.75703e-08	2.42588e-07
PFLU5634	PFLU5634	putative_amino_acid_BAC_transport_system,		3	279.128	15.6795	17.802	1.05684e-37	2.01695e-36
PFLU6042	PFLU6042	putative_peptidase		5	48.3985	2.74473	17.6332	1.56502e-08	4.65692e-08
PFLU4109	PFLU4109	IclR-family_transcriptional_regulator		9	103.59	5.93256	17.4613	1.41953e-18	9.55982e-18
PFLU0619	yqhS	3-dehydroquinate_dehydratase	4.2.1.10	7	318.192	18.619	17.0897	5.31344e-66	3.24286e-64
PFLU3684	PFLU3684	putative_LysR-family_transcriptional_regulator		9	202.874	12.1784	16.6585	1.7194e-23	1.57406e-22
PFLU0919	PFLU0919	putative_ribosomal_RNA_small_subunit		2	51.161	3.12293	16.3824	3.14821e-16	1.80131e-15
PFLU2161	PFLU2161	putative_LysR-family_regulatory_protein		9	12.9462	0.821294	15.7631	0.000617263	0.00112841
PFLU1177	PFLU1177	hypothetical_phage-related_protein		12	5.83896	0.378198	15.4389	0.00435477	0.0071012
PFLU3664	PFLU3664	mannose-1-phosphate_guanylyltransferase		3	12.13	0.788845	15.3769	0.00303555	0.00507655
PFLU1523	PFLU1523	putative_RNA_methyltransferase		2	6.30774	0.410647	15.3605	0.00247794	0.00419482
PFLU2792	PFLU2792	putative_molybdenum-pterin_binding_protein_II		7	6.29102	0.410647	15.3198	0.00424574	0.00694272
PFLU0305	wssF	cell_morphology-related_protein		0	94.2061	6.24586	15.083	3.19348e-14	1.56968e-13
PFLU5049	PFLU5049	conserved_hypothetical_protein		10	23.2345	1.54524	15.0361	1.53749e-06	3.78336e-06
PFLU5039	PFLU5039	trehalose-6-phosphate_hydrolase	3.2.1.93	6	22.5564	1.51279	14.9104	9.40424e-07	2.35267e-06
PFLU1435	PFLU1435	hypothetical_protein		8	41.2201	2.77718	14.8424	7.3184e-06	1.67756e-05
PFLU5156	PFLU5156	putative_membrane_protein		0	481.164	32.5586	14.7784	1.53957e-71	1.17148e-69
PFLU3441	PFLU3441	conserved_hypothetical_exported_protein		10	257.701	17.5705	14.6667	4.67973e-33	7.04847e-32
PFLU0604	PFLU0604	putative_cobalamin_biosynthesis_protein		7	80.9293	5.55436	14.5704	1.12898e-12	4.89253e-12
PFLU3552	PFLU3552	conserved_hypothetical_protein		10	299.721	20.6935	14.4838	2.42699e-44	6.64475e-43
PFLU6086A	PFLU6086A	conserved_hypothetical_protein		10	28.6047	1.98834	14.3862	0.000180914	0.000353325
PFLU3345	PFLU3345	conserved_hypothetical_protein		10	70.2936	5.14372	13.6659	1.10628e-15	6.10332e-15
PFLU3450	PFLU3450	conserved_hypothetical_membrane_protein		3	37.5535	2.77718	13.5222	9.62626e-07	2.40615e-06
PFLU1552	PFLU1552	conserved_hypothetical_protein		10	242.788	18.5216	13.1083	1.39574e-31	1.92415e-30
PFLU0611	purD	phosphoribosylamine--glycine_ligase	6.3.4.13	7	20.1413	1.54524	13.0344	2.19666e-07	5.84214e-07
PFLU4040	PFLU4040	putative_acetylornithine_deacetylase		13	152.893	11.8002	12.9568	1.52402e-23	1.40176e-22
PFLU5636	PFLU5636	putative_ABC_transport_system,_ATP-binding		3	426.529	33.4884	12.7366	1.56293e-51	6.06161e-50
PFLU2332	purU2	formyltetrahydrofolate_deformylase	3.5.1.10	7	233.734	18.5216	12.6195	4.45259e-27	4.84902e-26
PFLU0983	algL	alginate_lyase_precursor	4.2.2.3	3	48.9552	3.94422	12.4119	2.0862e-06	5.04876e-06
PFLU5992	PFLU5992	conserved_hypothetical_protein		10	176.127	14.2966	12.3196	8.34554e-34	1.31797e-32
PFLU3915	PFLU3915	putative_2,4-dienoyl-CoA_reductase	1.3.1.34	7	149.8	12.2433	12.2352	4.75952e-23	4.22515e-22
PFLU5474	PFLU5474	conserved_hypothetical_protein		10	609.902	50.1403	12.1639	2.35486e-77	2.55503e-75
PFLU2872	PFLU2872	hypothetical_phage_protein		12	41.8815	3.50113	11.9623	6.8915e-09	2.11178e-08
PFLU1125	PFLU1125	putative_fatty_acid_desaturase		6	134.769	11.2922	11.9347	3.45645e-30	4.46064e-29
PFLU0159	PFLU0159	putative_exported_protein		3	32.8447	2.77718	11.8266	1.12015e-09	3.7163e-09
PFLU5919	PFLU5919	putative_lipoprotein		3	22.6778	1.92344	11.7902	0.00156461	0.00271134
PFLU2557	PFLU2557	putative_LuxR-family_regulatory_protein		9	204.715	17.4407	11.7378	9.16641e-53	3.75566e-51
PFLU2924	PFLU2924	putative_membrane_protein		3	32.4973	2.77718	11.7015	1.93584e-09	6.26981e-09
PFLU0229	gluA	glutamate_ABC_transport_system,_ATP-binding		3	80.2512	7.03471	11.4079	1.06294e-10	3.86338e-10
PFLU0740	moeB	molybdopterin_biosynthesis_protein		7	94.6582	8.29909	11.4058	1.04042e-14	5.34722e-14
PFLU0487	PFLU0487	conserved_hypothetical_protein		10	224.978	19.8509	11.3334	1.27998e-43	3.39339e-42
PFLU4943	PFLU4943	putative_membrane_protein		0	182.347	16.22	11.2421	7.03959e-28	8.05565e-27
PFLU0813	PFLU0813	putative_amino_acid_ABC_transport_system,		3	17.6215	1.57769	11.1692	0.000156701	0.000308817
PFLU2229	PFLU2229	putative_LysR-family_regulatory_protein		9	99.907	9.02304	11.0724	3.76745e-14	1.84099e-13
PFLU0440	PFLU0440	hypothetical_protein		8	129.554	11.7353	11.0396	4.37483e-19	3.00847e-18
PFLU0137	PFLU0137	putative_membrane_protein		0	137.46	12.6864	10.8353	6.91936e-26	7.11237e-25
PFLU2867	PFLU2867	putative_phage_terminase_large_subunit		12	169.61	15.7444	10.7727	5.82537e-26	6.00895e-25
PFLU5921	PFLU5921	putative_lipoprotein		3	72.6752	6.75385	10.7606	1.93037e-11	7.49506e-11
PFLU3339	PFLU3339	putative_short-chain_dehydrogenase/reductase		13	151.641	14.2641	10.631	6.8452e-27	7.39963e-26
PFLU5578	ksgA	dimethyladenosine_transferase	2.1.1.-	2	75.195	7.13205	10.5432	8.70018e-14	4.12748e-13
PFLU2193	ribD	putative_riboflavin_biosynthesis_deaminase		7	369.772	35.1847	10.5094	7.64769e-46	2.18575e-44
PFLU1307	aotP	arginine/ornithine_ABC_transport_system,		3	55.8531	5.42457	10.2963	1.76286e-09	5.73493e-09
PFLU1734	gpx1	glutathione_peroxidase	1.11.1.9	7	170.845	16.5982	10.293	2.20248e-40	4.9632e-39
PFLU2267	PFLU2267	putative_two-component_system,_fusion_protein		9	206.122	20.0344	10.2884	2.89575e-32	4.10803e-31
PFLU3171	PFLU3171	putative_short-chain		13	294.12	28.8091	10.2093	9.2821e-10	3.10233e-09
PFLU0067	scoP	putative_copper-binding_protein		7	648.15	64.3608	10.0706	1.08401e-76	1.13414e-74
PFLU1084	PFLU1084	putative_exported_protein		3	23.8079	2.39898	9.92416	1.11931e-05	2.51941e-05
PFLU1580	PFLU1580	conserved_hypothetical_protein		10	23.9293	2.43143	9.84164	0.00026798	0.000513103
PFLU1940	PFLU1940	putative_ornithine_cyclodeaminase		7	208.051	21.169	9.82811	1.05216e-23	9.80061e-23
PFLU0209	PFLU0209	putative_TonB-dependent_membrane_protein		3	35.1217	3.59847	9.76016	1.74396e-05	3.82691e-05
PFLU2949B	PFLU2949B	hypothetical_protein		8	179.292	18.4892	9.69712	4.90538e-31	6.59188e-30
PFLU5458	PFLU5458	putative_MerR-family_regulatory_protein		9	136.28	14.0694	9.68628	3.00066e-25	2.94487e-24
PFLU1862	PFLU1862	hypothetical_protein		8	103.381	10.6981	9.66351	1.5967e-08	4.74635e-08
PFLU4402	PFLU4402	conserved_hypothetical_protein		10	914.018	95.2555	9.59543	1.30322e-85	2.24576e-83
PFLU2942	PFLU2942	conserved_hypothetical_protein		10	72.3445	7.5427	9.59133	7.96415e-11	2.94026e-10
PFLU4139	PFLU4139	phage_protein		12	22.661	2.36653	9.57562	1.31309e-06	3.24891e-06
PFLU1232	PFLU1232	putative_lipoprotein		3	333.311	34.9576	9.53472	3.61647e-41	8.5439e-40
PFLU2581	PFLU2581	putative_oxidoreductase		13	63.2031	6.7214	9.40326	7.75898e-10	2.61114e-09
PFLU3891	PFLU3891	putative_enoyl_CoA_hydratase-like_protein		7	44.3845	4.76552	9.31368	1.29105e-08	3.86523e-08
PFLU0715	rscR	putative_hairpin_type_III_secretion_protein		3	78.6188	8.51505	9.23293	5.58524e-09	1.72868e-08
PFLU0123	PFLU0123	putative_taurine_catabolism_dioxygenase		6	173.432	18.8349	9.20799	4.82229e-16	2.71671e-15
PFLU1233	PFLU1233	putative_lipoprotein		3	223.697	24.4542	9.14761	0.00163852	0.00283021
PFLU4065	PFLU4065	putative_oxidase		13	48.1725	5.29477	9.09813	6.02039e-07	1.53563e-06
PFLU0794	PFLU0794	putative_pilus_biosynthesis-related_protein		0	490.101	53.9547	9.08355	3.73924e-49	1.28118e-47
PFLU3549	PFLU3549	conserved_hypothetical_protein		10	256.793	28.4309	9.03219	5.96378e-12	2.42147e-11
PFLU4883	PFLU4883	putative_exported_protein		3	481.809	54.6138	8.82211	3.76233e-17	2.27252e-16
PFLU2526	PFLU2526	putative_ABC_transport_system,_membrane_protein		3	27.8052	3.15538	8.812	3.6428e-05	7.73304e-05
PFLU0425	PFLU0425	conserved_hypothetical_protein		10	272.644	31.0133	8.79118	3.8604e-28	4.5056e-27
PFLU2606	PFLU2606	putative_signalling-related_protein		9	620.709	70.9636	8.74687	2.91065e-78	3.34383e-76
PFLU5482	PFLU5482	putative_lipoprotein		3	233.006	26.7558	8.70861	8.35291e-23	7.29354e-22
PFLU4813	PFLU4813	hypothetical_protein		8	384.036	44.4024	8.64899	4.79558e-55	2.14483e-53
PFLU5614	bioF	8-amino-7-oxononanoate_synthase	2.3.1.47	7	266.144	30.8836	8.61765	3.21251e-17	1.9586e-16
PFLU5428	PFLU5428	putative_3-methyladenine_DNA_glycosylase		2	604.398	70.3694	8.58893	3.75769e-52	1.49771e-50
PFLU5252	PFLU5252	ribosome-binding_factor_A		2	293.049	34.1687	8.57653	1.70018e-23	1.55889e-22
PFLU2448	PFLU2448	putative_potassium-efflux_system,_membrane		3	347.127	40.6742	8.53434	4.12336e-40	9.22089e-39
PFLU3056	PFLU3056	conserved_hypothetical_protein_(pseudogene)		11	244.596	28.7442	8.50942	6.6299e-22	5.42522e-21
PFLU4701	PFLU4701	putative_exported_protein		3	793.279	93.7103	8.46523	3.86696e-74	3.54008e-72
PFLU0271	PFLU0271	hypothetical_protein		8	1299.46	153.781	8.45009	6.34424e-117	2.8593e-114
PFLU2026	PFLU2026	putative_membrane_protein		3	49.8049	5.90011	8.44134	1.49799e-11	5.85896e-11
PFLU0723	rspF	hypothetical_protein		10	51.701	6.18096	8.36456	3.43814e-05	7.31182e-05
PFLU3302	PFLU3302	putative_family_S43_non-peptidase_homologue		13	211.563	25.4053	8.32753	5.47729e-17	3.28806e-16
PFLU4172	PFLU4172	sensor_kinase_protein		9	594.205	71.5253	8.30763	8.46316e-32	1.18343e-30
PFLU5479	PFLU5479	conserved_hypothetical_protein		10	381.328	46.0126	8.28748	4.8695e-39	9.97566e-38
PFLU5833	PFLU5833	conserved_hypothetical_protein		10	68.5565	8.29909	8.26073	5.41799e-08	1.5365e-07
PFLU0976	PFLU0976	conserved_exported_hypothetical_protein		0	446.44	54.776	8.15028	8.36056e-21	6.39484e-20
PFLU5157	PFLU5157	probable_short-chain_dehydrogenase	1.-.-.-	13	1162.8	143.797	8.0864	4.29822e-74	3.81564e-72
PFLU0985	algG	poly(beta-D-mannuronate)_C5_epimerase_precursor	5.1.3.-	3	114.121	14.1992	8.03717	1.25885e-12	5.42721e-12
PFLU2949A	PFLU2949A	hypothetical_protein		8	188.848	23.5355	8.02393	1.93745e-33	2.99512e-32
PFLU3899	PFLU3899	putative_transmembrane_regulator		9	56.3219	7.03471	8.00629	8.31368e-11	3.05972e-10
PFLU5082	PFLU5082	hypothetical_protein		8	252.817	31.7048	7.97407	7.86074e-27	8.43518e-26
PFLU4162	PFLU4162	conserved_hypothetical_protein		10	28.9521	3.63092	7.97374	0.0007445	0.0013434
PFLU4371	PFLU4371	putative_cell_division_topological_specificity		0	273.289	34.331	7.96041	7.09144e-50	2.50294e-48
PFLU3652	PFLU3652	putative_GntR_family_transcriptional_regulator		9	111.254	14.037	7.92581	2.58475e-19	1.81149e-18
PFLU4397	PFLU4397	putative_acetyl-/propionyl-coenzyme_A	6.3.4.14	7	134.472	17.0413	7.89095	5.50394e-16	3.08294e-15
PFLU6040	phoR	phosphate_regulon_two-component_system,_sensor	2.7.3.-	9	61.6921	7.88845	7.82056	3.97717e-12	1.64216e-11
PFLU0574	PFLU0574	putative_chaperone/heat_shock_protein		0	120.605	15.6795	7.69187	2.49112e-17	1.53637e-16
PFLU5285	PFLU5285	hypothetical_protein		8	74.2574	9.71454	7.64395	7.44276e-11	2.7582e-10
PFLU4117	PFLU4117	putative_intercellular_spreading_lipoprotein		3	42.0029	5.52191	7.60658	9.49315e-06	2.15583e-05
PFLU6099	PFLU6099	conserved_hypothetical_protein		10	83.223	10.9789	7.58025	4.54083e-06	1.06249e-05
PFLU0511	PFLU0511	putative_GTP-ase		1	224.719	29.7601	7.55099	2.44276e-25	2.40945e-24
PFLU2729	PFLU2729	putative_Acyl-CoA_dehydrogenase		13	24.0339	3.18783	7.53928	3.24989e-06	7.70894e-06
PFLU2669	PFLU2669	putative_cobalamin_biosynthesis-related_protein		7	200.007	26.7234	7.48433	4.10511e-24	3.8856e-23
PFLU5186	PFLU5186	LysR-family_transcriptional_regulator		9	154.823	20.8557	7.42351	4.27971e-16	2.42269e-15
PFLU4886	PFLU4886	putative_two-component_system,_sensor_kinase		9	374.723	50.6371	7.40017	1.52877e-38	3.02603e-37
PFLU0662	PFLU0662	conserved_hypothetical_protein		10	571.825	77.9334	7.33736	4.93911e-55	2.19229e-53
PFLU1295	adhC	alcohol_dehydrogenase_class_III	1.2.1.1	6	1801.62	252.452	7.1365	1.3913e-146	1.01895e-143
PFLU2192	PFLU2192	putative_phage-related_integrase_(pseudogene)		11	89.2545	12.6864	7.03544	8.72878e-12	3.4933e-11
PFLU0583	PFLU0583	putative_uerase_accessory_protein		7	113.879	16.1875	7.03495	2.01898e-12	8.52247e-12
PFLU3655	PFLU3655	hypothetical_protein		8	299.131	42.5652	7.0276	4.20202e-73	3.46755e-71
PFLU0582	ureA	urease_gamma_subunit	3.5.1.5	7	113.012	16.0902	7.02367	0.000720562	0.00130221
PFLU2984	PFLU2984	hypothetical_protein		8	145.56	20.7908	7.00116	5.57301e-18	3.58816e-17
PFLU0920	hprA	glycerate_dehydrogenase	1.1.1.29	7	223.153	32.591	6.84707	1.1891e-28	1.41317e-27
PFLU3098	PFLU3098	putative_cytochrome_b-561_membrane_protein		1	745.592	109.649	6.79978	4.58252e-55	2.06531e-53
PFLU2327	PFLU2327	putative_ammonium_transport-related_membrane		3	58.0088	8.57995	6.76097	1.58112e-06	3.88419e-06
PFLU4721	PFLU4721	hypothetical_protein		8	39.5878	5.86766	6.74677	5.8979e-07	1.50833e-06
PFLU0124	PFLU0124	puative_ABC_transport_system,_substrate-binding		3	41.2913	6.21341	6.64552	0.00100214	0.00177817
PFLU3282	PFLU3282	putative_short_chain_dehydrogenase		13	34.9124	5.27351	6.62033	0.00058066	0.00106548
PFLU4284	PFLU4284	putative_histidine_kinase_in_two-component		9	253.98	38.4911	6.59841	4.29121e-21	3.3301e-20
PFLU2124	PFLU2124	putative_cation_transport-related_membrane		0	18.0903	2.74473	6.59092	0.000474182	0.000881139
PFLU0070	metN	D-methionine_ABC_transport_system,_ATP-binding		3	126.08	19.1594	6.58057	7.16082e-15	3.72274e-14
PFLU4918	PFLU4918	conserved_hypothetical_protein		10	238.707	36.4379	6.55106	1.18505e-22	1.0271e-21
PFLU3290	PFLU3290	putative_oxidoreductase	1.-.-.-	13	211.961	32.7208	6.47785	1.78071e-22	1.51645e-21
PFLU2744	PFLU2744	putative_transmembrane_ABC_transporter_protein		3	191.593	29.6841	6.45442	2.14005e-29	2.63415e-28
PFLU0666	PFLU0666	putative_ArsR-family_regulatory_protein		9	111.062	17.2248	6.44778	8.66178e-08	2.40138e-07
PFLU1802	hyi	hydroxypyruvate_isomerase	5.3.1.22	7	312.006	48.4004	6.44635	9.07543e-30	1.1435e-28
PFLU2051	PFLU2051	putative_LysR-family_regulatory_protein		9	32.2713	5.04637	6.39495	9.2704e-07	2.32216e-06
PFLU0760	cysD	sulfate_adenylyltransferase_subunit_2	2.7.7.4	7	743.993	117.148	6.35085	2.89918e-80	3.6141e-78
PFLU0616	prmA	ribosomal_protein_L11_methyltransferase	2.1.1.-	2	44.7319	7.0996	6.30062	1.70127e-08	5.04186e-08
PFLU3492	PFLU3492	putative_2-hydroxyacid_dehydrogenase		13	260.393	41.3657	6.2949	2.21703e-26	2.35746e-25
PFLU2960	PFLU2960	putative_arsenate_reductase	1.20.4.1	0	128.181	20.4451	6.26953	3.72236e-13	1.68134e-12
PFLU2405	PFLU2405	putative_LysR-family_regulatory_protein		9	49.7881	7.95335	6.26003	1.39188e-07	3.77721e-07
PFLU0796	nadC	nicotinate-nucleotide_pyrophosphorylase	2.4.2.19	7	334.148	53.7164	6.22059	4.77999e-35	8.02462e-34
PFLU0593	PFLU0593	putative_TonB-dependent_membrane_receptor		3	125.104	20.153	6.20773	5.95724e-10	2.03282e-09
PFLU2493A	PFLU2493A	putative_AraC-family_regulatory_protein		9	2237.38	361.139	6.19535	2.31595e-136	1.35691e-133
PFLU2334	PFLU2334	conserved_hypothetical_protein		10	52.76	8.61239	6.12605	1.49033e-05	3.29753e-05
PFLU2112	PFLU2112	conserved_hypothetical_protein		10	299.771	48.9733	6.12112	3.37465e-25	3.30636e-24
PFLU3460	PFLU3460	putative_GntR-family_regulatory_protein		9	18.8731	3.09048	6.10683	0.000158562	0.000312379
PFLU0346	PFLU0346	putative_chorismate_mutase_precursor		7	550.658	90.8033	6.0643	1.3116e-35	2.26686e-34
PFLU3413	PFLU3413	hypothetical_protein		8	57.314	9.46614	6.05463	1.20093e-08	3.60278e-08
PFLU5674	PFLU5674	conserved_hypothetical_protein		10	16.37	2.71228	6.03551	0.00571867	0.00913459
PFLU5395	rluE	ribosomal_large_subunit_pseudouridine_synthase	5.4.99.-	2	21.4095	3.56603	6.00375	9.13759e-05	0.000184802
PFLU3686	PFLU3686	putative_transferase		13	67.4097	11.2598	5.98677	1.12695e-07	3.09556e-07
PFLU4229	PFLU4229	putative_membrane_protein		0	20.9407	3.50113	5.98114	0.00590486	0.00941916
PFLU2586	PFLU2586	putative_DnaK_suppressor_protein		9	118.223	19.786	5.97509	1.4435e-12	6.18236e-12
PFLU1208	PFLU1208	conserved_hypothetical_protein		10	35.2431	5.90011	5.97329	5.06535e-06	1.18191e-05
PFLU1740	PFLU1740	putative_two-component_system,_response		9	36.7373	6.24586	5.88187	1.24737e-05	2.79157e-05
PFLU0608	PFLU0608	conserved_hypothetical_protein		10	311.935	53.3281	5.84934	2.35532e-27	2.59395e-26
PFLU2279	PFLU2279	putative_ABC_transport_system,_membrena_protein		0	144.639	24.7999	5.83223	9.9174e-15	5.11497e-14
PFLU5456	PFLU5456	conserved_hypothetical_protein		10	123.351	21.2339	5.80914	2.27444e-12	9.58013e-12
PFLU2000	PFLU2000	putative_membrane_protein		0	514.206	88.5666	5.80587	3.41485e-70	2.43995e-68
PFLU5424	PFLU5424	conserved_hypothetical_protein		10	108.96	18.8349	5.78502	6.81437e-18	4.36821e-17
PFLU1357	PFLU1357	conserved_hypothetical_protein		10	459.336	79.7919	5.75667	3.35111e-42	8.31955e-41
PFLU4252	PFLU4252	conserved_hypothetical_protein		10	370.102	64.3071	5.75524	9.46729e-42	2.26404e-40
PFLU6105	PFLU6105	putative_phospholipid_biosynthesis-related		0	187.508	32.7208	5.73054	5.30923e-11	2.00044e-10
PFLU2562	PFLU2562	putative_ferric_siderophore_receptor		0	126.235	22.0552	5.72358	1.17488e-10	4.2544e-10
PFLU3588	PFLU3588	putative_membrane_protein		0	292.333	51.2749	5.70129	9.97215e-32	1.38781e-30
PFLU2735	PFLU2735	putative_threonine_dehydratase_biosynthetic		11	185.528	32.6559	5.68131	1.93209e-22	1.63822e-21
PFLU4131	PFLU4131	putative_phage_encoded_lysozyme		12	22.209	3.91177	5.67747	3.69653e-05	7.84424e-05
PFLU4259	PFLU4259	putative_GntR-family_transcriptional_regulator		9	428.316	75.502	5.67292	1.56279e-39	3.30556e-38
PFLU3773	PFLU3773	biopolymer_transport_protein		3	56.8953	10.1252	5.61919	2.4053e-08	7.03927e-08
PFLU3587	PFLU3587	putative_glutaminase		6	51.7345	9.21773	5.61249	1.68426e-09	5.48226e-09
PFLU3061	PFLU3061	putative_citrate_transporter		0	147.736	26.4313	5.58944	0.000718404	0.00129952
PFLU0934	PFLU0934	hypothetical_protein		8	76.6892	13.8535	5.53575	5.14193e-12	2.10234e-11
PFLU1362	pcaK	4-hydroxybenzoate_transporter		0	430.748	77.8472	5.53325	3.03614e-14	1.50116e-13
PFLU0775	PFLU0775	putative_exported_protein		3	25.3022	4.60327	5.49656	0.000278099	0.000530916
PFLU4394	PFLU4394	acetyl-CoA_carboxylase_carboxyltransferase		13	119.492	21.893	5.45799	1.20402e-16	7.08983e-16
PFLU4905	PFLU4905	putative_radical_SAM-superfamily_protein		13	75.5424	13.8535	5.45296	8.42828e-11	3.09407e-10
PFLU2508	PFLU2508	hypothetical_protein		8	12.7034	2.33409	5.44256	0.0041371	0.00678401
PFLU3283	PFLU3283	putative_short_chain_dehydrogenase		13	44.3845	8.1693	5.43309	0.00247989	0.0041969
PFLU4584	PFLU4584	putative_phage-related_protein		12	203.723	37.5837	5.42052	9.30897e-26	9.48544e-25
PFLU2139	PFLU2139	putative_transport-related_membrane_protein		3	53.212	9.84433	5.40534	4.71411e-08	1.34535e-07
PFLU2961	PFLU2961	arsenical_pump_membrane_protein		0	204.853	37.9294	5.40091	1.78518e-19	1.2678e-18
PFLU4474	PFLU4474	putative_membrane_protein		3	82.6161	15.3338	5.38784	9.72774e-09	2.94395e-08
PFLU3273	PFLU3273	6_5-carboxymethyl-2-hydroxymuconate delta isomerase		6	125.243	23.3196	5.3707	9.58183e-08	2.64686e-07
PFLU4510	PFLU4510	agmatinase	3.5.3.11	7	217.452	40.5444	5.36331	4.36424e-14	2.122e-13
PFLU3589	PFLU3589	conserved_hypothetical_protein		10	332.687	62.1565	5.35241	1.68951e-25	1.69211e-24
PFLU2496	PFLU2496	putative_methyl-accepting_chemotaxis_protein		0	332.599	62.1453	5.35196	2.31201e-33	3.54609e-32
PFLU2822	PFLU2822	putative_phage-related_protein		12	285.452	53.3819	5.34736	4.43661e-21	3.43383e-20
PFLU3885	PFLU3885	LysR_family_regulatory_protein		9	510.116	95.4066	5.34676	2.42079e-57	1.17218e-55
PFLU5494	tam	trans-aconitate_2-methyltransferase	2.1.1.144	7	468.356	87.7016	5.34033	6.59932e-40	1.45907e-38
PFLU2111	PFLU2111	putative_cytosine_transport-related_membrane		0	277.931	52.593	5.28455	8.98831e-24	8.39913e-23
PFLU0118	PFLU0118	conserved_hypothetical_protein		10	26.7797	5.07882	5.27282	1.38447e-05	3.07257e-05
PFLU5160	PFLU5160	conserved_hypothetical_protein		10	124.498	23.6329	5.26798	2.56933e-14	1.2779e-13
PFLU2034	PFLU2034	conserved_hypothetical_protein		10	475.43	91.4411	5.1993	8.37453e-42	2.02529e-40
PFLU2317	PFLU2317	putative_sarcosine_oxidase_alpha_subunit		6	59.503	11.4545	5.19474	1.24678e-07	3.4008e-07
PFLU0213	PFLU0213	conserved_hypothetical_protein		10	188.031	36.222	5.19109	1.62289e-15	8.84513e-15
PFLU3088	PFLU3088	putative_IclR-family_transcriptional_regulator		9	280.413	54.0845	5.18471	1.8169e-28	2.1419e-27
PFLU1452	PFLU1452	putative_two-component_system,_sensor_kinase		9	364.021	70.2721	5.18016	3.25128e-29	3.97687e-28
PFLU1751	PFLU1751	putative_ribosomal_subunit_pseudouridine		2	617.009	119.299	5.17195	7.45401e-46	2.14083e-44
PFLU1873	PFLU1873	putative_ABC_transport_system,_membrane_protein		3	118.24	22.9089	5.1613	1.0695e-13	5.03712e-13
PFLU3002	PFLU3002	putative_transport_system,_membrane_protein		3	383.655	74.3998	5.15667	6.88373e-28	7.89272e-27
PFLU5241	PFLU5241	3-methyl-2-oxobutanoate		7	335.207	65.1496	5.14518	1.44134e-25	1.4535e-24
PFLU5973	PFLU5973	putative_GntR-family_regulatory_protein		9	135.15	26.3127	5.1363	1.88238e-19	1.33521e-18
PFLU2396	PFLU2396	Putative_AraC-family_regulatory_protein		9	216.046	42.2519	5.11329	2.10702e-16	1.22107e-15
PFLU4082	PFLU4082	putative_beta-glucosidase		6	109.672	21.4935	5.10257	1.69384e-12	7.22811e-12
PFLU2219	PFLU2219	conserved_hypothetical_protein		10	51.8726	10.1901	5.09049	5.28128e-05	0.000110157
PFLU5323	PFLU5323	putative_exported_protein		3	255.617	50.2377	5.08815	1.36466e-25	1.38092e-24
PFLU5394	PFLU5394	putative_membrane_protein		0	23.7032	4.66817	5.07763	0.000811091	0.00145594
PFLU0559	PFLU0559	putative_epimerase		3	649.263	128.009	5.07202	1.33845e-39	2.85162e-38
PFLU2100	PFLU2100	hypothetical_protein		8	104.913	20.8233	5.03826	1.65614e-06	4.05996e-06
PFLU2747	PFLU2747	conserved_hypothetical_protein		10	121.003	24.0435	5.03264	4.7181e-09	1.47117e-08
PFLU2144	PFLU2144	conserved_hypothetical_protein		10	339.535	67.6784	5.01688	7.76695e-33	1.15793e-31
PFLU5734	PFLU5734	putative_malonate_utilisation_LysR-family		9	196.373	39.28	4.99932	4.27831e-22	3.55051e-21
PFLU1809	PFLU1809	conserved_hypothetical_exported_protein		3	1253.63	252.203	4.97071	6.20537e-73	5.04962e-71
PFLU5802	PFLU5802	putative_symporter_membrane_protein		3	197.432	39.7455	4.96742	9.2581e-22	7.47152e-21
PFLU2597	PFLU2597	putative_Rhs_protein		10	84.5624	17.0413	4.96221	5.44681e-09	1.68762e-08
PFLU5300	PFLU5300	putative_putative_GMC_oxidoreductase		13	1056.8	213.074	4.95976	1.09747e-82	1.49536e-80
PFLU3581	PFLU3581	putative_transcriptional_regulator		9	41.3248	8.36399	4.9408	7.37958e-06	1.69093e-05
PFLU3141	lipB	lipase_precursor	3.1.1.3	6	340.627	68.9428	4.94072	6.29707e-29	7.60712e-28
PFLU0085	PFLU0085	conserved_GGDEF_domain_protein		9	215.213	43.7322	4.92116	4.96407e-15	2.61959e-14
PFLU2387	PFLU2387	conserved_hypothetical_protein		10	89.1499	18.1434	4.91362	6.00468e-13	2.66526e-12
PFLU2813	PFLU2813	putative_acyl_carrier_protein_phosphodiesterase		7	121.438	24.8324	4.8903	7.56519e-13	3.33517e-12
PFLU3084	PFLU3084	conserved_hypothetical_protein		10	780.211	159.67	4.8864	1.08021e-36	1.95337e-35
PFLU3579	PFLU3579	carboxynorspermidine_decarboxylase		7	224.074	46.2285	4.84709	1.74371e-22	1.48711e-21
PFLU2870	PFLU2870	hypothetical_protein		8	47.8418	9.87678	4.84387	5.27454e-06	1.22828e-05
PFLU3304	PFLU3304	putative_exported_protein		3	256.605	53.101	4.83239	3.96544e-19	2.73657e-18
PFLU3685	PFLU3685	conserved_hypothetical_protein		10	20.7147	4.28997	4.82864	0.000717952	0.0012991
PFLU2513	PFLU2513	conserved_hypothetical_protein		10	50.709	10.5683	4.79822	1.15655e-07	3.16943e-07
PFLU3048	PFLU3048	conserved_hypothetical_protein		10	1715.25	358.394	4.78592	1.40352e-75	1.4178e-73
PFLU2589	PFLU2589	hypothetical_protein		8	31.6978	6.65651	4.76193	0.000271714	0.000519574
PFLU2982	PFLU2982	hypothetical_protein		8	138.26	29.1224	4.74755	3.75956e-13	1.69571e-12
PFLU2567	PFLU2567	putative_LysR-family_transcriptional_regulator		9	184.068	38.988	4.72114	1.30496e-18	8.82879e-18
PFLU3989	PFLU3989	putative_LysR-family_transcriptional_regulatory		9	112.175	23.7627	4.72064	2.04642e-10	7.26225e-10
PFLU2577	PFLU2577	conserved_hypothetical_protein		10	195.662	41.5604	4.70789	4.41126e-15	2.33896e-14
PFLU2638	PFLU2638	putative_permease_component_of_ABC_transporter		3	163.181	34.7092	4.70139	1.33213e-11	5.23823e-11
PFLU0199	PFLU0199	putative_ABC_sulfur_transport_system,		3	37.2061	7.9209	4.69721	0.000404791	0.000757965
PFLU1863	PFLU1863	putative_LysR-family_regulatory_protein		9	153.604	32.7857	4.6851	9.8616e-12	3.91988e-11
PFLU1407	PFLU1407	putative_RNA_polymerase_sigma_factor		9	31.5932	6.75385	4.6778	1.62943e-05	3.58634e-05
PFLU3182	PFLU3182	putative_lipase		6	281.543	60.6112	4.64506	7.18794e-22	5.84108e-21
PFLU3659	PFLU3659	putative_exported_protein		3	250.159	54.192	4.61616	1.95318e-19	1.38376e-18
PFLU3345A	PFLU3345A	hypothetical_protein		8	42.9237	9.30389	4.61352	5.6616e-07	1.45043e-06
PFLU4583	PFLU4583	conserved_hypothetical_protein		10	182.766	39.8529	4.58601	1.14152e-20	8.58559e-20
PFLU5158	PFLU5158	GTP_cyclohydrolase_I	3.5.4.16	7	1245.19	272.043	4.5772	2.19431e-70	1.60706e-68
PFLU4063	PFLU4063	hypothetical_protein		8	42.6977	9.36879	4.55744	1.00055e-06	2.49881e-06
PFLU3195	PFLU3195	putative_FAD-binding_oxidase		13	48.5366	10.6656	4.55075	6.63202e-05	0.000136388
PFLU6110	PFLU6110	putative_phosphatidate_cytidylyltransferase		0	132.333	29.1873	4.53393	1.95525e-16	1.13649e-15
PFLU4679	PFLU4679	AraC-family_regulatory_protein		9	250.213	55.284	4.52596	1.59986e-11	6.24905e-11
PFLU0769	lspA	lipoprotein_signal_peptidase	3.4.23.36	0	496.475	109.703	4.52562	5.17879e-35	8.66929e-34
PFLU4586	PFLU4586	hypothetical_protein		8	130.893	29.0575	4.50464	1.06213e-11	4.21329e-11
PFLU1054	PFLU1054	putative_DNA_polymerase_III_chi_subunit		2	186.432	41.4194	4.50109	2.35173e-13	1.079e-12
PFLU2003	PFLU2003	hypothetical_protein		8	571.967	127.468	4.48713	1.7454e-39	3.66534e-38
PFLU4651	PFLU4651	putative_cobalt-nickel-resistance_system		3	262.36	58.6554	4.47291	5.65907e-16	3.16681e-15
PFLU0166	PFLU0166	putative_sigma_factor		9	80.1298	17.9275	4.46967	7.37806e-09	2.25381e-08
PFLU5137	PFLU5137	cytochrome_C_oxidase_(ubiquinol_oxidase)_subunit		0	255.11	57.2612	4.45521	5.83365e-22	4.79374e-21
PFLU3183	PFLU3183	conserved_hypothetical_protein		10	390.851	87.94	4.44452	1.77799e-32	2.55952e-31
PFLU2173	PFLU2173	putative_hydrolase		13	17.6215	3.97667	4.43123	0.00163203	0.00282067
PFLU2164	PFLU2164	putative_regulatory_protein		9	245.5	55.6947	4.40796	2.85211e-15	1.53027e-14
PFLU3397	PFLU3397	conserved_hypothetical_protein		10	474.856	107.823	4.40402	2.2064e-34	3.62109e-33
PFLU5331	PFLU5331	putative_cobalamin_synthesis-related_protein		7	513.925	116.933	4.39506	2.66304e-35	4.53569e-34
PFLU4413	PFLU4413	chemotaxis_response_regulator_protein-glutamate	3.1.1.61	0	280.396	63.8315	4.39275	6.77745e-22	5.53822e-21
PFLU0930	PFLU0930	putative_metallo-beta-lactamase_family_protein		13	375.171	85.5085	4.38753	6.09649e-08	1.72308e-07
PFLU0068	PFLU0068	putative_D-methionine_ABC_transport_system,		3	510.777	116.489	4.38475	1.85663e-42	4.70908e-41
PFLU1787	phnM	phosphorous_compounds_metabolism-related		7	91.5483	21.0829	4.34231	1.0627e-09	3.53219e-09
PFLU0789	coaE	dephospho-CoA_kinase	2.7.1.24	7	195.26	45.0179	4.33739	8.81748e-19	5.98628e-18
PFLU2972	PFLU2972	putative_dioxygenase		0	365.272	85.0117	4.29673	2.83952e-30	3.68231e-29
PFLU3931	PFLU3931	FolD_bifunctional_protein_[includes:		7	386.594	90.2092	4.28553	2.84076e-30	3.68231e-29
PFLU5465	PFLU5465	putative_membrane_protein		0	79.0876	18.4567	4.28503	1.4715e-06	3.62705e-06
PFLU2379	mug	G/U_mismatch-specific_DNA_glycosylase	3.2.2.-	2	82.4068	19.2456	4.28186	1.46698e-06	3.61745e-06
PFLU3538	PFLU3538	putative_short_chain_dehydrogenase		13	146.828	34.3959	4.26877	1.75444e-12	7.46495e-12
PFLU2374	araH	L-arabinose_ABC_transport_system_permease	3.6.3.17	0	359.831	85.1628	4.22521	2.74361e-21	2.1635e-20
PFLU0647	PFLU0647	putative_type_II_secretion_system_protein		3	276.675	65.5715	4.21944	1.32098e-22	1.13985e-21
PFLU3582	PFLU3582	putative_amino_acid_ABC_transporter,_periplasmic		3	77.5054	18.3918	4.21412	4.09449e-05	8.64491e-05
PFLU0548	PFLU0548	putative_LysR-family_regulatory_protein		9	194.896	46.2934	4.21001	1.4282e-14	7.27006e-14
PFLU1472	PFLU1472	putative_peptidase		5	1352.11	321.394	4.207	2.14307e-73	1.81974e-71
PFLU3908	PFLU3908	conserved_hypothetical_protein		10	127.398	30.3218	4.20153	7.56164e-09	2.30748e-08
PFLU4730	PFLU4730	putative_flagellar_basal-body_rod_protein		0	297.687	71.0285	4.19109	1.58994e-32	2.29445e-31
PFLU4490	PFLU4490	cobyrinic_acid_A,C-diamide_synthase		7	148.912	35.6278	4.17967	7.04955e-12	2.84067e-11
PFLU5937	PFLU5937	putative_glutathione_S-transferase_domain		7	162.085	38.7832	4.17925	9.75871e-13	4.26053e-12
PFLU3330	PFLU3330	LysR_family_regulatory_protein		9	100.133	24.076	4.15904	1.31402e-10	4.74358e-10
PFLU5577	pdxA	4-hydroxythreonine-4-phosphate_dehydrogenase	1.1.1.262	7	42.3503	10.1901	4.15603	0.000127677	0.000254615
PFLU5554	PFLU5554	conserved_hypothetical_protein		10	1773.39	427.142	4.15175	7.42862e-74	6.49616e-72
PFLU5228	PFLU5228	transmembrane_permease_component_of_haem_ABC		3	223.534	53.8686	4.14962	1.2123e-16	7.13136e-16
PFLU3610	PFLU3610	putative_exported_protein		3	169.004	40.7391	4.14844	7.4862e-13	3.30532e-12
PFLU2939	PFLU2939	putative_two-component_system_sensor_kinase		9	73.5961	17.8301	4.12762	8.5446e-07	2.14862e-06
PFLU3580	PFLU3580	putative_exported_protein		3	277.826	67.3651	4.12418	5.48817e-23	4.84265e-22
PFLU6136	rpmH	50S_ribosomal_protein_L34		2	424.98	103.188	4.11852	4.21752e-41	9.88418e-40
PFLU5143	PFLU5143	nitric_oxide_reductase_sigma-54-dependent		9	79.6778	19.3754	4.11232	2.19643e-09	7.06692e-09
PFLU2482A	PFLU2482A	conserved_hypothetical_protein		10	1792.26	436.673	4.10434	3.11543e-95	6.51903e-93
PFLU2713	PFLU2713	putative_transport_related,_membrane_protein		3	676.805	165.474	4.0901	3.90719e-37	7.24437e-36
PFLU0605	cobH	precorrin-8X_methylmutase	5.4.1.2	7	37.8842	9.27144	4.08612	5.45872e-05	0.000113494
PFLU0899	upp	uracil_phosphoribosyltransferase	2.4.2.9	7	530.831	131.099	4.04908	3.70345e-35	6.23521e-34
PFLU1006	PFLU1006	putative_GntR-family_regulatory_protein		9	148.741	36.8922	4.03177	1.26373e-06	3.13207e-06
PFLU1108	rpmE	50S_ribosomal_protein_L31_type_B-1		2	2869.68	713.338	4.02289	1.13302e-06	2.81645e-06
PFLU5045	PFLU5045	conserved_hypothetical_protein		10	46.921	11.7029	4.00936	0.000629332	0.00114796
PFLU2929	PFLU2929	outer_membrane_component_of_multidrug_efflux		3	155.241	38.7507	4.00615	4.52713e-07	1.16951e-06
PFLU0342	PFLU0342	conserved_hypothetical_protein		10	71.9971	17.9812	4.00403	1.63263e-09	5.31716e-09
PFLU3724	PFLU3724	C-terminal_region_of_transketolase	2.2.1.1	6	224.162	56.2564	3.98465	3.57924e-13	1.62061e-12
PFLU2710	PFLU2710	putative_transmembrane_transport_protein		0	78.2714	19.6562	3.98202	5.9869e-07	1.52776e-06
PFLU1984	PFLU1984	putative_oxidase		13	671.979	168.79	3.98114	5.51154e-42	1.3455e-40
PFLU5316	PFLU5316	putative_methyl-accepting_chemotaxis-related		0	367.88	92.7379	3.96688	9.43326e-25	9.16575e-24
PFLU1476	PFLU1476	putative_regulatory_protein		9	513.573	129.879	3.95426	4.33709e-33	6.56615e-32
PFLU3657	PFLU3657	hypothetical_protein		8	392.588	99.3295	3.95238	4.14599e-41	9.75556e-40
PFLU3269	PFLU3269	fumarylacetoacetate_(FAA)_hydrolase_family		6	43.7232	11.0763	3.94746	0.000294145	0.000559907
PFLU4346	PFLU4346	conserved_hypothetical_protein		10	362.074	91.7544	3.94613	2.48758e-24	2.38149e-23
PFLU0318	PFLU0318	putative_transport-related_membrane_protein		3	72.2232	18.3706	3.93146	7.03933e-08	1.97905e-07
PFLU1920	PFLU1920	putative_membrane_protein		3	539.679	137.529	3.92412	1.00856e-26	1.08028e-25
PFLU0849	PFLU0849	5-dehydro-4-deoxyglucarate_dehydratase	4.2.1.41	6	795.099	202.776	3.92108	1.40074e-38	2.80099e-37
PFLU3390	PFLU3390	hypothetical_protein		8	99.0029	25.3079	3.91193	3.22414e-12	1.33973e-11
PFLU1575	PFLU1575	putative_heavy_metal_two-component_system,		9	134.627	34.4283	3.91035	5.90893e-10	2.01751e-09
PFLU4288	PFLU4288	TetR-family_regulatory_protein		9	619.303	158.925	3.89683	1.7836e-32	2.5613e-31
PFLU3514	PFLU3514	putative_glutathione-S-transferase_domain		13	150.356	38.6209	3.89313	1.72459e-12	7.34863e-12
PFLU4780	PFLU4780	conserved_hypothetical_protein		10	558.322	144.402	3.86644	3.01583e-34	4.89466e-33
PFLU1727	PFLU1727	putative_aromatic_ring_dioxygenase		0	60.7545	15.7769	3.85086	1.01208e-05	2.29127e-05
PFLU2930	PFLU2930	putative_cation_efflux_protein		3	449.278	116.793	3.8468	1.5673e-25	1.5724e-24
PFLU3446	PFLU3446	putative_fosmidomycin_resistance_protein		0	256.814	66.8896	3.83937	4.41499e-22	3.65876e-21
PFLU2950	PFLU2950	conserved_hypothetical_protein		10	167.212	43.57	3.83778	7.88351e-11	2.91416e-10
PFLU5742	PFLU5742	putative		7	156.334	40.7715	3.83438	4.957e-11	1.87981e-10
PFLU2934	PFLU2934	putative_dioxygenase		13	203.69	53.1983	3.82888	7.01086e-15	3.65451e-14
PFLU4390	PFLU4390	conserved_hypothetical_protein		10	800.905	209.607	3.82099	1.43968e-38	2.86907e-37
PFLU1461	PFLU1461	hypothetical_protein		8	293.325	76.8525	3.81673	7.28018e-16	4.04693e-15
PFLU0111	pntB	NAD(P)_transhydrogenase_subunit_beta	1.6.1.2	1	160.486	42.0896	3.81295	1.42648e-17	9.03539e-17
PFLU0227	PFLU0227	putative_amino_acid_transportsystem,_membrane		3	33.3135	8.74219	3.81066	0.00160177	0.00277328
PFLU2598	PFLU2598	TonB-dependent_siderophore_receptor		0	730.645	192.619	3.79321	3.20681e-33	4.88018e-32
PFLU0032	dgoD	galactonate_dehydratase	4.2.1.6	6	906.475	239.895	3.77863	1.21723e-39	2.62197e-38
PFLU4849	PFLU4849	putative_membrane_protein		0	140.173	37.2592	3.7621	2.37172e-07	6.28775e-07
PFLU4996	PFLU4996	putative_DNA_polymerase_IV		2	48.7459	12.9673	3.75915	8.49354e-07	2.13761e-06
PFLU4881	PFLU4881	probable_intracellular_septation_protein		0	1642.81	438.694	3.74477	7.86539e-71	5.90812e-69
PFLU0581	PFLU0581	putative_acetyltransferase		13	57.6614	15.3987	3.74456	2.34315e-05	5.06961e-05
PFLU5289	PFLU5289	putative_integrase_(pseudogene)		11	30.6891	8.20175	3.74177	0.000586556	0.00107563
PFLU4248	PFLU4248	hypothetical_protein		8	72.5538	19.3966	3.74054	3.14494e-06	7.4721e-06
PFLU5414	PFLU5414	putative_lipoprotein		3	207.235	55.4026	3.74053	1.85625e-13	8.57035e-13
PFLU2723	PFLU2723	sensor_kinase_protein	2.7.3.-	0	401.244	107.78	3.72281	1.42387e-32	2.06497e-31
PFLU1960	PFLU1960	putative_membrane_protein		0	65.4968	17.6679	3.70711	3.83932e-07	9.97984e-07
PFLU4166	PFLU4166	putative_membrane_protein		0	397.924	107.401	3.70502	2.19789e-23	1.9996e-22
PFLU0707	PFLU0707	putative_lipoprotein		3	155.032	41.9598	3.69477	1.92433e-09	6.23599e-09
PFLU3637	PFLU3637	conserved_hypothetical_protein		10	161.93	43.862	3.6918	5.53885e-12	2.2599e-11
PFLU3938	PFLU3938	putative_lipoprotein		3	14.4237	3.91177	3.68725	0.00577526	0.00921996
PFLU0543	PFLU0543	conserved_hypothetical_protein		10	446.67	121.201	3.68536	1.19353e-23	1.10822e-22
PFLU1099	PFLU1099	putative_exported_protein		3	252.553	68.6843	3.67701	3.33476e-06	7.90068e-06
PFLU5974	PFLU5974	putative_phospholipase_D		7	265.52	72.379	3.66847	8.38157e-17	4.99061e-16
PFLU0724	rspE	putative_type_III_secretion_protein		3	546.473	149.037	3.6667	3.89976e-29	4.76015e-28
PFLU3096	PFLU3096	putative_aminotransferase		13	2417.54	659.516	3.66563	3.54054e-74	3.2927e-72
PFLU4532	PFLU4532	putative_esterase		6	201.622	55.0244	3.66423	4.57579e-14	2.21566e-13
PFLU6073	PFLU6073	putative_regulatory_protein		9	457.813	125.144	3.65828	5.13634e-27	5.58327e-26
PFLU2140	PFLU2140	putative_transport-related_membrane_protein		3	127.867	34.9576	3.65778	1.19885e-09	3.96839e-09
PFLU1593	PFLU1593	hypothetical_protein		8	178.212	48.7573	3.65508	3.51168e-16	1.99757e-15
PFLU2246	PFLU2246	conserved_hypothetical_protein		10	50.4997	13.8535	3.64528	3.23216e-06	7.66999e-06
PFLU0667	PFLU0667	putative_adenosine_deaminase		7	1305.01	358.233	3.6429	3.81693e-64	2.23634e-62
PFLU1140	glpD	aerobic_glycerol-3-phosphate_dehydrogenase	1.1.99.5	6	1293.96	356.428	3.63037	8.69825e-17	5.16867e-16
PFLU2804	PFLU2804	putative_TetR_family_transcriptional_regulator		9	259.748	71.5902	3.62826	1.48071e-19	1.06057e-18
PFLU0189	cysW	sulfate_ABC_transport_system,_permease_protein		0	61.1187	16.8466	3.62795	2.11054e-05	4.58837e-05
PFLU2473	PFLU2473	putative_transport-related_exported_protein		3	413.6	114.167	3.62277	3.79329e-22	3.16143e-21
PFLU5400	PFLU5400	putative_thiamine_biosynthesis-related_protein		7	234.484	64.739	3.62198	2.41688e-14	1.20721e-13
PFLU3933	PFLU3933	putative_lipoprotein		3	216.565	59.866	3.61749	1.10161e-13	5.17175e-13
PFLU3737	PFLU3737	putative_AraC-family_transcriptional_regulator		9	90.0707	24.9834	3.60522	3.17119e-08	9.19346e-08
PFLU5981	PFLU5981	putative_transport-related,_exported_protein		3	939.387	261.043	3.59859	2.94569e-40	6.61257e-39
PFLU3050	PFLU3050	hypothetical_protein		8	59.503	16.5657	3.59193	8.30545e-07	2.09387e-06
PFLU3726	PFLU3726	putative_ribose_transport_system_permease		0	79.0876	22.1526	3.57014	7.16053e-09	2.19078e-08
PFLU5683	betT	high-affinity_choline_ABC_transport_system,		3	189.84	53.1983	3.56852	2.34596e-11	9.06063e-11
PFLU5140	PFLU5140	cytochrome_C_oxidase_(ubiquinol_oxidase)_subunit	1.10.3.-	1	685.737	192.219	3.56749	1.29613e-50	4.74626e-49
PFLU0031	PFLU0031	putative_2-dehydro-3-deoxy-6-phosphogalactonate		6	153.709	43.1056	3.56587	2.01528e-09	6.51631e-09
PFLU4469	PFLU4469	conserved_hypothetical_protein		10	1725.07	484.124	3.56328	4.52267e-72	3.53311e-70
PFLU0072	PFLU0072	putative_lipoprotein		3	486.627	136.621	3.56187	4.60285e-19	3.15417e-18
PFLU1309	hisM	histidine_ABC_transport_system,_permease		3	755.214	213.54	3.53665	2.54008e-23	2.29312e-22
PFLU0596	PFLU0596	putative_exported_protein		3	497.363	140.804	3.53231	4.11693e-24	3.8905e-23
PFLU0510	PFLU0510	conserved_hypothetical_protein		10	227.41	64.4369	3.52919	4.45004e-14	2.15834e-13
PFLU6072	PFLU6072	putative_LysR-family_regulatory_protein		9	193.435	54.9271	3.52167	9.9709e-11	3.63305e-10
PFLU0339	grxC	glutaredoxin_3		7	14.8758	4.22508	3.52083	0.00336048	0.00558871
PFLU2950A	PFLU2950A	hypothetical_protein		8	540.546	153.716	3.51652	3.72462e-23	3.33678e-22
PFLU4654	PFLU4654	putative_gamma-butyrobetaine_dioxygenase		13	457.813	130.278	3.51412	1.7652e-27	1.96249e-26
PFLU1806	PFLU1806	putative_membrane_protein		3	211.249	60.2006	3.50909	7.87185e-14	3.76192e-13
PFLU1833	PFLU1833	conserved_hypothetical_protein		10	8032.94	2290.95	3.50638	1.2242e-21	9.81205e-21
PFLU3770	PFLU3770	3-deoxy-manno-octulosonate_cytidylyltransferase	2.7.7.38	3	170.653	48.7249	3.50237	5.88283e-11	2.20279e-10
PFLU2264	gabP	GABA_permease		3	143.195	40.9114	3.50012	1.13356e-10	4.10733e-10
PFLU4893	PFLU4893	carbamate_kinase	2.7.2.2	7	281.04	80.5159	3.4905	6.26252e-10	2.13078e-09
PFLU2976	PFLU2976	alkylated_DNA_repair_protein		2	194.377	55.8782	3.47858	8.79366e-07	2.20651e-06
PFLU4331	PFLU4331	putative_ankyrin-like_protein.		13	1923.12	555.56	3.46159	6.85748e-33	1.02495e-31
PFLU3624	PFLU3624	putative_exported_protein		3	387.477	112.113	3.45612	4.5472e-19	3.11967e-18
PFLU1245	PFLU1245	conserved_hypothetical_protein		10	104.34	30.1921	3.45586	0.000192952	0.000375209
PFLU1135	PFLU1135	putative_two-component_system,_sensor_kinase		9	108.63	31.4564	3.45334	2.14189e-09	6.90282e-09
PFLU3591	PFLU3591	putative_AraC-type_regulatory_protein		9	175.014	50.7345	3.44961	1.25447e-11	4.94278e-11
PFLU3607	PFLU3607	conserved_hypothetical_protein		10	92.1384	26.8856	3.42705	2.71638e-11	1.045e-10
PFLU3094	PFLU3094	putative_transmembrane_permease_protein		3	329.071	96.2279	3.4197	1.84932e-20	1.37677e-19
PFLU4790	PFLU4790	putative_exported_protein		3	36579.8	10702.7	3.41782	3.80346e-150	3.18349e-147
PFLU4752	PFLU4752	conserved_hypothetical_protein		10	722.357	211.777	3.41093	2.35043e-37	4.41017e-36
PFLU4606	PFLU4606	secretory_protein		0	120.881	35.5193	3.40326	1.85175e-08	5.47122e-08
PFLU5390	PFLU5390	putative_membrane_protein		0	848.747	250.366	3.39003	3.31245e-35	5.59297e-34
PFLU0709	rspL	sigma_factor		9	802.211	236.73	3.38872	8.46252e-47	2.56901e-45
PFLU1845	PFLU1845	putative_hydrolase		13	268.387	79.2302	3.38744	8.64298e-15	4.47738e-14
PFLU2343	PFLU2343	putative_polyamine_ABC_transport_system,		3	380.998	112.805	3.37749	4.20736e-21	3.26935e-20
PFLU4789	PFLU4789	putative_glycerophosphoryl_diester	3.1.4.46	3	984.889	291.732	3.37601	1.55236e-41	3.68229e-40
PFLU6046	PFLU6046	putative_phosphate_ABC_transport_system,		3	284.339	84.5138	3.3644	7.40821e-10	2.49883e-09
PFLU2561	PFLU2561	conserved_hypothetical_protein		10	230.348	68.5534	3.36013	6.0472e-12	2.45364e-11
PFLU1723	aroH	phospho-2-dehydro-3-deoxyheptonate_aldolase	2.5.1.54	7	349.178	104.279	3.34852	6.2695e-23	5.51547e-22
PFLU4155	PFLU4155	ribose_permease		3	104.042	31.0782	3.34776	4.22436e-06	9.91574e-06
PFLU4507	PFLU4507	cysteine_synthase_B_(O-acetylserine	4.2.99.8	7	327.367	97.8167	3.34674	2.57735e-20	1.90665e-19
PFLU3781	PFLU3781	putative_thioredoxin-related_protein		7	410.038	122.746	3.34052	1.47267e-22	1.26515e-21
PFLU3544	PFLU3544	putative_membrane_protein		3	43.5851	13.1295	3.31963	0.00263322	0.004441
PFLU4791	PFLU4791	putative_two-component_regulatory_system,_sensor		9	578.292	174.755	3.30915	2.1426e-25	2.12411e-24
PFLU5633	PFLU5633	putative_ABC_transport_system,_substrate-binding		3	85.5167	25.9021	3.30154	2.94188e-05	6.29298e-05
PFLU4471	PFLU4471	putative_transmembrane_two-component_system,		0	576.743	174.734	3.30069	2.24692e-38	4.41768e-37
PFLU1269	map1	methionine_aminopeptidase	3.4.11.18	0	2102.82	637.147	3.30036	2.05486e-72	1.64924e-70
PFLU1464	PFLU1464	conserved_hypothetical_protein		10	645.584	195.655	3.29961	1.54112e-13	7.16053e-13
PFLU2760	PFLU2760	conserved_hypothetical_protein		10	7239.16	2203.54	3.28525	2.06427e-121	1.0995e-118
PFLU0762	PFLU0762	putaive_acyltransferase		13	247.237	75.3397	3.28163	3.30891e-14	1.62506e-13
PFLU2551	PFLU2551	conserved_hypothetical_protein		10	466.221	142.489	3.27199	3.78868e-23	3.38899e-22
PFLU2746	PFLU2746	putative_AraC-family_transcriptional_regulator		9	2647.82	811.148	3.26429	3.12976e-76	3.21706e-74
PFLU0897	PFLU0897	putative_histidinol-phosphate_aminotransferase		7	351.891	108.288	3.24959	1.80504e-22	1.53494e-21
PFLU1151	bfd	bacterioferritin-associated_ferredoxin		0	1334.67	410.802	3.24894	5.4259e-44	1.45827e-42
PFLU4901	PFLU4901	conserved_hypothetical_protein		10	167.124	51.5233	3.24366	2.58006e-12	1.08285e-11
PFLU2225	PFLU2225	Putative_bi-functional_protein_(ATP-binding_and		3	508.17	157.326	3.23005	3.53441e-28	4.14163e-27
PFLU5736	PFLU5736	putative_malonate_transport-related_membrane		3	29.5255	9.15284	3.22583	0.00184827	0.00317566
PFLU2850	PFLU2850	putative_cro_repressor		12	49.3361	15.3014	3.2243	0.000562026	0.00103258
PFLU1947	nodD	nodulation_protein_D		0	294.02	91.3975	3.21694	1.83508e-17	1.15115e-16
PFLU4108	PFLU4108	putative_dioxygenase		13	137.201	42.6625	3.21596	2.23509e-09	7.17949e-09
PFLU1571	PFLU1571	conserved_hypothetical_protein		10	1464.24	456.384	3.20836	1.48974e-56	7.09624e-55
PFLU2478	PFLU2478	hypothetical_protein		8	106.336	33.1639	3.20638	1.2696e-10	4.58887e-10
PFLU4167	PFLU4167	hypothetical_protein		8	219.294	68.4135	3.20542	1.35344e-11	5.3113e-11
PFLU3459	PFLU3459	putative_exported_protein		3	93.7206	29.241	3.20511	1.65233e-08	4.90178e-08
PFLU0672	PFLU0672	putative_TetR-family_regulatory_protein		9	535.28	167.094	3.20347	1.00163e-20	7.5821e-20
PFLU3694	PFLU3694	putative_TonB_protein		0	182.783	57.2724	3.19146	1.50755e-09	4.95108e-09
PFLU2782	PFLU2782	conserved_hypothetical_protein		10	104.494	32.7421	3.19144	8.41904e-06	1.92309e-05
PFLU4051	PFLU4051	conserved_hypothetical_protein		10	107.83	33.7905	3.19114	1.12312e-05	2.52703e-05
PFLU5782	PFLU5782	putative_peptidase		5	141.37	44.3051	3.19083	2.07154e-08	6.09601e-08
PFLU1191	PFLU1191	putative_decarboxylase		13	635.744	199.512	3.1865	2.01626e-35	3.4643e-34
PFLU2321	purU1	formyltetrahydrofolate_deformylase	3.5.1.10	7	13.6242	4.28997	3.17583	0.00526979	0.00846837
PFLU4655	PFLU4655	putative_LysR_family_regulatory_protein		9	1176.06	371.556	3.16524	2.38478e-47	7.55266e-46
PFLU1742	PFLU1742	putative_deoxyguanosinetriphosphate		7	283.334	89.7224	3.1579	1.08613e-13	5.11134e-13
PFLU2495	PFLU2495	hypothetical_protein		8	44.5059	14.1343	3.14879	0.000486293	0.000900788
PFLU5079	PFLU5079	putative_integrase		12	592.682	188.393	3.14599	2.69112e-30	3.51164e-29
PFLU2319	soxB	sarcosine_oxidase_beta_subunit	1.5.3.1	6	30.4463	9.68209	3.1446	0.000295743	0.0005624
PFLU1655	PFLU1655	conserved_hypothetical_protein		10	341.95	108.914	3.13962	1.97458e-17	1.23206e-16
PFLU0388	PFLU0388	conserved_hypothetical_protein		10	224.647	71.6226	3.13654	1.77347e-13	8.20757e-13
PFLU0857	pcaC	4-carboxymuconolactone_decarboxylase	4.1.1.44	6	51.9438	16.5657	3.13561	0.000288496	0.000549511
PFLU5351	PFLU5351	putative_exported_protein		3	126.373	40.3284	3.13359	4.33965e-08	1.24333e-07
PFLU5148	PFLU5148	conserved_hypothetical_protein		10	72.0851	23.06	3.12598	0.00014439	0.000286192
PFLU1053	PFLU1053	conserved_hypothetical_protein		10	748.664	239.863	3.12122	2.50987e-31	3.41985e-30
PFLU1353	PFLU1353	conserved_hypothetical_protein		10	1514.84	485.343	3.12118	2.09043e-53	8.74844e-52
PFLU3118	PFLU3118	putative_sugar_ABC_transport_system,_membrane		3	134.02	42.9434	3.12085	1.62318e-08	4.82017e-08
PFLU1409	PFLU1409	putative_aldolase		13	58.2515	18.7163	3.11234	0.000144351	0.000286192
PFLU3165	PFLU3165	putative_membrane_protein		0	88.2291	28.3984	3.10683	4.21251e-07	1.0916e-06
PFLU1257	PFLU1257	conserved_hypothetical_protein		10	347.546	111.919	3.10535	3.37728e-21	2.65248e-20
PFLU3518	PFLU3518	conserved_hypothetical_protein		10	799.758	257.714	3.10328	1.90588e-46	5.69723e-45
PFLU5365	aroE	shikimate_dehydrogenase	1.1.1.25	7	203.635	65.8635	3.09178	3.92865e-10	1.36201e-09
PFLU1283	lpxB	lipid-A-disaccharide_synthase	2.4.1.182	0	144.865	46.92	3.08749	5.39987e-07	1.3858e-06
PFLU3008	PFLU3008	putative_GerE-family_transcriptional_regulator		9	206.277	66.922	3.08234	4.987e-12	2.04042e-11
PFLU2663	PFLU2663	putative_exported_fatty_acid_cis/trans		6	337.727	109.585	3.08188	2.61822e-19	1.83276e-18
PFLU1510	pobA	p-hydroxybenzoate_hydroxylase	1.14.13.2	6	115.582	37.5512	3.07799	2.7144e-07	7.1445e-07
PFLU4286	PFLU4286	hypothetical_protein		8	691.4	224.853	3.0749	2.19512e-14	1.10208e-13
PFLU1869	PFLU1869	putative_ABC_transport_system,_membrane_protein		3	637.74	207.617	3.07171	4.20916e-30	5.39639e-29
PFLU5314	PFLU5314	putative_chemotaxis-related_protein		0	902.72	293.99	3.07059	1.60024e-49	5.61424e-48
PFLU5455	PFLU5455	putative_two-component_system_sensor_kinase		9	400.285	130.624	3.06441	6.78201e-20	4.94226e-19
PFLU1768	PFLU1768	hypothetical_protein		8	44.5226	14.545	3.06104	0.00368965	0.00609291
PFLU3206	PFLU3206	putative_dehydratase		13	1785.55	583.799	3.0585	5.06872e-47	1.5713e-45
PFLU2743	PFLU2743	putative_ABC_transporter_permease_protein		3	391.424	128.106	3.05547	1.08317e-26	1.15808e-25
PFLU6079	PFLU6079	putative_thioesterase		13	671.401	220.271	3.04807	6.72649e-30	8.49364e-29
PFLU2967	PFLU2967	ABC_transport_system_ATP-binding_protein		3	85.4833	28.0527	3.04724	2.40667e-05	5.1898e-05
PFLU4012	PFLU4012	putative_ABC_transport_system,_ATP-binding		3	138.955	45.8503	3.03062	1.55992e-06	3.83533e-06
PFLU3332	PFLU3332	short_chain_dehydrogenase		13	121.404	40.1763	3.0218	4.22591e-06	9.91574e-06
PFLU1069	PFLU1069	putaitve_lipoprotein		3	85.3619	28.2686	3.01967	4.70942e-05	9.89334e-05
PFLU3381	PFLU3381	putative_LysR-family_transcriptional_regulator		9	51.0564	16.9115	3.01904	0.000119846	0.000239488
PFLU3010	PFLU3010	putative_aspartate_racemase		13	361.949	119.958	3.01729	2.43938e-16	1.40534e-15
PFLU3793	PFLU3793	conserved_hypothetical_protein		10	81.3813	27.0042	3.01365	1.44153e-05	3.19316e-05
PFLU0806	fruA	PTS_system,_fructose-specific_IIBC_component	2.7.1.69	3	171.661	56.9915	3.01205	1.05543e-07	2.90591e-07
PFLU4599	PFLU4599	family_S13_unassigned_peptidase		3	153.935	51.1988	3.00662	4.35257e-09	1.363e-08
PFLU5349	PFLU5349	putative_oxidoreductase		13	639.586	213.097	3.00139	1.32508e-27	1.49014e-26
PFLU2933	PFLU2933	putative_LysR-family_transcriptional_regulator		9	393.475	131.174	2.99964	2.05136e-22	1.73433e-21
PFLU0823	dppA1	dipeptide_ABC_transport_system,		3	561.277	187.118	2.99958	2.06433e-14	1.03908e-13
PFLU6039	phoB	phosphate_regulon_two-component_system,_response		9	140.989	47.0498	2.99659	7.72616e-08	2.15355e-07
PFLU1347	PFLU1347	conserved_hypothetical_protein		10	132.526	44.229	2.99635	3.22584e-07	8.44136e-07
PFLU1687	PFLU1687	putative_methyl-accepting_chemotaxis_protein		0	1004.63	336.329	2.98704	3.19253e-46	9.35252e-45
PFLU3782	PFLU3782	putative_arsenate_reductase		0	418.271	140.069	2.98618	7.57848e-11	2.80672e-10
PFLU1773	PFLU1773	conserved_hypothetical_protein		10	1496.53	501.456	2.98438	2.2761e-49	7.89094e-48
PFLU1913	PFLU1913	conserved_hypothetical_protein		10	780.383	261.528	2.98393	1.60622e-27	1.79596e-26
PFLU1414	PFLU1414	conserved_hypothetical_protein		10	801.742	269.106	2.97928	4.89756e-31	6.59188e-30
PFLU3642	PFLU3642	putative_transmembrane_two-component_sensor		9	71.407	23.9786	2.97794	0.000105203	0.000211816
PFLU5173	PFLU5173	conserved_hypothetical_protein		10	855.176	288.371	2.96554	1.75443e-34	2.88743e-33
PFLU1803	gcl	glyoxylate_carboligase	4.1.1.47	6	317.569	107.218	2.9619	3.81608e-12	1.57898e-11
PFLU2864	PFLU2864	hypothetical_protein		8	96.7091	32.6884	2.95852	3.82038e-05	8.09241e-05
PFLU0178	PFLU0178	hypothetical_protein		8	188.157	63.6693	2.95523	0.000627082	0.0011444
PFLU3755	PFLU3755	hypothetical_protein		8	87.4463	29.5979	2.95448	1.77481e-06	4.32372e-06
PFLU5774	PFLU5774	putative_thiamine_biosynthesis-related_protein		7	86.6469	29.3495	2.95224	4.10728e-05	8.66878e-05
PFLU2004	PFLU2004	hypothetical_protein		8	329.749	111.735	2.95116	1.13384e-15	6.24947e-15
PFLU1265	PFLU1265	conserved_hypothetical_protein		10	1170.54	397.469	2.94498	6.0003e-49	2.04394e-47
PFLU4826	PFLU4826	putative_ribonuclease		2	4406.9	1497.45	2.94293	1.17116e-94	2.36615e-92
PFLU6060	PFLU6060	putative_regulatory_protein		9	355.988	121.039	2.9411	1.33193e-15	7.30691e-15
PFLU5461	ispA	geranyltranstransferase	2.5.1.10	7	115.059	39.2151	2.93405	8.39307e-08	2.33057e-07
PFLU3633	PFLU3633	ferric_alcaligin_siderophore_receptor		0	491.105	167.407	2.93359	4.12667e-19	2.84115e-18
PFLU6074	PFLU6074	putative_sensory_box/GGDEF_family_protein		9	189.923	64.7502	2.93317	8.31384e-11	3.05972e-10
PFLU0215	PFLU0215	putative_exported_protein		3	220.859	75.3184	2.93234	4.58174e-11	1.74201e-10
PFLU2507	PFLU2507	putative_AraC-family_regulatory_protein		9	389.252	133.185	2.92264	1.83287e-15	9.96174e-15
PFLU3070	PFLU3070	putative_FAD_dependent_oxidoreductase		13	455.46	156.061	2.91847	1.41923e-13	6.60467e-13
PFLU4932	PFLU4932	arginine_biosynthesis_bifunctional_protein_ArgJ	2.3.1.35	7	317.342	108.936	2.91312	9.03196e-13	3.95503e-12
PFLU0390	PFLU0390	conserved_hypothetical_protein		10	187.789	64.523	2.91041	3.16703e-12	1.31694e-11
PFLU4978	PFLU4978	probable_HlyD-family_secretion_protein		3	285.733	98.1838	2.91018	6.27636e-12	2.53959e-11
PFLU1629	PFLU1629	putative_peptidase		2	154.387	53.0797	2.90859	3.16667e-07	8.29765e-07
PFLU0975	PFLU0975	putative_short-chain_dehydrogenase		13	422.862	145.427	2.90773	4.96733e-15	2.61959e-14
PFLU5657	PFLU5657	putative_amine-transport_related_membrane		3	54.497	18.77	2.9034	0.00037846	0.000712303
PFLU5481	PFLU5481	putative_ABC_transport_system,_membrane_protein		3	94.068	32.44	2.89976	1.41339e-05	3.13558e-05
PFLU2145	PFLU2145	putative_glutathione_S-transferase_family		7	871.634	300.809	2.89763	5.37104e-36	9.53604e-35
PFLU2125	PFLU2125	putative_methyl-accepting_chemotaxis_protein		0	237.681	82.0399	2.89715	1.044e-10	3.79926e-10
PFLU2371	PFLU2371	putative_calcium-binding_protein		13	187.839	64.9012	2.89423	6.09361e-09	1.8771e-08
PFLU2978	PFLU2978	conserved_hypothetical_protein		10	684.105	236.707	2.89009	7.96721e-31	1.06332e-29
PFLU0162	PFLU0162	putative_lipoprotein		3	47.8418	16.6306	2.87673	0.000389319	0.000731097
PFLU1344	livM1	high-affinity_branched-chain_amino_acid_ABC		0	580.531	201.901	2.87533	2.77432e-31	3.7714e-30
PFLU4831	PFLU4831	conserved_hypothetical_protein		10	624.171	217.105	2.87498	7.6541e-26	7.8401e-25
PFLU4393	PFLU4393	putative_short-chain_dehydrogenase		13	230.558	80.2675	2.87237	4.18437e-10	1.44895e-09
PFLU1336	PFLU1336	conserved_hypothetical_protein		10	92.4858	32.2128	2.87109	8.72037e-06	1.98804e-05
PFLU5969	lrp	leucine-responsive_regulatory_protein		9	115.704	40.3933	2.86442	9.06269e-08	2.50819e-07
PFLU5179	PFLU5179	RpiR_family_regulatory_protein		9	45.8955	16.0253	2.86394	0.000189526	0.000368791
PFLU3389	PFLU3389	hypothetical_protein		8	736.392	257.618	2.85847	3.70705e-13	1.6759e-12
PFLU4688	PFLU4688	putative_exported_protein		3	26414.5	9243.47	2.85764	2.72956e-84	4.44236e-82
PFLU3287	PFLU3287	putative_amino_acid_permease		3	219.156	76.8849	2.85044	1.17163e-08	3.51848e-08
PFLU0506	rhdA	thiosulfate_sulfurtransferase	2.8.1.1	7	239.958	84.3952	2.84327	1.34201e-11	5.27353e-11
PFLU1049	PFLU1049	putative_nucleoid-associated_protein		0	283.715	99.8375	2.84177	2.99428e-11	1.15039e-10
PFLU1431	PFLU1431	putative_transport-related_membrane_protein		3	138.034	48.5951	2.84049	1.70157e-06	4.16262e-06
PFLU2342	PFLU2342	putative_polyamine_ABC_transport_system,		3	107.483	37.897	2.83619	4.12404e-06	9.69223e-06
PFLU5928	PFLU5928	putative_isomerase		13	146.238	51.5882	2.83471	1.25723e-07	3.4261e-07
PFLU2571	PFLU2571	putative_two_component_sensor_histidine_kinase		9	212.969	75.1349	2.83449	3.28601e-12	1.36447e-11
PFLU1234	PFLU1234	hypothetical_protein		8	315.325	111.313	2.83277	1.2729e-12	5.48378e-12
PFLU1159	nth	endonuclease_III	4.2.99.18	2	642.123	226.754	2.8318	3.26096e-26	3.41178e-25
PFLU3572	PFLU3572	putative_family_S43_non-peptidase_homologue		3	91.6696	32.44	2.82582	0.000269467	0.000515612
PFLU3105	PFLU3105	putative_carboxyvinyl-carboxyphosphonate		13	1159.02	411.084	2.81942	3.06602e-31	4.15829e-30
PFLU2038	PFLU2038	conserved_hypothetical_protein		10	229.235	81.3484	2.81794	1.4666e-08	4.37292e-08
PFLU5467	PFLU5467	conserved_hypothetical_protein		10	392.537	139.582	2.81224	1.35815e-17	8.61192e-17
PFLU1568	PFLU1568	[utative_exported_protein		3	395.559	140.716	2.81104	5.76518e-17	3.4538e-16
PFLU1858	PFLU1858	putative_membrane_protein		3	4546.14	1617.85	2.81	1.27206e-87	2.32906e-85
PFLU5772	trmB	tRNA_(guanine-N(7)-)-methyltransferase)	2.1.1.33	2	82.0427	29.2197	2.80779	0.000156464	0.000308556
PFLU2565	PFLU2565	putative_oxidoreductase		13	132.421	47.2009	2.80548	3.53721e-08	1.02041e-07
PFLU5983	coaBC	coenzyme_A_biosynthesis_bifunctional_protein	6.3.2.5	7	492.461	175.739	2.80223	6.36374e-22	5.21471e-21
PFLU1143	glpF	glycerol_uptake_facilitator_protein		0	213.89	76.453	2.79767	2.24675e-09	7.21299e-09
PFLU3830	PFLU3830	NADH_dehydrogenase_I_chain_N		0	79.8871	28.5607	2.7971	0.000113732	0.000227814
PFLU3519	PFLU3519	conserved_hypothetical_protein		10	248.472	88.8474	2.79661	3.02638e-13	1.37775e-12
PFLU2990	PFLU2990	alkyl_hydroperoxide_reductase_subunit		0	388.452	138.902	2.7966	1.93703e-17	1.20992e-16
PFLU5048	PFLU5048	putative_exodeoxyribonuclease_VII_large_subunit	3.1.11.6	5	96.0143	34.3634	2.79409	1.04341e-05	2.35582e-05
PFLU0800	PFLU0800	putative_methyl-accepting_chemotaxis_protein		0	251.272	90.2304	2.78478	1.1242e-11	4.45347e-11
PFLU1756	PFLU1756	conserved_hypothetical_protein		10	89.6019	32.1804	2.78436	0.000721117	0.00130241
PFLU4829	PFLU4829	acyl-CoA_synthetase_(long-chain-fatty-acid--CoA	6.2.1.3	7	316.56	113.766	2.78255	1.38814e-16	8.11686e-16
PFLU5096	PFLU5096	putative_chemotaxis-related_protein		0	190.585	68.4997	2.78227	3.53764e-10	1.23082e-09
PFLU4800	PFLU4800	probable_short_chain_dehydrogenase	1.-.-.-	13	327.317	117.819	2.77814	6.04017e-13	2.67898e-12
PFLU1321	PFLU1321	putative_outer_membrane_protein		3	702.425	252.97	2.77672	2.90037e-29	3.55508e-28
PFLU0728	rspR	putative_type_III_secretion_system,_regulatory		9	145.438	52.3983	2.77563	4.67691e-09	1.45988e-08
PFLU3210	PFLU3210	putative_low-molecular_weight_cobalt-containing	4.2.1.84	6	487.003	175.609	2.77322	5.39981e-16	3.02751e-15
PFLU2182	PFLU2182	hypothetical_protein		8	130.458	47.1035	2.7696	2.54395e-06	6.1036e-06
PFLU2460	PFLU2460	putative_LysR-family_regulatory_protein		9	98.8815	35.714	2.76871	1.3253e-05	2.95469e-05
PFLU2572	PFLU2572	putative_two-component_response_regulator		9	990.749	358.05	2.76706	2.52151e-23	2.28339e-22
PFLU6133	trmE	probable_tRNA_modification_GTPase		2	423.314	153.003	2.7667	9.72034e-10	3.24325e-09
PFLU5830	PFLU5830	conserved_hypothetical_protein		10	6626.5	2396.59	2.76497	1.49407e-29	1.86647e-28
PFLU1341	PFLU1341	putative_exported_protein		3	184.955	66.9545	2.7624	5.26706e-08	1.49514e-07
PFLU2206	PFLU2206	putative_IclR-family_regulatory_protein		9	392.19	142.067	2.7606	7.24648e-15	3.76393e-14
PFLU2196	PFLU2196	putative_oxidoreductase		13	356.721	129.23	2.76037	1.92642e-15	1.04605e-14
PFLU5619	PFLU5619	conserved_hypothetical_protein		10	581.297	210.719	2.75864	4.94651e-26	5.12949e-25
PFLU3032	PFLU3032	putative_hydratase		13	1522.11	551.887	2.75801	7.18038e-51	2.67961e-49
PFLU2596	PFLU2596	conserved_hypothetical_protein		10	312.11	113.183	2.75757	9.05533e-13	3.9623e-12
PFLU2826	PFLU2826	hypothetical_protein		8	112.384	40.7928	2.75501	2.42076e-06	5.82474e-06
PFLU5795	PFLU5795	conserved_hypothetical_protein		10	42.4716	15.4311	2.75233	0.000232297	0.000447559
PFLU6062	potF	putrescine/polyamine-binding_periplasmic_protein		3	1698.17	617.773	2.74886	5.74086e-41	1.33475e-39
PFLU0156	PFLU0156	putative_membrane_protein		3	97.6133	35.5954	2.7423	1.74878e-05	3.83605e-05
PFLU2109	codA	cytosine_deaminase	3.5.4.1	7	153.868	56.2127	2.73725	0.00302614	0.00506721
PFLU2615	PFLU2615	putative_membrane_protein		3	777.478	284.264	2.73506	6.06203e-30	7.68776e-29
PFLU1861	PFLU1861	hypothetical_protein		8	195.453	71.504	2.73345	2.71034e-11	1.04336e-10
PFLU0956	PFLU0956	putaive_GGDEF_domain_membrane_protein		9	2168.34	794.312	2.72983	8.42318e-51	3.10386e-49
PFLU5671	PFLU5671	conserved_hypothetical_protein		10	678.073	248.582	2.72776	1.27627e-19	9.18933e-19
PFLU5277	pdhR	pyruvate_dehydrogenase_complex_repressor		9	923.092	338.609	2.72613	2.35601e-37	4.41017e-36
PFLU1224	wspF	putative_chemotaxis-related_two-component		9	69.7034	25.5888	2.72398	2.70396e-05	5.8095e-05
PFLU1252	PFLU1252	putative_membrane_protein		3	260.029	95.6662	2.71808	2.26661e-09	7.27276e-09
PFLU6087	PFLU6087	putative_N-acetylmuramoyl-L-alanine_amidase		3	72.5371	26.8532	2.70125	0.000740751	0.00133705
PFLU5107	PFLU5107	putative_colicin-E3_immunity_protein		0	77.0534	28.5819	2.69588	0.000194079	0.00037715
PFLU5783	PFLU5783	conserved_hypothetical_protein		10	252.022	93.5156	2.69497	4.82489e-05	0.000101178
PFLU0873	PFLU0873	conserved_hypothetical_protein		10	37009.4	13749	2.69179	7.93914e-119	3.87628e-116
PFLU0900	PFLU0900	putative_hypoxanthine-guanine		7	308.322	114.566	2.69122	4.03905e-13	1.81478e-12
PFLU3062	PFLU3062	putative_aerobic_C4-dicarboxylate_transport		3	554.655	206.234	2.68944	2.20948e-23	2.00703e-22
PFLU2582	PFLU2582	hypothetical_protein		8	54.0282	20.0993	2.68806	1.54571e-05	3.41491e-05
PFLU6048	PFLU6048	putative_phosphate_ABC_transport_system,		3	202.878	75.5456	2.6855	0.00505315	0.00814482
PFLU5077	PFLU5077	queuine_tRNA-ribosyltransferase		2	917.458	341.786	2.68431	8.58532e-36	1.49706e-34
PFLU5406	PFLU5406	conserved_hypothetical_protein		10	724.496	269.915	2.68417	2.81062e-28	3.30009e-27
PFLU3880	PFLU3880	putative_exported_protein		3	128.754	48.0434	2.67996	3.30302e-07	8.63561e-07
PFLU2456	PFLU2456	conserved_hypothetical_protein		10	212.76	79.5435	2.67476	5.09485e-11	1.9271e-10
PFLU0136	PFLU0136	putative_MarR-family_regulatory_protein		9	164.345	61.5623	2.66957	5.41195e-09	1.6777e-08
PFLU0902	PFLU0902	conserved_hypothetical_protein		10	75.7517	28.3984	2.66746	0.000246044	0.000472491
PFLU5991	rph	ribonuclease_PH	2.7.7.56	2	495.604	185.929	2.66556	2.01062e-18	1.33563e-17
PFLU3709	PFLU3709	putative_transcriptional_regulator_with		9	202.108	75.8477	2.66465	3.27503e-09	1.03441e-08
PFLU2170	PFLU2170	putative_membrane_protein		0	3855.79	1448.61	2.66172	2.00393e-63	1.13991e-61
PFLU5014	PFLU5014	putative_membrane_protein		3	176.856	66.4789	2.66033	3.59477e-08	1.03599e-07
PFLU4002	PFLU4002	putative_ABC_transporter_ATP-binding_protein		3	92.7831	34.9576	2.65416	0.00228653	0.00388088
PFLU2705	PFLU2705	conserved_hypothetical_protein		10	23627.8	8915.72	2.65013	7.50041e-112	2.585e-109
PFLU3131	PFLU3131	putative_cation_transport_related_protein		0	4208.83	1590.81	2.64573	2.9119e-75	2.79685e-73
PFLU0966	PFLU0966	putative_chemotaxis_protein		0	378.566	143.17	2.64416	7.11437e-12	2.86482e-11
PFLU2793	PFLU2793	putative_aminotransferase		13	91.2009	34.4932	2.64402	6.41758e-05	0.00013221
PFLU5848	PFLU5848	hypothetical_protein		8	2522.5	954.987	2.6414	7.18952e-62	4.01175e-60
PFLU0969	PFLU0969	putative_LysR-family_regulatory_protein		9	557.108	210.935	2.64114	7.06556e-20	5.1425e-19
PFLU1291	eno1	enolase	4.2.1.11	1	1238	469.071	2.63927	1.22939e-40	2.81366e-39
PFLU3205	PFLU3205	hypothetical_protein		8	232.223	88.0586	2.63715	1.49141e-07	4.03239e-07
PFLU0150	PFLU0150	hypothetical_protein		8	485.86	184.395	2.63489	1.00408e-20	7.59084e-20
PFLU5709	metK	S-adenosylmethionine_synthetase	2.5.1.6	7	1126.9	427.78	2.6343	7.22014e-36	1.27418e-34
PFLU1597	PFLU1597	conserved_hypothetical_protein		10	231.842	88.091	2.63185	1.07867e-10	3.91813e-10
PFLU4972	PFLU4972	conserved_hypothetical_protein		10	204.523	78.1169	2.61816	6.3302e-09	1.94691e-08
PFLU3067	PFLU3067	putative_3-oxoacyl-[acyl-carrier-protein]		13	221.709	84.7309	2.61663	1.02036e-10	3.71553e-10
PFLU3783	PFLU3783	putative_Trp_repressor_binding_protein		9	108.354	41.4306	2.61531	1.33403e-05	2.9719e-05
PFLU3186	PFLU3186	gamma-glutamyltransferase_1		7	31.5932	12.0811	2.6151	0.00299052	0.0050133
PFLU4470	PFLU4470	putative_membrane_protein		0	57.3474	21.9903	2.60785	0.000394115	0.000739391
PFLU1699	PFLU1699	putative_acyl-CoA_thioesterase		7	702.58	269.611	2.6059	1.56646e-22	1.34376e-21
PFLU3809	PFLU3809	isocitrate_dehydrogenase_[NADP]	1.1.1.42	1	3690.5	1416.23	2.60586	5.43643e-67	3.46218e-65
PFLU3560	PFLU3560	conserved_hypothetical_protein		10	170.757	65.6252	2.60201	1.1804e-09	3.90953e-09
PFLU3564	PFLU3564	putative_transferase		13	264.499	101.706	2.60062	0.00189053	0.00324542
PFLU5319	PFLU5319	putative_lipoprotein		3	1640.32	630.925	2.59986	1.925e-54	8.41683e-53
PFLU5701	fbA	fructose-bisphosphate_aldolase	4.1.2.13	1	6825.35	2626.23	2.59892	8.21997e-39	1.67225e-37
PFLU4042	PFLU4042	putative_pyridine_nucleotide-disulphide		13	51.161	19.7536	2.58996	0.00322655	0.00537666
PFLU2042	PFLU2042	putative_ABC_transport_system,_membrane_protein		0	71.0763	27.4798	2.5865	0.00058892	0.00107929
PFLU4926	PFLU4926	putative_transmembrane_protein		3	321.691	124.68	2.58014	3.78039e-05	8.01349e-05
PFLU4834	PFLU4834	conserved_hypothetical_protein		10	405.919	157.348	2.57975	4.27848e-14	2.08376e-13
PFLU2121	PFLU2121	putative_two-component_system,_response		9	274.574	106.603	2.57568	7.84158e-12	3.14253e-11
PFLU0054	PFLU0054	conserved_SAM_superfamily_hypothetical_protein		13	45.6695	17.7328	2.57543	0.000266691	0.000510802
PFLU2063	PFLU2063	putative_membrane_protein		3	513.142	199.404	2.57338	1.65678e-11	6.46705e-11
PFLU3703	PFLU3703	conserved_hypothetical_protein		10	169.02	65.7438	2.57089	2.41212e-07	6.38618e-07
PFLU5594	PFLU5594	putative_AsnC-family_regulatory_protein		9	56.5145	21.9903	2.56997	0.00499254	0.00805156
PFLU1422	PFLU1422	putative_transport-related_protein		0	397.422	154.787	2.56754	3.23124e-08	9.3583e-08
PFLU2968	PFLU2968	conserved_hypothetical_protein		10	3685.49	1438.09	2.56277	4.5774e-46	1.33428e-44
PFLU2549	PFLU2549	putative_aminotransferase		13	277.353	108.471	2.55693	1.79925e-10	6.40448e-10
PFLU0107	PFLU0107	putative_exported_protein		3	1067.69	417.73	2.55594	2.13568e-27	2.3654e-26
PFLU2442	PFLU2442	putative_LysR-family_regulatory_protein		9	133.568	52.2909	2.55432	1.28801e-05	2.87703e-05
PFLU5013	PFLU5013	signal_recognition_particle_protein		2	352.221	137.972	2.55285	7.8624e-17	4.69102e-16
PFLU5434	PFLU5434	conserved_hypothetical_protein		10	2038.6	798.98	2.5515	2.11265e-52	8.47809e-51
PFLU4512	PFLU4512	putative_transmembrane_transport_protein		3	134.279	52.6904	2.54846	3.54733e-05	7.53582e-05
PFLU5172	PFLU5172	octaprenyl-diphosphate_synthase	2.5.1.-	7	328.326	128.884	2.54745	2.98826e-12	1.24525e-11
PFLU2177	PFLU2177	putative_acetyltransferase		13	520.873	204.699	2.54458	4.99133e-21	3.85299e-20
PFLU3064	PFLU3064	putative_LysR-family_transcriptional_regulator		9	443.853	174.453	2.54425	2.71179e-19	1.89373e-18
PFLU0494	PFLU0494	putative_lipoprotein		3	646.204	254.202	2.54209	3.43039e-19	2.37573e-18
PFLU4311	PFLU4311	conserved_hypothetical_protein		10	896.794	352.883	2.54133	1.50102e-29	1.87116e-28
PFLU5961	rep	ATP-dependent_DNA_helicase	3.6.1.-	2	92.6072	36.4704	2.53925	1.89138e-06	4.58962e-06
PFLU1421	fosA	glutathione_transferase	2.5.1.18	0	93.1472	36.7512	2.53453	0.000480647	0.000891174
PFLU5364	aroQ	3-dehydroquinate_dehydratase	4.2.1.10	7	118.223	46.7041	2.53133	3.3316e-05	7.08782e-05
PFLU3842	PFLU3842	hypothetical_protein		8	87.237	34.5145	2.52755	0.00018209	0.000355384
PFLU2999	PFLU2999	putative_aldo/keto_reductase		7	814.182	322.571	2.52404	2.63883e-24	2.52217e-23
PFLU4313	PFLU4313	conserved_hypothetical_protein		10	1253.95	496.831	2.5239	4.27162e-41	9.97108e-40
PFLU0686	cynT1	carbonic_anhydrase	4.2.1.1	0	903.436	358.729	2.51844	3.2368e-20	2.38546e-19
PFLU5885	PFLU5885	conserved_hypothetical_protein		10	213.752	84.9032	2.5176	2.82977e-09	8.996e-09
PFLU5893	glpT	glycerol-3-phosphate_transporter		0	127.486	50.702	2.51442	1.59833e-06	3.92481e-06
PFLU3133	PFLU3133	hypothetical_protein		8	4625.15	1846.83	2.50437	1.47665e-68	1.01785e-66
PFLU2757	PFLU2757	conserved_hypothetical_protein		10	22100.6	8825.71	2.50412	2.43302e-25	2.40389e-24
PFLU5082A	PFLU5082A	hypothetical_membrane_protein		3	566.166	226.603	2.49849	1.23184e-09	4.07299e-09
PFLU1722	PFLU1722	conserved_hypothetical_protein		10	201.028	80.5271	2.4964	6.70611e-07	1.70382e-06
PFLU3146	PFLU3146	metalloprotease		0	295.983	118.802	2.49139	7.06894e-11	2.62631e-10
PFLU3430	PFLU3430	conserved_hypothetical_protein		10	1708.31	685.937	2.49047	4.87966e-42	1.19623e-40
PFLU1040	fecA	iron_(III)_dicitrate_transport_protein		3	2757.35	1107.43	2.48987	9.47376e-52	3.72529e-50
PFLU4989	PFLU4989	putative_membrane_protein		3	411.532	165.3	2.4896	6.8177e-15	3.55698e-14
PFLU3399	PFLU3399	putative_betalactamase		0	369.144	148.282	2.48948	4.20797e-15	2.23522e-14
PFLU2067	polB	DNA_polymerase_II	2.7.7.7	2	756.746	304.019	2.48915	3.58783e-20	2.64084e-19
PFLU5003	PFLU5003	conserved_hypothetical_protein		10	40779.3	16388.8	2.48824	4.11328e-64	2.38611e-62
PFLU5699	PFLU5699	hypothetical_protein		8	297.184	119.71	2.48254	9.06826e-12	3.62669e-11
PFLU1212	PFLU1212	putative_ABC_transport_system_ATP-binding		3	89.2001	35.9736	2.4796	0.00154689	0.0026854
PFLU5814	PFLU5814	putative_MerR-family_regulatory_protein		9	199.533	80.5159	2.47819	4.7708e-09	1.48681e-08
PFLU5732	PFLU5732	putative_LysR-family_regulatory_protein		9	516.633	208.492	2.47795	1.21886e-18	8.25584e-18
PFLU4091	PFLU4091	iron(III)_dicitrate-binding_periplasmic_protein		3	38.4576	15.5285	2.47658	0.00442083	0.0071969
PFLU5758	pyrB	aspartate_carbamoyltransferase	2.1.3.2	7	383.622	154.926	2.47617	2.11664e-12	8.92828e-12
PFLU5794	PFLU5794	conserved_hypothetical_protein		10	1527.82	617.352	2.47479	4.90051e-40	1.09171e-38
PFLU2719	PFLU2719	putative_membrane_protein		3	289.433	117.203	2.46949	1.79394e-09	5.82634e-09
PFLU0759	PFLU0759	conserved_hypothetical_protein		10	114.381	46.3259	2.46905	0.000543977	0.00100202
PFLU4815	PFLU4815	putative_glutathione_S-transferase_like_protein		7	252.817	102.42	2.46843	1.36558e-10	4.90854e-10
PFLU3108	PFLU3108	putative_3-oxoacyl-[acyl-carrier-protein]		7	223.22	90.4788	2.4671	2.793e-09	8.88392e-09
PFLU2410	PFLU2410	putative_dehydrogenase		13	4351.06	1764.17	2.46635	1.03469e-60	5.6132e-59
PFLU5078	PFLU5078	S-adenosylmethionine:tRNA		2	157.585	63.9289	2.46501	4.94976e-08	1.4078e-07
PFLU0661	PFLU0661	putative_transport_related,_membrane_protein		3	233.806	94.8661	2.46458	4.11628e-11	1.57013e-10
PFLU2951	PFLU2951	hypothetical_protein		8	16009.2	6498.47	2.46354	3.88988e-32	5.46543e-31
PFLU1874	PFLU1874	putative_transport-related_acyltransferase		3	383.358	155.716	2.46191	1.25004e-14	6.39649e-14
PFLU5085	PFLU5085	hypothetical_protein		8	1737.81	706.448	2.45993	1.27356e-42	3.24426e-41
PFLU3103	PFLU3103	conserved_hypothetical_protein		10	230.051	93.5917	2.45803	3.96547e-08	1.13947e-07
PFLU5763	PFLU5763	putative_recemase		13	90.2255	36.8161	2.45071	0.00171123	0.00294711
PFLU0389	ubiE	ubiquinone/menaquinone_biosynthesis	2.1.1.-	7	2277.46	929.354	2.45058	2.30133e-48	7.61778e-47
PFLU5435	PFLU5435	conserved_hypothetical_lipoprotein		3	239.088	97.5896	2.44993	5.03813e-11	1.90687e-10
PFLU5743	PFLU5743	putative_decarboxylase		13	1081.27	441.709	2.44792	2.30562e-33	3.54558e-32
PFLU4353	PFLU4353	putative_aminotransferase		13	69.2514	28.3335	2.44415	6.38356e-05	0.000131602
PFLU1272	pyrH	uridylate_kinase	2.7.4.-	7	583.139	238.598	2.44402	2.53144e-23	2.28885e-22
PFLU2991	PFLU2991	lactoylglutathione_lyase	4.4.1.5	7	1832.43	751.076	2.43974	8.93367e-39	1.80491e-37
PFLU1400	PFLU1400	conserved_hypothetical_protein		10	664.972	272.756	2.43798	1.11759e-21	8.9698e-21
PFLU3128	PFLU3128	putative_two-component_system,_sensory_histidine		9	565.032	232.461	2.43065	3.50724e-16	1.99698e-15
PFLU3463	PFLU3463	conserved_hypothetical_protein		10	134.665	55.5649	2.42356	2.1698e-05	4.71021e-05
PFLU0866	PFLU0866	conserved_hypothetical_protein		10	238.619	98.6705	2.41834	6.76993e-09	2.07561e-08
PFLU5500	katA	catalase	1.11.1.6	0	4901.53	2028.23	2.41666	2.42141e-64	1.43304e-62
PFLU4234	PFLU4234	putative_membrane_protein		3	245.517	101.62	2.41603	3.02149e-10	1.05815e-09
PFLU5990	PFLU5990	putative_membrane_protein		0	845.377	350.02	2.41523	6.20318e-12	2.51345e-11
PFLU4742	PFLU4742	putative_membrane_protein		3	7025.16	2914.63	2.41031	2.47988e-83	3.54382e-81
PFLU1606	PFLU1606	putative_two-component_system_LuxR-family		9	557.648	231.39	2.40999	1.71751e-14	8.71247e-14
PFLU5104	PFLU5104	conserved_hypothetical_protein		10	1381.75	573.457	2.40952	3.28856e-38	6.38003e-37
PFLU4784	PFLU4784	putative_membrane_protein		3	286.13	118.921	2.40606	2.60759e-09	8.33035e-09
PFLU5487	PFLU5487	putative_endonuclease		13	3964.74	1654.76	2.39596	2.47591e-62	1.39484e-60
PFLU4904	PFLU4904	putative_transcriptional_regulatory_protein		9	70.8001	29.5655	2.39469	0.000261983	0.000502112
PFLU3614	PFLU3614	hypothetical_protein		8	337.099	140.771	2.39465	7.7724e-16	4.31236e-15
PFLU1100	PFLU1100	putative_exported_protein		3	837.019	349.619	2.39409	2.38121e-22	1.99879e-21
PFLU0618	accB	biotin_carboxyl_carrier_protein_of_acetyl-CoA		7	162.156	67.7545	2.39328	1.82433e-07	4.89189e-07
PFLU1767	PFLU1767	putative_lipoprotein		3	2124.98	889.427	2.38916	8.58438e-40	1.88374e-38
PFLU0908	PFLU0908	putative_lipoprotein		3	3059.45	1280.93	2.38847	5.29504e-11	1.99637e-10
PFLU2163	PFLU2163	putative_glutamine_synthetase		7	40.7346	17.095	2.38284	0.000961439	0.00171166
PFLU0395	phaB	poly(3-hydroxyalkanoate)_depolymerase	3.1.1.-	7	204.699	85.908	2.38277	8.23645e-06	1.88285e-05
PFLU3529	PFLU3529	putative_acyl-CoA_dehydrogenase	1.3.99.-	6	150.164	63.0751	2.38071	2.0146e-06	4.87951e-06
PFLU1637	PFLU1637	putative_short_chain_dehydrogenase		7	101.401	42.6301	2.37863	0.000130517	0.000259925
PFLU1253	PFLU1253	putative_exported_protein		3	419.924	176.646	2.3772	1.36165e-12	5.8532e-12
PFLU5024	PFLU5024	GntR_family_transcriptional_regulator		9	76.3084	32.1155	2.37606	0.00137053	0.00239842
PFLU1867	PFLU1867	putative_glutathione_S-transferase-family		7	685.218	289.052	2.37057	4.5255e-21	3.49801e-20
PFLU3360	PFLU3360	putative_exported_protein		3	264.39	111.659	2.36783	6.59349e-10	2.2369e-09
PFLU1107	PFLU1107	putative_glutamate_synthase		7	1057.51	446.66	2.3676	8.3921e-25	8.16766e-24
PFLU1596	PFLU1596	hypothetical_protein		8	542.823	229.359	2.36669	9.10229e-21	6.92099e-20
PFLU4818	PFLU4818	conserved_hypothetical_protein		10	290.249	122.779	2.364	3.63779e-10	1.26341e-09
PFLU1531	PFLU1531	putative_amidotransferase		13	204.594	86.6431	2.36134	2.86328e-06	6.82503e-06
PFLU4617	PFLU4617	S-adenosylmethionine:2-demethylmenaquinone	2.1.-.-	7	1515.93	642.271	2.36027	2.363e-35	4.0482e-34
PFLU3131A	PFLU3131A	hypothetical_protein		8	6406.37	2716.8	2.35806	4.9665e-68	3.26952e-66
PFLU3494	PFLU3494	putative_short-chain_dehydrogenase		13	365.565	155.381	2.3527	3.00683e-12	1.25121e-11
PFLU3406	PFLU3406	cystathionine_beta-lyase	4.4.1.8	7	898.954	382.265	2.35165	3.30603e-24	3.15472e-23
PFLU5997	PFLU5997	putative_lipoprotein		3	348.517	148.498	2.34696	1.79312e-12	7.61297e-12
PFLU5449	PFLU5449	putative_regulatory_protein		9	44.9914	19.1807	2.34566	0.00361399	0.00597723
PFLU5767	PFLU5767	conserved_hypothetical_protein		10	84.0057	35.8438	2.34366	7.33854e-05	0.000149866
PFLU2894	PFLU2894	putative_phage-related_protein		12	639.465	273.165	2.34095	3.16822e-18	2.06941e-17
PFLU3213	PFLU3213	acetyl-CoA_synthetase		13	96.4831	41.2683	2.33795	0.00135066	0.00236507
PFLU4915	PFLU4915	crossover_junction_endodeoxyribonuclease	3.1.22.4	2	66.1582	28.3011	2.33766	0.00180595	0.00310477
PFLU4258	PFLU4258	conserved_hypothetical_protein		10	119.266	51.0802	2.33487	0.000153853	0.000303714
PFLU4738	PFLU4738	conserved_hypothetical_protein		10	1933.2	828.999	2.33196	1.78632e-38	3.52392e-37
PFLU4851	PFLU4851	putative_dehydrogenase		13	534.602	229.327	2.33118	5.35583e-16	3.00861e-15
PFLU4868	PFLU4868	hypothetical_protein		8	952.458	408.89	2.32938	5.92931e-27	6.42141e-26
PFLU3968	PFLU3968	putative_branched-chain-amino-acid	2.6.1.42	7	3044.23	1307.48	2.32831	6.51532e-53	2.68826e-51
PFLU1658	fnl2	NAD_dependent_epimerase/dehydratase		3	1947.59	836.953	2.32699	9.97201e-39	2.00777e-37
PFLU1511	PFLU1511	putative_transport_related_membrane_protein		0	120.186	51.6531	2.3268	1.12447e-05	2.52909e-05
PFLU3716	PFLU3716	hypothetical_protein		8	134.263	57.8016	2.32282	2.43242e-05	5.24339e-05
PFLU3095	PFLU3095	AraC_family_regulatory_protein		9	2712.42	1168.45	2.32138	3.32857e-44	9.02874e-43
PFLU1079	PFLU1079	conserved_hypothetical_protein		10	130.353	56.159	2.32115	2.05597e-05	4.47805e-05
PFLU1887	PFLU1887	putative_transposase_subunit_A		12	286.946	123.654	2.32056	1.74431e-10	6.22026e-10
PFLU5459	PFLU5459	putative_cell_division-related_protein		0	681.48	293.795	2.31958	8.43981e-22	6.84887e-21
PFLU0498	PFLU0498	conserved_hypothetical_protein		10	126.825	54.6787	2.31946	5.24611e-05	0.000109462
PFLU0893	PFLU0893	conserved_hypothetical_protein		10	211.961	91.4086	2.31883	1.12684e-09	3.73637e-09
PFLU3301	PFLU3301	putative_MarR-family_regulatory_protein		9	227.184	98.0327	2.31743	1.03257e-07	2.84564e-07
PFLU3060	PFLU3060	putative_exported_family_S43_non-peptidase		3	187.994	81.1537	2.31651	0.000474728	0.000881596
PFLU6071	accC	biotin_carboxylase	6.4.1.2	7	1177.14	508.383	2.31546	2.30396e-30	3.01314e-29
PFLU2580	PFLU2580	myo-inositol_2-dehydrogenase	1.1.1.18	6	124.2	53.6952	2.31307	2.80753e-05	6.02759e-05
PFLU5766	PFLU5766	putative_homoserine_O-acetyltransferase		7	270.212	116.997	2.30956	1.49201e-08	4.44417e-08
PFLU1563	PFLU1563	putative_helicase		2	424.252	183.703	2.30944	2.79672e-12	1.16876e-11
PFLU0653	PFLU0653	conserved_hypothetical_protein		10	866.197	375.477	2.30693	2.51525e-10	8.88296e-10
PFLU3448	PFLU3448	putative_signalling-related_membrane_protein		9	464.505	201.393	2.30647	5.82645e-05	0.000120669
PFLU6002	PFLU6002	putative_oxidative_stress_LysR-family_regulatory		9	448.562	195.103	2.2991	2.61995e-13	1.19737e-12
PFLU1766	PFLU1766	putative_cytochrome_C_biogenesis_protein		7	1155.86	503.12	2.29738	1.02027e-25	1.03781e-24
PFLU3435	PFLU3435	putative_MarR_family_transcriptional_regulator		9	159.322	69.3747	2.29654	1.59506e-05	3.51332e-05
PFLU2653	PFLU2653	pyruvate_dehydrogenase_[cytochrome]	1.2.2.2	1	1254.33	546.236	2.29631	2.18651e-27	2.41257e-26
PFLU0962	PFLU0962	conserved_hypothetical_protein		10	134.037	58.3745	2.29615	5.38383e-05	0.000112056
PFLU4636	PFLU4636	conserved_hypothetical_protein		10	73.2319	31.932	2.29337	0.00403065	0.00661872
PFLU0787	PFLU0787	conserved_hypothetical_protein		10	305.593	133.391	2.29096	2.74648e-10	9.66463e-10
PFLU2098	PFLU2098	conserved_hypothetical_protein		10	307.594	134.287	2.29057	1.71477e-10	6.12611e-10
PFLU5754	PFLU5754	conserved_hypothetical_protein		10	168.706	73.7408	2.28783	1.1752e-05	2.63609e-05
PFLU1361	pcaR	pca_regulon_regulatory_protein		9	1001.97	438.791	2.28348	2.14797e-22	1.81339e-21
PFLU5222	PFLU5222	conserved_hypothetical_protein		10	372.363	163.129	2.28263	9.11628e-11	3.34036e-10
PFLU2300	xylF	D-xylose_ABC_transport_syste,_substrate-binding	3.6.3.17	3	295.602	129.586	2.28112	5.64662e-11	2.11803e-10
PFLU2489	PFLU2489	conserved_hypothetical_protein		10	1831.18	803.756	2.27828	1.6871e-29	2.09422e-28
PFLU4671	PFLU4671	putative_membrane_protein		3	193.887	85.1516	2.27696	2.70853e-07	7.13226e-07
PFLU1755	moeA	molybdopterin_biosynthesis_protein		7	222.806	97.8816	2.27628	1.05235e-08	3.17166e-08
PFLU4527	PFLU4527	putative_mechanosensitive_ion_channel_forming		0	182.347	80.2026	2.27358	9.55397e-06	2.16796e-05
PFLU2694	PFLU2694	conserved_hypothetical_protein		10	7923.65	3490.39	2.27014	5.2142e-66	3.21579e-64
PFLU2048	PFLU2048	putative_membrane_protein		3	1573.81	694.56	2.26591	7.85804e-33	1.16853e-31
PFLU5132	PFLU5132	conserved_hypothetical_protein		10	227.096	100.507	2.25951	1.3324e-08	3.98698e-08
PFLU0829	PFLU0829	putative_two-component_system,_sensor_kinase		0	188.986	83.65	2.25924	1.54817e-07	4.17822e-07
PFLU0399	hslV	ATP-dependent_protease	3.4.25.-	0	489.263	217.46	2.2499	9.87188e-13	4.30673e-12
PFLU4098	PFLU4098	putative_permease_component_of_ABC_transporter		3	194.791	86.5894	2.2496	2.38263e-05	5.14744e-05
PFLU2370	PFLU2370	putative_aldehyde_dehydrogenase		13	317.619	141.289	2.248	5.42072e-10	1.86276e-09
PFLU3628	PFLU3628	putative_acetyltransferase		13	118.466	52.7441	2.24606	7.77784e-05	0.000158506
PFLU3547	PFLU3547	conserved_hypothetical_protein		10	141.491	63.0427	2.24437	6.8054e-07	1.72759e-06
PFLU3616	PFLU3616	putative_membrane_protein		0	1356.61	604.762	2.24321	7.40179e-36	1.30232e-34
PFLU4616	PFLU4616	zinc_transport_protein		3	1287.16	573.825	2.24313	1.68635e-27	1.87839e-26
PFLU3763	PFLU3763	hypothetical_protein		8	270.924	120.779	2.24313	7.82728e-10	2.63261e-09
PFLU2045	PFLU2045	conserved_hypothetical_protein		10	223.777	99.7838	2.24261	1.48653e-08	4.43009e-08
PFLU5638	PFLU5638	putative_glutathione_S-transferase		13	105.972	47.2546	2.24257	0.000182783	0.000356499
PFLU2690	PFLU2690	conserved_hypothetical_protein		10	8681.77	3873.69	2.24121	9.72634e-40	2.11846e-38
PFLU4038	PFLU4038	_putative_tartrate_dehydrogenase	1.1.1.93	13	312.91	139.647	2.24072	3.23336e-10	1.12965e-09
PFLU2176	PFLU2176	putative_isomerase		13	1230	549.932	2.23665	3.78122e-28	4.42199e-27
PFLU3377	PFLU3377	putative_transcriptional_regulatory_protein		9	23.4772	10.5034	2.23521	0.00384399	0.00633529
PFLU1657	fnl1	polysaccharide_biosynthesis_protein		3	2319.03	1040.86	2.22799	1.57842e-33	2.45304e-32
PFLU1868	PFLU1868	putative_ABC_transport_system,_ATP-binding		3	283.091	127.101	2.22729	9.59135e-12	3.81764e-11
PFLU3836	PFLU3836	conserved_hypothetical_protein		10	10705	4806.49	2.22719	4.52162e-68	3.01047e-66
PFLU1041	PFLU1041	putative_iron_transport-related_regulatory		9	3102.9	1393.66	2.22644	8.65742e-33	1.27768e-31
PFLU2963	PFLU2963	putative_membrane_protein		0	46.0169	20.6722	2.22603	0.00566339	0.00906111
PFLU3632	PFLU3632	putative_iron(III)_dicitrate_sensor_protein		9	144.76	65.0523	2.22529	0.000152362	0.000300973
PFLU1195	PFLU1195	putative_regulatory_protein		9	337.015	151.62	2.22275	1.49065e-10	5.35153e-10
PFLU5588	PFLU5588	conserved_hypothetical_membrane_protein		3	695.799	313.203	2.22156	4.3306e-18	2.80364e-17
PFLU5236	PFLU5236	putative_two-component_system,_sensor_kinase		9	3341.01	1504.21	2.22111	6.23632e-19	4.25858e-18
PFLU4773	PFLU4773	conserved_hypothetical_phage_protein		12	1284.97	578.741	2.22028	4.46892e-15	2.3674e-14
PFLU1251	PFLU1251	putative_transport-related_membrane_protein		3	231.512	104.548	2.2144	1.16398e-08	3.4973e-08
PFLU5108	PFLU5108	conserved_hypothetical_protein		10	277.215	125.199	2.21419	2.03287e-08	5.98521e-08
PFLU4828	PFLU4828	conserved_hypothetical_protein		10	300.972	135.93	2.21418	1.30633e-09	4.30714e-09
PFLU4936	PFLU4936	putative_methyl-accepting_chemotaxis_protein		0	1164.61	526.095	2.21369	1.00449e-24	9.72774e-24
PFLU2444	PFLU2444	putative_phosphoglycerate_mutase		13	241.172	108.947	2.21367	3.31124e-07	8.65323e-07
PFLU3407	PFLU3407	putative_cystathionine_gamma-synthase	4.2.99.9	7	632.337	285.765	2.21278	1.6902e-18	1.13176e-17
PFLU4111	PFLU4111	putative_oxidoreductase		13	69.0253	31.1969	2.21257	0.000808298	0.00145181
PFLU2634	PFLU2634	putative_substrate-binding_transport_protein		3	137.582	62.3075	2.20811	4.61362e-05	9.70252e-05
PFLU3207	PFLU3207	conserved_hypothetical_protein		10	319.603	144.92	2.20537	1.48444e-07	4.01724e-07
PFLU4571	PFLU4571	adenine_phosphoribosyltransferase	2.4.2.7	7	401.52	182.363	2.20176	6.78711e-15	3.54734e-14
PFLU1029	PFLU1029	conserved_hypothetical_protein		10	599.094	272.205	2.20089	2.77464e-13	1.26609e-12
PFLU1061	era	GTP-binding_protein		0	159.427	72.454	2.20039	3.90169e-05	8.25867e-05
PFLU5545	PFLU5545	putative_peptidase		5	6342.51	2885.42	2.19812	2.33337e-59	1.23164e-57
PFLU1002	PFLU1002	putative_amino_acid_ABC_transport_system,		0	1139.82	518.551	2.19808	6.20503e-22	5.09177e-21
PFLU0073	znuB	high-affinity_zinc_ABC_transport_system,		0	550.713	250.549	2.19802	1.72254e-12	7.34523e-12
PFLU4294	PFLU4294	putative_proton_glutamate_symport_protein		0	142.291	64.8039	2.19571	3.96462e-06	9.32749e-06
PFLU0791	pilC	type_IV_fimbrial_assembly_protein		0	137.758	62.7506	2.19532	0.000134356	0.000267116
PFLU1163	fdxA	ferredoxin_I		1	101.661	46.4445	2.18886	0.000103291	0.00020824
PFLU2998	PFLU2998	putative_membrane_protein		0	525.95	240.294	2.18878	3.14315e-16	1.80017e-15
PFLU5342	PFLU5342	putative_LuxR-family_regulatory_protein		9	1830.71	836.789	2.18779	3.16429e-44	8.62305e-43
PFLU3792	PFLU3792	conserved_hypothetical_protein		10	67.2716	30.7974	2.18433	0.00525882	0.00845307
PFLU5282A	PFLU5282A	putative_DNA_invertase		12	170.427	78.193	2.17956	5.71577e-06	1.32524e-05
PFLU5374	tesB	acyl-CoA_thioesterase_II	3.1.2.-	7	675.139	310.146	2.17684	1.15023e-16	6.78668e-16
PFLU0615	PFLU0615	conserved_hypothetical_protein		10	956.075	439.558	2.17508	3.32148e-19	2.30302e-18
PFLU5080	PFLU5080	hypothetical_protein		8	358.805	165.117	2.17304	5.60596e-09	1.73326e-08
PFLU0763	pta	phosphate_acetyltransferase	2.3.1.8	6	234.726	108.072	2.17195	7.5027e-08	2.09525e-07
PFLU1754	moaB	molybdenum_cofactor_biosynthesis_protein_B		7	561.767	258.741	2.17116	3.15508e-14	1.55211e-13
PFLU2312	PFLU2312	putative_methyl-accepting_chemotaxis_protein		11	57.9041	26.6797	2.17034	0.00329606	0.00548938
PFLU0788	PFLU0788	conserved_hypothetical_protein		10	240.339	111.032	2.16459	2.62848e-07	6.94331e-07
PFLU4683	PFLU4683	L-arabinose_transport_ATP-binding_protein		3	1396.47	646.733	2.15927	1.99703e-25	1.98652e-24
PFLU5579	PFLU5579	conserved_hypothetical_protein		10	151.989	70.4556	2.15723	3.80596e-06	8.96628e-06
PFLU3681	PFLU3681	putative_membrane_protein		0	113.393	52.593	2.15605	0.000212934	0.000411743
PFLU1520	PFLU1520	conserved_hypothetical_protein		10	280.136	129.997	2.15494	5.21597e-09	1.62124e-08
PFLU4522	PFLU4522	conserved_hypothetical_protein		10	227.096	105.597	2.1506	4.39709e-09	1.37547e-08
PFLU2579	PFLU2579	putative_thiamine_pyrophosphate-dependent		6	319.356	148.572	2.14949	1.99493e-09	6.45764e-09
PFLU3078	PFLU3078	putative_membrane_protein		0	70.2768	32.7533	2.14564	0.000912967	0.00162982
PFLU0195	PFLU0195	putative_response_regulator_(pseudogene)		11	236.342	110.276	2.14319	6.69848e-08	1.88866e-07
PFLU2151	scoB	succinyl-CoA:3-ketoacid-coenzyme_A_transferase	2.8.3.5	3	1057.81	493.6	2.14305	3.84934e-34	6.19596e-33
PFLU4684	PFLU4684	L-arabinose-binding_periplasmic_protein		3	2014.51	940.204	2.14262	2.8856e-32	4.10357e-31
PFLU1549	PFLU1549	putative_lytic_transglycosylase		3	448.165	209.367	2.14057	1.64946e-10	5.90361e-10
PFLU5751	pilH	type_IV_pilus_response_regulator/twitching		0	335.676	156.98	2.13833	9.30602e-11	3.40775e-10
PFLU2014	PFLU2014	putative_LysR-family_regulatory_protein		9	3833.96	1793.43	2.13778	4.06785e-50	1.46218e-48
PFLU2292	mmsA	methylmalonate-semialdehyde_dehydrogenase	1.2.1.27	7	268.421	125.686	2.13565	1.84295e-08	5.44796e-08
PFLU0114	PFLU0114	putative_LysR-family_regulatory_protein		9	297.896	139.539	2.13485	2.14916e-09	6.92245e-09
PFLU4110	PFLU4110	3-(3-hydroxy-phenyl)propionate_hydroxylase,	1.14.13.-	6	75.7684	35.5305	2.13249	0.00241665	0.00409223
PFLU1772	PFLU1772	putative_chorismate_mutase/prephenate		7	628.168	294.822	2.13067	2.4228e-12	1.01904e-11
PFLU5083	PFLU5083	putative_ATP-binding_protein		13	4149.39	1948.87	2.12913	3.60731e-48	1.18737e-46
PFLU5553	PFLU5553	putative_HIT_domain-containing_protein		13	1183.61	556.232	2.1279	2.12906e-21	1.69486e-20
PFLU0394	phaC	poly(3-hydroxyalkanoate)_polymerase_2		7	1011.54	475.511	2.12727	1.9158e-23	1.74839e-22
PFLU3418	PFLU3418	putative_TetR_family_transcriptional_regulator		9	115.582	54.4292	2.12353	0.000654209	0.00119038
PFLU1750	PFLU1750	conserved_hypothetical_protein		10	1275.47	600.807	2.12293	1.46043e-25	1.47021e-24
PFLU3342	PFLU3342	hypothetical_protein		0	567.966	267.915	2.11995	2.11432e-11	8.193e-11
PFLU4241	PFLU4241	conserved_hypothetical_protein		10	68.8872	32.5049	2.11929	0.000522041	0.000963655
PFLU1843	PFLU1843	putative_AMP-binding_protein		13	822.172	388.338	2.11716	1.99039e-14	1.00359e-13
PFLU3393	PFLU3393	conserved_hypothetical_protein		10	108.977	51.4909	2.11644	0.00400584	0.00658166
PFLU1389	PFLU1389	putative_ArsR-family_regulatory_protein		9	58.1469	27.4798	2.11599	0.00387735	0.00638488
PFLU1438	PFLU1438	putative_methyl-accepting_chemotaxis_protein		0	3025.48	1430.13	2.11553	6.69647e-38	1.29487e-36
PFLU1714	PFLU1714	putative_elongation_factor		2	5363.3	2535.82	2.11502	7.57944e-24	7.11666e-23
PFLU0382	tatC	Sec-independent_protein_translocase_protein,_TAT		0	788.67	373.101	2.11382	2.53147e-17	1.55961e-16
PFLU2714	PFLU2714	putative_sugar_kinase		6	522.941	247.481	2.11305	1.09216e-13	5.1315e-13
PFLU4988	PFLU4988	10_kDa_chaperonin		0	2294.81	1086.54	2.11204	2.81515e-12	1.17562e-11
PFLU4755	PFLU4755	arginine_N-succinyltransferase	2.3.1.109	6	309.314	146.477	2.1117	2.67389e-10	9.42617e-10
PFLU5396	amn	AMP_nucleosidase	3.2.2.4	7	1972.17	934.035	2.11145	2.65152e-29	3.25686e-28
PFLU4685	PFLU4685	putative_dehydrogenase		13	1074.09	508.76	2.11119	2.04079e-19	1.43887e-18
PFLU5600	pqqC	pyrroloquinoline-quinone_synthase	1.3.3.11	7	778.018	368.756	2.10984	2.32112e-17	1.43605e-16
PFLU3409	PFLU3409	methyl-accepting_chemotaxis_protein		0	51.9772	24.6377	2.10966	0.00131325	0.00230507
PFLU2546	PFLU2546	putative_ABC_transporter_ATP-binding_protein		3	1685.7	800.016	2.10708	8.26329e-28	9.41919e-27
PFLU4370	PFLU4370	cell_division_inhibitor		0	774.146	367.613	2.10587	4.21298e-22	3.50125e-21
PFLU1119	PFLU1119	hypothetical_protein		8	341.879	162.837	2.09952	9.5617e-11	3.49047e-10
PFLU5871	PFLU5871	putative_exported_protein		3	63.9691	30.4841	2.09844	0.000155916	0.000307684
PFLU2148	PFLU2148	putative_lipoprotein		3	298.8	142.543	2.09622	1.2071e-07	3.30024e-07
PFLU4543A	PFLU4543A	hypothetical_protein		8	227.895	108.871	2.09327	7.48611e-07	1.89547e-06
PFLU0664	PFLU0664	conserved_hypothetical_protein		10	162.779	77.9658	2.08783	3.21271e-06	7.62692e-06
PFLU0799	PFLU0799	putative_inner_membrane_protein		0	176.37	84.5574	2.0858	1.34874e-05	3.00124e-05
PFLU3836A	PFLU3836A	hypothetical_protein		8	8715.19	4180.36	2.08479	8.11519e-47	2.4764e-45
PFLU5828	PFLU5828	putative_oxidase		13	1644.7	789.244	2.08389	4.26115e-18	2.76173e-17
PFLU1090	PFLU1090	putative_PadR-family_regulatory_protein		9	240.637	115.809	2.07787	6.27865e-06	1.44829e-05
PFLU2774	PFLU2774	putative_3-phosphoshikimate	2.5.1.19	7	151.641	73.0817	2.07496	0.000120915	0.000241541
PFLU3356	PFLU3356	putative_LysR_family_transcriptional_regulator		9	141.077	68.1864	2.06899	2.40556e-05	5.18932e-05
PFLU1201	PFLU1201	conserved_hypothetical_protein		10	108.613	52.5281	2.06771	0.000820322	0.00147161
PFLU5312	PFLU5312	hypothetical_protein		8	1387.34	671.371	2.06643	1.25859e-14	6.43465e-14
PFLU2470	PFLU2470	putative_nucleoside-sepcific_transport_system,		3	606.495	293.936	2.06336	1.15579e-11	4.56934e-11
PFLU3803	PFLU3803	putative_arginyl-tRNA--protein_transferase	2.3.2.8	2	7142.32	3465.13	2.0612	1.58295e-51	6.06177e-50
PFLU4332	PFLU4332	putative_fatty_acid_CoA_ligase	6.2.1.-	7	113.498	55.2191	2.05541	7.07059e-05	0.000144747
PFLU4727	PFLU4727	hypothetical_protein		8	1022.4	497.669	2.05439	1.15864e-05	2.60095e-05
PFLU4149	PFLU4149	conserved_hypothetical_protein		10	4603.79	2246.79	2.04905	7.44383e-46	2.14083e-44
PFLU6036	ubiA	4-hydroxybenzoate_octaprenyltransferase	2.5.1.-	0	140.294	68.4885	2.04843	1.07313e-06	2.67324e-06
PFLU3881	PFLU3881	putative_acetyltransferase		13	1312.67	642.064	2.04446	1.05577e-24	1.02075e-23
PFLU0936	PFLU0936	putative_lipoprotein		3	581.44	284.481	2.04386	1.78297e-14	9.02889e-14
PFLU3255	PFLU3255	putative_signalling-related_membrane_protein		0	293.618	143.721	2.04298	1.8235e-08	5.39317e-08
PFLU1042	fecI	probable_RNA_polymerase_sigma_factor		9	4655.81	2281.56	2.04063	1.14451e-40	2.62969e-39
PFLU0558	PFLU0558	putative_cation_transport-related_membrane		3	306.359	150.226	2.03932	1.26409e-08	3.78838e-08
PFLU0348	glnA	glutamine_synthetase	6.3.1.2	7	11230.5	5516.09	2.03595	9.29164e-54	3.91653e-52
PFLU1153	rnt	ribonuclease_T	3.1.13.-	5	370.036	182.407	2.02863	5.96673e-06	1.38015e-05
PFLU3925	PFLU3925	peptidyl-prolyl_cis-trans_isomerase	5.2.1.8	0	754.403	372.247	2.02662	3.29607e-16	1.8804e-15
PFLU0450	PFLU0450	putative_acyl-CoA_dehydrogenase		13	458.281	226.279	2.0253	2.52203e-12	1.05925e-11
PFLU4406	PFLU4406	conserved_hypothetical_protein		10	1165.32	575.63	2.02443	3.38877e-22	2.83236e-21
PFLU0369	PFLU0369	putative_imidazolonepropionase		6	262.465	129.673	2.02406	3.89442e-06	9.17097e-06
PFLU0071	katE	catalase_HPII	1.11.1.6	0	14960.7	7398.76	2.02205	5.19498e-48	1.69097e-46
PFLU1661	PFLU1661	putative_pilin_glycosylation_protein		11	2529.29	1251.95	2.02028	2.92209e-33	4.45848e-32
PFLU6067	PFLU6067	putative_acetyltransferase		13	409.565	202.743	2.02011	1.51094e-09	4.95944e-09
PFLU1217	PFLU1217	hypothetical_protein		8	847.809	419.968	2.01875	3.25977e-17	1.98534e-16
PFLU2603	PFLU2603	putative_AraC_family_transcriptional_regulator		9	178.178	88.3831	2.01598	9.83538e-05	0.000198503
PFLU2167	PFLU2167	putative_lipoprotein		3	5235.89	2599.42	2.01425	2.23471e-44	6.14702e-43
PFLU2445	cobF	precorrin-6A_synthase	2.1.1.152	7	336.316	167.17	2.01182	0.00043087	0.00080474
PFLU5735	PFLU5735	putative_malonate_transport-related,_membrane		0	191.957	95.5364	2.00926	4.00262e-05	8.46009e-05
PFLU5685	betB	betaine_aldehyde_dehydrogenase	1.2.1.8	0	959.515	478.007	2.00732	1.44888e-18	9.72394e-18
PFLU4380	PFLU4380	putative_two-component_system_sensor_histidine		9	330.084	164.479	2.00684	0.000182891	0.000356593
PFLU0039	PFLU0039	conserved_hypothetical_protein		10	28748	14332.8	2.00576	4.37905e-61	2.39784e-59
PFLU0122	PFLU0122	putative_GntR-family_regulatory_protein		9	299.754	149.6	2.00371	9.74115e-08	2.6896e-07
PFLU1533	PFLU1533	putative_LysR-family_regulatory_protein		9	976.295	488.067	2.00033	1.4552e-14	7.39462e-14
PFLU3531	PFLU3531	putative_exported_protein		3	110.438	55.4239	1.99261	0.00123837	0.0021782
PFLU3818	PFLU3818	NADH-quinone_oxidoreductase_chain_A	1.6.99.5	0	827.911	415.59	1.99213	7.05289e-17	4.22093e-16
PFLU2583	PFLU2583	putative_rhizopine-binding_ABC_transporter		3	1146.87	576.472	1.98946	3.47262e-22	2.8983e-21
PFLU0272	PFLU0272	hypothetical_exported_protein		3	198.248	99.8588	1.98529	2.82288e-05	6.05612e-05
PFLU5597	PFLU5597	putative_coenzyme_PQQ_biosynthesis-related		7	400.168	201.728	1.9837	8.25444e-10	2.77468e-09
PFLU4326	PFLU4326	putative_membrane_protein		0	209.441	105.77	1.98015	1.77248e-06	4.31987e-06
PFLU3829	PFLU3829	NADH_dehydrogenase_I_chain_M	1.6.5.3	1	238.862	120.64	1.97996	2.43751e-05	5.25244e-05
PFLU0491	PFLU0491	putative_outer_membrane_protein		3	212.049	107.121	1.97953	4.52905e-06	1.06016e-05
PFLU2890	PFLU2890	hypothetical_phage_protein		12	60.2146	30.4192	1.97949	0.00353819	0.00586429
PFLU5820	nudH	(di)nucleoside_polyphosphate_hydrolase	3.6.1.-	0	2530.64	1279.16	1.97836	2.78498e-32	3.97013e-31
PFLU0708	ropE	putative_type_III_secreted_protein		0	575.215	290.792	1.9781	4.46299e-10	1.54088e-09
PFLU2065	PFLU2065	conserved_hypothetical_protein		10	108.977	55.2516	1.97238	0.000270495	0.00051741
PFLU5831	PFLU5831	conserved_hypothetical_protein		10	2949.43	1495.94	1.97162	7.59515e-36	1.33234e-34
PFLU5891	PFLU5891	putative_flagellar_protein		0	1356.93	688.402	1.97114	1.77429e-20	1.32259e-19
PFLU5480	PFLU5480	putative_ABC_transport_system,_ATP-binding		3	225.254	114.436	1.96838	8.13545e-05	0.000165563
PFLU0133	PFLU0133	putative_exported_protein		3	237.07	120.51	1.96723	8.69294e-07	2.18311e-06
PFLU1927	PFLU1927	conserved_hypothetical_protein		10	208.675	106.137	1.96609	3.96814e-06	9.32959e-06
PFLU2844	PFLU2844	hypothetical_protein		0	924.67	470.984	1.96327	9.32582e-12	3.71701e-11
PFLU2531	PFLU2531	putative_lyase_(pseudogene)		11	358.475	182.613	1.96303	7.41334e-09	2.26341e-08
PFLU3558	PFLU3558	putative_exported_protein		3	1265.72	644.874	1.96273	1.11756e-19	8.07373e-19
PFLU2253	PFLU2253	conserved_hypothetical_protein		10	73.3867	37.4215	1.96109	0.00395087	0.00650047
PFLU4652	PFLU4652	putative_glycine_betaine/L-proline-binding		3	627.573	320.109	1.9605	1.43343e-12	6.14372e-12
PFLU3102	PFLU3102	conserved_hypothetical_protein		10	334.545	170.66	1.9603	8.32428e-10	2.79656e-09
PFLU2935	PFLU2935	putative_glycine_betaine/L-proline_ABC		0	669.371	341.698	1.95895	1.8263e-15	9.93529e-15
PFLU0925	PFLU0925	putative_LuxR-family_regulatory_protein		9	1388.35	708.802	1.95873	1.76329e-19	1.25377e-18
PFLU1620	PFLU1620	putative_membrane_protein		3	93.7541	47.9136	1.95673	0.000107578	0.000216301
PFLU1432	PFLU1432	conserved_hypothetical_protein		10	638.054	326.549	1.95393	1.15088e-13	5.39438e-13
PFLU2643	PFLU2643	putative_hydroxyacylglutathione_hydrolase	3.1.2.6	13	1242.81	636.758	1.95178	1.68093e-19	1.19812e-18
PFLU1192	PFLU1192	putative_exported_protein		3	415.491	213.031	1.95038	2.93294e-12	1.22307e-11
PFLU4503	PFLU4503	conserved_hypothetical_protein		10	1256.5	645.545	1.94642	1.66534e-07	4.48309e-07
PFLU0725	rspD	putative_type_III_secretion_protein		3	148.322	76.2583	1.945	0.000452729	0.000842879
PFLU2154	PFLU2154	conserved_hypothetical_protein		10	4043.63	2079.84	1.9442	2.50359e-42	6.29552e-41
PFLU6132	PFLU6132	putative_ferric_siderophore_receptor		0	2338.94	1203.11	1.94407	2.66499e-27	2.92401e-26
PFLU3613	PFLU3613	conserved_hypothetical_protein		10	865.167	445.222	1.94323	2.94247e-17	1.79957e-16
PFLU1686	PFLU1686	putative_RHS_repeat-like_protein		13	198.353	102.074	1.94322	5.96461e-06	1.38015e-05
PFLU1691	PFLU1691	conserved_hypothetical_protein		10	476.644	245.482	1.94167	5.02895e-11	1.90463e-10
PFLU4924	PFLU4924	conserved_hypothetical_protein		10	1125.09	579.909	1.94011	9.22007e-18	5.87178e-17
PFLU3618	PFLU3618	hypothetical_protein		8	943.3	486.35	1.93955	9.93582e-11	3.62253e-10
PFLU1139	gltI	glutamate/aspartate_ABC_transport_system,		3	7352.56	3791.24	1.93936	1.33434e-43	3.52158e-42
PFLU0100	PFLU0100	putative_membrane-bound_peptidase		5	388.766	200.55	1.9385	1.29027e-08	3.86488e-08
PFLU2137	PFLU2137	putative_ATP-binding_protein		13	708.503	365.59	1.93797	1.64826e-13	7.6462e-13
PFLU4306	PFLU4306	putative_GGDEF/GAF_domain_sensory_box_protein		9	4646.39	2397.83	1.93775	1.24352e-32	1.82144e-31
PFLU1527	PFLU1527	putative_exported_protein		3	130.717	67.4736	1.93731	0.000398495	0.000747131
PFLU0105	PFLU0105	putative_exported_protein		3	1430.93	738.863	1.93667	1.68499e-20	1.25762e-19
PFLU0703	PFLU0703	8.0.1		3	268.09	138.48	1.93595	7.46182e-05	0.000152277
PFLU2702	PFLU2702	putative_inner_membrane_sensor_for_iron		9	948.901	490.64	1.93401	2.85284e-16	1.6355e-15
PFLU1586	dusA	tRNA-dihydrouridine_synthase_A	1.-.-.-	2	332.67	172.119	1.93279	4.47663e-10	1.54467e-09
PFLU1827	PFLU1827	putative_lipoprotein		3	35055.1	18143.6	1.93209	9.8463e-09	2.97522e-08
PFLU0251	PFLU0251	putative_oxidoreductase		13	158.054	81.8563	1.93087	0.00045984	0.000855574
PFLU3710	PFLU3710	putative_AraC_family_transcriptional_regulator		9	94.4321	49.0594	1.92485	0.00101094	0.00179216
PFLU3119	PFLU3119	putative_sugar_ABC_transport_system,_ATP-binding		3	349.283	181.488	1.92455	8.44031e-09	2.56759e-08
PFLU5473	ribD	riboflavin_biosynthesis_protein_RibD_[includes:	1.1.1.193	7	76.7939	39.939	1.92278	0.00224821	0.00382136
PFLU1463	PFLU1463	hypothetical_protein		8	301.387	156.936	1.92044	5.82479e-05	0.000120669
PFLU2927	PFLU2927	hypothetical_protein		8	101.749	53.0361	1.91848	0.00177226	0.00304954
PFLU3193	PFLU3193	pyruvate_dehydrogenase_E1_component	1.2.4.1	1	182.49	95.1906	1.9171	4.78413e-05	0.000100359
PFLU4897	PFLU4897	glycine_dehydrogenase_[decarboxylating]	1.4.4.2	6	2065.11	1077.82	1.91601	3.94362e-25	3.85737e-24
PFLU2903	PFLU2903	hypothetical_protein		8	459.616	240.294	1.91272	3.89924e-08	1.12099e-07
PFLU3761	PFLU3761	hypothetical_protein		8	1354.97	708.666	1.91201	7.07949e-10	2.39623e-09
PFLU2759	PFLU2759	putative_Mg(2+)_transporter		0	3277.22	1714.1	1.91192	0.000932408	0.0016625
PFLU5366	PFLU5366	putative_TetR-family_regulatory_protein		9	1303.19	682.371	1.90979	1.92441e-18	1.28127e-17
PFLU4509	PFLU4509	putative_LysR_family_regulatory_protein		9	115.025	60.2543	1.909	0.000283364	0.000540263
PFLU2542	hicA	HicA_protein		10	642.449	336.566	1.90884	3.56354e-10	1.2391e-09
PFLU2626	PFLU2626	putative_sensor_histidine_kinase/response		9	1116.33	585.385	1.90701	5.63823e-17	3.38121e-16
PFLU2533	PFLU2533	putative_methyl-accepting_chemotaxis_protein		0	137.687	72.3466	1.90315	0.000834763	0.00149568
PFLU1985	PFLU1985	putative_LysR-family_regulatory_protein		9	1426.48	749.661	1.90284	8.4609e-24	7.93159e-23
PFLU5938	PFLU5938	conserved_hypothetical_protein		10	339.204	178.311	1.90231	3.23354e-09	1.02186e-08
PFLU3505	PFLU3505	conserved_hypothetical_protein		10	279.475	146.995	1.90126	1.14179e-06	2.83705e-06
PFLU0370	PFLU0370	putative_hydrolase		13	361.568	190.339	1.8996	1.23743e-07	3.37844e-07
PFLU4870	PFLU4870	aromatic_amino_acid_transport_protein		3	131.638	69.3098	1.89927	8.02399e-05	0.000163351
PFLU2966	PFLU2966	putative_transmembrane_protein		0	121.107	63.8203	1.89763	0.00281173	0.00472439
PFLU3873	PFLU3873	peptidyl-prolyl_cis-trans_isomerase_B	5.2.1.8	0	1799.5	948.666	1.89687	2.62344e-26	2.76453e-25
PFLU3995	PFLU3995	putative_sugar_transport_system,_ATP-binding		3	1021.48	538.651	1.89637	1.59859e-16	9.31026e-16
PFLU6049	PFLU6049	putative_transport-related_membrane_protein		0	82.4068	43.5051	1.89419	0.000922479	0.0016453
PFLU0810	PFLU0810	putative_protease		13	450.316	237.918	1.89274	2.70703e-08	7.89864e-08
PFLU2069	PFLU2069	putative_glutathione_S-transferase		7	379.939	200.777	1.89234	2.10302e-07	5.60582e-07
PFLU0778	PFLU0778	putative_membrane_protein		3	182.243	96.3364	1.89173	4.34497e-05	9.15067e-05
PFLU0695	PFLU0695	putative_gluconate_transport-related_membrane		3	104.633	55.3165	1.89153	0.00118806	0.00209411
PFLU5625	PFLU5625	conserved_hypothetical_protein		10	3517.05	1859.66	1.89123	3.22398e-39	6.72218e-38
PFLU0458	PFLU0458	conserved_GGDEF/EAL_domain_protein		9	1933.59	1023.64	1.88894	1.72296e-22	1.47155e-21
PFLU3926	PFLU3926	DNA-binding_protein_HU-beta		2	4233.64	2241.48	1.88877	9.9537e-35	1.6615e-33
PFLU2086	PFLU2086	putative_AraC-family_regulatory_protein		9	442.342	234.222	1.88856	1.16525e-07	3.19028e-07
PFLU0270	fic	cell_filamentation_protein		0	1190.98	631.041	1.88732	2.24059e-18	1.48502e-17
PFLU1286	accA	acetyl-coenzyme_A_carboxylase_carboxyl	6.4.1.2	7	696.432	369.46	1.885	5.01665e-14	2.41914e-13
PFLU6063	PFLU6063	conserved_hypothetical_protein		10	635.677	337.236	1.88496	3.83264e-12	1.58472e-11
PFLU5101	PFLU5101	putative_membrane_protein		3	110.664	58.7203	1.8846	0.004945	0.00798807
PFLU0838	tas	NADP(H)-dependt_aldo-keto_reductase		7	1198.36	636.286	1.88337	8.53084e-21	6.51658e-20
PFLU0954	PFLU0954	hypothetical_protein		8	3784.11	2010.64	1.88204	3.9165e-30	5.03219e-29
PFLU5293	PFLU5293	hypothetical_protein		8	417.794	222.097	1.88113	0.00024353	0.000467818
PFLU0659	PFLU0659	conserved_hypothetical_protein		10	191.02	101.566	1.88074	6.64001e-05	0.000136505
PFLU6030	PFLU6030	putative_membrane_protein		0	549.792	292.412	1.8802	2.91924e-12	1.21822e-11
PFLU4384	PFLU4384	thiol:disulfide_interchange_protein_DsbG		7	111.949	59.6602	1.87645	0.00532852	0.00855337
PFLU3835	PFLU3835	hypothetical_protein		8	3722.47	1987.5	1.87294	9.62077e-34	1.50717e-32
PFLU1618	PFLU1618	conserved_hypothetical_protein		10	214.48	114.534	1.87264	2.87433e-05	6.16198e-05
PFLU0885	PFLU0885	putative_exported_protein		3	1293.83	691.145	1.87202	2.34238e-19	1.64556e-18
PFLU2147	hemB	delta-aminolevulinic_acid_dehydratase	4.2.1.24	0	879.26	469.718	1.87189	4.29171e-11	1.63492e-10
PFLU5392	PFLU5392	putative_exported_protein		3	848.14	453.184	1.87151	9.71312e-10	3.24269e-09
PFLU5499	bfr2	bacterioferritin		0	657.132	351.565	1.86916	1.24559e-12	5.37799e-12
PFLU1666	PFLU1666	putative_3-oxoacyl-(Acyl-carrier-protein)		7	1402.71	751.239	1.86719	4.92747e-19	3.37267e-18
PFLU2618	PFLU2618	glutamine_high-affinity_transport_system;		3	551.094	295.849	1.86275	1.56475e-09	5.11029e-09
PFLU4737	PFLU4737	putative_flagella_synthesis_protein		0	3519.87	1889.71	1.86265	2.48302e-32	3.5483e-31
PFLU4301	PFLU4301	putative_adhesin_(pseudogene)		11	583.315	313.376	1.86139	3.70527e-10	1.28609e-09
PFLU1228	lysS	lysyl-tRNA_synthetase	6.1.1.6	2	372.204	200.085	1.86023	7.23606e-09	2.21274e-08
PFLU4836	PFLU4836	KHG/KDPG_aldolase		7	195.557	105.359	1.8561	2.36829e-05	5.12023e-05
PFLU2278	PFLU2278	putative_ABC_transport_system,_substrate-binding		3	170.912	92.1863	1.85399	0.000466705	0.000867797
PFLU5724	rhlE1	putative_ATP-dependent_RNA_helicase		2	163.269	88.1022	1.85318	9.19673e-06	2.09176e-05
PFLU5549	PFLU5549	putative_membrane_protein		3	450.81	243.44	1.85183	4.65869e-10	1.6056e-09
PFLU5882	PFLU5882	conserved_hypothetical_protein		10	747.517	403.877	1.85085	5.07263e-13	2.26184e-12
PFLU0047	PFLU0047	conserved_hypothetical_protein		10	313.395	169.99	1.84361	2.30914e-07	6.12737e-07
PFLU5021	PFLU5021	conserved_hypothetical_protein,_MutT-like		10	2130.33	1156.77	1.84162	5.32984e-23	4.71715e-22
PFLU5051	PFLU5051	putative_hydrolase		13	485.249	264.705	1.83317	8.15743e-08	2.26944e-07
PFLU3517	PFLU3517	putative_exported_protein		3	437.684	238.9	1.83208	5.82299e-10	1.99165e-09
PFLU1024	PFLU1024	putative_regulatory_protein		9	122.48	66.8683	1.83166	0.00269843	0.00454615
PFLU6034	PFLU6034	putative_nitric_oxide_detoxification-related		0	118.763	64.9337	1.82899	0.00225316	0.00382868
PFLU1903	eno	enolase	4.2.1.11	1	706.904	386.63	1.82837	5.04078e-13	2.24935e-12
PFLU3362	PFLU3362	_putative_hydrolase		13	250.192	136.848	1.82824	1.18383e-05	2.65444e-05
PFLU5585	cca	multifunctional_cca_protein_[includes:	3.1.3.-	2	576.588	315.754	1.82607	3.27782e-13	1.48529e-12
PFLU0528	PFLU0528	putative_iron-binding_periplasmic_protein		3	653.558	358.124	1.82495	1.47093e-11	5.75696e-11
PFLU4690	PFLU4690	putative_sugar_kinase		7	632.249	346.475	1.8248	3.6798e-11	1.40639e-10
PFLU3367	PFLU3367	putative_glycosyl_hydrolase		5	1249.85	685.225	1.824	1.36869e-15	7.48756e-15
PFLU0266	hslO	33_kDa_chaperonin		0	1538.13	843.307	1.82393	1.3333e-20	1.00023e-19
PFLU1037	PFLU1037	conserved_hypothetical_protein		10	15412.4	8452.37	1.82344	3.09916e-43	8.10623e-42
PFLU2977	PFLU2977	conserved_hypothetical_protein		10	265.277	145.514	1.82303	9.35421e-07	2.34115e-06
PFLU3029	PFLU3029	butyryl-CoA_dehydrogenase	1.3.99.2	1	372.953	204.699	1.82196	8.25305e-07	2.08156e-06
PFLU3412	PFLU3412	hypothetical_protein		8	959.704	527.088	1.82077	7.87928e-14	3.7624e-13
PFLU5941	rnk	regulator_of_nucleoside_diphosphate_kinase		9	633.241	348.29	1.81814	3.52233e-10	1.22622e-09
PFLU1032	PFLU1032	putative_membrane_protein		3	1832.28	1008.01	1.81771	5.8204e-24	5.49142e-23
PFLU0074	znuC	high-affinity_zinc_ABC_transport_system,		3	305.681	168.251	1.81682	4.55516e-06	1.06542e-05
PFLU1166	PFLU1166	conserved_hypothetical_protein		10	6537.71	3599.73	1.81617	3.76451e-36	6.70403e-35
PFLU2463	PFLU2463	putative_metallothionein		13	4135.47	2279.24	1.81441	0.00428268	0.00699727
PFLU3079	PFLU3079	putative_AraC_family_regulatory_protein		9	515.955	284.395	1.81422	2.26586e-08	6.64448e-08
PFLU2242	PFLU2242	conserved_hypothetical_protein		10	182.871	100.864	1.81305	4.16275e-05	8.77954e-05
PFLU0851	PFLU0851	putative_sugar_ABC_transport_system,_membrane		3	665.943	367.353	1.81281	5.14775e-05	0.000107486
PFLU4401	PFLU4401	putative_chemotaxis_protein		0	909.573	502.007	1.81187	2.4253e-12	1.01936e-11
PFLU0612	purH	bifunctional_purine_biosynthesis_protein_PurH	3.5.4.10	7	183.356	101.199	1.81183	0.000152774	0.000301686
PFLU3257	PFLU3257	putative_ArsR-family_transcriptional_regulator		9	307.263	169.753	1.81007	8.21192e-08	2.28243e-07
PFLU0872	PFLU0872	putative_modulation_of_DNA_gyrase-related		2	770.199	425.814	1.80877	5.35356e-13	2.38528e-12
PFLU4454	PFLU4454	flagellar_L-ring_protein		0	201.794	111.615	1.80794	5.42573e-06	1.26148e-05
PFLU4920	PFLU4920	putative_ferritin_DPS-family_DNA_binding		13	10753.3	5949.1	1.80755	6.12453e-15	3.2125e-14
PFLU1131	PFLU1131	putative_two-component_system,_sensor_kinase		9	189.145	104.689	1.80673	0.000165042	0.000323838
PFLU5913	hemB	delta-aminolevulinic_acid_dehydratase	4.2.1.24	7	888.736	492.056	1.80617	2.68489e-14	1.33311e-13
PFLU4591	PFLU4591	putative_GntR-family_regulatory_protein		9	613.221	339.646	1.80547	7.32052e-08	2.0487e-07
PFLU3553	PFLU3553	putative_membrane_protein		0	137.218	76.0424	1.80449	0.000397862	0.000746183
PFLU1901	PFLU1901	putative_cytochrome_D_oxidase_subunit_II		1	761.995	422.464	1.80369	2.36313e-13	1.08338e-12
PFLU4595	PFLU4595	guanine_deaminase	3.5.4.3	7	801.281	444.357	1.80324	2.12681e-06	5.14067e-06
PFLU3386	PFLU3386	hypothetical_protein		8	595.114	330.125	1.80269	4.33804e-10	1.50039e-09
PFLU4448	PFLU4448	flagellin		0	59977.1	33291.5	1.80158	2.00886e-45	5.60472e-44
PFLU3168	PFLU3168	conserved_hypothetical_protein		10	243.868	135.368	1.80152	1.47426e-05	3.2632e-05
PFLU0685	PFLU0685	conserved_hypothetical_protein		10	7530.12	4182.15	1.80054	8.7412e-37	1.59052e-35
PFLU1701	PFLU1701	conserved_hypothetical_exported_protein		3	2933.38	1629.27	1.80043	2.56353e-14	1.2761e-13
PFLU4783	PFLU4783	putative_MCP-type_signal_transduction_protein		0	2940.91	1634.37	1.79941	3.1259e-14	1.54164e-13
PFLU1774	PFLU1774	putative_methyltransferase		13	764.063	424.636	1.79934	5.54632e-12	2.26137e-11
PFLU1443	PFLU1443	conserved_hypothetical_protein		10	1584.34	881.215	1.7979	6.16986e-20	4.51301e-19
PFLU5133	PFLU5133	putative_membrane_protein		0	159.498	88.7724	1.79671	0.00452799	0.00736317
PFLU3623	PFLU3623	putative_SCO1/SenC_family_protein		13	639.703	356.276	1.79553	2.99369e-12	1.24662e-11
PFLU1306	PFLU1306	putative_ATP-dependent_helicase		2	1235.09	688.207	1.79465	7.00599e-13	3.09797e-12
PFLU4477	PFLU4477	putative_fatty_acid_transport_system,_membrane		3	2841.09	1583.19	1.79454	2.26444e-26	2.4035e-25
PFLU3872	PFLU3872	glutaminyl-tRNA_synthetase	6.1.1.18	2	1795.07	1003.78	1.78832	1.09033e-21	8.76304e-21
PFLU1749	PFLU1749	conserved_hypothetical_protein		10	552.048	308.914	1.78706	1.34598e-09	4.43539e-09
PFLU2995	PFLU2995	putative_transcriptional_regulator		9	194.532	108.914	1.7861	0.000636063	0.00115844
PFLU3990	PFLU3990	putative_LacI-family_transcriptional_regulatory		9	246.438	138.038	1.78529	3.49783e-05	7.43337e-05
PFLU5541	PFLU5541	conserved_hypothetical_protein		10	424.671	237.885	1.78519	6.10072e-08	1.72344e-07
PFLU3354	PFLU3354	conserved_hypothetical_protein		10	2584.66	1449.19	1.78352	8.35933e-06	1.91019e-05
PFLU5446	dedA	membrane-related_protein_DedA		0	177.396	99.6428	1.78032	1.26301e-05	2.82441e-05
PFLU2187	PFLU2187	hypothetical_protein		8	1926.42	1082.25	1.78001	2.07627e-21	1.65734e-20
PFLU0093	gltP	proton_glutamate_symport_protein		3	199.533	112.135	1.77941	1.93637e-05	4.22696e-05
PFLU3378	PFLU3378	putative_ferric_alcaligin_siderophore_receptor		0	5818.11	3270.34	1.77905	3.80664e-32	5.36132e-31
PFLU0735	PFLU0735	conserved_hypothetical_protein		10	1137.76	639.958	1.77786	3.68076e-17	2.22555e-16
PFLU5868	PFLU5868	putative_membrane_protein		3	440.501	247.795	1.77768	2.92258e-08	8.48954e-08
PFLU5999	exbB	biopolymer_transport_membrane_protein		3	3510.2	1977.31	1.77524	1.47041e-27	1.64725e-26
PFLU3221	PFLU3221	putative_SyrP-like_protein		13	268.839	151.663	1.77261	1.8833e-05	4.12033e-05
PFLU1142	glpK	glycerol_kinase	2.7.1.30	6	1080.7	609.82	1.77216	8e-13	3.51892e-12
PFLU2738	PFLU2738	putative_membrane_protein		3	263.419	148.713	1.77132	1.82061e-06	4.42797e-06
PFLU4809	PFLU4809	putative_aminotransferase		13	321.67	181.607	1.77125	3.70568e-06	8.74056e-06
PFLU0179	PFLU0179	putative_phage_integrase		12	2452.52	1385.24	1.77046	3.77033e-24	3.57449e-23
PFLU2455	PFLU2455	putative_AraC-family_regulatory_protein		9	267.831	151.372	1.76935	2.16023e-06	5.21931e-06
PFLU6077	PFLU6077	hypothetical_protein		8	1719.03	971.747	1.76901	3.99482e-17	2.41047e-16
PFLU2347	PFLU2347	putative_GntR-family_regulatory_protein		9	319.846	180.98	1.7673	1.16798e-06	2.89967e-06
PFLU2357	PFLU2357	putatove_DeoR-family_regulatory_protein		9	873.095	494.269	1.76644	2.02006e-11	7.83811e-11
PFLU1209	PFLU1209	putative_betaine_aldehyde_dehydrogenase		0	312.094	176.841	1.76483	1.65985e-05	3.65192e-05
PFLU1315	PFLU1315	putative_glutathione_S-transferase		7	228.816	129.879	1.76177	1.02588e-05	2.3207e-05
PFLU5859	PFLU5859	putative_oxidoreductase		13	329.803	187.259	1.76121	2.97196e-06	7.07833e-06
PFLU0871	PFLU0871	conserved_hypothetical_protein		10	1390.11	790.335	1.75889	3.03124e-18	1.98658e-17
PFLU0594	PFLU0594	putative_membrane_protein		0	249.757	142.013	1.75869	4.72243e-05	9.9171e-05
PFLU4659	PFLU4659	putative_metal_ion_transport_protein		3	1140.94	649.802	1.75583	1.36522e-11	5.35398e-11
PFLU3960	PFLU3960	putative_oxidoreductase		13	336.023	191.397	1.75563	2.76734e-06	6.60712e-06
PFLU4386	PFLU4386	conserved_hypothetical_protein		10	924.498	526.645	1.75545	7.71887e-10	2.59913e-09
PFLU3439	PFLU3439	conserved_hypothetical_GAF_domain_protein		10	2465.14	1405.93	1.75338	2.61112e-22	2.18864e-21
PFLU5788	PFLU5788	putative_dehydrogenase		13	785.092	447.891	1.75286	1.3741e-11	5.38518e-11
PFLU0879	PFLU0879	conserved_hypothetical_protein		10	1024.87	584.955	1.75206	1.08875e-13	5.11957e-13
PFLU4525	PFLU4525	conserved_hypothetical_protein		10	2180.27	1247.47	1.74776	5.75455e-22	4.73538e-21
PFLU0828	PFLU0828	putative_exported_protein		3	3846.19	2201.26	1.74727	5.14318e-28	5.95532e-27
PFLU2918	PFLU2918	putative_lipoprotein		3	176.458	101.026	1.74666	0.0010782	0.00190678
PFLU5798	PFLU5798	putative_iron_receptor_exported_protein		3	305.681	175.124	1.74552	4.66652e-06	1.09103e-05
PFLU5780	ftsY	cell_division_protein		0	390.018	223.448	1.74545	1.4158e-07	3.83859e-07
PFLU0833	PFLU0833	conserved_hypothetical_protein		10	257.161	147.514	1.7433	0.000253676	0.000486509
PFLU0295	PFLU0295	purative_iron-transport_related_exported		0	3100.28	1779.83	1.7419	1.21739e-22	1.05357e-21
PFLU0048	prlC	oligopeptidase_A	3.4.24.70	5	1307.98	751.628	1.74019	9.78132e-15	5.05368e-14
PFLU4802	PFLU4802	conserved_hypothetical_protein_with_RNA		10	384.576	221.104	1.73935	0.000444546	0.000828434
PFLU2584	PFLU2584	putative_ATP-binding_component_of_ABC		3	630.83	362.879	1.73841	8.32563e-07	2.09806e-06
PFLU4403	PFLU4403	putative_sensor_kinase_protein		0	113.427	65.2794	1.73755	0.0026458	0.00446093
PFLU0006	PFLU0006	putative_exported_protein		3	322.068	185.377	1.73736	1.50759e-06	3.7129e-06
PFLU4902	PFLU4902	quinolinate_synthetase_A		7	1335.54	768.766	1.73725	1.22492e-13	5.72768e-13
PFLU0017	fmt	methionyl-tRNA_formyltransferase	2.1.2.9	2	115.478	66.4901	1.73676	0.00374223	0.00617278
PFLU5723	PFLU5723	putative_exported_protein		3	550.491	316.986	1.73664	1.9556e-05	4.26735e-05
PFLU4668	PFLU4668	hypothetical_protein		8	14598.9	8410.05	1.73589	4.59966e-37	8.4481e-36
PFLU2019	PFLU2019	putative_amino_acid_transport-related_protein		0	2204.35	1270.53	1.73498	1.27669e-19	9.18933e-19
PFLU1652	PFLU1652	putative_membrane_protein		3	1837.96	1060.03	1.73388	6.26638e-18	4.02133e-17
PFLU2541	PFLU2541	conserved_hypothetical_protein		10	621.877	358.957	1.73246	1.36199e-09	4.48562e-09
PFLU4427	PFLU4427	probable_flagellar_motor_switch_protein		0	196.026	113.259	1.73077	0.000170773	0.000334299
PFLU1659	fnl3	UDP-N-acetylglucosamine2-epimerase		3	3020.77	1745.59	1.73051	4.90115e-23	4.3443e-22
PFLU1797	PFLU1797	putative_cation_ABC_transport_system,_membrane		3	449.885	260.189	1.72907	1.27059e-06	3.14641e-06
PFLU5870	PFLU5870	putative_exported_protein		3	17220.9	9970.53	1.72718	2.11032e-36	3.79276e-35
PFLU0999	estB	carboxylesterase_2	3.1.1.1	7	253.511	146.833	1.72653	0.00040432	0.000757324
PFLU5954	PFLU5954	conserved_hypothetical_protein		10	130.717	75.7179	1.72637	0.000769307	0.0013856
PFLU5102	PFLU5102	conserved_hypothetical_protein		10	192.966	111.789	1.72617	9.11558e-05	0.00018442
PFLU5327	PFLU5327	conserved_hypothetical_ABC_transport,_membrane		3	2181.78	1264.15	1.72589	6.57953e-20	4.80667e-19
PFLU0396	phaA	poly(3-hydroxyalkanoate)_polymerase_1	2.3.1.-	7	1664.04	964.378	1.7255	1.98092e-17	1.2347e-16
PFLU2053	soxR	redox-sensitive_transcriptional_activator		9	130.023	75.3833	1.72482	0.00252676	0.00427252
PFLU4207	PFLU4207	putative_glutamyl-tRNA_synthetase	6.1.1.17	2	743.579	431.12	1.72476	1.21587e-12	5.25742e-12
PFLU1359A	PFLU1359A	conserved_hypothetical_protein		10	206.05	119.559	1.72343	0.000435512	0.000812477
PFLU4898	PFLU4898	L-serine_dehydratase	4.3.1.17	6	187.111	108.59	1.7231	0.000105445	0.00021223
PFLU1736	PFLU1736	putative_two-component_system,_sensor_kinase		9	1065.66	618.841	1.72202	1.23186e-08	3.6937e-08
PFLU5927	algP1	transcriptional_regulatory_protein_algp		9	16911.4	9830.24	1.72034	1.24704e-35	2.16166e-34
PFLU4208	PFLU4208	excinuclease_ABC_subunit_B		2	720.306	419.524	1.71696	2.92074e-10	1.02532e-09
PFLU2913	PFLU2913	putative_exported_protein		3	4161.47	2424.24	1.71661	6.12709e-26	6.30908e-25
PFLU0084	PFLU0084	putative_endonuclease/exonuclease/phosphatase		2	727.116	423.707	1.71608	2.18984e-10	7.76181e-10
PFLU4967	PFLU4967	putative_putative_regulatory_protein		9	867.013	505.768	1.71425	6.44077e-11	2.40513e-10
PFLU4204	PFLU4204	conserved_hypothetical_protein		10	401.938	234.633	1.71305	1.72379e-07	4.63502e-07
PFLU5177	PFLU5177	putative_putative_glyoxalase		13	286.913	167.601	1.71188	1.68761e-05	3.7102e-05
PFLU3464	PFLU3464	putative_carboxymethylenebutenolidase	3.1.1.45	6	1047.28	612.628	1.70948	6.85085e-12	2.76631e-11
PFLU5062	PFLU5062	conserved_hypothetical_protein		10	611.727	358.189	1.70783	5.38639e-09	1.67067e-08
PFLU0480	PFLU0480	putative_membrane_protein		0	272.142	159.412	1.70716	1.55946e-05	3.44138e-05
PFLU5243	PFLU5243	glucose-6-phosphate_isomerase	5.3.1.9	1	3836.41	2249.02	1.70581	1.65976e-23	1.52422e-22
PFLU1089	PFLU1089	putative_iron_utilisation_protein		0	941.216	552.168	1.70458	9.35861e-11	3.42273e-10
PFLU4578	PFLU4578	DNA_polymerase_III_subunit_Tau	2.7.7.7	2	665.642	390.574	1.70426	0.00274169	0.0046173
PFLU4033	PFLU4033	conserved_hypothetical_protein		10	291.726	171.406	1.70196	0.00578461	0.00923237
PFLU1621	PFLU1621	putative_reductase		13	1362.86	801.076	1.70129	8.12467e-16	4.49504e-15
PFLU1386	PFLU1386	putative_LuxR-family_regulatory_protein		9	390.729	229.9	1.69956	1.41949e-05	3.14792e-05
PFLU1566	gap	glyceraldehyde-3-phosphate_dehydrogenase	1.2.1.12	1	4959.72	2918.35	1.69949	4.27808e-26	4.45209e-25
PFLU4144	PFLU4144	phenylalanyl-tRNA_synthetase_alpha_chain	6.1.1.20	2	870.972	512.598	1.69913	5.94411e-11	2.22392e-10
PFLU0862	gatC	glutamyl-tRNA(Gln)_amidotransferase_subunit_C	6.3.5.-	2	205.218	120.779	1.69911	3.95085e-05	8.35972e-05
PFLU0372	dtd	D-tyrosyl-tRNA(Tyr)_deacylase	3.1.-.-	2	241.469	142.176	1.69839	0.000162666	0.000319818
PFLU3053	PFLU3053	hypothetical_protein		8	952.166	560.791	1.6979	6.53665e-11	2.43627e-10
PFLU5939	PFLU5939	conserved_hypothetical_protein		10	2990.03	1761.13	1.69779	3.91913e-21	3.05754e-20
PFLU1334	PFLU1334	conserved_hypothetical_protein		10	347.684	204.84	1.69734	1.73604e-06	4.2381e-06
PFLU2028	PFLU2028	conserved_hypothetical_protein		10	1570.33	925.301	1.6971	1.16012e-16	6.83816e-16
PFLU2152	scoA	probable_succinyl-CoA:3-ketoacid-coenzyme_A	2.8.3.5	3	1152.98	680.016	1.69552	1.99865e-10	7.10132e-10
PFLU2621	PFLU2621	putative_endoribonuclease_protein		13	218.599	128.981	1.69481	0.00097801	0.00173799
PFLU2062	PFLU2062	putative_lipoprotein		3	1814.55	1072.53	1.69185	1.19041e-10	4.30798e-10
PFLU3300	PFLU3300	enoyl-CoA_hydratase/isomerase_family_protein		13	723.935	428.459	1.68963	1.02275e-07	2.81991e-07
PFLU1664	PFLU1664	putative_dehydrogenase		13	3288.63	1947.37	1.68875	8.064e-14	3.84434e-13
PFLU0049	PFLU0049	conserved_hypothetical_protein		10	281.074	166.479	1.68835	0.000164439	0.000322763
PFLU0880	ptsN	phosphotransferase_enzyme_IIA_component	2.7.1.-	3	2570.73	1523.53	1.68736	7.52081e-20	5.46028e-19
PFLU5299	PFLU5299	putative_putative_AraC-family_regulatory		9	1396.47	827.745	1.68708	1.35948e-14	6.93226e-14
PFLU0621	PFLU0621	putative_GGDEF_domain_response_regulator		9	754.574	447.305	1.68693	1.55843e-09	5.09818e-09
PFLU3431	PFLU3431	putative_membrane_protein		0	3752.42	2225.69	1.68596	6.5453e-23	5.74946e-22
PFLU5847	PFLU5847	putative_glutamine_synthetase		7	8626.33	5117.8	1.68555	1.4032e-30	1.8475e-29
PFLU5269	dnaK	chaperone_protein_DnkA_(HSP70)		0	17948.8	10673.2	1.68167	4.85382e-33	7.29193e-32
PFLU0246	PFLU0246	putative_ABC_transport_system,_exported_protein		3	1752.81	1042.47	1.68139	1.65843e-17	1.04706e-16
PFLU4449	PFLU4449	putative_keto/oxo_acyl-ACP_synthase		7	2697.39	1604.92	1.6807	2.50098e-21	1.9775e-20
PFLU3085	PFLU3085	putative_short_chain_dehydrogenase		13	302.45	180.18	1.6786	3.96659e-05	8.38998e-05
PFLU4450	PFLU4450	putative_flagellar_hook-associated_protein_3		0	1177.67	701.898	1.67783	4.29198e-16	2.42729e-15
PFLU0623	PFLU0623	conserved_hypothetical_protein		10	1636.29	975.54	1.67731	6.75751e-16	3.76352e-15
PFLU3101	PFLU3101	hypothetical_protein		8	213.367	127.425	1.67446	0.00079279	0.00142527
PFLU2895	PFLU2895	putative_phage-related_protein		12	193.975	115.97	1.67263	0.000241751	0.000464552
PFLU5213	PFLU5213	exodeoxyribonuclease_V_beta_chain		5	236.882	141.635	1.67248	0.00111608	0.00197318
PFLU2686	PFLU2686	putative_exported_protein		3	327.857	196.153	1.67144	0.000169866	0.000332636
PFLU0373	mdoG	glucans_biosynthesis_protein_G_precursor		0	2402.69	1437.58	1.67135	2.90673e-21	2.28905e-20
PFLU0316	PFLU0316	conserved_hypothetical_protein		10	154.856	92.6943	1.67061	0.00397085	0.00652783
PFLU0822	dppB	dipeptide_ABC_transport_system,_permease		3	1259.73	755.756	1.66684	1.16563e-12	5.0476e-12
PFLU4615	PFLU4615	conserved_hypothetical_protein		10	970.151	582.07	1.66673	1.03384e-12	4.49685e-12
PFLU5000	PFLU5000	conserved_hypothetical_protein		10	520.564	312.338	1.66667	6.35057e-06	1.46373e-05
PFLU0676	mmsA	methylmalonate-semialdehyde_dehydrogenase	1.2.1.27	7	1276.14	766.238	1.66546	2.6898e-13	1.22833e-12
PFLU1832	PFLU1832	putative_Pirin-like_protein		13	324.902	195.179	1.66463	7.13839e-05	0.000145982
PFLU1240	adk	adenylate_kinase	2.7.4.3	7	247.116	148.519	1.66387	7.32204e-08	2.0487e-07
PFLU4361	PFLU4361	putative_allantoicase		6	686.591	412.933	1.66272	4.70456e-08	1.34328e-07
PFLU2846	PFLU2846	hypothetical_protein		0	833.557	501.79	1.66117	3.13597e-11	1.20183e-10
PFLU5978	PFLU5978	conserved_hypothetical_protein		10	840.443	506.159	1.66043	3.29846e-07	8.62754e-07
PFLU2590	PFLU2590	hypothetical_protein		8	493.591	297.362	1.6599	0.00099542	0.00176786
PFLU2748	PFLU2748	putative_thiol_peroxidase		0	10578.5	6387.03	1.65625	5.1189e-29	6.19662e-28
PFLU3440	PFLU3440	putative_AraC-family_transcriptional_regulator		9	514.252	310.588	1.65574	3.10779e-07	8.15066e-07
PFLU4196	PFLU4196	3-isopropylmalate_dehydratase_large_subunit	4.2.1.33	7	1577.94	953.968	1.65407	1.43764e-09	4.72679e-09
PFLU4928	PFLU4928	2-dehydropantoate_2-reductase	1.1.1.169	7	127.712	77.2206	1.65386	0.00534506	0.00857758
PFLU5849	PFLU5849	putative_glutamine_synthetase		7	25947	15689.9	1.65374	5.59677e-34	8.91073e-33
PFLU0518	mutL	DNA_mismatch_repair_protein		2	708.16	428.233	1.65368	7.12161e-06	1.63501e-05
PFLU0663	PFLU0663	putative_dehydrogenase		13	315.932	191.279	1.65168	1.14861e-05	2.58139e-05
PFLU3567	PFLU3567	putative_iron_uptake_regulator_protein		9	869.901	527.056	1.65049	1.19405e-07	3.26609e-07
PFLU0435	PFLU0435	putative_acyl_carrier_protein		7	156.262	94.78	1.64869	0.00543238	0.00870816
PFLU0933	diaA	DnaA_initiator-associating_protein		0	661.289	401.371	1.64758	1.40078e-08	4.18094e-08
PFLU4910	PFLU4910	putative_transport-related_membrane_protein		3	422.708	256.795	1.64609	2.25216e-05	4.88176e-05
PFLU4667	PFLU4667	conserved_hypothetical_protein		10	12393.7	7529.46	1.64603	4.37401e-26	4.54385e-25
PFLU5008	PFLU5008	integrase/recombinase		2	259.526	157.736	1.64532	0.000403644	0.000756301
PFLU2902	PFLU2902	hypothetical_protein		8	459.771	279.737	1.64359	2.24319e-08	6.58791e-08
PFLU4034	PFLU4034	putative_leucine-responsive_regulatory_protein		9	940.517	572.96	1.64151	1.17193e-11	4.63004e-11
PFLU1458	PFLU1458	putative_phage_integrase		12	564.822	344.401	1.64002	1.10062e-07	3.02749e-07
PFLU4359	PFLU4359	conserved_hypothetical_protein		10	514.913	314.078	1.63944	1.0175e-06	2.54006e-06
PFLU4994	PFLU4994	proline_tRNA_synthetase	6.1.1.15	2	1306.97	797.51	1.63882	4.06742e-13	1.82613e-12
PFLU1238	PFLU1238	conserved_hypothetical_protein		10	21354.8	13046.8	1.63678	3.99491e-16	2.26365e-15
PFLU1900	PFLU1900	putaive_cytochrome_D_oxidase_subunit_I		1	2046.74	1250.62	1.63658	1.4464e-17	9.15171e-17
PFLU1579	PFLU1579	conserved_hypothetical_protein		10	6762.77	4139.17	1.63385	3.46409e-14	1.697e-13
PFLU5139	PFLU5139	cytochrome_C_oxidase_(ubiquinol_oxidase)_subunit	1.10.3.-	0	1463.27	896.742	1.63176	1.31223e-14	6.69716e-14
PFLU4966	PFLU4966	putative_ECF_sigma_factor		9	2264.77	1389.45	1.62998	1.97041e-16	1.14417e-15
PFLU4689	PFLU4689	hypothetical_protein		8	29011.9	17803.4	1.62957	6.54131e-06	1.50651e-05
PFLU5887	PFLU5887	conserved_hypothetical_protein		10	188.274	115.55	1.62938	0.00172659	0.00297269
PFLU0913	PFLU0913	conserved_hypothetical_protein		10	1439.08	884.077	1.62778	7.52045e-14	3.59986e-13
PFLU2087	PFLU2087	putative_hydrolase		13	591.426	363.343	1.62774	4.56289e-07	1.17823e-06
PFLU1660	PFLU1660	putative_glycosyltransferase		3	3262.55	2006.89	1.62568	3.90444e-20	2.87028e-19
PFLU2465	PFLU2465	conserved_hypothetical_protein		10	3606.13	2218.85	1.62523	4.51275e-22	3.72922e-21
PFLU5667	PFLU5667	putative_exported_protein		3	1142.41	704.21	1.62225	4.12286e-11	1.57162e-10
PFLU1519	PFLU1519	putative_nitroreductase		7	161.164	99.4806	1.62005	0.00370918	0.00612345
PFLU1668	PFLU1668	putative_polysaccharide_biosynthesis-related		0	2250.62	1389.48	1.61976	3.61586e-17	2.19083e-16
PFLU5325	PFLU5325	putative_transcription_elongation_factor		2	1020.36	630.749	1.6177	3.63394e-07	9.46699e-07
PFLU5225	PFLU5225	conserved_hypothetical_protein		10	4739.14	2933.55	1.6155	8.91935e-21	6.80449e-20
PFLU2783	PFLU2783	putative_ribonucleoside-diphosphate_reductase		7	484.781	300.366	1.61396	2.67176e-06	6.39454e-06
PFLU5118	PFLU5118	putative_two-component_system,_response		9	5271.16	3268.13	1.6129	1.26557e-23	1.16955e-22
PFLU4592	PFLU4592	putative_xanthine_dehydrogenase	1.1.1.204	7	3069.35	1905.31	1.61095	3.98175e-19	2.74459e-18
PFLU1205	PFLU1205	putaive_NADH_oxidoreductase		13	5200.92	3231.23	1.60958	5.20254e-22	4.28715e-21
PFLU0874	fumC1	fumarate_hydratase_class_II	4.2.1.2	1	47615.5	29623	1.60739	3.62555e-30	4.66859e-29
PFLU1538	PFLU1538	putative_ATP-binding_protein		13	1831.22	1140	1.60634	1.23007e-14	6.29979e-14
PFLU1462	PFLU1462	hypothetical_protein		8	756.73	471.404	1.60527	6.37116e-10	2.16398e-09
PFLU4459	PFLU4459	putative_pterin_biosynthesis-related_protein		7	1728.57	1076.83	1.60525	9.97862e-14	4.7073e-13
PFLU2082	PFLU2082	putative_glycosyltransferase		13	550.415	343.179	1.60387	1.14129e-07	3.13106e-07
PFLU5053	PFLU5053	GTP-binding_protein		13	1572.1	980.22	1.60382	2.80124e-15	1.50435e-14
PFLU3949	PFLU3949	conserved_hypothetical_protein		10	170.062	106.137	1.60229	0.00531255	0.00853008
PFLU4165	PFLU4165	carbon_storage_regulator		9	3858.94	2412.61	1.59949	1.23683e-19	8.92434e-19
PFLU5753	gshB	glutathione_synthetase	6.3.2.3	7	307.121	192.144	1.59839	0.000128869	0.000256817
PFLU5813	PFLU5813	putative_heavy_metal_ABC_transport_system,		0	349.597	218.747	1.59818	7.95973e-05	0.0001621
PFLU4712	PFLU4712	putative_hydrolase		13	266.788	167.268	1.59498	0.000607856	0.00111156
PFLU0680	PFLU0680	conserved_hypothetical_protein		10	387.896	243.417	1.59354	8.18823e-06	1.87255e-05
PFLU4704	PFLU4704	Acyl_carrier_protein		7	4781.05	3000.71	1.59331	7.03052e-08	1.97858e-07
PFLU3312	PFLU3312	hypothetical_isochorismatase_family_protein		10	832.641	523.275	1.59121	3.64981e-06	8.61573e-06
PFLU0617	accC	biotin_carboxylase	6.4.1.2	7	657.187	413.332	1.58997	2.78401e-08	8.10712e-08
PFLU1279	PFLU1279	putative_outer_membrane_protein		3	1249.69	786.078	1.58978	2.20109e-11	8.51795e-11
PFLU2515	PFLU2515	putative_sensor_kinase_protein		9	858.357	539.969	1.58964	7.12446e-09	2.18089e-08
PFLU1086	gcd	quinoprotein_glucose_dehydrogenase	1.1.5.2	7	5406.5	3402.37	1.58904	6.86841e-22	5.59694e-21
PFLU5994	rpoZ	DNA-directed_RNA_polymerase_omega_chain	2.7.7.6	9	10810.3	6807.38	1.58802	0.00413958	0.00678617
PFLU2481	PFLU2481	hypothetical_protein		8	196.181	123.698	1.58597	0.0021426	0.00365246
PFLU3996	PFLU3996	putative_sugar-binding_exported_protein		3	3008.98	1898.92	1.58458	3.9378e-16	2.23345e-15
PFLU1206	PFLU1206	hypothetical_protein		8	1462.3	922.881	1.5845	6.96003e-12	2.80653e-11
PFLU2515A	PFLU2515A	hypothetical_protein		8	369.182	233.076	1.58395	2.24822e-06	5.42295e-06
PFLU3502	PFLU3502	putative_GntR-family_transcriptional_regulator		9	417.961	263.927	1.58362	5.13559e-05	0.000107271
PFLU0637	PFLU0637	putative_two-component_system,_sensor_kinase		9	556.238	351.64	1.58184	1.07825e-06	2.68486e-06
PFLU4623	PFLU4623	putative_membrane_protein		3	5479.32	3466.03	1.58086	9.85115e-21	7.46674e-20
PFLU1546	pdxB	erythronate-4-phosphate_dehydrogenase	1.1.1.-	7	191.56	121.222	1.58023	0.000701285	0.00126933
PFLU0076	PFLU0076	putative_zinc_ABC_transport_system,		3	298.888	189.235	1.57945	0.000414078	0.000774364
PFLU2559	PFLU2559	AsnC_family_regulatory_protein		9	882.784	559.096	1.57895	2.30835e-07	6.12737e-07
PFLU1881A	PFLU1881A	hypothetical_protein		8	1010.94	640.346	1.57873	3.5083e-11	1.3426e-10
PFLU5912	PFLU5912	putative_polyphosphate_kinase		7	1602.59	1015.81	1.57764	1.0892e-12	4.73064e-12
PFLU5558	trpC	indole-3-glycerol_phosphate_synthase	4.1.1.48	7	2719.18	1723.68	1.57755	2.35825e-17	1.45749e-16
PFLU3571	PFLU3571	putative_GGDEF_domain_signaling_protein		9	346.19	219.708	1.57568	2.80897e-05	6.02848e-05
PFLU5584	PFLU5584	conserved_hypothetical_protein		10	32088.9	20390.3	1.57373	1.65097e-27	1.84248e-26
PFLU2550	PFLU2550	putative_dipeptidase		5	736.032	467.806	1.57337	1.37525e-07	3.73555e-07
PFLU2716	PFLU2716	putative_LacI-family_transcriptional_regulator		9	653.767	415.548	1.57327	4.6729e-07	1.20504e-06
PFLU4858	PFLU4858	putative_signaling_protein		9	1523.64	968.462	1.57325	1.47819e-06	3.64203e-06
PFLU1114	PFLU1114	conserved_GGDEF_domain_protein		9	818.752	520.529	1.57292	1.5866e-08	4.71872e-08
PFLU1236	PFLU1236	putative_lipoprotein		3	62390.6	39667.5	1.57284	3.77791e-21	2.95524e-20
PFLU2029	PFLU2029	conserved_hypothetical_protein		10	503.62	320.205	1.57281	1.03591e-05	2.34158e-05
PFLU5786	PFLU5786	putative_sulfurtransferase		7	233.613	148.551	1.57261	0.00137562	0.00240662
PFLU5217	PFLU5217	putative_putative_phosphatidyltransferase		0	1663.73	1059.8	1.56986	7.02471e-10	2.37906e-09
PFLU0336	PFLU0336	putative_peptidase		5	592.192	377.996	1.56666	9.70365e-07	2.42446e-06
PFLU5986	PFLU5986	putative_phosphomannomutase/phosphoglucomutase		7	2303.24	1472.08	1.56462	5.96355e-13	2.65102e-12
PFLU4376	PFLU4376	putative_peptidase		5	1508.81	964.343	1.5646	0.00010898	0.000218969
PFLU0077	thrB	homoserine_kinase	2.7.1.39	7	725.626	464.003	1.56384	7.69316e-07	1.94621e-06
PFLU2488	PFLU2488	putative_DNA_methyltransferase		2	1047.39	669.783	1.56378	1.2797e-09	4.22173e-09
PFLU1190	recX	regulatory_protein		2	332.704	213.16	1.56081	6.98059e-05	0.000143073
PFLU0993	PFLU0993	putative_polysaccharide_deacetylase		13	200.178	128.301	1.56022	0.00476566	0.00771753
PFLU4913	PFLU4913	holliday_junction_DNA_helicase		2	292.195	187.529	1.55813	0.00013602	0.000270241
PFLU0803	fruR	fructose_repressor		9	1126.2	724.494	1.55446	4.96041e-11	1.87989e-10
PFLU2566	PFLU2566	putative_exported_protein		3	690.936	444.508	1.55438	2.74511e-08	7.99783e-08
PFLU3045	PFLU3045	putative_oxidoreductase		13	4074.38	2621.93	1.55396	2.28248e-20	1.69065e-19
PFLU4192	PFLU4192	aspartate-semialdehyde_dehydrogenase	1.2.1.11	7	489.644	315.137	1.55375	1.22996e-06	3.05094e-06
PFLU3017	PFLU3017	putative_two-component_system_histidine		0	840.124	541.73	1.55082	1.34936e-07	3.67034e-07
PFLU2588	PFLU2588	conserved_hypothetical_protein		10	2476.37	1598.01	1.54966	2.22108e-11	8.58963e-11
PFLU1752	PFLU1752	putative_lipoprotein		3	21804.6	14082.3	1.54837	8.17006e-14	3.89174e-13
PFLU0535	PFLU0535	putative_membrane_protein		0	1184.46	765.017	1.54827	1.1051e-05	2.48839e-05
PFLU4151	PFLU4151	putative_lipoprotein		3	1424.58	920.138	1.54822	4.66674e-10	1.60743e-09
PFLU0752	PFLU0752	conserved_hypothetical_protein		10	2368.72	1531.49	1.54667	2.65882e-15	1.43444e-14
PFLU3802	PFLU3802	leucyl,_phenylalanyl-tRNA-protein_transferase	2.3.2.-	2	217.921	140.987	1.54568	0.00233536	0.00395916
PFLU0630	PFLU0630	putative_membrane_protein		0	1214.17	786.338	1.54409	4.82509e-11	1.83097e-10
PFLU6135	rnpA	ribonuclease_P_protein_component	3.1.26.5	2	593.218	384.221	1.54395	1.02196e-08	3.08326e-08
PFLU5443	eutB	ethanolamine_ammonia-lyase_heavy_chain	4.3.1.7	6	2286.32	1483.64	1.54102	1.3935e-12	5.97694e-12
PFLU3963	PFLU3963	putative_AsnC-family_transcriptional_regulator		9	292.367	190.09	1.53804	0.00377459	0.00622265
PFLU1313	PFLU1313	conserved_hypothetical_protein		10	609.571	396.421	1.53769	1.53122e-06	3.76949e-06
PFLU1058	lepA	GTP-binding_protein		2	2977.44	1937.36	1.53686	7.80144e-12	3.12859e-11
PFLU1304	PFLU1304	putative_deoxycytidine_triphosphate_deaminase		7	1083.7	705.605	1.53584	4.35854e-10	1.50618e-09
PFLU5707	tktA	transketolase_1	2.2.1.1	7	494.32	321.859	1.53583	9.20965e-07	2.30793e-06
PFLU3042	PFLU3042	putative_glycosyl_transferase	2.4.-.-	0	766.654	499.391	1.53518	8.20972e-08	2.28243e-07
PFLU0751	PFLU0751	putative_MerR-family_regulatory_protein		9	822.139	535.602	1.53498	4.26625e-08	1.22349e-07
PFLU3650	PFLU3650	putative_transmembrane_sensory_box_GGDEF_domain		9	1080.74	704.093	1.53494	6.74215e-09	2.06927e-08
PFLU2681	PFLU2681	putative_aminopeptidase_N	3.4.11.2	5	1087.89	708.997	1.53441	2.6512e-07	7.00016e-07
PFLU3754	PFLU3754	conserved_hypothetical_protein_(pseudogene)		11	590.731	385.063	1.53412	3.63434e-05	7.71786e-05
PFLU5265	PFLU5265	carbamoyl-phosphate_synthase_large_chain	6.3.5.5	7	11706.8	7636.81	1.53294	9.04587e-22	7.31031e-21
PFLU4890	PFLU4890	arginine/ornithine_antiporter		0	542.618	354.007	1.53279	4.26149e-08	1.22273e-07
PFLU5996	PFLU5996	conserved_hypothetical_protein		10	2079.24	1356.67	1.53261	6.33364e-12	2.56099e-11
PFLU1146	argF	ornithine_carbamoyltransferase	2.1.3.3	7	1219.46	796.494	1.53103	3.49146e-11	1.33702e-10
PFLU0670	PFLU0670	putative_dehydrogenase		13	269.915	176.495	1.5293	0.00104523	0.00185127
PFLU3749	PFLU3749	putative_RNA_polymerase_sigma_factor		9	406.074	265.625	1.52875	0.000365981	0.000690616
PFLU0747	PFLU0747	putatite_oxidoreductase		13	1338.37	875.78	1.52821	8.47661e-09	2.57729e-08
PFLU1149	PFLU1149	conserved_hypothetical_protein		10	8431.7	5519.08	1.52773	2.08264e-20	1.54458e-19
PFLU5615	bioB	biotin_synthase	2.8.1.6	7	3127.52	2048.1	1.52704	3.19153e-15	1.70457e-14
PFLU5282	PFLU5282	putative_phage-related_helicase_(pseudogene)		11	438.345	287.107	1.52677	6.38221e-05	0.000131602
PFLU4825	PFLU4825	peptide_deformylase		2	1107.16	725.64	1.52576	4.79816e-07	1.2368e-06
PFLU0949	ddlB	D-alanine--D-alanine_ligase_B	6.3.2.4	0	575.601	377.295	1.5256	3.26339e-05	6.95281e-05
PFLU5862	argA	amino-acid_acetyltransferase	2.3.1.1	7	854.427	560.296	1.52496	5.10629e-07	1.31276e-06
PFLU3403	PFLU3403	putative_lipoprotein		3	226.108	148.486	1.52275	0.00396269	0.00651626
PFLU2261	PFLU2261	conserved_hypothetical_protein		10	717.82	471.609	1.52206	8.48009e-08	2.35362e-07
PFLU1830	htpG	chaperone_(heat_shock_protein)		0	1935.58	1272.13	1.52153	8.4798e-10	2.84554e-09
PFLU5402	PFLU5402	putative_exported_protein		3	466.41	306.72	1.52064	9.86435e-06	2.23579e-05
PFLU3907	PFLU3907	putative_ATPase		13	268.735	176.874	1.51936	0.00204014	0.00348719
PFLU0951	ftsA	cell_division_protein		0	306.045	201.696	1.51736	0.00224753	0.00382133
PFLU2530	PFLU2530	putative_LuxR-family_regulatory_protein		9	691.94	456.223	1.51667	0.000582496	0.00106852
PFLU0171	PFLU0171	conserved_hypothetical_protein		10	1280.09	844.105	1.5165	6.484e-10	2.20103e-09
PFLU0337	gpmI	2,3-bisphosphoglycerate-independent	5.4.2.1	1	791.835	522.204	1.51633	8.8087e-09	2.6741e-08
PFLU1578	PFLU1578	putative_GTP_cyclohydrolase_I		13	998.09	659.539	1.51331	9.31734e-09	2.82266e-08
PFLU0088	algB	alginate_biosynthesis_transcriptional_regulatory		9	8969.96	5931.74	1.5122	2.39176e-09	7.66592e-09
PFLU0784	PFLU0784	conserved_hypothetical_protein		10	323.738	214.09	1.51216	0.00140604	0.00245836
PFLU4741	PFLU4741	hypothetical_protein		8	13251.9	8771.13	1.51086	9.11446e-05	0.00018442
PFLU2169	PFLU2169	putative_LuxR-family_regulatory_protein		9	2152.42	1425.8	1.50963	1.37007e-06	3.38417e-06
PFLU2183	dkgB	2,5-diketo-D-gluconic_acid_reductase_B	1.1.1.274	6	1781.64	1180.26	1.50953	1.11458e-10	4.04353e-10
PFLU5513	rpsH	30S_ribosomal_protein_S8		2	5513.2	3653.57	1.50899	3.13722e-18	2.05144e-17
PFLU1835	fabB	3-oxoacyl-[acyl-carrier-protein]_synthase_I	2.3.1.41	7	2711.58	1800.11	1.50634	1.26608e-13	5.90602e-13
PFLU4128B	PFLU4128B	putative_phage_excisionase		12	1032.71	687.385	1.50237	3.29194e-10	1.14738e-09
PFLU0038	PFLU0038	conserved_hypothetical_protein		10	33681.1	22420.1	1.50228	4.10941e-22	3.42004e-21
PFLU3114	PFLU3114	putative_membrane_protein		0	918.63	611.787	1.50155	1.85201e-07	4.96382e-07
PFLU5653	PFLU5653	putative_TraX_protein		0	144.011	96.0444	1.49942	0.00395475	0.00650503
PFLU4160	PFLU4160	putative_ribose_transport_system,		3	2593.36	1730.08	1.49898	6.33597e-10	2.15328e-09
PFLU2094	PFLU2094	conserved_hypothetical_protein		10	551.738	368.12	1.4988	4.67535e-05	9.82528e-05
PFLU1380	acrA	acriflavine_resistance_protein_A_precursor		0	709.792	473.945	1.49763	1.75346e-06	4.27708e-06
PFLU0549	PFLU0549	putative_dehydrogenase		13	262.565	175.362	1.49728	0.00132623	0.00232715
PFLU5687	PFLU5687	conserved_hypothetical_protein		10	373.957	249.804	1.497	0.000116476	0.000232992
PFLU3563	PFLU3563	hypothetical_protein		8	278.73	186.405	1.4953	0.00196691	0.00336864
PFLU5313	PFLU5313	hypothetical_protein		8	317.116	212.102	1.49511	0.00062231	0.00113692
PFLU4921	PFLU4921	hypothetical_protein		8	3809.82	2548.6	1.49487	4.33382e-14	2.10896e-13
PFLU0007	PFLU0007	putative_two-component_system,_sensor_kinase		0	536.343	358.837	1.49467	4.87572e-05	0.000102207
PFLU4814	PFLU4814	hypothetical_protein		8	347.32	232.633	1.49299	0.0001102	0.000221345
PFLU2506	PFLU2506	putative_AraC-family_regulatory_protein		9	2953.13	1978.31	1.49276	1.78528e-14	9.03277e-14
PFLU3372	PFLU3372	conserved_hypothetical_protein		10	229.113	153.511	1.49248	0.0043904	0.00715333
PFLU4819	PFLU4819	putative_methyl-accepting_chemotaxis_protein		0	962.508	645.23	1.49173	1.36465e-07	3.71019e-07
PFLU2912	PFLU2912	putative_membrane_protein		3	5736.59	3847.94	1.49082	4.29799e-09	1.34663e-08
PFLU5976	aldH	putative_aldehyde_dehydrogenase	1.2.1.3	7	4340.93	2916.67	1.48832	4.80103e-15	2.53874e-14
PFLU5084	PFLU5084	hypothetical_protein		8	3790.07	2546.7	1.48823	3.50281e-14	1.71453e-13
PFLU5210	PFLU5210	putative_signalling-related_membrane_protein		9	226.765	152.387	1.48809	0.00153158	0.00266277
PFLU1592	PFLU1592	conserved_hypothetical_protein		10	948.285	637.623	1.48722	1.44006e-07	3.90256e-07
PFLU6050	PFLU6050	putative_thioesterase		13	624.514	420.021	1.48686	3.89662e-06	9.17248e-06
PFLU5466	ribA	GTP_cyclohydrolase-2	3.5.4.25	7	308.825	207.877	1.48561	0.000131453	0.000261701
PFLU1919	PFLU1919	putative_membrane_protein		3	1906.37	1283.36	1.48545	3.26666e-10	1.13925e-09
PFLU2262	PFLU2262	putative_methyl-accepting_chemotaxis_protein		0	193.209	130.083	1.48527	0.00141657	0.0024753
PFLU4114	PFLU4114	putative_AsnC-family_transcriptional_regulator		9	273.603	184.319	1.4844	0.00149424	0.00260325
PFLU1894	PFLU1894	conserved_hypothetical_protein		10	961.01	647.781	1.48354	1.95728e-08	5.77719e-08
PFLU6029	PFLU6029	hypothetical_protein		8	210.621	141.981	1.48345	0.000788596	0.00141829
PFLU3025	PFLU3025	conserved_hypothetical_exported_protein		10	408.175	275.188	1.48326	0.000591517	0.00108371
PFLU5876	PFLU5876	putative_iron_(III)_ABC_transport_system,		3	471.851	318.152	1.4831	2.04155e-05	4.44828e-05
PFLU4242	PFLU4242	conserved_hypothetical_protein		10	1819.18	1226.83	1.48282	7.57648e-10	2.55412e-09
PFLU5286	PFLU5286	conserved_hypothetical_protein_(pseudogene)		11	493.035	332.503	1.4828	4.9154e-05	0.000102965
PFLU5378	rhlE2	putative_ATP-dependent_RNA_helicase	3.6.1.-	2	340.02	229.402	1.4822	0.0011243	0.00198711
PFLU3369	PFLU3369	putative_glycogen_debranching_protein	3.2.1.-	6	6356.09	4289.23	1.48187	3.09802e-17	1.89076e-16
PFLU1557	PFLU1557	conserved_hypothetical_protein		10	1017.4	686.563	1.48187	1.05995e-08	3.19292e-08
PFLU5571	PFLU5571	conserved_hypothetical_protein		10	203.409	137.356	1.48089	0.00409015	0.00671265
PFLU0043	PFLU0043	conserved_exported_hypothetical_protein		3	1849.42	1249.16	1.48053	8.02076e-07	2.02384e-06
PFLU1346	livJ1	branched_amino_acid_ABC_transport_system,		3	6619.15	4471.28	1.48037	8.10894e-17	4.83319e-16
PFLU2027	fklB	FKBP-type_peptidyl-prolyl_cis-trans_isomerase	5.2.1.8	0	1278.71	863.849	1.48025	2.42223e-10	8.56995e-10
PFLU2360	PFLU2360	hypothetical_protein		8	2694.49	1822.24	1.47867	9.16784e-12	3.66151e-11
PFLU5583	PFLU5583	conserved_hypothetical_protein		10	17883.9	12095.1	1.4786	2.01057e-19	1.42098e-18
PFLU3493	PFLU3493	putative_phosphotransferase		13	447.951	302.97	1.47853	0.00522297	0.00840467
PFLU5401	hemL	glutamate-1-semialdehyde_2,1-aminomutase	5.4.3.8	7	397.87	269.18	1.47808	0.000129626	0.000258238
PFLU5514	rpsN	30S_ribosomal_protein_S14		2	2987.98	2022.25	1.47755	9.07011e-14	4.28908e-13
PFLU5153	PFLU5153	putative_regulatory_protein		9	460.228	311.506	1.47743	0.000149243	0.000295311
PFLU5980	rpmB	50S_ribosomal_protein_L28		2	4630.62	3134.29	1.47741	4.77199e-16	2.69096e-15
PFLU5863	argE	acetylornithine_deacetylase	3.5.1.16	7	769.145	521.057	1.47612	0.000189305	0.000368485
PFLU4726	PFLU4726	ribonucleoside-diphosphate_reductase_alpha	1.17.4.1	2	6950.15	4709.37	1.47581	2.17992e-17	1.35012e-16
PFLU0595	PFLU0595	putative_outer_membrane_protein		3	450.006	305.337	1.4738	7.25031e-05	0.000148167
PFLU5191	PFLU5191	muconolactone_delta-isomerase	5.3.3.4	6	585.73	397.468	1.47365	0.000432687	0.000807618
PFLU3777	PFLU3777	hybrid_sensory_histidine_kinase_in_two-component	2.7.3.-	9	474.249	321.892	1.47332	0.000127768	0.000254709
PFLU1368	kgtP	alpha-ketoglutarate_permease		3	1554.06	1055.94	1.47174	4.8917e-05	0.000102505
PFLU3894	PFLU3894	conserved_hypothetical_protein		10	2023.43	1375.01	1.47157	2.57153e-09	8.21965e-09
PFLU4991	PFLU4991	conserved_hypothetical_protein		10	325.525	221.222	1.47149	0.000149863	0.000296437
PFLU4543	PFLU4543	hypothetical_protein		8	422.444	288.101	1.46631	0.000275021	0.000525553
PFLU2015	PFLU2015	putative_transpor-related_membrane_protein		0	1283.22	875.53	1.46564	2.37601e-06	5.7194e-06
PFLU0834	PFLU0834	putative_tryptophanyl-tRNA_synthetase		2	297.565	203.392	1.46301	0.00191069	0.00327714
PFLU2428	PFLU2428	conserved_hypothetical_protein		10	294.681	201.436	1.4629	0.00251136	0.00424771
PFLU5470	ribH	6,7-dimethyl-8-ribityllumazine_synthase	2.5.1.9	7	904.353	618.498	1.46218	1.97089e-07	5.26801e-07
PFLU3765A	PFLU3765A	conserved_hypothetical_protein		10	775.674	530.578	1.46194	1.11462e-06	2.77188e-06
PFLU4987	PFLU4987	chaperone_Hsp60,_peptide-dependent_ATPase,_heat		0	10405.3	7121.92	1.46102	1.4009e-16	8.18332e-16
PFLU5305	PFLU5305	putative_plasmid_partitioning_protein		12	7911.56	5416.96	1.46052	1.16162e-15	6.39052e-15
PFLU5681	PFLU5681	putative_glycine_betaine/L-proline_ABC_transport		0	547.063	374.982	1.4589	2.2231e-05	4.82056e-05
PFLU4990	PFLU4990	putative_pyridoxamine_oxidase_protein		7	3818.39	2617.85	1.4586	4.14225e-13	1.8583e-12
PFLU1847	PFLU1847	putative_lipoprotein		3	1099.41	754.374	1.45738	7.71912e-07	1.95109e-06
PFLU2446	PFLU2446	putative_esterase		13	444.498	305.174	1.45654	0.000631213	0.00115103
PFLU1529	PFLU1529	putative_protease		5	402.39	276.755	1.45396	0.000176826	0.000345803
PFLU4666	PFLU4666	conserved_hypothetical_protein		10	2189.11	1510.11	1.44964	7.26444e-11	2.69553e-10
PFLU2904	PFLU2904	conserved_hypothetical_protein		10	1583.98	1092.73	1.44956	3.40312e-10	1.18543e-09
PFLU4587	PFLU4587	conserved_hypothetical_protein		10	1056.82	729.595	1.4485	5.33991e-05	0.000111274
PFLU3636	PFLU3636	putative_oxidoreductase		13	412.557	284.924	1.44796	0.000774619	0.00139431
PFLU0842	petB	cytochrome_B		1	1727.23	1193.16	1.4476	2.78116e-07	7.31364e-07
PFLU1154	pyrC	dihydroorotase	3.5.2.3	7	796.246	550.937	1.44526	1.68691e-05	3.71007e-05
PFLU0750	phrB	deoxyribodipyrimidine_photo-lyase	4.1.99.3	2	1494.22	1034.52	1.44436	1.10326e-08	3.31657e-08
PFLU5916	elbB	enhancing_lycopene_biosynthesis_protein_2_(sigma		7	3704.31	2565.75	1.44375	3.77209e-12	1.56189e-11
PFLU0269	PFLU0269	putative_membrane_protein		0	351.455	243.623	1.44262	0.00336876	0.0056009
PFLU3946	PFLU3946	putative_copper_resistance_protein		0	366.365	254.138	1.4416	0.00337142	0.00560373
PFLU2655	PFLU2655	putative_transcriptional_regulator		9	444.41	308.341	1.44129	0.000116094	0.000232307
PFLU2520	pncB	nicotinate_phosphoribosyltransferase	2.4.2.11	7	331.954	230.406	1.44073	0.00135315	0.00236873
PFLU2911	PFLU2911	putative_ATP-dependent_DNA_ligase		13	3361.59	2334.31	1.44008	8.93842e-09	2.71067e-08
PFLU5120	PFLU5120	putative_phytochrome/sensor_histidine_kinase		9	4298.23	2985.65	1.43963	7.81416e-13	3.44234e-12
PFLU0460	aceE1	pyruvate_dehydrogenase_E1_component	1.2.4.1	1	3360.6	2337.15	1.4379	7.00413e-13	3.09797e-12
PFLU4633	PFLU4633	GntR-family_transcriptional_regulator		9	297.549	207.617	1.43316	0.000491008	0.000908086
PFLU5555	PFLU5555	conserved_hypothetical_protein		10	215.297	150.324	1.43222	0.0037213	0.00614
PFLU1175	PFLU1175	putative_phage_tail_fiber-related_protein		12	2060.63	1440.35	1.43064	1.09285e-09	3.62778e-09
PFLU5936	argH	argininosuccinate_lyase	4.3.2.1	7	998.007	697.617	1.43059	2.63793e-06	6.31873e-06
PFLU3159	PFLU3159	conserved_hypothetical_protein		10	220.181	153.91	1.43059	0.00511184	0.00823488
PFLU3190	PFLU3190	hypothetical_protein		8	577.543	403.748	1.43045	4.75352e-05	9.97881e-05
PFLU3030	PFLU3030	putative_phenylacetic_acid_degradation_enoyl-CoA	4.2.1.17	6	1140.58	797.531	1.43014	5.51961e-07	1.41529e-06
PFLU5860	PFLU5860	putative_outer_membrane_protein		3	4596.86	3216.33	1.42923	3.10281e-13	1.41144e-12
PFLU3795	PFLU3795	conserved_hypothetical_protein		10	1222.38	855.561	1.42874	4.92927e-09	1.53539e-08
PFLU4558	PFLU4558	putative_cytochrome_C_oxidase_subunit		1	3084.48	2160.42	1.42773	6.21896e-13	2.7562e-12
PFLU1909	PFLU1909	conserved_hypothetical_protein		10	1207.95	846.311	1.42731	5.18986e-06	1.21e-05
PFLU5050	PFLU5050	2-isopropylmalate_synthase	2.3.3.13	7	4738.95	3320.62	1.42713	7.18072e-14	3.44005e-13
PFLU1775	PFLU1775	putative_oxidoreductase		13	2235.46	1567.06	1.42653	5.84288e-09	1.80271e-08
PFLU4314	PFLU4314	fumarase_C_(fumarate_hydratase_Class_II)	4.2.1.2	1	1519.8	1065.72	1.42608	5.02264e-07	1.29296e-06
PFLU4877	PFLU4877	conserved_hypothetical_protein		10	467.644	327.932	1.42604	0.00155005	0.00269009
PFLU5656	PFLU5656	putative_oxidase		13	875.631	614.229	1.42558	1.34587e-06	3.3272e-06
PFLU5022	PFLU5022	conserved_hypothetical_protein		10	230.26	161.648	1.42445	0.00567561	0.00907818
PFLU3333	PFLU3333	hypothetical_protein		8	498.681	350.495	1.42279	0.000385044	0.000723299
PFLU0245	PFLU0245	putative_ABC_transport_system,_permease		3	451.953	317.743	1.42238	0.00141884	0.00247852
PFLU2466	PFLU2466	conserved_hypothetical_protein		10	5652.25	3974.02	1.4223	6.20658e-09	1.90989e-08
PFLU0654	PFLU0654	putative_short_chain_dehydrogenase/reductase		7	2072.58	1457.42	1.42209	1.56229e-09	5.10509e-09
PFLU0040	PFLU0040	conserved_exported_hypothetical_protein		3	2863.08	2014.51	1.42123	5.12138e-11	1.93588e-10
PFLU6051	PFLU6051	putative_aldose_1-epimerase		13	359.257	252.883	1.42064	0.000468417	0.000870702
PFLU1663	PFLU1663	putative_3-oxoacyl-[acyl-carrier-protein]		7	1457.12	1026.46	1.41956	1.46234e-07	3.9611e-07
PFLU5483	PFLU5483	putative_ABC_transport_system,_outer_membrane		3	725.291	510.999	1.41936	5.2156e-06	1.21552e-05
PFLU5346	PFLU5346	putative_cytochrome_oxidase_subunit_I		1	3476.86	2451.52	1.41825	1.22134e-11	4.81876e-11
PFLU3705	PFLU3705	hypothetical_protein		8	457.042	322.462	1.41735	0.00203478	0.00347979
PFLU5244	PFLU5244	acetyl-coenzyme_A_synthetase	6.2.1.1	7	3618.96	2554.79	1.41654	3.13362e-11	1.20183e-10
PFLU2186	PFLU2186	putative_acetyltransferase		13	743.436	524.99	1.4161	1.99539e-05	4.35256e-05
PFLU5303	PFLU5303	putative_recombinase		12	33188.6	23444.4	1.41563	8.60898e-17	5.12082e-16
PFLU5607	PFLU5607	putative_dehydrogenase		13	332.097	234.881	1.41389	0.000239747	0.000461004
PFLU0218	PFLU0218	conserved_hypothetical_protein		10	489.611	346.399	1.41343	6.02332e-05	0.00012457
PFLU3765	PFLU3765	hypothetical_protein		8	868.403	614.767	1.41257	2.35537e-05	5.09417e-05
PFLU1823	sucC	succinyl-CoA_synthetase_beta_chain	6.2.1.5	1	1622.56	1149.45	1.4116	3.80629e-08	1.0948e-07
PFLU3817	PFLU3817	isocitrate_lyase	4.1.3.1	7	3089.36	2189.37	1.41108	1.59478e-11	6.23337e-11
PFLU5488	PFLU5488	putative_phospholipase		13	2842.93	2016.98	1.4095	1.62666e-10	5.82555e-10
PFLU0037	trpI	HTH-type_transcriptional_regulator_trpI_(trpBA		9	858.776	610.046	1.40772	1.77455e-05	3.88966e-05
PFLU2493	PFLU2493	conserved_hypothetical_protein		10	7393.12	5254.99	1.40688	3.91507e-13	1.76449e-12
PFLU4732	PFLU4732	chemotaxis_protein_methyltransferase	2.1.1.80	0	2038.56	1452.15	1.40382	5.99221e-09	1.84781e-08
PFLU2989	PFLU2989	alkyl_hydroperoxide_reductase_protein		0	7161.13	5106.53	1.40235	7.06782e-14	3.38874e-13
PFLU5333	cstA	carbon_starvation_protein_A		0	10660.6	7603.31	1.4021	2.53847e-14	1.2647e-13
PFLU5162	PFLU5162	thioredoxin_reductase	1.6.4.5	0	451.639	322.345	1.4011	0.000422097	0.000788857
PFLU5695	PFLU5695	putative_acetyltransferase		13	482.277	344.378	1.40043	0.000185838	0.000362097
PFLU3819	PFLU3819	NADH-quinone_oxidoreductase_chain_B	1.6.99.5	1	5536.73	3957.18	1.39916	5.66703e-12	2.30738e-11
PFLU1052	valS	valyl-tRNA_synthetase	6.1.1.9	2	569.188	406.988	1.39854	4.96925e-05	0.000103982
PFLU0825	dppA2	dipeptide_ABC_transport_system,		3	379.834	271.848	1.39723	0.00100382	0.00178062
PFLU5176	PFLU5176	methyl-accepting_chemotaxis_protein_II		0	399.054	285.702	1.39675	0.00279572	0.00470018
PFLU4917	PFLU4917	aspartyl-tRNA_synthetase	6.1.1.12	2	1352.22	968.862	1.39568	1.01067e-07	2.78922e-07
PFLU2910	PFLU2910	putative_beta-hydroxylase		13	745.78	534.469	1.39537	3.46997e-05	7.37684e-05
PFLU0496	PFLU0496	conserved_hypothetical_protein		10	682.577	489.191	1.39532	7.51873e-05	0.000153332
PFLU5590	PFLU5590	hypothetical_protein		8	714.534	512.194	1.39505	1.85701e-06	4.51462e-06
PFLU5792	fdx	ferredoxin		1	266.127	190.803	1.39477	0.00303454	0.00507655
PFLU0742	PFLU0742	putative_exported_protein		3	2726.46	1954.8	1.39475	3.09174e-09	9.80222e-09
PFLU2733	PFLU2733	methionine_aminopeptidase	3.4.11.18	0	737.216	528.903	1.39386	0.000142345	0.000282424
PFLU4458	PFLU4458	putative_phenylalanine-4-hydroxylase	1.14.16.1	6	13155.1	9439.78	1.39359	2.06123e-14	1.03841e-13
PFLU5441	PFLU5441	putative_aldehyde_dehydrigenase		13	40591.6	29160.7	1.392	1.30934e-15	7.1897e-15
PFLU0929	PFLU0929	putative_inner_membrane_paraquat-inducible		3	603.699	433.734	1.39186	0.000365995	0.000690616
PFLU2089	PFLU2089	putative_dehydrogenase		13	862.199	619.577	1.39159	1.81477e-05	3.97369e-05
PFLU5304	PFLU5304	putative_ParB-like_protein		12	9535.17	6855.59	1.39086	2.86064e-13	1.30432e-12
PFLU0922	PFLU0922	putative_medium-chain-fatty-acid--CoA_ligase		6	1168.87	841.533	1.38898	2.72637e-06	6.51726e-06
PFLU5361	PFLU5361	putative_TonB-dependent_receptor_protein		3	16427.7	11828.2	1.38885	3.10336e-14	1.53181e-13
PFLU1161	metG	methionyl-tRNA_synthetase	6.1.1.10	2	605.21	435.939	1.38829	0.000175529	0.000343381
PFLU5715	PFLU5715	conserved_hypothetical_protein		0	803.232	578.86	1.38761	2.00246e-05	4.36636e-05
PFLU4660	PFLU4660	putative_amino_transferase		13	5837.81	4208.2	1.38725	4.7987e-12	1.97026e-11
PFLU4570	PFLU4570	fumarate_and_nitrate_reduction_regulatory		9	2448.57	1767.29	1.38549	0.000179712	0.000351095
PFLU4389	PFLU4389	putative_RNA_polymerase_sigma_factor		9	7312.08	5282.3	1.38426	3.67258e-12	1.52283e-11
PFLU0117	PFLU0117	putative_methyl-accepting_chemotaxis_protein		0	658.003	475.457	1.38394	0.000281913	0.000537672
PFLU4225	PFLU4225	putative_sensory_protein		0	512.95	370.767	1.38348	0.000782645	0.00140833
PFLU1998	PFLU1998	conserved_hypothetical_protein		10	2118.43	1533.1	1.3818	5.90769e-10	2.01751e-09
PFLU5237	PFLU5237	putative_response_regulator_in_two-component		9	6952.68	5035.06	1.38085	1.36598e-12	5.8675e-12
PFLU1650	PFLU1650	putative_lipoprotein		3	2300.77	1666.79	1.38036	2.0275e-08	5.97242e-08
PFLU3482	PFLU3482	putative_glutathione-dependent_formaldehyde		13	456.347	330.925	1.379	0.000963409	0.00171465
PFLU4377	PFLU4377	conserved_hypothetical_protein		10	5393.54	3912.95	1.37838	7.94664e-11	2.93565e-10
PFLU2500	PFLU2500	hypothetical_protein		8	267.102	194.142	1.37581	0.00517093	0.0083255
PFLU2888	PFLU2888	conserved_hypothetical_protein		10	5387.67	3916.48	1.37564	7.34383e-11	2.72326e-10
PFLU0443	PFLU0443	conserved_hypothetical_protein		10	4709.85	3429.16	1.37347	5.29504e-11	1.99637e-10
PFLU0572	psiF	phosphate_starvation-inducible_protein		0	1679.02	1223.52	1.37229	1.57028e-07	4.23391e-07
PFLU1103	PFLU1103	putative_amino_acid_transport-related_membrane		3	353.942	257.941	1.37218	0.00149933	0.00261135
PFLU5493	PFLU5493	putative_hydrolase		13	559.088	407.898	1.37066	0.000657694	0.00119597
PFLU5993	gmk	guanylate_kinase	2.7.4.8	7	548.181	400.008	1.37042	0.00457917	0.0074402
PFLU5867	PFLU5867	putative_secretion-related_ATP-binding_protein		3	669.2	488.857	1.36891	0.000236497	0.000455201
PFLU1412	PFLU1412	probable_alcohol_dehydrogenase	1.1.1.1	7	1163.48	850.287	1.36834	6.33294e-07	1.61325e-06
PFLU1896	PFLU1896	putative_exported_protein		3	18420.1	13482.7	1.36621	0.000103651	0.000208791
PFLU5154	PFLU5154	conserved_hypothetical_protein		10	2533.11	1856.75	1.36427	1.61265e-06	3.95832e-06
PFLU0955	PFLU0955	conserved_hypothetical_protein		10	2593.04	1901.32	1.36381	1.90811e-07	5.10718e-07
PFLU2254	PFLU2254	conserved_hypothetical_protein		10	3703.18	2717.98	1.36248	1.62373e-05	3.57514e-05
PFLU1237	PFLU1237	putative_membrane_protein		3	23426.9	17201.7	1.36189	2.57564e-13	1.17804e-12
PFLU2002	PFLU2002	putative_methyl-accepting_chemotaxis_protein		0	670.342	492.325	1.36158	9.04482e-05	0.000183115
PFLU5673	PFLU5673	putative_exported_protein		3	398.393	292.683	1.36118	0.00449985	0.00732148
PFLU5127	PFLU5127	putative_signalling-related_protein		9	329.627	242.479	1.35941	0.0046183	0.00749754
PFLU0651	PFLU0651	putative_exported_protein		3	626.046	461.301	1.35713	0.000317111	0.000601473
PFLU4236	PFLU4236	putative_AraC_family_transcriptional_regulator		9	680.978	501.974	1.3566	0.000124633	0.00024863
PFLU4912	PFLU4912	putative_thioesterase		13	738.953	546.312	1.35262	0.000226461	0.000436603
PFLU4971	PFLU4971	putative_methyl-accepting_chemotaxis_protein		0	830.1	614.293	1.35131	0.000168381	0.000329947
PFLU2271	PFLU2271	putative_exported_isoquinoline_1-oxidoreductase,		6	435.461	323.005	1.34816	0.00260156	0.00439267
PFLU5542	PFLU5542	putative_regulatory_protein		9	566.702	420.378	1.34808	0.00127477	0.00223887
PFLU5491	PFLU5491	conserved_hypothetical_protein		10	398.548	295.73	1.34768	5.10752e-05	0.000106722
PFLU0355	fbp	fructose-1,6-bisphosphatase	3.1.3.11	6	3767.9	2805.83	1.34288	5.65954e-09	1.74891e-08
PFLU4677	PFLU4677	electron_transfer_flavoprotein_beta-subunit		1	2132.8	1588.3	1.34282	2.62779e-07	6.94331e-07
PFLU0566	PFLU0566	putative_membrane_protein		0	87629.5	65302.8	1.34189	0.00228622	0.00388088
PFLU5105	PFLU5105	putative_plasmid-related_excisionase		12	954.853	712.651	1.33986	2.45508e-05	5.28641e-05
PFLU3208	PFLU3208	putative_glutamyl-tRNA_amidotransferase_subunit		2	2459.57	1836.6	1.3392	1.72023e-06	4.20302e-06
PFLU2898	PFLU2898	hypothetical_phage-related_protein		12	1291.09	964.529	1.33857	8.06741e-06	1.84637e-05
PFLU4697	PFLU4697	putative_tetR-family_regulatory_protein		9	822.942	615.114	1.33787	0.0017993	0.00309424
PFLU5722	PFLU5722	conserved_hypothetical_protein		10	669.217	500.528	1.33702	0.00309727	0.00517006
PFLU5915	PFLU5915	putative_membrane_protein		0	3201.97	2395.05	1.33691	3.18077e-08	9.21669e-08
PFLU5348	PFLU5348	putative_dehydrogenase		13	1042.83	780.467	1.33616	0.000114466	0.000229128
PFLU0912	PFLU0912	conserved_hypothetical_protein		10	898.028	672.16	1.33603	7.32315e-05	0.000149604
PFLU4939	PFLU4939	putative_transcriptional_regulator		9	4252.31	3184.24	1.33542	2.65044e-05	5.69659e-05
PFLU0501	parC	topoisomerase_IV_subunit_A	5.99.1.-	2	1126.79	843.793	1.33539	2.16944e-05	4.71021e-05
PFLU3097	PFLU3097	putative_phenylacetaldehyde_dehydrogenase		13	1045.57	783.074	1.33521	0.000371182	0.000699504
PFLU3391	PFLU3391	putative_oxidoreductase		13	554.555	415.353	1.33514	0.00130533	0.00229185
PFLU1524	PFLU1524	conserved_hypothetical_protein		10	2765.53	2072.83	1.33418	5.93475e-08	1.67898e-07
PFLU0881	rpoX	putative_sigma-54_modulation_protein		9	52955.7	39697.2	1.33399	1.89289e-12	8.01335e-12
PFLU4493	PFLU4493	putative_exported_protein		3	1323.6	992.258	1.33393	2.87578e-05	6.16284e-05
PFLU2711	PFLU2711	putative_methyl-accepting_chemotaxis_protein		0	938.83	703.833	1.33388	0.00147348	0.00256938
PFLU3615	PFLU3615	putative_protease		5	2356.68	1766.8	1.33387	5.25122e-08	1.49137e-07
PFLU5797	ilvD	dihydroxy-acid_dehydratase	4.2.1.9	7	2431.85	1823.96	1.33328	2.15548e-07	5.74044e-07
PFLU2459	PFLU2459	hypothetical_protein		8	1026.89	770.281	1.33314	0.000107391	0.000215999
PFLU4342	PFLU4342	putative_isochorismatase		13	1157.02	867.999	1.33297	5.58506e-05	0.000115915
PFLU4322	PFLU4322	putative_glutamyl-aminopeptidase	3.4.11.7	5	1664.13	1248.9	1.33248	2.39047e-05	5.16246e-05
PFLU5253	PFLU5253	protein_chain_initiation_factor_2		2	3855.56	2895.36	1.33163	2.74668e-09	8.75559e-09
PFLU0754	PFLU0754	conserved_hypothetical_protein		10	3224.7	2422.75	1.33101	4.38669e-08	1.25558e-07
PFLU0537	dnaB	replicative_DNA_helicase	3.6.1.-	0	818.439	618.291	1.32371	0.000559563	0.0010287
PFLU5629	PFLU5629	putative_TonB-dependent_membrane_protein		3	1992.1	1504.97	1.32368	3.96566e-06	9.32749e-06
PFLU3758	PFLU3758	putative_membrane_protein		0	2951.05	2232.76	1.3217	1.7947e-08	5.31335e-08
PFLU1556	topA	DNA_topoisomerase_I	5.99.1.2	2	1298.81	983.211	1.32099	2.93785e-05	6.28896e-05
PFLU2592	PFLU2592	glycine_betaine/L-proline_ABC_transporter,		0	2342.93	1775.58	1.31953	5.50927e-06	1.27989e-05
PFLU4894	PFLU4894	conserved_hypothetical_protein		10	1463.56	1109.17	1.31951	0.003393	0.00563799
PFLU3813	PFLU3813	adenylosuccinate_lyase	4.3.2.2	7	386.175	293.018	1.31792	0.00576758	0.0092102
PFLU1445	PFLU1445	conserved_hypothetical_protein		10	1180.65	899.001	1.31329	2.47409e-05	5.32538e-05
PFLU4969	PFLU4969	haem_utilisation_protein		0	6745.23	5139.72	1.31237	0.000298207	0.000566719
PFLU1912	PFLU1912	putative_RNA-directed_DNA_polymerase		12	832.029	634.048	1.31225	0.000627185	0.0011444
PFLU3016	PFLU3016	putative_two-component_response_regulator		9	2786.27	2126.52	1.31025	8.50832e-07	2.14042e-06
PFLU0860	gatB	aspartyl/glutamyl-tRNA(Asn/Gln)_amidotransferase	6.3.5.-	2	601.267	459.032	1.30986	0.00221073	0.00376203
PFLU4927	PFLU4927	conserved_hypothetical_protein		10	3378.77	2579.71	1.30975	2.08234e-07	5.55574e-07
PFLU4126B	PFLU4126B	hypothetical_protein		8	11427.9	8726.14	1.30962	1.01217e-09	3.36951e-09
PFLU0002	dnaN	DNA_polymerase_III,_beta_chain	2.7.7.7	2	2345.21	1791.14	1.30934	0.000156382	0.0003085
PFLU3884	PFLU3884	putative_acyl-CoA_dehydrogenase_family_protein		13	433.862	331.617	1.30832	0.00355618	0.00589243
PFLU5194	PFLU5194	benzoate_1,2-dioxygenase_alpha_subunit	1.14.12.10	6	88850.2	67955.8	1.30747	5.88389e-11	2.20279e-10
PFLU5509	rpmD	50S_ribosomal_protein_L30		2	2244.59	1717.35	1.30701	5.22044e-07	1.34093e-06
PFLU5504	rpsK	30S_ribosomal_protein_S11		2	5943.39	4552.26	1.30559	5.72188e-08	1.61954e-07
PFLU0979	algA	alginate_biosynthesis_protein	2.7.7.22	3	667.354	511.19	1.30549	0.00452687	0.00736317
PFLU3177	PFLU3177	conserved_hypothetical_protein		10	758.764	581.907	1.30393	0.00155327	0.00269489
PFLU5264	PFLU5264	transcription_elongation_factor,_cleaves_3'		2	2148.19	1649.67	1.30219	4.36952e-06	1.02322e-05
PFLU1665	PFLU1665	putative_transferase		13	1658.06	1273.4	1.30208	3.76946e-05	7.99321e-05
PFLU5529	tufB	elongation_factor_TU		2	67612.1	51946.2	1.30158	6.8976e-11	2.56754e-10
PFLU5911	ppx	exopolyphosphatase	3.6.1.11	7	1593.71	1224.63	1.30138	3.01525e-05	6.44052e-05
PFLU5405	PFLU5405	conserved_hypothetical_protein		10	3849.01	2959.72	1.30046	0.00168956	0.00291237
PFLU2647	PFLU2647	putative_Orn/Arg/Lys_decarboxylase		6	1957.39	1505.47	1.30018	8.75208e-06	1.99449e-05
PFLU2662	PFLU2662	5-Methyltetrahydrofolate--homocysteine		7	948.306	729.712	1.29956	0.000220978	0.000426593
PFLU0679	PFLU0679	putative_paraquat-inducible_protein		0	1113.64	857.463	1.29877	0.000213746	0.000413176
PFLU0832	PFLU0832	putative_membrane_protein		3	2014.82	1551.81	1.29837	0.000355148	0.000671663
PFLU2737	PFLU2737	putative_membrane_protein		0	3029.03	2333.51	1.29806	9.54583e-07	2.38707e-06
PFLU1731	PFLU1731	putative_aminotransferase		13	445.193	343.32	1.29673	0.00494864	0.00799176
PFLU4387	PFLU4387	putative_non-ribosomal_peptide_synthetase		15	4510.56	3483.27	1.29492	4.07291e-07	1.05636e-06
PFLU4632	PFLU4632	putative_carboxyvinyl-carboxyphosphonate		6	681.761	526.785	1.29419	0.000999644	0.00177482
PFLU0018	def	peptide_deformylase	3.5.1.88	2	2932.86	2269.49	1.2923	6.08194e-06	1.40457e-05
PFLU3807	PFLU3807	putative_cold-shock_protein		0	31288.5	24248.4	1.29033	1.0005e-05	2.26591e-05
PFLU2614	PFLU2614	putative_peptidase	3.4.-.-	5	912	707.128	1.28972	0.000201842	0.000391588
PFLU3031	PFLU3031	acyl-CoA_dehydrogenase	1.3.99.-	7	737.476	572.043	1.2892	0.000769034	0.00138554
PFLU2101	PFLU2101	hypothetical_protein		8	523.15	405.931	1.28877	0.00341089	0.00566452
PFLU5256	PFLU5256	general_secretory_pathway,_protein-export		3	634.283	492.304	1.2884	0.00150799	0.00262409
PFLU1824	sucD	succinyl-CoA_synthetase_alpha_chain	6.2.1.5	1	1468.42	1140.66	1.28734	5.52258e-05	0.0001147
PFLU0567	PFLU0567	putative_membrane_protein		3	2910.02	2261.05	1.28702	1.77007e-06	4.31579e-06
PFLU2180	PFLU2180	putative_LuxR-family_regulatory_protein		9	2028.95	1577.15	1.28647	9.07938e-06	2.06587e-05
PFLU4307	PFLU4307	conserved_hypothetical_protein		10	7337.33	5709.16	1.28519	8.14187e-08	2.26618e-07
PFLU2734	PFLU2734	conserved_hypothetical_protein		10	747.048	581.606	1.28446	0.00250654	0.00424077
PFLU0568	PFLU0568	putative_bacterioferritin		0	4711.18	3668.56	1.28421	7.22809e-08	2.02629e-07
PFLU0884	PFLU0884	putative_exported_protein		3	2182.45	1703.32	1.28129	1.43814e-05	3.18686e-05
PFLU5844	potF2	putrescine_ABC_transport_system,		3	1351.01	1054.96	1.28062	0.000113569	0.000227643
PFLU4352	PFLU4352	putative_glutathione_S-transferase_protein		7	572.051	447.825	1.2774	0.00495162	0.00799436
PFLU3487	PFLU3487	conserved_hypothetical_protein		10	2628.74	2059.05	1.27667	8.43619e-06	1.92625e-05
PFLU5606	PFLU5606	putative_dehydrogenase		13	2332.38	1829.69	1.27474	5.59833e-06	1.29955e-05
PFLU3394	PFLU3394	conserved_hypothetical_protein		10	2238.09	1756.02	1.27453	2.09177e-05	4.55093e-05
PFLU1477	dapA	dihydrodipicolinate_synthase	4.2.1.52	7	621.161	488.543	1.27146	0.00162546	0.00281181
PFLU4388	PFLU4388	putative_thioesterase		15	801.533	630.555	1.27115	0.00539453	0.00865221
PFLU2761	PFLU2761	putative_alpha-amylase		5	3701.57	2913.13	1.27065	7.70368e-07	1.94803e-06
PFLU5311	PFLU5311	conserved_hypothetical_protein		10	1555.81	1226.93	1.26805	0.000301566	0.00057273
PFLU2375	PFLU2375	putative_aldose_1-epimerase		6	2521.41	1993.5	1.26482	3.07661e-05	6.56442e-05
PFLU5526	rplD	50S_ribosomal_protein_L4		2	4916.54	3888.63	1.26434	8.39832e-07	2.11547e-06
PFLU0497	PFLU0497	putative_phosphoesterase		13	672.829	532.848	1.2627	0.00349334	0.00579486
PFLU5525	rplW	50S_ribosomal_protein_L23		2	2083.81	1654.65	1.25937	1.27131e-05	2.8419e-05
PFLU4859	PFLU4859	putative_exported_protein		3	1394.04	1108.41	1.25769	0.0011481	0.00202746
PFLU4639	PFLU4639	conserved_hypothetical_protein		10	897.392	713.925	1.25698	0.00433266	0.00706711
PFLU0931	PFLU0931	conserved_hypothetical_protein		10	9615.06	7653.45	1.2563	2.40724e-07	6.37613e-07
PFLU5533	rpoC	DNA-directed_RNA_polymerase_beta'_chain	2.7.7.6	2	12350.8	9837.35	1.2555	1.23842e-07	3.37955e-07
PFLU1649	rpsA	30S_ribosomal_protein_S1		2	62378.2	49717	1.25466	1.56916e-07	4.23283e-07
PFLU2762	PFLU2762	putative_trehalose_synthase_protein		7	2230.5	1778.04	1.25447	6.92209e-05	0.000141955
PFLU5203	PFLU5203	methylmalonate-semialdehyde_dehydrogenase	1.2.1.27	6	13244.1	10564.5	1.25364	1.23446e-07	3.37188e-07
PFLU1710	cysB	HTH-type_transcriptional_regulator		9	1600.77	1277.33	1.25321	0.000238193	0.000458316
PFLU5248	PFLU5248	osmotically_inducible_protein_Y		0	194810	155478	1.25297	0.000133949	0.000266398
PFLU0994	PFLU0994	conserved_hypothetical_protein		10	4778.09	3817.33	1.25168	4.91896e-06	1.14913e-05
PFLU2189	gacA	two-component_system,_response_regulator		9	3967.42	3171.37	1.25101	5.89579e-06	1.36589e-05
PFLU1018	PFLU1018	putative_response_regulator,_receiver_domain		9	1232.56	985.504	1.25069	0.000834714	0.00149568
PFLU0553	livH2	high-affinity_branched-chain_amino_acid		3	1167.37	934.434	1.24928	0.00212044	0.00361783
PFLU5678	PFLU5678	putative_AraC-family_regulatory_protein		9	10694.8	8586.13	1.24559	7.76202e-07	1.96109e-06
PFLU0180	gabD	succinate-semialdehyde_dehydrogenase_[NADP+]	1.2.1.16	7	12674.8	10178.5	1.24525	3.33189e-07	8.70332e-07
PFLU5547	PFLU5547	conserved_hypothetical_protein		10	5907.14	4744.07	1.24516	2.48885e-06	5.9763e-06
PFLU1570	PFLU1570	putative_glycerophosphoryl_diester		7	1204.4	968.497	1.24358	0.0015384	0.00267304
PFLU0649	PFLU0649	putative_membrane_protein		3	6589.74	5300.61	1.2432	2.79671e-06	6.6718e-06
PFLU5968	dadA	D-amino_acid_dehydrogenase_small_subunit	1.4.99.1	6	6470.86	5205.88	1.24299	3.07791e-06	7.32176e-06
PFLU5582	PFLU5582	conserved_hypothetical_protein		10	125542	101114	1.24159	7.61202e-08	2.12375e-07
PFLU5257	PFLU5257	triosephosphate_isomerase	5.3.1.1	1	2865.1	2307.8	1.24148	4.6747e-05	9.82528e-05
PFLU6032	hupA	DNA-binding_protein_HU1		0	3954.25	3186.71	1.24085	1.15467e-05	2.59302e-05
PFLU1553	fadB	fatty_oxidation_complex_alpha_subunit	5.1.2.3	6	7442.72	6002.03	1.24003	2.48824e-06	5.9763e-06
PFLU6118	atpD	ATP_synthase_beta_chain	3.6.3.14	1	3590.54	2896.31	1.2397	1.56598e-05	3.45317e-05
PFLU0405	PFLU0405	putative_NADP-dependent_malic_enzyme		7	1355.67	1094.79	1.23828	0.000665906	0.00120941
PFLU6095	PFLU6095	putative_exported_protein		3	1930.19	1561.54	1.23608	0.000235808	0.000454175
PFLU5167	PFLU5167	putative_putative_exported_protein		3	2532.09	2049.52	1.23545	9.57884e-05	0.000193459
PFLU5503	rpsD	30S_ribosomal_protein_S4		2	7057.49	5716.23	1.23464	2.17613e-06	5.25554e-06
PFLU3220	PFLU3220	putative_non-ribosomal_antibiotic-related		15	1083.13	877.289	1.23463	0.0025285	0.00427422
PFLU4407	PFLU4407	chemotaxis_protein_CheW		0	2749.58	2227.42	1.23442	4.95291e-05	0.000103677
PFLU5427	proA	gamma-glutamyl_phosphate_reductase	1.2.1.41	7	538.39	436.275	1.23406	0.00487268	0.0078843
PFLU4497	PFLU4497	putative_transmembrane_protein		3	892.189	723.371	1.23338	0.00402957	0.00661872
PFLU4624	PFLU4624	putative_sulfurylase		13	6861.44	5570.95	1.23165	6.07258e-06	1.40297e-05
PFLU1814	actP	cation/acetate_symporter		3	14327.1	11654.6	1.2293	5.97612e-07	1.52567e-06
PFLU5599	pqqB	coenzyme_PQQ_synthesis_protein_B		7	995.922	811.049	1.22794	0.00274797	0.00462521
PFLU4933	PFLU4933	preprotein_translocase,_ATPase_secretion		3	3799.39	3097.74	1.2265	2.05787e-05	4.48051e-05
PFLU4126C	PFLU4126C	hypothetical_protein		8	5729.53	4678.53	1.22464	1.75323e-05	3.84438e-05
PFLU5044	PFLU5044	inosine-5'-monophosphate_dehydrogenase	1.1.1.205	7	1006.75	824.05	1.22171	0.00256837	0.00433913
PFLU2845	PFLU2845	conserved_hypothetical_protein		10	1529.26	1253.22	1.22026	0.00188542	0.0032376
PFLU3808	PFLU3808	isocitrate_dehydrogenase_[NADP]	1.1.1.42	1	25992.9	21315.2	1.21945	1.26502e-06	3.13394e-06
PFLU1987	PFLU1987	putative_cobalamin_biosynthesis-related_protein		7	3881.42	3183.7	1.21916	6.8354e-05	0.000140325
PFLU5519	rpmC	50S_ribosomal_protein_L29		2	1229.04	1008.79	1.21833	0.00224394	0.00381632
PFLU4892	PFLU4892	ornithine_carbamoyltransferase,_catabolic	2.1.3.3	6	1135.24	932.325	1.21764	0.000569165	0.00104537
PFLU1643	gyrA	DNA_gyrase_subunit_A	5.99.1.3	2	1434.44	1179.14	1.21652	0.00230472	0.00391062
PFLU1895	PFLU1895	putative_cytochrome_C_dehydrogenase-related		1	8612.87	7084.59	1.21572	2.10602e-05	4.58025e-05
PFLU1329	PFLU1329	conserved_hypothetical_protein		10	1586.29	1307.7	1.21304	0.00107446	0.00190075
PFLU3489	PFLU3489	aconitate_hydrase_B	4.2.1.3	1	6704.87	5535.51	1.21125	4.03193e-05	8.5159e-05
PFLU1004	PFLU1004	conserved_hypothetical_protein		10	9267.6	7663.25	1.20936	3.01722e-05	6.44063e-05
PFLU4891	PFLU4891	arginine_deiminase	3.5.3.6	6	1152.88	954.727	1.20755	0.00257079	0.00434196
PFLU5260	hflB	cell_division_protein	3.4.24.-	0	53447.5	44281	1.20701	3.40669e-06	8.06131e-06
PFLU3767	PFLU3767	putative_carrier/transport_protein		3	74918.4	62103.6	1.20634	3.50572e-06	8.28562e-06
PFLU5510	rpsE	30S_ribosomal_protein_S5		2	7174.28	5951.49	1.20546	5.38059e-05	0.000112056
PFLU5155	PFLU5155	putative_MerR-family_transcriptional_regulator		9	1208.35	1002.78	1.20499	0.00431344	0.00704361
PFLU3964	PFLU3964	2-oxoisovalerate_dehydrogenase_alpha_subunit	1.2.4.4	6	1948.4	1620.58	1.20229	0.000515113	0.000951165
PFLU3599	PFLU3599	putative_transketolase		7	1990.8	1657.87	1.20082	0.00098618	0.00175198
PFLU2290	PFLU2290	putative_acetyl-CoA_synthetase		7	2239.84	1866.91	1.19976	0.00114816	0.00202746
PFLU4309	PFLU4309	putative_ABC_transport_system,_ATP-binding		3	1417.68	1183.12	1.19825	0.00569702	0.00910497
PFLU3976	PFLU3976	ECF-family_sigma_factor		9	3005.45	2508.77	1.19798	0.000835868	0.0014972
PFLU4833	PFLU4833	conserved_hypothetical_protein		10	17704.2	14790.8	1.19698	0.00275778	0.0046404
PFLU6116	glmU	bifunctional_GlmU_protein_[includes:	2.3.1.157	3	1340.06	1125.72	1.1904	0.00490583	0.00793269
PFLU1583	PFLU1583	putative_response_regulator		9	2398.92	2019.92	1.18763	0.00120428	0.00212078
PFLU1152	PFLU1152	putative_alkyl_hydroperoxide_reductase		13	12618.4	10639.7	1.18597	6.16573e-05	0.000127335
PFLU1165	PFLU1165	putative_membrane_protein		0	2255.23	1902.61	1.18534	0.00429708	0.00701884
PFLU4143	PFLU4143	phenylalanyl-tRNA_synthetase_beta_chain		2	1982.69	1676.54	1.18261	0.00469495	0.00760933
PFLU2558	PFLU2558	methionine_gamma-lyase	4.4.1.11	6	3083.32	2608.9	1.18185	0.00119485	0.00210546
PFLU0442	PFLU0442	conserved_hypothetical_protein		10	7274.74	6174.49	1.17819	0.00028388	0.000541071
PFLU3598	PFLU3598	conserved_hypothetical_protein		10	5664.54	4814.39	1.17659	0.00063269	0.00115301
PFLU2543	pvdI	pyoverdine_synthetase_I		0	4167.52	3550.86	1.17367	0.001903	0.00326492
PFLU0876	sodA	superoxide_dismutase_[Mn]	1.15.1.1	0	37581.6	32042.5	1.17287	0.000156688	0.000308817
PFLU2545	fpvA	ferripyoverdine_receptor_precursor		0	25924.3	22131.7	1.17136	0.00010205	0.000205891
PFLU1673	PFLU1673	putative_membrane_protein		3	2936.39	2514.14	1.16795	0.00277383	0.00466605
PFLU1746	PFLU1746	conserved_hypothetical_protein		10	4818.28	4129	1.16694	0.00068211	0.00123716
PFLU4766	PFLU4766	acetyl-coenzyme_A_synthetase	6.2.1.1	6	13867.2	11885.6	1.16672	0.00020287	0.000393451
PFLU5322	PFLU5322	conserved_hypothetical_protein		10	173409	148919	1.16445	0.000165766	0.00032504
PFLU0811	PFLU0811	putative_ornithine_decarboxylase		7	4000.13	3436.42	1.16404	0.00164431	0.00283937
PFLU5069	PFLU5069	conserved_hypothetical_protein		10	2714.06	2351.7	1.15409	0.00498084	0.0080349
PFLU5603	PFLU5603	conserved_hypothetical_protein		10	3265.35	2831.54	1.15321	0.00342	0.00567803
PFLU5505	rpsM	30S_ribosomal_protein_S13		2	6912.89	6009.52	1.15032	0.00301987	0.00505959
PFLU5512	rplF	50S_ribosomal_protein_L6		2	7133.53	6216.42	1.14753	0.00220456	0.00375371
PFLU5522	rplV	50S_ribosomal_protein_L22		2	3854	3359.63	1.14715	0.00473306	0.00766685
PFLU5967	PFLU5967	putative_endoribonuclease		2	2758.35	2409.02	1.14501	0.00546241	0.00875391
PFLU4148	PFLU4148	putative_threonyl-tRNA_synthetase	6.1.1.3	2	5339.53	4671.17	1.14308	0.00372097	0.00614
PFLU1005	PFLU1005	conserved_hypothetical_protein		10	6457.67	5669.8	1.13896	0.00453076	0.00736563
PFLU3438	PFLU3438	proline/betaine_transporter		3	9734.86	8613.23	1.13022	0.00613102	0.00976397
PFLU1423	PFLU1423	conserved_hypothetical_protein		10	23366.4	20681.1	1.12985	0.00415483	0.00680927
PFLU1813	PFLU1813	putative_membrane_protein		3	9115.8	8089.59	1.12686	0.0041629	0.00681868

## Sheet: 1A4 higher
Locus	Gene Name	Product	EC Number	Colour in SBW25 Annotation	SBW25 BaseMean	1A4 BaseMean	Fold Change (1A4/SBW25)	P-value	Adjusted P-value
PFLU0095	PFLU0095	putative_lipoprotein		3	0	19.5913	Infinite	8.55869e-07	2.15124e-06
PFLU0132	PFLU0132	putative_exported_protein		3	0	19.5913	Infinite	0.000286707	0.000546282
PFLU0138	PFLU0138	conserved_hypothetical_membrane_protein		3	0	13.0971	Infinite	7.20181e-06	1.65148e-05
PFLU0155	PFLU0155	putative_membrane_protein		3	0	7.51025	Infinite	0.00368363	0.00608468
PFLU0175	PFLU0175	hypothetical_protein		8	0	237.496	Infinite	1.57256e-51	6.06161e-50
PFLU0200	PFLU0200	putative_ABC_sulfur_transport_system,_membrane		3	0	41.8949	Infinite	2.88201e-08	8.37585e-08
PFLU0203	PFLU0203	putative_taurine_dioxygenase		7	0	32.0293	Infinite	1.65164e-10	5.90781e-10
PFLU0208	PFLU0208	putative_LysR-family_regulatory_protein		9	0	9.46614	Infinite	0.00103949	0.00184222
PFLU0230	PFLU0230	putative_amino_acid_ABC_transport_system,		3	0	127.696	Infinite	1.77815e-23	1.6253e-22
PFLU0240	PFLU0240	putative_monooxygenase		13	0	30.8623	Infinite	5.16077e-09	1.60493e-08
PFLU0242	PFLU0242	putative_dehydrogenase		13	0	40.8901	Infinite	6.69435e-09	2.05567e-08
PFLU0252	tauD	alpha-ketoglutarate-dependent_taurine	1.14.11.17	6	0	8.36399	Infinite	0.00126813	0.00222855
PFLU0303	wssD	endoglucanase_precursor	3.2.1.4	7	0	15.9067	Infinite	2.12637e-06	5.14067e-06
PFLU0306	wssG	cell_morphology-related_protein		0	0	21.893	Infinite	0.000160041	0.00031508
PFLU0308	wssI	cell_morphology-related_protein		0	0	21.7095	Infinite	1.04221e-05	2.35401e-05
PFLU0329	PFLU0329	conserved_hypothetical_protein		10	0	44.37	Infinite	9.88652e-13	4.3099e-12
PFLU0377	PFLU0377	putative_ABC_transport_system,_membrane_protein		3	0	26.6372	Infinite	1.57807e-10	5.65844e-10
PFLU0378	PFLU0378	putative_ABC_transport_system,_ATP-binding		3	0	14.1668	Infinite	1.27479e-05	2.84859e-05
PFLU0409	PFLU0409	putative_fimbriae_biogenesis-related_fusion		3	0	13.4104	Infinite	3.01268e-05	6.43739e-05
PFLU0434	PFLU0434	putative_membrane_protein		0	0	83.3904	Infinite	1.34027e-24	1.29368e-23
PFLU0462	rfaF	ADP-heptose--LPS_heptosyltransferase_II	2.-.-.-	3	0	32.6347	Infinite	2.5701e-11	9.91326e-11
PFLU0463	rfaC	lipopolysaccharide_heptosyltransferase-1	2.-.-.-	3	0	26.983	Infinite	6.50236e-07	1.65425e-06
PFLU0464	rfaG	lipopolysaccharide_core_biosynthesis_protein		3	0	48.2493	Infinite	1.07251e-11	4.25158e-11
PFLU0470	PFLU0470	putative_ABC_transport_system,_ATP-binding		11	0	24.5191	Infinite	3.44059e-06	8.13825e-06
PFLU0488	qacE	quaternary_ammonium_compound-resistance_protein		0	0	113.55	Infinite	2.10976e-23	1.92241e-22
PFLU0644	PFLU0644	putative_membrane_protein		0	0	40.3172	Infinite	7.10093e-11	2.63653e-10
PFLU0698	PFLU0698	putative_metal_transport-related_exported		3	0	41.9386	Infinite	2.59345e-08	7.57478e-08
PFLU0720	rspT	putative_type_III_secretion_lipoprotein		3	0	18.9972	Infinite	0.000552254	0.00101654
PFLU0790	pilD	type_IV_prepilin-like_proteins_leader_peptide	2.1.1.-	0	0	36.514	Infinite	8.48138e-13	3.71671e-12
PFLU0807	PFLU0807	putative_exported_alkaline_phosphatase		13	0	16.0902	Infinite	2.40162e-05	5.18273e-05
PFLU0984	algX	alginate_biosynthesis_protein_precursor		3	0	27.0691	Infinite	2.68438e-10	9.45748e-10
PFLU0988	PFLU0988	putative_alginate_biosynthesis-related_protein		3	0	15.5934	Infinite	0.00037861	0.000712356
PFLU1010	PFLU1010	putative_outer_membrane_usher_protein		3	0	21.0392	Infinite	1.29158e-05	2.88389e-05
PFLU1035	sdaA	L-serine_dehydratase_1	4.3.1.17	7	0	11.0763	Infinite	0.000249789	0.000479369
PFLU1075	PFLU1075	putative_dehydrogenase		13	0	16.4035	Infinite	0.000618665	0.00113062
PFLU1076	PFLU1076	putative_short_chain_dehydrogenase		7	0	95.6774	Infinite	2.02828e-19	1.43177e-18
PFLU1095	PFLU1095	putative_exported_fimbrial_protein		3	0	29.5979	Infinite	7.16656e-12	2.88385e-11
PFLU1122	PFLU1122	conserved_hypothetical_protein		10	0	12.2109	Infinite	6.9967e-05	0.000143334
PFLU1173	PFLU1173	putative_phage_baseplate_assembly_protein		12	0	398.766	Infinite	2.6289e-75	2.61063e-73
PFLU1184	PFLU1184	putative_phage-related_tail_protein_X		12	0	16.9115	Infinite	0.0003827	0.000719359
PFLU1186	PFLU1186	putative_phage-related_hypothetical_protein		12	0	72.0221	Infinite	5.42052e-18	3.49767e-17
PFLU1187	PFLU1187	putative_phage-related_hypothetical_protein		12	0	29.7165	Infinite	1.77554e-06	4.32372e-06
PFLU1220	wspB	putative_chemotaxis-related_protein		0	0	90.5225	Infinite	6.71209e-20	4.8974e-19
PFLU1358	PFLU1358	hypothetical_protein		8	0	40.1337	Infinite	1.59508e-09	5.20064e-09
PFLU1398	PFLU1398	putative_phospholipase		13	0	8.2342	Infinite	0.00530437	0.00851927
PFLU1456	PFLU1456	conserved_hypothetical_protein		10	0	6.68896	Infinite	0.00274694	0.0046248
PFLU1503	PFLU1503	putative_acetolactate_synthase_large_subunit		7	0	17.3109	Infinite	6.56031e-05	0.000135008
PFLU1604	PFLU1604	putative_two-component_system,_EAL_domain		9	0	79.7382	Infinite	2.30767e-21	1.82959e-20
PFLU1626	PFLU1626	putative_transport-related_membrane_protein		3	0	22.4983	Infinite	2.50745e-09	8.02358e-09
PFLU1715	PFLU1715	putative_exported_lipase		13	0	41.5604	Infinite	2.6519e-11	1.0222e-10
PFLU1778	phnD	phosphonates_ABC_transport_system,		3	0	56.8617	Infinite	8.30196e-11	3.05919e-10
PFLU1799	pyk	pyruvate_kinase	2.7.1.40	1	0	12.5566	Infinite	0.0037478	0.00618023
PFLU1801	glxR	2-hydroxy-3-oxopropionate_reductase	1.1.1.60	6	0	32.0618	Infinite	8.66397e-10	2.90568e-09
PFLU1837	PFLU1837	putative_two-component_system,_sensor_kinase		9	0	56.3537	Infinite	2.12133e-14	1.06594e-13
PFLU1907	PFLU1907	hypothetical_protein		8	0	17.7977	Infinite	8.77904e-07	2.20379e-06
PFLU1922	PFLU1922	putative_exported_protein		3	0	7.06715	Infinite	0.002361	0.00400148
PFLU1930	PFLU1930	putative_exported_protein		3	0	20.9206	Infinite	2.52532e-08	7.38316e-08
PFLU1931	PFLU1931	putative_membrane_protein		3	0	23.7515	Infinite	0.000117806	0.000235492
PFLU1933	PFLU1933	putative_membrane_protein		0	0	12.2433	Infinite	0.00165326	0.00285231
PFLU1950	PFLU1950	putative_dehydrogenase		7	0	30.3006	Infinite	0.000193858	0.000376847
PFLU1961	PFLU1961	putative_traG-like_protein		12	0	12.5566	Infinite	2.92574e-05	6.26532e-05
PFLU1968	PFLU1968	putative_DNA_repair_protein		2	0	35.7464	Infinite	1.37652e-08	4.11482e-08
PFLU2055	PFLU2055	putative_sigma54-dependent_regulatory_protein		9	0	81.6292	Infinite	6.94198e-22	5.64903e-21
PFLU2056	PFLU2056	putative_dehydrogenase		13	0	7.88845	Infinite	0.00478698	0.0077499
PFLU2077	PFLU2077	putative_transferase		13	0	76.8961	Infinite	7.40344e-16	4.11154e-15
PFLU2201	PFLU2201	putative_transport-related_membrane_protein		3	0	47.644	Infinite	1.12223e-13	5.26433e-13
PFLU2203	PFLU2203	putative_hydratase		13	0	46.1636	Infinite	2.6521e-09	8.46331e-09
PFLU2212	PFLU2212	putative_monooxygenase		13	0	43.8296	Infinite	2.46228e-11	9.50364e-11
PFLU2226	PFLU2226	putative_ABC_transport_system,_substrate-binding		3	0	8.74219	Infinite	0.00612405	0.00975552
PFLU2236	PFLU2236	putative_ABC_transport_system,_ATP-binding		3	0	39.3449	Infinite	1.14952e-07	3.15165e-07
PFLU2268	PFLU2268	putative_exported_rhamnogalacturonase		5	0	24.4542	Infinite	3.02498e-10	1.05874e-09
PFLU2280	PFLU2280	putative_ABC_transport_system,_substrate-binding		3	0	37.7023	Infinite	1.998e-10	7.10132e-10
PFLU2281	PFLU2281	putative_ABC_transport_system,_membrane_protein		0	0	19.494	Infinite	4.93506e-05	0.00010334
PFLU2291	PFLU2291	putative_LysR-family_regulatory_protein		9	0	142.846	Infinite	4.75103e-30	6.05136e-29
PFLU2308	PFLU2308	putative_methyltransferase		13	0	16.1551	Infinite	8.83159e-05	0.000179108
PFLU2309	PFLU2309	putative_transport-related_membrane_protein		3	0	58.6229	Infinite	2.25382e-12	9.50009e-12
PFLU2316	PFLU2316	putative_sarcosine_oxidase_gamma_subunit		6	0	5.48946	Infinite	0.00596291	0.00950918
PFLU2339	PFLU2339	conserved_hypothetical_protein		10	0	15.0205	Infinite	0.00227775	0.00386933
PFLU2350	PFLU2350	putative_lactonase		6	0	20.9206	Infinite	5.5865e-08	1.58199e-07
PFLU2409	PFLU2409	putative_exported_protein		3	0	90.7384	Infinite	3.90015e-21	3.04679e-20
PFLU2413	PFLU2413	putative_ECF-type_RNA_polymerase_sigma_factor		9	0	54.4627	Infinite	2.20607e-13	1.01535e-12
PFLU2468	PFLU2468	putative_membrane_protein		3	0	56.3325	Infinite	6.47476e-11	2.41474e-10
PFLU2491	PFLU2491	putative_potassium_uptake_protein_(pseudogene)		11	0	8.99059	Infinite	0.00152609	0.0026548
PFLU2519	PFLU2519	putative_phage_integrase_(pseudogene)		11	0	29.4681	Infinite	2.85405e-10	1.00311e-09
PFLU2609	PFLU2609	putative_RNA_polymerase_sigma_factor		9	0	14.8258	Infinite	0.000556374	0.00102316
PFLU2633	PFLU2633	putative_binding-protein-dependent_transporter		3	0	17.603	Infinite	6.34415e-05	0.000130882
PFLU2768	PFLU2768	putative_LysR_family_transcriptional_regulator		9	0	9.12039	Infinite	0.000210405	0.000407391
PFLU2781	PFLU2781	conserved_hypothetical_protein		10	0	20.5749	Infinite	5.87278e-07	1.50256e-06
PFLU2789	PFLU2789	putative_sulfate_ester_ABC_transporter		3	0	23.1898	Infinite	2.08837e-07	5.5693e-07
PFLU2810	PFLU2810	conserved_hypothetical_protein		10	0	22.185	Infinite	1.96411e-07	5.25226e-07
PFLU2876	PFLU2876	phage-related_conserved_hypothetical_protein		12	0	8.26665	Infinite	0.00462137	0.00749836
PFLU2885	PFLU2885	putative_phage_minor_tail_protein		12	0	25.7186	Infinite	8.60083e-08	2.386e-07
PFLU2948	PFLU2948	putative_TonB-dependent_receptor		3	0	37.8858	Infinite	3.22177e-10	1.12627e-09
PFLU2970	PFLU2970	molybdenum_transport_system_permease_protein		3	0	58.8176	Infinite	1.34998e-15	7.39903e-15
PFLU2973	PFLU2973	putative_hydrolase		13	0	33.1315	Infinite	5.04962e-10	1.73727e-09
PFLU3009	PFLU3009	putative_acetyltransferase		13	0	28.8091	Infinite	5.99541e-10	2.04465e-09
PFLU3037	PFLU3037	putative_membrane_protein		0	0	22.7143	Infinite	9.28372e-05	0.000187693
PFLU3038	PFLU3038	putative_membrane_protein		0	0	128.171	Infinite	6.7192e-24	6.31907e-23
PFLU3076	PFLU3076	hypothetical_protein		8	0	23.8813	Infinite	3.25287e-06	7.71291e-06
PFLU3090	PFLU3090	putative_aldehyde_dehydrogenase		13	0	22.8116	Infinite	1.69167e-08	5.01593e-08
PFLU3123	PFLU3123	conserved_hypothetical_protein		10	0	53.6414	Infinite	2.43242e-10	8.60081e-10
PFLU3172	PFLU3172	7_N-ethylmaleimide_reductase		0	0	28.1825	Infinite	2.85451e-09	9.06973e-09
PFLU3194	PFLU3194	3-oxoacyl-[acyl-carrier_protein]_reductase	1.1.1.100	7	0	21.8605	Infinite	1.66538e-06	4.0775e-06
PFLU3232	PFLU3232	general_secretion_pathway_protein_D/Q		3	0	19.4291	Infinite	2.65378e-06	6.3541e-06
PFLU3236	PFLU3236	general_secretion_pathway_protein_G/T_precursor		3	0	42.9109	Infinite	3.31823e-09	1.04693e-08
PFLU3259	PFLU3259	hypothetical_protein		8	0	11.8651	Infinite	6.82786e-05	0.000140219
PFLU3296	PFLU3296	putative_acyl-CoA_dehydrogenase_oxidoreductase		13	0	28.5282	Infinite	4.33406e-07	1.12161e-06
PFLU3306	PFLU3306	putative_aldehyde_dehydrogenase		13	0	20.3153	Infinite	5.08421e-05	0.000106311
PFLU3310	PFLU3310	conserved_hypothetical_protein		10	0	332.698	Infinite	1.56077e-68	1.06332e-66
PFLU3322	PFLU3322	putative_AraC-family_transcriptional_regulator		9	0	52.085	Infinite	1.51624e-13	7.0505e-13
PFLU3331	PFLU3331	putative_membrane_protein		3	0	73.2328	Infinite	9.78219e-23	8.51617e-22
PFLU3379	PFLU3379	methyl-accepting_chemotaxis_protein		0	0	10.2874	Infinite	0.000117404	0.000234767
PFLU3382	PFLU3382	putative_membrane_protein		3	0	53.393	Infinite	4.71703e-13	2.11131e-12
PFLU3423	PFLU3423	putative_exported_protein		3	0	37.3566	Infinite	4.77191e-08	1.36118e-07
PFLU3443	PFLU3443	conserved_hypothetical_protein		10	0	22.0228	Infinite	3.10154e-06	7.37496e-06
PFLU3455	PFLU3455	putative_membrane_protein		0	0	22.9089	Infinite	6.38369e-08	1.80251e-07
PFLU3456	PFLU3456	conserved_hypothetical_protein		10	0	11.93	Infinite	0.000133392	0.00026538
PFLU3473	PFLU3473	putative_CAIB/BAIF-family_enzyme		13	0	8.70974	Infinite	0.0043244	0.00705756
PFLU3497	PFLU3497	putative_monooxygenase		13	0	9.05549	Infinite	0.00460782	0.00748259
PFLU3574	PFLU3574	putative_ABC_transport_system,_ATP-binding		3	0	48.8871	Infinite	1.43592e-06	3.54384e-06
PFLU3577	PFLU3577	putative_periplasmic_solute-binding_protein		3	0	49.1892	Infinite	1.2329e-12	5.32712e-12
PFLU3583	PFLU3583	putative_inner_membrane_component_of		3	0	15.4636	Infinite	0.000768893	0.00138554
PFLU3604	PFLU3604	conserved_hypothetical_protein		10	0	17.9599	Infinite	6.66273e-06	1.53387e-05
PFLU3669	PFLU3669	lipopolysaccharide_core_biosynthesis_glycosyl	2.-.-.-	3	0	34.2661	Infinite	7.07345e-07	1.79486e-06
PFLU3673	PFLU3673	putative_glycosyltransferase		3	0	104.225	Infinite	1.22012e-22	1.05438e-21
PFLU3679	PFLU3679	putative_phosphomannomutase_(pseudogene)		11	0	23.6866	Infinite	6.42949e-11	2.40245e-10
PFLU3696	PFLU3696	putative_TolQ_transport_transmembrane_protein		3	0	18.0785	Infinite	0.000145647	0.000288488
PFLU3697	PFLU3697	putative_phytase_domain_protein		7	0	54.3441	Infinite	6.16445e-09	1.89793e-08
PFLU3699	PFLU3699	putative_GGDEF_domain_signaling_protein		9	0	13.7561	Infinite	0.000164217	0.000322436
PFLU3733	PFLU3733	putative_aquaporin_Z_(bacterial_nodulin-like		0	0	10.7954	Infinite	0.000863582	0.00154448
PFLU3736	PFLU3736	putative_membrane_protein		0	0	7.856	Infinite	0.00162845	0.00281532
PFLU3852	PFLU3852	ABC_transporter_ATP-binding_protein		3	0	20.7584	Infinite	5.34056e-05	0.000111274
PFLU3855	PFLU3855	putative_branched-chain_amino_acid_transport		3	0	16.9439	Infinite	0.00012413	0.000247794
PFLU3876	PFLU3876	putative_multidrug_resistance_protein_A		0	0	9.59593	Infinite	0.000255354	0.000489567
PFLU3877	PFLU3877	putative_exported_protein		3	0	7.34801	Infinite	0.00568192	0.0090858
PFLU3936	PFLU3936	putative_transport_related_membrane_protein		3	0	14.0045	Infinite	2.584e-06	6.1921e-06
PFLU3948	PFLU3948	putative_family_S43_non-peptidase_homologue		3	0	18.5865	Infinite	3.55679e-06	8.40291e-06
PFLU3952	PFLU3952	putative_C4-dicarboxylate_transporter,_small		0	0	33.8666	Infinite	0.000121047	0.000241724
PFLU3984	PFLU3984	putative_ABC_transport_system,_membrane_protein		3	0	30.6788	Infinite	0.000334169	0.000633214
PFLU3987	PFLU3987	N-carbamoyl-L-amino_acid_hydrolase	3.5.1.87	6	0	18.9323	Infinite	0.000151283	0.000299045
PFLU4016	PFLU4016	putative_amino_acid_ABC_transporter,_ATP-binding		3	0	15.0205	Infinite	0.000173377	0.000339284
PFLU4018	PFLU4018	putative_amino_acid_ABC_transporter,_permease		3	0	13.821	Infinite	3.36929e-06	7.97926e-06
PFLU4019	PFLU4019	putative_short-chain_dehydrogenase		13	0	40.2311	Infinite	2.77212e-09	8.82229e-09
PFLU4020	PFLU4020	conserved_hypothetical_protein		10	0	35.6603	Infinite	4.82194e-07	1.24238e-06
PFLU4079	PFLU4079	putative_general_secretion_pathway_protein_F		3	0	34.4608	Infinite	3.59171e-07	9.36112e-07
PFLU4120	PFLU4120	putative_acriflavine_resistance_protein_A		0	0	317.991	Infinite	2.39801e-57	1.17083e-55
PFLU4136	PFLU4136	putative_phage-related_tail_protein		11	0	32.6235	Infinite	1.86775e-06	4.53508e-06
PFLU4138	PFLU4138	hypothetical_protein		8	0	29.7277	Infinite	5.84831e-07	1.49695e-06
PFLU4177	PFLU4177	putative_lipoprotein		3	0	16.4684	Infinite	8.95964e-07	2.2472e-06
PFLU4212	PFLU4212	putative_aldehyde_dehydrogenase		13	0	45.7205	Infinite	5.9699e-14	2.86937e-13
PFLU4230	PFLU4230	putative_membrane_protein		3	0	6.37566	Infinite	0.00525144	0.00844353
PFLU4274	PFLU4274	putative_dehydroquinate_dehydratase		13	0	16.1875	Infinite	0.000293051	0.000558007
PFLU4292	PFLU4292	putative_aldolase		13	0	13.0322	Infinite	0.000231353	0.000445887
PFLU4348	PFLU4348	conserved_hypothetical_protein		10	0	23.8813	Infinite	1.57257e-05	3.4664e-05
PFLU4435	PFLU4435	flagellar_protein		0	0	10.7305	Infinite	0.00292541	0.00490554
PFLU4502	PFLU4502	conserved_hypothetical_protein		10	0	110.805	Infinite	1.51502e-26	1.61391e-25
PFLU4542	PFLU4542	hypothetical_protein		8	0	73.3413	Infinite	5.52556e-18	3.56152e-17
PFLU4619	PFLU4619	putative_esterase/lipase		13	0	41.0524	Infinite	1.25856e-12	5.42721e-12
PFLU4767	PFLU4767	putative_exported_protein		3	0	115.128	Infinite	1.02633e-21	8.27134e-21
PFLU4774	PFLU4774	putative_LysR-family_transcriptional_regulator		11	0	20.3153	Infinite	5.02678e-06	1.17338e-05
PFLU4792	PFLU4792	putative_methyl-accepting_chemotaxis_protein_I		0	0	26.8095	Infinite	4.06548e-10	1.40861e-09
PFLU4794	PFLU4794	putative_phosphate_transporter		0	0	17.8838	Infinite	2.9771e-08	8.64362e-08
PFLU5025	PFLU5025	putative_N-acetylglucosamine-6-phosphate		6	0	52.2148	Infinite	2.30139e-14	1.15246e-13
PFLU5033	PFLU5033	conserved_hypothetical_protein		10	0	45.029	Infinite	1.53283e-09	5.02005e-09
PFLU5088	PFLU5088	putative_chemotaxis_two-component_system,	3.1.1.61	0	0	163.809	Infinite	7.53667e-38	1.45254e-36
PFLU5089	PFLU5089	putative_chemotaxis_protein_CheD		0	0	22.6494	Infinite	1.71337e-05	3.7637e-05
PFLU5114	PFLU5114	conserved_hypothetical_protein		10	0	14.7934	Infinite	0.000651456	0.00118573
PFLU5134	PFLU5134	conserved_hypothetical_protein		10	0	12.654	Infinite	0.000106962	0.00021521
PFLU5135	PFLU5135	putative_aminotransferase		13	0	50.0866	Infinite	9.42812e-13	4.12234e-12
PFLU5338	PFLU5338	putative_ankyrin_domain_protein		13	0	7.7911	Infinite	0.0019704	0.00337265
PFLU5393	PFLU5393	putative_AsnC-family_regulatory_protein		9	0	25.1781	Infinite	2.84365e-08	8.27257e-08
PFLU5661	PFLU5661	putative_electron_transfer_flavoprotein_beta		1	0	27.7931	Infinite	1.3964e-08	4.16997e-08
PFLU5741	PFLU5741	putative_malonate_decarboxylase_acyl_carrier		7	0	18.4892	Infinite	1.86754e-06	4.53508e-06
PFLU5807	PFLU5807	conserved_hypothetical_protein		10	0	38.4911	Infinite	3.18061e-13	1.44459e-12
PFLU5811	PFLU5811	putative_cation_ABC_transport_system,		3	0	29.4357	Infinite	6.99387e-06	1.60694e-05
PFLU5824	rpiA	ribose-5-phosphate_isomerase_A	5.3.1.6	7	0	18.2083	Infinite	4.31795e-07	1.11793e-06
PFLU5856	ssuD	alkanesulfonate_monooxygenase	1.14.14.5	7	0	31.6724	Infinite	1.60543e-08	4.76989e-08
PFLU5878	PFLU5878	conserved_hypothetical_protein		10	0	205.38	Infinite	1.83081e-40	4.14158e-39
PFLU5907	PFLU5907	putative_exported_protein		3	0	6.59161	Infinite	0.00432375	0.00705756
PFLU5920	PFLU5920	putative_lipoprotein		3	0	52.3882	Infinite	4.30948e-08	1.23529e-07
PFLU5949	PFLU5949	putative_hydrolase		13	0	12.2109	Infinite	2.30386e-05	4.98828e-05
PFLU6014	PFLU6014	putative_membrane_protein		3	0	31.9208	Infinite	4.22542e-06	9.91574e-06
PFLU6015	PFLU6015	conserved_hypothetical_protein		10	0	30.7862	Infinite	4.4489e-08	1.27276e-07
PFLU6080	PFLU6080	putative_lipoprotein		3	0	87.7453	Infinite	1.0564e-16	6.23936e-16
PFLU6084	PFLU6084	conserved_hypothetical_protein		10	0	19.4727	Infinite	0.000457913	0.000852259
PFLU6115	srlR	glucitol_operon_repressor		9	0	104.722	Infinite	3.98597e-31	5.38106e-30
PFLU3196	PFLU3196	putative_2-hydroxyhepta-2,4-diene-1,7-dioate		6	0.799459	248.344	310.64	7.0336e-23	6.16914e-22
PFLU2275	PFLU2275	putative_exported_protein		3	0.799459	220.661	276.012	3.24604e-47	1.0225e-45
PFLU4061	PFLU4061	putative_outer_membrane_protein		3	0.573431	108.817	189.765	1.28608e-19	9.24554e-19
PFLU3238	PFLU3238	putative_general_secretory_pathway_protein_C		3	0.799459	144.996	181.368	2.35546e-34	3.84419e-33
PFLU0971	PFLU0971	putative_fusaric_acid_resistance_protein_fusion		0	1.37289	231.142	168.361	3.28322e-39	6.82141e-38
PFLU0354	PFLU0354	putative_exported_protein		3	0.799459	126.537	158.279	6.58416e-07	1.67361e-06
PFLU5142	PFLU5142	flavohemoprotein		1	0.799459	126.129	157.768	1.11709e-28	1.33028e-27
PFLU5902	PFLU5902	putative_GntR-family_regulatory_protein		9	1.37289	175.977	128.18	2.2405e-34	3.66678e-33
PFLU1210	PFLU1210	putative_ABC_transport_system,_membrane_protein		3	1.14686	143.937	125.505	1.14444e-32	1.68052e-31
PFLU5890	PFLU5890	putative_ABC_transport_system,_membrane_protein		0	0.573431	71.0609	123.922	1.10174e-12	4.78155e-12
PFLU0422	PFLU0422	conserved_hypothetical_protein		10	2.29372	275.122	119.946	4.9141e-47	1.53147e-45
PFLU5129	PFLU5129	putative_LysR-family_transcriptional_regulator		9	0.573431	66.3279	115.668	7.53013e-13	3.32222e-12
PFLU2798	PFLU2798	putative_alpha/beta_hydrolase		13	1.37289	150.96	109.958	2.84532e-35	4.8321e-34
PFLU2392	PFLU2392	putative_dioxygenase_system_reductase_component		7	1.37289	143.299	104.378	3.01817e-26	3.17477e-25
PFLU4249	PFLU4249	conserved_hypothetical_protein		10	1.94632	193.709	99.5257	9.13657e-41	2.10753e-39
PFLU4658	PFLU4658	putative_acyltransferase		13	1.94632	185.822	95.4733	6.40255e-40	1.42093e-38
PFLU4436	PFLU4436	flagellum-specific_ATP_synthase	3.6.3.14	0	0.573431	52.9063	92.2628	4.96387e-15	2.61959e-14
PFLU0120	PFLU0120	conserved_hypothetical_protein		10	1.72029	156.321	90.8689	5.12515e-28	5.95532e-27
PFLU0718	rscU	putative_type_III_secretion_protein		3	2.74578	216.835	78.9703	9.32642e-43	2.4072e-41
PFLU1590	PFLU1590	terminase,_ATPase_subunit		12	0.573431	44.3913	77.4135	2.3798e-15	1.28866e-14
PFLU2402	PFLU2402	putative_transposase		12	0.573431	40.8901	71.3079	1.41632e-11	5.54693e-11
PFLU0025	PFLU0025	putative_ABC_transport_system,_permease		3	2.51975	164.696	65.3621	3.66149e-24	3.47693e-23
PFLU3584	PFLU3584	putative_glutamine_ABC_transporter,_ATP-binding		3	4.11867	259.346	62.9685	2.45341e-39	5.13376e-38
PFLU2767	PFLU2767	putative_transmembrane_transport_protein		0	0.799459	50.1403	62.7178	4.70989e-12	1.93515e-11
PFLU3317	PFLU3317	phosphate_transport_system_permease_protein		3	0.799459	47.4493	59.3518	1.35898e-10	4.89084e-10
PFLU1810	PFLU1810	putative_membrane_protein		3	0.573431	33.8554	59.0401	1.00133e-09	3.33721e-09
PFLU2857A	PFLU2857A	conserved_hypothetical_phage-related_protein		12	4.24004	242.099	57.0983	1.59381e-36	2.87327e-35
PFLU6013	PFLU6013	putative_membrane_protein		3	2.74578	152.852	55.6681	3.45803e-24	3.29441e-23
PFLU3214	PFLU3214	putative_TetR-family_regulatory_protein		9	0.573431	31.4889	54.9131	9.02438e-09	2.73533e-08
PFLU4323	PFLU4323	conserved_hypothetical_protein		10	18.0903	975.435	53.9203	1.0079e-47	3.26259e-46
PFLU4643	PFLU4643	putative_allantoin_permease		3	6.41239	315.473	49.1974	2.83128e-51	1.07717e-49
PFLU1250	PFLU1250	putative_lipoprotein		3	0.799459	38.405	48.0387	3.53042e-07	9.20549e-07
PFLU3953	PFLU3953	putative_C4-dicarboxylate_transporter,_large		3	8.81077	422.713	47.9769	3.64899e-37	6.78713e-36
PFLU5865	PFLU5865	putative_AsnC-family_regulatory_protein		9	2.51975	119.612	47.4699	7.76593e-23	6.79113e-22
PFLU5099	PFLU5099	putative_membrane_protein		0	0.799459	37.4863	46.8897	8.33737e-10	2.79935e-09
PFLU1518	PFLU1518	putative_dehydrogenase		13	5.83896	268.12	45.9191	4.62912e-51	1.73859e-49
PFLU4456	PFLU4456	flagellar_basal-body_rod_protein		0	4.6921	210.751	44.9162	1.18109e-42	3.03508e-41
PFLU4014	PFLU4014	hypothetical_protein		8	1.37289	61.5086	44.8023	1.0034e-12	4.37097e-12
PFLU5430	PFLU5430	hypothetical_protein		8	0.573431	25.6861	44.7938	2.10746e-07	5.61511e-07
PFLU1876	PFLU1876	putative_transport-related_membrane_protein		0	3.89264	173.913	44.6773	1.30625e-29	1.63532e-28
PFLU5208	PFLU5208	conserved_hypothetical_protein		10	4.81347	213.236	44.2999	2.67995e-36	4.78714e-35
PFLU0699	czcA	cobalt-zinc-cadmium_resistance_membrane_protein		3	1.14686	50.335	43.8893	2.11673e-09	6.8255e-09
PFLU4553	PFLU4553	probable_cytochrome_C_oxidase_subunit	1.9.3.1	1	5.83896	252.938	43.3191	1.65866e-49	5.78459e-48
PFLU2073	PFLU2073	putative_membrane_protein		0	4.6921	202.376	43.1313	2.62887e-35	4.49055e-34
PFLU3264	PFLU3264	conserved_hypothetical_exported_protein		10	1.59892	68.5646	42.8819	2.68158e-15	1.44539e-14
PFLU3093	PFLU3093	putative_methyl_viologen_resistance_protein		0	0.799459	33.9528	42.4697	2.25059e-08	6.60633e-08
PFLU4250	PFLU4250	conserved_hypothetical_protein		10	1.37289	57.8878	42.1649	1.35596e-10	4.88296e-10
PFLU3875	PFLU3875	multidrug_resistance_protein_B		0	1.37289	57.7155	42.0394	3.62883e-09	1.14308e-08
PFLU6055	purE	phosphoribosylaminoimidazole_carboxylase	4.1.1.21	7	4.3447	181.91	41.8694	9.0182e-37	1.63584e-35
PFLU0990	algD	GDP-mannose_6-dehydrogenase	1.1.1.132	3	0.573431	23.6329	41.2132	8.7652e-10	2.93627e-09
PFLU2205	PFLU2205	putative_CoA_ligase		6	1.59892	61.6272	38.5431	8.99216e-14	4.25566e-13
PFLU3739	PFLU3739	ABC_transporter_periplasmic_binding_protein		3	1.94632	69.8939	35.9108	6.534e-16	3.64597e-15
PFLU2477	PFLU2477	conserved_hypothetical_protein		10	4.6921	167.094	35.6118	1.24212e-42	3.17798e-41
PFLU4956	PFLU4956	putative_membrane_protein		3	0.799459	28.3772	35.4955	6.25888e-10	2.13078e-09
PFLU0231	PFLU0231	conserved_hypothetical_protein		10	6.06499	214.186	35.3152	1.50385e-32	2.17557e-31
PFLU5739	PFLU5739	putative_malonate_decarboxylase,_gamma_subunit		7	9.61023	334.405	34.7968	6.44369e-49	2.18229e-47
PFLU4410	PFLU4410	putative_chemotaxis_protein		0	17.1695	562.414	32.7566	1.29963e-78	1.55399e-76
PFLU1174	PFLU1174	putative_phage_tail-related_protein		12	1.37289	44.4562	32.3815	2.48574e-10	8.78403e-10
PFLU0097	PFLU0097	putative_ABC_transport_system,_ATP-binding		3	0.573431	18.5541	32.3563	4.01469e-07	1.04218e-06
PFLU1128	PFLU1128	putative_aminotransferase		13	12.356	392.121	31.7352	3.69293e-61	2.04122e-59
PFLU4282	PFLU4282	putative_endonuclease		5	1.94632	59.3256	30.4809	2.44381e-09	7.82419e-09
PFLU3775	PFLU3775	putative_membrane_protein		3	2.51975	74.6057	29.6084	2.68199e-17	1.64888e-16
PFLU3643	PFLU3643	putative_outer_membrane_protein		3	1.94632	55.3165	28.4211	1.6871e-12	7.20461e-12
PFLU0119	PFLU0119	putative_amino_acid_activating_peptide_synthase		7	6.98582	195.536	27.9904	4.5833e-34	7.35715e-33
PFLU4411	PFLU4411	putative_chemotaxis_protein		0	11.4519	318.249	27.7901	1.05088e-43	2.79869e-42
PFLU0613	fis	DNA-binding_protein		2	5.49156	151.328	27.5565	1.10842e-29	1.39062e-28
PFLU4798	PFLU4798	putative_LysR-family_transcriptional_regulator		9	3.09318	84.3415	27.2669	3.53803e-19	2.44738e-18
PFLU1711	PFLU1711	conserved_hypothetical_protein		10	4.11867	109.714	26.6383	8.15267e-21	6.24399e-20
PFLU0560	PFLU0560	putative_urease/membrane_protein		0	1.72029	45.5908	26.5017	5.98976e-08	1.69373e-07
PFLU2043	PFLU2043	putative_ABC_transport_system,_ATP-binding		3	13.8335	361.408	26.1255	5.75417e-52	2.27795e-50
PFLU2165	PFLU2165	conserved_hypothetical_protein		10	1.14686	29.4793	25.7043	8.64069e-09	2.62446e-08
PFLU0982	algI	probable_poly(beta-D-mannuronate)_O-acetylase	2.3.1.-	0	4.01402	103.003	25.6608	1.89687e-12	8.02437e-12
PFLU4579	PFLU4579	putative_exported_protein		3	4.11867	105.251	25.5546	3.83046e-23	3.42114e-22
PFLU3528	PFLU3528	putative_3-oxoacyl_acyl_carrier_protein	1.1.1.100	6	0.799459	20.2828	25.3707	8.69237e-06	1.98243e-05
PFLU0139	PFLU0139	putative_exported_protein		3	2.51975	63.3996	25.1611	9.61143e-12	3.82304e-11
PFLU1483	PFLU1483	putative_membrane_protein		0	3.66661	92.089	25.1155	7.09578e-15	3.6922e-14
PFLU2576	PFLU2576	putative_amine_catabolism-related_protein		6	5.0395	126.28	25.058	7.57151e-29	9.10913e-28
PFLU4304	PFLU4304	LysR_family_transcription_regulatory_protein		9	0.573431	14.1992	24.7618	0.000207708	0.000402301
PFLU2469	PFLU2469	putative_dehydrogenase		13	2.17235	53.6414	24.6928	1.27316e-09	4.20252e-09
PFLU0576	PFLU0576	conserved_hypothetical_protein		10	6.63842	163.658	24.6531	4.33858e-15	2.30251e-14
PFLU2110	PFLU2110	conserved_hypothetical_protein		10	2.29372	56.4074	24.5921	1.38837e-09	4.56991e-09
PFLU4487	PFLU4487	putative_cobalamin_biosynthesis_aminotransferase		7	2.74578	67.3002	24.5104	5.98766e-14	2.87555e-13
PFLU0492	thiC	thiamine_biosynthesis_protein		7	0.799459	19.2456	24.0733	4.2041e-07	1.0899e-06
PFLU0427	PFLU0427	putative_membrane_protein		0	2.17235	51.3398	23.6333	3.58224e-08	1.03289e-07
PFLU2516	PFLU2516	conserved_hypothetical_protein		10	20.2627	476.321	23.5073	1.04334e-66	6.57306e-65
PFLU3324	PFLU3324	conserved_hypothetical_protein		10	1.37289	31.8671	23.2117	1.77874e-06	4.32972e-06
PFLU5548	argC	N-acetyl-gamma-glutamyl-phosphate_reductase	1.2.1.38	7	21.0621	488.045	23.1717	1.92891e-95	4.18573e-93
PFLU2672	PFLU2672	conserved_hypothetical_protein		10	0.573431	13.1832	22.9901	0.00306651	0.005122
PFLU4268	PFLU4268	putative_glutamine-binding_periplasmic_protein		3	5.49156	122.649	22.3341	1.60808e-24	1.54709e-23
PFLU5095	PFLU5095	putative_chemotaxis_two-component_system,		0	15.6585	348.205	22.2375	7.45297e-54	3.18737e-52
PFLU3039	PFLU3039	dolichyl-phosphate-mannose-protein		0	3.66661	81.1537	22.1331	3.76014e-16	2.13682e-15
PFLU6091	PFLU6091	putative_ABC_transport_system,_periplasmic		3	5.83896	127.955	21.914	2.99502e-19	2.08654e-18
PFLU4919	PFLU4919	conserved_hypothetical_protein		10	6.75979	146.336	21.648	1.15215e-31	1.59586e-30
PFLU2200	PFLU2200	putative_dehydrogenase		13	3.31921	71.7412	21.6139	1.31452e-11	5.17245e-11
PFLU3507	PFLU3507	conserved_hypothetical_protein		10	7.43788	160.492	21.5777	5.13773e-28	5.95532e-27
PFLU4482	PFLU4482	7_alpha-ribazole-5'-phosphate_phosphatase		7	0.573431	12.3082	21.4642	0.00210646	0.00359503
PFLU2132	PFLU2132	hypothetical_protein		8	0.799459	17.0088	21.2754	4.57629e-05	9.62746e-05
PFLU1298	PFLU1298	putative_tRNA_pseudouridine_synthase_D		2	7.3165	154.267	21.0848	4.40968e-33	6.65885e-32
PFLU0243	PFLU0243	conserved_hypothetical_protein		10	2.17235	45.1801	20.7978	3.50923e-08	1.01284e-07
PFLU5128	PFLU5128	Putative_ABC_transport_system,_periplasmic		3	4.91813	101.501	20.6382	7.09007e-18	4.53997e-17
PFLU4422	flhB	flagellar_biosynthetic_protein_flhb		0	3.31921	67.5374	20.3474	5.48117e-10	1.88243e-09
PFLU5679	sdaA	L-serine_dehydratase_1	4.3.1.17	7	12.7034	255.402	20.105	9.90619e-24	9.2421e-23
PFLU1678	kdpC	potassium-transporting_ATPase_C_chain	3.6.3.12	3	2.17235	43.6673	20.1014	1.81336e-06	4.41215e-06
PFLU3706	PFLU3706	putative_LysR_family_transcriptional_regulator		9	0.799459	15.9928	20.0046	7.1284e-05	0.000145829
PFLU2921	PFLU2921	_putative_membrane_protein		3	4.24004	84.4713	19.9223	8.32978e-14	3.96138e-13
PFLU1788	phnN	phosphorous_compounds_metabolism-related		7	36.7373	729.422	19.8551	4.96838e-112	1.81936e-109
PFLU0433	PFLU0433	conserved_hypothetical_protein		10	2.17235	43.0083	19.7981	1.35412e-08	4.0499e-08
PFLU5958	PFLU5958	putative_LysR-family_regulatory_protein		9	4.58745	90.2092	19.6643	1.02331e-14	5.26487e-14
PFLU2770	PFLU2770	putative_TetR_family_transcriptional_regulator		9	12.6867	249.156	19.6392	8.71133e-42	2.09179e-40
PFLU5618	PFLU5618	conserved_hypothetical_protein		10	1.94632	38.1778	19.6154	6.66059e-09	2.04638e-08
PFLU2329	PFLU2329	putative_amino_acid_transport-related_protein		0	2.86715	55.9431	19.5117	1.64713e-06	4.03958e-06
PFLU3794	PFLU3794	putative_glycosyl_transferase_family_protein		13	16.2654	302.959	18.626	6.99896e-42	1.70153e-40
PFLU3593	PFLU3593	putative_GFO/IDH/MocA-family_oxidoreductase		13	3.54524	65.8736	18.5809	9.44059e-12	3.76019e-11
PFLU3484	PFLU3484	two-component_system,_response_regulator		9	10.8617	200.831	18.4898	7.31342e-28	8.35269e-27
PFLU2265	PFLU2265	putative_AraC-family_regulatory_protein		9	1.72029	31.8022	18.4865	2.75746e-07	7.25457e-07
PFLU4845	PFLU4845	ABC_transport_system,_membrane_permease		3	11.3305	204.473	18.0462	5.35998e-34	8.55698e-33
PFLU1057	PFLU1057	putative_ABC_transport_system,_membrane_protein		3	34.2009	614.67	17.9724	2.98337e-96	6.99182e-94
PFLU0235	PFLU0235	putative_exported_protein		3	3.66661	65.8736	17.9658	4.32442e-12	1.78428e-11
PFLU3275	PFLU3275	6_2-oxo-hepta-3-ene-1,7-dioic_acid_hydratase		6	0.573431	10.1901	17.7704	0.0056942	0.00910295
PFLU5905	PFLU5905	putative_ABC_transport_system,_membrane_protein		3	4.01402	70.8338	17.6466	3.06717e-17	1.87388e-16
PFLU3224	PFLU3224	putative_non-ribosomal_peptide_synthetase		15	32.4973	570.291	17.5489	4.06667e-74	3.66564e-72
PFLU5411	PFLU5411	putative_lipoprotein		3	63.065	1105.25	17.5255	1.2687e-94	2.47778e-92
PFLU5696	PFLU5696	conserved_hypothetical_protein		10	5.49156	94.6726	17.2397	2.56821e-15	1.38683e-14
PFLU4442	PFLU4442	putative_two-component_system,_sensor_kinase		9	4.11867	70.8875	17.2113	2.77411e-20	2.04962e-19
PFLU0341	PFLU0341	putative_RNA-methyl_transferase		2	2.29372	38.8693	16.946	6.89605e-05	0.000141471
PFLU4517	PFLU4517	putative_exported_protein		3	1.37289	23.2222	16.9149	1.81492e-05	3.97369e-05
PFLU4349	PFLU4349	conserved_hypothetical_protein		10	15.1185	255.715	16.9141	1.2827e-30	1.69647e-29
PFLU3357	PFLU3357	putative_aldo/keto_reductase		13	7.43788	124.702	16.7659	1.22089e-15	6.7103e-15
PFLU4351	PFLU4351	LysR_family_regulatory_protein		9	9.61023	158.633	16.5067	9.1075e-21	6.92099e-20
PFLU4607	PFLU4607	nitrate-binding_proteint		3	0.573431	9.36879	16.3381	0.00204342	0.00349152
PFLU2395	PFLU2395	conserved_hypothetical_protein		10	5.83896	94.2921	16.1488	2.71909e-06	6.5025e-06
PFLU5897	PFLU5897	putative_iron-sulfur_binding_oxidoreductase		13	28.1526	454.331	16.1382	1.42076e-58	7.23845e-57
PFLU2527	PFLU2527	putative_ABC_transport_system,_membrane_protein		3	8.58474	134.6	15.679	6.01258e-28	6.93459e-27
PFLU1417	PFLU1417	putative_hydroxymethylglutaryl-CoA_lyase		13	8.58474	133.456	15.5457	3.51182e-24	3.34022e-23
PFLU2920	PFLU2920	putative_exported_protein		3	2.51975	39.0103	15.4818	3.58625e-09	1.13028e-08
PFLU1790	PFLU1790	putative_LysR-family_regulatory_protein		9	1.94632	30.0085	15.4181	2.45022e-05	5.27789e-05
PFLU3753	PFLU3753	putative_DNA_binding_protein		13	2.74578	41.6902	15.1834	2.39978e-07	6.35927e-07
PFLU5586	PFLU5586	putative		7	10.9831	162.934	14.8349	1.14677e-30	1.52012e-29
PFLU0964	PFLU0964	conserved_hypothetical_protein		10	16.0226	237.593	14.8286	6.17252e-30	7.81097e-29
PFLU5028	PFLU5028	phosphotransferase_system,_IIBC_component		0	19.4465	285.14	14.6628	2.13226e-46	6.31142e-45
PFLU4152	PFLU4152	hypothetical_protein		8	50.3449	737.495	14.6489	9.59319e-59	4.97402e-57
PFLU1602	PFLU1602	putative_transport-related,_membrane_protein		0	6.06499	88.0586	14.5192	3.13575e-14	1.54389e-13
PFLU4983	PFLU4983	putative_two-component_system,_sensor_kinase		9	15.918	228.992	14.3858	2.46425e-32	3.53008e-31
PFLU2324	PFLU2324	putative_glutamine_amidotransferase		7	5.0395	71.7849	14.2444	1.91932e-11	7.46204e-11
PFLU3116	PFLU3116	putative_transcriptional_regulator_(lacI		9	28.0312	398.454	14.2146	2.46295e-26	2.60477e-25
PFLU4854	PFLU4854	LysE-type_translocator		3	8.01131	113.691	14.1913	2.24469e-16	1.29701e-15
PFLU4015	PFLU4015	putative_ABC_transport_system,_extracellular		3	4.3447	59.941	13.7964	6.58107e-09	2.023e-08
PFLU5676	PFLU5676	conserved_hypothetical_protein		10	17.7429	244.197	13.7631	1.24491e-09	4.11387e-09
PFLU2522	PFLU2522	putative_exported_protein		3	13.0508	177.599	13.6082	2.20203e-18	1.46112e-17
PFLU2128	PFLU2128	putative_membrane_protein		0	1.59892	21.7419	13.5979	0.00603389	0.00961713
PFLU3075	PFLU3075	putative_two-component_system_sensor_kinase		9	11.3305	152.582	13.4664	2.01041e-18	1.33563e-17
PFLU3973	PFLU3973	putative_helicase/glycosylase		13	8.81077	118.197	13.4151	4.8934e-17	2.94056e-16
PFLU3452	PFLU3452	putative_helix-turn-helix_transcriptional		9	1.37289	18.1434	13.2155	0.000162859	0.00032009
PFLU5187	PFLU5187	putative_amino_acid_transport,_membrane_protein		3	12.7034	164.317	12.9349	1.66121e-22	1.42296e-21
PFLU2126	PFLU2126	[utative_peptidase		2	1.37289	17.603	12.8219	0.00360454	0.00596601
PFLU3635	PFLU3635	putative_amino_acid_efflux_protein		0	12.2514	156.774	12.7965	1.88566e-20	1.40204e-19
PFLU2240	PFLU2240	putative_regulatory_protein		9	6.63842	83.3255	12.552	1.82508e-16	1.06188e-15
PFLU0146	PFLU0146	conserved_hypothetical_membrane_protein		3	1.14686	14.1992	12.3809	0.000841428	0.0015067
PFLU5635	PFLU5635	putative_ABC_transport_system,_membrane_protein		3	2.17235	26.475	12.1873	4.19392e-05	8.84209e-05
PFLU0360	PFLU0360	conserved_hypothetical_protein		10	8.58474	104.603	12.1848	4.39365e-14	2.13453e-13
PFLU0254	tauB	taurine_ABC_transport_system,_ATP-binding		3	7.33323	88.4368	12.0597	4.43146e-14	2.15111e-13
PFLU0844	sspA	stringent_starvation_protein_A		0	24.26	290.057	11.9562	5.44749e-47	1.67983e-45
PFLU0158	PFLU0158	hypothetical_protein		8	6.29102	74.9615	11.9156	6.30674e-10	2.14459e-09
PFLU3645	PFLU3645	HlyD-family_secretion_protein		3	9.50557	112.946	11.8821	7.81554e-08	2.17742e-07
PFLU3468	PFLU3468	putative_membrane_protein		0	2.74578	32.6235	11.8813	1.14148e-07	3.13106e-07
PFLU2728	PFLU2728	putative_membrane_protein		0	5.26553	61.7458	11.7264	1.19314e-12	5.16291e-12
PFLU3291	PFLU3291	putative_aldehyde_dehydrogenase		6	5.14416	60.2006	11.7027	1.87063e-12	7.92481e-12
PFLU1261	PFLU1261	conserved_hypothetical_protein		10	20.1413	234.482	11.6418	1.10732e-30	1.47115e-29
PFLU1160	PFLU1160	putative_electron_transpor-related_protein		1	1.37289	15.9067	11.5863	0.000382859	0.000719426
PFLU2220	PFLU2220	putative_ABC_transport_system,_exported_protein		3	8.23734	95.4178	11.5836	9.68876e-21	7.35317e-20
PFLU3044	PFLU3044	putative_phage_integrase/recombinase		12	4.57072	52.2797	11.4379	8.41642e-11	3.09165e-10
PFLU3901	PFLU3901	putative_fimbriae-related_protein		3	52.8646	603.564	11.4172	2.11494e-25	2.10025e-24
PFLU0423	PFLU0423	putative_fatty_acid_biosynthesis-related		7	1.37289	15.496	11.2872	0.000595071	0.00108988
PFLU2202	PFLU2202	putative_TonB-dependent_receptor		0	1.14686	12.9348	11.2784	0.00241485	0.00409037
PFLU5664	PFLU5664	putative_oxidoreductase		13	157.69	1775.32	11.2583	1.47318e-172	2.15784e-169
PFLU3147	PFLU3147	putative_family_S58_unassigned_peptidase		13	13.2936	148.778	11.1918	1.46661e-22	1.26181e-21
PFLU5879	PFLU5879	putative_ubiquinone_biosynthesis-related		7	10.079	112.719	11.1835	1.80117e-18	1.20194e-17
PFLU4441	PFLU4441	two-component_response_regulator		9	8.93214	99.4269	11.1314	8.87364e-14	4.20296e-13
PFLU2437	PFLU2437	putative_exported_protein		3	14.6497	163.031	11.1286	2.44825e-19	1.71788e-18
PFLU6010	PFLU6010	putative_serine/threonine_protein_kinase		9	5.83896	64.5879	11.0615	1.09786e-08	3.30202e-08
PFLU0239	PFLU0239	putative_amino_acid_ABC_transport_system,		3	3.54524	39.064	11.0187	2.21795e-08	6.51705e-08
PFLU3262	PFLU3262	putative_amidase		13	7.88993	86.8054	11.002	4.10796e-11	1.56798e-10
PFLU3653	PFLU3653	putative_two-component_response_regulator		9	12.0253	131.672	10.9496	1.62363e-21	1.29779e-20
PFLU3916	PFLU3916	putative_hydrolase		13	27.9433	300.981	10.7711	2.11676e-43	5.56147e-42
PFLU5423	PFLU5423	putative_penicillin-binding_protein		3	6.06499	64.4693	10.6297	1.95187e-13	8.99765e-13
PFLU3380	PFLU3380	conserved_hypothetical_protein		10	31.003	328.138	10.5841	4.52166e-37	8.33095e-36
PFLU5015	PFLU5015	putative_membrane_protein		0	13.6242	143.471	10.5306	2.23859e-21	1.77723e-20
PFLU1130	PFLU1130	conserved_hypothetical_protein		10	56.2005	588.889	10.4783	1.16331e-45	3.29267e-44
PFLU2231	PFLU2231	putative_ABC_transport_system,_exported		3	4.6921	49.1568	10.4765	7.11531e-08	1.99945e-07
PFLU5016	PFLU5016	probable_membrane_transport_protein		3	11.3305	118.359	10.446	1.30785e-19	9.39054e-19
PFLU2536	PFLU2536	putative_carbon-nitrogen_hydrolase		6	1.94632	20.294	10.4269	5.48792e-05	0.000114061
PFLU2828	PFLU2828	putative_membrane_protein		0	5.71759	59.5091	10.4081	3.06742e-14	1.51535e-13
PFLU3701	PFLU3701	putative_LysR-family_transcriptional_regulator		9	4.6921	48.4004	10.3153	1.77859e-10	6.33481e-10
PFLU4372	PFLU4372	ribosomal_large_subunit_pseudouridine_synthase	4.2.1.70	2	1.72029	17.6354	10.2514	0.000452574	0.000842858
PFLU0024	aroE	shikimate_dehydrogenase	1.1.1.25	7	7.3165	74.8865	10.2353	3.7417e-12	1.5504e-11
PFLU2718	PFLU2718	putative_AraC-family_transcriptional_regulator		9	12.4607	127.457	10.2288	6.93004e-16	3.85594e-15
PFLU1717	ohrR	organic_hydroperoxide_resistance_transcriptional		9	5.26553	53.8037	10.2181	9.3258e-12	3.71701e-11
PFLU2068	PFLU2068	putative_acetyltransferase		13	8.81077	89.6251	10.1722	8.92297e-16	4.93205e-15
PFLU5639	PFLU5639	putative_membrane_protein		3	5.83896	59.358	10.1659	9.90159e-10	3.30184e-09
PFLU4976	PFLU4976	putative_HlyD-family_secretion_protein		3	5.96034	60.3304	10.122	9.47325e-08	2.61934e-07
PFLU4582	PFLU4582	putative_LysR-family_transcriptional_regulator		9	74.4834	750.771	10.0797	1.45819e-41	3.47297e-40
PFLU0312	PFLU0312	putative_amino_acid_ABC_transport_system,		3	4.3447	43.7647	10.0731	1.25373e-07	3.41814e-07
PFLU1246	PFLU1246	putative_membrane_protein		3	14.7711	148.757	10.0708	1.45096e-14	7.37951e-14
PFLU1310	hisQ	histidine_ABC_transport_system,_permease		3	7.21185	72.2492	10.0181	1.03942e-12	4.51776e-12
PFLU6100	PFLU6100	putative_exported_protein		3	14.0763	140.187	9.9591	1.75922e-18	1.17528e-17
PFLU5808	PFLU5808	putative_oxidoreductase		13	2.51975	24.9185	9.88929	0.000165829	0.000325057
PFLU1600	PFLU1600	hypothetical_protein		8	2.17235	21.2988	9.80451	0.00021751	0.000420314
PFLU2424	PFLU2424	putative_type_II_secretion_pathway_protein_E		3	2.97181	28.9926	9.75587	0.000476521	0.000884089
PFLU3678	PFLU3678	putative_protein-tyrosine_phosphatase		2	1.14686	11.1736	9.74278	0.000474392	0.000881251
PFLU3868	PFLU3868	pH_adaptation_potassium_efflux_system_protein_F		0	22.1923	214.868	9.68211	2.35928e-38	4.62308e-37
PFLU1829	PFLU1829	conserved_hypothetical_protein		10	2.17235	20.9531	9.64535	4.3166e-05	9.09747e-05
PFLU4491	PFLU4491	putative_cob(I)yrinic_acid_a,c-diamide	2.5.1.17	7	16.596	159.098	9.58651	2.38858e-18	1.58132e-17
PFLU5906	PFLU5906	putative_ABC_transport_system,_ATP-binding		3	9.0368	86.5133	9.57345	1.56004e-09	5.10062e-09
PFLU3297	PFLU3297	putative_acetyl-CoA_acetyltransferase		13	8.46337	81.0026	9.57097	5.70087e-09	1.76075e-08
PFLU1419	PFLU1419	putative_membrane_protein		0	2.51975	24.0435	9.54203	6.28296e-05	0.000129711
PFLU2937	PFLU2937	putative_aerobic_respiration_sensor-response		9	9.95763	94.4779	9.48799	7.94347e-13	3.49668e-12
PFLU3862	PFLU3862	putative_integral_membrane_protein		0	5.26553	49.5025	9.40124	3.68426e-09	1.15992e-08
PFLU0051	PFLU0051	putative_membrane-bound_protein		3	5.26553	49.4701	9.39508	8.10409e-09	2.46787e-08
PFLU0163	PFLU0163	putative_lipoprotein		3	10.9831	102.755	9.35569	1.12414e-12	4.87515e-12
PFLU0387	PFLU0387	putative_ubiquinone_biosynthesis-related		0	29.7515	277.349	9.32218	2.38065e-27	2.61693e-26
PFLU0717	rscT	putative_type_III_secretion_protein		3	13.3815	124.335	9.29159	1.78706e-11	6.96632e-11
PFLU2753	PFLU2753	putative_EAL/GGDEF_domain_signalling_protein		0	28.1693	260.329	9.24157	7.49846e-27	8.09088e-26
PFLU4453	PFLU4453	flagellar_P-ring_protein_precuror		0	28.9688	267.505	9.23424	3.36131e-47	1.05315e-45
PFLU5117	PFLU5117	putative_cytochrome_C		1	3.09318	28.1176	9.09017	3.01008e-05	6.43416e-05
PFLU1342	livF1	high-affinity_branched-chain_amino_acid_ABC		3	28.4833	257.962	9.05662	3.32352e-43	8.65446e-42
PFLU3840	PFLU3840	putative_membrane_protein		0	72.9012	651.391	8.93525	2.46148e-70	1.78047e-68
PFLU2836	PFLU2836	putative_phage-related_protein		12	3.89264	34.7629	8.93041	6.33196e-06	1.46001e-05
PFLU2931	PFLU2931	HlyD_family_secretion_protein		3	5.49156	48.9945	8.92179	8.64164e-07	2.17116e-06
PFLU4367	PFLU4367	conserved_hypothetical_protein		10	1.94632	17.3221	8.89994	0.000797602	0.00143348
PFLU0407	PFLU0407	putative_fimbriae-related_protein_(pseudogene)		11	79.435	704.362	8.86715	3.97038e-84	6.28716e-82
PFLU4992	PFLU4992	putative_6-O-methylguanine_DNA_methyltransferase		13	13.6242	120.531	8.8468	1.67259e-15	9.10752e-15
PFLU2511	insC	putative_transposase		12	29.1781	257.302	8.81834	3.45477e-17	2.09974e-16
PFLU4775	PFLU4775	putative_multidrug_resistance_protein		0	3.66661	32.3102	8.812	0.000413062	0.000772711
PFLU1416	PFLU1416	putative_CoA_transferase_family_protein		13	3.89264	34.0177	8.73897	4.15011e-09	1.30238e-08
PFLU0129	PFLU0129	putative_ABC_transport_system,_permease		3	23.0084	200.529	8.71544	2.4897e-18	1.6427e-17
PFLU1013	PFLU1013	putative_exported_protein		3	11.3305	98.5519	8.69791	9.69436e-14	4.5769e-13
PFLU3115	PFLU3115	putative_carbohydrate_kinase		6	19.5679	169.256	8.64969	2.70446e-18	1.78039e-17
PFLU5086	PFLU5086	hypothetical_protein		8	7.33323	62.8267	8.56741	2.04734e-09	6.61265e-09
PFLU5650	soxD	sarcosine_oxidase_delta_subunit	1.5.3.1	7	63.9858	546.799	8.54563	3.67442e-55	1.66887e-53
PFLU1045	PFLU1045	putative_membrane_protein		0	39.2571	335.475	8.54559	3.64271e-32	5.1428e-31
PFLU5274	PFLU5274	conserved_hypothetical_protein		10	9.26282	79.0892	8.53835	6.42084e-11	2.40075e-10
PFLU5302	PFLU5302	putative_dehydrogenase		13	89.1164	753.756	8.4581	1.72993e-70	1.283e-68
PFLU5812	PFLU5812	putative_LysR-family_regulatory_protein		9	39.0311	327.759	8.39738	7.85879e-37	1.43441e-35
PFLU5037	PFLU5037	putative_multiphosphoryl_transfer_protein		13	9.61023	80.5483	8.38152	2.02769e-11	7.86249e-11
PFLU5957	PFLU5957	putative_methyl-accepting_chemotaxis_protein		0	38.4576	319.362	8.30427	2.27345e-31	3.11218e-30
PFLU5029	PFLU5029	hypothetical_protein		8	4.6921	38.556	8.21723	1.18572e-05	2.65765e-05
PFLU3247	PFLU3247	putative_outer_membrane_adhesin_activator		3	7.78528	63.7342	8.1865	1.34352e-06	3.32279e-06
PFLU3274	PFLU3274	putative_permease_transmembrane_protein		0	9.3842	76.4631	8.14807	4.40417e-13	1.97429e-12
PFLU1093	PFLU1093	putative_fimbrial_outer_membrane_usher_protein		3	33.8702	275.966	8.14775	1.31948e-32	1.92309e-31
PFLU2528	PFLU2528	putative_ABC_transport_system,_ATP-binding		3	1.94632	15.712	8.07267	0.00168005	0.00289768
PFLU5200	PFLU5200	conserved_hypothetical_protein		10	74.6383	600.126	8.04046	1.30564e-71	1.00655e-69
PFLU1908	PFLU1908	putative_chloride_transport-related_membrane		0	8.01131	64.3395	8.03109	1.80175e-12	7.63855e-12
PFLU3896	PFLU3896	putative_type-b_cytochrome		7	26.0849	209.326	8.02479	4.23858e-09	1.32944e-08
PFLU3603	PFLU3603	conserved_hypothetical_protein		10	4.81347	38.4587	7.9898	1.03656e-05	2.34216e-05
PFLU5948	xerC	tyrosine_recombinase		0	79.5397	635.397	7.98843	6.25157e-53	2.59773e-51
PFLU4169	PFLU4169	conserved_hypothetical_exported_protein		10	8.23734	65.3119	7.92876	3.14673e-09	9.95502e-09
PFLU5713	PFLU5713	putative_exported_cytochrome_c'		1	13.3815	105.079	7.85253	2.97802e-19	2.07717e-18
PFLU1221	wspC	putative_chemotaxis-related_methyltransferase		0	2.51975	19.7536	7.83949	0.000691471	0.00125273
PFLU4419	PFLU4419	putative_flagellar_biosynthesis_protein		0	101.385	792.02	7.81204	7.8623e-82	1.02367e-79
PFLU3467	PFLU3467	putative_beta-lactamase_family_protein		3	21.2881	166.198	7.80706	1.37361e-18	9.28253e-18
PFLU2815	PFLU2815	putative_membrane_protein		0	18.0736	141.02	7.80253	3.3971e-14	1.66566e-13
PFLU2724	PFLU2724	putative_membrane_protein		3	8.35871	65.0635	7.78391	3.98794e-08	1.14536e-07
PFLU2467	PFLU2467	putative_AraC-family_regulatory_protein		9	25.9802	201.728	7.76468	1.34982e-21	1.08041e-20
PFLU1390	PFLU1390	conserved_hypothetical_protein		10	9.95763	76.7876	7.71143	2.20403e-08	6.47937e-08
PFLU2037	PFLU2037	putative_ABC_transport_system,_membrane_protein		3	28.6047	218.715	7.64613	1.2539e-23	1.1606e-22
PFLU4687	PFLU4687	hypothetical_protein		8	4.11867	31.2405	7.58509	0.000151476	0.000299324
PFLU2130	PFLU2130	conserved_hypothetical_protein		10	51.3703	386.879	7.53117	3.13911e-35	5.31563e-34
PFLU0164	PFLU0164	putative_lipoprotein		3	12.9294	97.0816	7.50857	1.7421e-12	7.41786e-12
PFLU0328	hisH	imidazole_glycerol_phosphate_synthase_subunit	2.4.2.-	7	18.8898	141.322	7.48139	1.52768e-17	9.65553e-17
PFLU0776	PFLU0776	putative_type_IV_pilus_related_protein		3	22.209	166.098	7.47888	0.000390023	0.000732184
PFLU1721	PFLU1721	conserved_hypothetical_protein		10	2.97181	22.1201	7.44332	0.00483063	0.00781842
PFLU2604	PFLU2604	hypothetical_protein		8	5.26553	38.9667	7.40034	0.00202774	0.00346877
PFLU1117	PFLU1117	putative_acetyltransferase		13	7.78528	57.2936	7.35922	1.78228e-09	5.79166e-09
PFLU2699	PFLU2699	putative_exported_protein		3	174.947	1286.33	7.35269	6.86127e-41	1.58894e-39
PFLU5684	betI	HTH-type_transcriptional_regulator_TetR-family		9	86.1614	633.128	7.34816	1.48145e-47	4.74306e-46
PFLU4409	PFLU4409	putative_chromosome_partitioning_protein		0	30.8984	227.025	7.34747	1.06418e-22	9.23705e-22
PFLU3091	PFLU3091	putative_amino_acid_permease		3	32.7233	239.539	7.32014	1.30292e-16	7.64144e-16
PFLU1007	PFLU1007	putative_transport-related_membrane_protein		0	4.3447	31.5213	7.25513	0.0005543	0.00101967
PFLU0069	metI	D-methionine_ABC_transport_system,_permease		3	9.95763	72.1094	7.24162	8.8667e-11	3.25297e-10
PFLU1373	PFLU1373	putative_hemolysin-like_protein		0	146.652	1061.05	7.23515	6.08734e-75	5.75253e-73
PFLU1543	PFLU1543	conserved_hypothetical_protein		10	88.6811	640.666	7.22438	2.06035e-29	2.54674e-28
PFLU5817	PFLU5817	conserved_hypothetical_membrane_protein		0	7.55925	54.4303	7.20048	2.68273e-07	7.07385e-07
PFLU5800	PFLU5800	putative_ECF-sigma_factor		9	11.3138	81.4345	7.19781	5.7248e-10	1.9592e-09
PFLU1404	PFLU1404	putative_membrane_protein		0	10.2883	73.9679	7.18951	2.39708e-09	7.67877e-09
PFLU4841	PFLU4841	conserved_hypothetical_protein		10	31.3672	225.512	7.18944	4.67638e-22	3.859e-21
PFLU5040	PFLU5040	PTS_system,_sucrose-specific_IIBC_component	2.7.1.69	0	23.4605	168.586	7.18594	6.02753e-18	3.87229e-17
PFLU3959	PFLU3959	putative_membrane_protein		0	16.8221	120.628	7.17084	2.78673e-14	1.38134e-13
PFLU1112	PFLU1112	putative_two-component_system,_sensor_kinase		9	40.0565	287.009	7.16509	4.60517e-34	7.37205e-33
PFLU3087	PFLU3087	putative_acetohydroxyacid_synthase	4.1.3.18	7	10.9831	78.4951	7.14689	2.46152e-13	1.12672e-12
PFLU5665	PFLU5665	conserved_hypothetical_protein		10	45.7909	326.798	7.13675	8.43161e-38	1.6197e-36
PFLU4950	PFLU4950	enoyl-CoA_hydratase/isomerase_family_protein		13	64.0905	456.795	7.12734	6.41655e-39	1.30991e-37
PFLU1765	ccmH	cytochrome_C_biogenesis_protein_precursor		7	3.89264	27.642	7.1011	0.000219248	0.000423533
PFLU2116	PFLU2116	putative_6-pyruvoyl_tetrahydrobiopterin		6	8.35871	59.3469	7.1	1.5548e-06	3.82434e-06
PFLU3676	udg	putative_nucleotide_sugar_dehydrogenase		7	5.26553	37.2917	7.08222	1.56972e-09	5.12081e-09
PFLU4866	PFLU4866	putative_membrane_protein		0	16.596	117.03	7.05167	5.49171e-11	2.06388e-10
PFLU1525	PFLU1525	putative_lipoprotein		3	23.9293	168.639	7.04741	4.66545e-23	4.14793e-22
PFLU3690	PFLU3690	conserved_hypothetical_protein		10	36.0425	253.414	7.03097	2.09517e-19	1.47543e-18
PFLU2553	viscB	putative_non-ribosomal_peptide_synthetase		15	6.86445	48.2057	7.02251	6.79171e-08	1.91311e-07
PFLU0411	aroK	shikimate_kinase_I	2.7.1.71	7	107.588	755.345	7.02074	7.38381e-84	1.13847e-81
PFLU5839	PFLU5839	putatuve_regulatory_protein		9	14.9804	104.462	6.97324	6.53407e-15	3.41813e-14
PFLU0402	priA	primosomal_protein_N'		2	11.1045	76.961	6.93062	2.93042e-10	1.0281e-09
PFLU2433	PFLU2433	putative_outer_membrane_protein		3	19.0111	131.64	6.92434	5.26313e-12	2.1504e-11
PFLU1864	PFLU1864	conserved_hypothetical_protein		10	23.3558	161.53	6.91603	2.88972e-14	1.42997e-13
PFLU0300	wssA	putative_cell_morphology-related_protein		0	6.86445	47.428	6.90923	3.84561e-09	1.20942e-08
PFLU1550	PFLU1550	putative_ABC_transport_system,_ATP-binding		3	107.885	743.145	6.88832	3.99738e-70	2.82176e-68
PFLU3865	PFLU3865	putative_pH_adaptation_potassium_efflux_protein		0	3.31921	22.7792	6.86282	0.0036145	0.00597723
PFLU5616	PFLU5616	conserved_hypothetical_protein		10	17.2909	118.554	6.85645	3.99071e-13	1.79582e-12
PFLU5663	PFLU5663	putative_iron-binding_membrane_protein		3	16.1273	110.524	6.85326	1.52956e-15	8.35976e-15
PFLU4069	PFLU4069	putative_outer_membrane_protein		3	11.2259	76.7339	6.83545	7.0342e-08	1.97858e-07
PFLU3181	PFLU3181	conserved_hypothetical_protein		10	6.29102	42.9434	6.82614	2.39559e-05	5.17162e-05
PFLU3138	PFLU3138	conserved_hypothetical_protein		10	26.2063	177.446	6.77114	2.72903e-17	1.67428e-16
PFLU0570	PFLU0570	putative_membrane_protein		3	5.37018	36.3081	6.76106	1.92167e-06	4.65828e-06
PFLU5113	PFLU5113	putative_B-type_cytochrome		1	7.09048	47.7413	6.73316	0.000108388	0.000217854
PFLU4980	PFLU4980	conserved_hypothetical_protein		10	1872.54	12561.1	6.70804	1.49853e-87	2.66057e-85
PFLU4999	PFLU4999	single-stranded-DNA-specific_exonuclease	3.1.-.-	5	34.8957	233.347	6.68699	7.78054e-21	5.9746e-20
PFLU3870	PFLU3870	putative_dihydrofolate_reductase		7	66.5056	444.13	6.67808	1.87978e-37	3.55278e-36
PFLU4429	PFLU4429	flagellar_basal_body-associated_protein_FliL		0	49.7714	329.932	6.62894	1.44003e-39	3.05694e-38
PFLU0978	PFLU0978	hypothetical_protein		8	23.5652	156.073	6.62303	6.18054e-16	3.45203e-15
PFLU3344	PFLU3344	hypothetical_protein		8	43.2544	286.308	6.61917	2.63314e-18	1.73539e-17
PFLU5112	PFLU5112	conserved_hypothetical_protein		10	5.26553	34.7416	6.59793	0.00164976	0.00284795
PFLU5373	PFLU5373	putative_hydrolase		13	23.2345	152.636	6.5694	3.11681e-18	2.04038e-17
PFLU4439	PFLU4439	flagellar_M-ring_protein		0	72.0851	473.079	6.56278	1.13364e-58	5.8263e-57
PFLU2104	PFLU2104	putative_epimerase		13	11.7826	77.1121	6.54459	1.52408e-10	5.4682e-10
PFLU4700	PFLU4700	thymidylate_kinase	2.7.4.9	7	5.83896	38.1454	6.53291	6.88105e-06	1.58164e-05
PFLU3387	PFLU3387	hypothetical_protein		8	25.3022	162.664	6.42887	1.97594e-19	1.39819e-18
PFLU0490	kdtA	3-deoxy-d-manno-octulosonic-acid_transferase	2.-.-.-	3	29.8729	191.981	6.42661	1.82763e-18	1.21821e-17
PFLU5854	ssuB	putative_aliphatic_sulfonates_ABC_transport		3	10.5311	67.6571	6.42453	4.24519e-06	9.953e-06
PFLU4801	PFLU4801	putative_LysR-family_transcriptional_regulatory		9	45.8955	294.552	6.41789	7.76166e-27	8.34414e-26
PFLU3198	PFLU3198	putative_acyl_CoA_oxidase		13	20.2627	129.651	6.39854	4.2102e-14	2.05221e-13
PFLU0961	PFLU0961	putative_exported_protein		3	19.5846	124.853	6.37509	5.38351e-11	2.02582e-10
PFLU5038	PFLU5038	maltoporin		3	8.01131	51.0153	6.36791	1.33876e-05	2.98129e-05
PFLU2632	PFLU2632	putative_binding-protein-dependent_transporter		3	21.6356	137.648	6.36214	9.45034e-11	3.45412e-10
PFLU0690	PFLU0690	hypothetical_protein		8	9.61023	61.0219	6.34968	5.92491e-07	1.51391e-06
PFLU2666	PFLU2666	putative_cobalamin_biosynthesis_protein		7	20.8194	132.104	6.34525	3.15035e-13	1.43195e-12
PFLU4010	PFLU4010	conserved_hypothetical_protein		10	44.6273	283.098	6.34361	7.59009e-29	9.11277e-28
PFLU3187	PFLU3187	putative_symport_protein		3	21.5142	136.34	6.33723	1.35812e-15	7.43666e-15
PFLU2404	PFLU2404	putative_transport-related_membrane_protein		0	27.4745	173.805	6.32606	7.64013e-14	3.65416e-13
PFLU1211	PFLU1211	putative_ABC_transport_system,_membrane_protein		3	10.4097	65.7225	6.31359	3.37937e-08	9.78248e-08
PFLU2303	PFLU2303	putative_porin_precursor		3	23.2345	146.519	6.30612	4.52275e-14	2.19179e-13
PFLU2786	PFLU2786	putative_catabolic_threonine_dehydratase		6	55.1416	346.584	6.28534	7.09697e-34	1.12381e-32
PFLU0945	murD	UDP-N-acetylmuramoylalanine--D-glutamate_ligase	6.3.2.9	0	103.992	652.914	6.27849	7.38465e-51	2.7384e-49
PFLU3305	PFLU3305	putative_oxidoreductase		13	6.51705	40.7066	6.24618	1.10262e-06	2.7432e-06
PFLU5613	PFLU5613	putative_biotin_biosynthesis-related_protein		7	64.9067	405.021	6.24005	2.15862e-25	2.13638e-24
PFLU5836	PFLU5836	conserved_hypothetical_protein		10	19.3418	119.84	6.19587	1.79108e-12	7.60984e-12
PFLU4642	PFLU4642	phosphoadenosine_phosphosulfate_reductase		7	213.945	1325.13	6.19379	2.06248e-100	5.49275e-98
PFLU5136	PFLU5136	protoheme_IX_farnesyltransferase		0	73.0059	451.64	6.18635	3.96713e-39	8.21321e-38
PFLU5246	PFLU5246	conserved_hypothetical_protein		10	11.6779	71.9796	6.16373	3.27793e-09	1.03477e-08
PFLU0331	hisF	imidazole_glycerol_phosphate_synthase_subunit	4.1.3.-	7	33.9916	209.227	6.15527	2.85366e-18	1.8765e-17
PFLU5892	PFLU5892	putative_sinc-binding_oxidoreductase		13	51.8558	317.494	6.12262	1.46092e-40	3.33056e-39
PFLU3298	PFLU3298	putative_AMP-binding_enzyme		13	10.1837	62.2538	6.11311	1.72292e-10	6.14775e-10
PFLU3405	PFLU3405	putative_dihydrodipicolinate_synthase		7	17.1528	104.483	6.09134	1.07972e-08	3.25083e-08
PFLU1403	PFLU1403	conserved_hypothetical_protein		10	32.0452	195.072	6.08739	5.57484e-21	4.29776e-20
PFLU4551	PFLU4551	putative_aerotaxis_sensor_receptor		0	44.5059	270.692	6.08217	2.44221e-33	3.73601e-32
PFLU5103	PFLU5103	hypothetical_protein		8	20.5933	124.93	6.0665	1.03899e-11	4.12429e-11
PFLU3457	PFLU3457	conserved_hypothetical_protein		10	12.1467	73.4711	6.04865	0.000298408	0.000566916
PFLU2803	PFLU2803	putative_cytochrome_C_aldehyde_dehydrogenase		7	29.9943	181.358	6.04643	5.26854e-26	5.45378e-25
PFLU5356	PFLU5356	putative_ABC_transport_system,_outer_membrane		3	61.014	367.644	6.02557	2.69718e-30	3.51172e-29
PFLU5110	PFLU5110	putative_two-component_system,_sensor_kinase		9	42.9237	258.017	6.01106	1.47983e-23	1.36326e-22
PFLU5484	PFLU5484	putative_rhamnose_biosynthesis-related_protein		7	49.7881	299.219	6.00985	1.17194e-23	1.08991e-22
PFLU6068	PFLU6068	conserved_hypothetical_protein_(pseudogene)		11	6.29102	37.7672	6.00335	5.5001e-05	0.000114273
PFLU2079	PFLU2079	putative_polysaccharide_exporte-related		3	13.1555	78.7983	5.98978	1.09152e-08	3.28466e-08
PFLU5587	folB	dihydroneopterin_aldolase	4.1.2.25	7	19.7939	118.424	5.98286	5.22625e-14	2.51814e-13
PFLU1507	PFLU1507	putative_LysR-family_regulatory_protein		9	7.66391	45.8179	5.9784	6.37486e-07	1.62322e-06
PFLU4995	PFLU4995	putative_lipoprotein		3	34.2176	204.538	5.97757	2.72347e-17	1.67262e-16
PFLU4261	PFLU4261	glucarate_dehydratase	4.2.1.40	6	50.3449	300.224	5.96335	2.17202e-27	2.40111e-26
PFLU0311	PFLU0311	putative_amino_acid_ABC_transport_system,		3	41.3081	243.709	5.8998	3.94814e-23	3.52087e-22
PFLU5572	PFLU5572	putative_heat_shock_protein		0	56.8786	333.693	5.86675	8.59448e-28	9.73986e-27
PFLU2673	PFLU2673	conserved_hypothetical_protein		10	9.7316	56.9915	5.85633	7.34146e-08	2.05316e-07
PFLU3338	PFLU3338	probable_zinc-binding_dehydrogenase		13	5.14416	29.8788	5.80829	0.000207604	0.000402232
PFLU5165	PFLU5165	putative_putative_oxidoreduxtase		13	97.3872	563.007	5.78112	1.6046e-52	6.48371e-51
PFLU0441	trxC	thioredoxin	1.8.1.8	7	42.4549	244.629	5.76209	2.78703e-10	9.80143e-10
PFLU4662	PFLU4662	putative_acetyl_CoA_acetyltransferase		13	20.9407	120.661	5.76201	4.14517e-14	2.02388e-13
PFLU5858	ssuE	FMN_reductase	1.5.1.29	0	7.21185	41.3981	5.74029	1.71387e-05	3.7637e-05
PFLU6081	pdxY	pyridoxamine_kinase	2.7.1.35	7	44.1752	252.257	5.71037	3.98083e-20	2.92277e-19
PFLU0701	czcR	two-component_system,_response_regulator		9	5.71759	32.5373	5.69075	0.000719753	0.00130155
PFLU0588	PFLU0588	putative_amino_acid_ABC_transport_system,		3	10.9831	62.4485	5.68587	5.37997e-09	1.66956e-08
PFLU5611	bioD	dethiobiotin_synthetase	6.3.3.3	7	74.7095	424.289	5.67918	1.27798e-38	2.56428e-37
PFLU1504	PFLU1504	putative_LysR-family_regulatory_protein		9	55.263	311.289	5.63287	8.88269e-17	5.27291e-16
PFLU2658	PFLU2658	putative_membrane_protein		3	167.333	933.602	5.57929	3.96928e-23	3.53435e-22
PFLU3325	PFLU3325	putative_rhizopine		7	5.59621	31.1644	5.56884	1.34245e-05	2.98839e-05
PFLU1545	norM	multidrug_resistance_protein		0	29.0902	161.043	5.53599	2.16423e-17	1.34182e-16
PFLU1925	PFLU1925	hypothetical_protein		8	103.816	573.328	5.52252	3.68059e-51	1.39126e-49
PFLU0029	PFLU0029	conserved_hypothetical_protein		10	29.9943	165.474	5.51685	8.17058e-18	5.22044e-17
PFLU1083	PFLU1083	putative_signal_transduction_GGDEF_domain		9	83.8844	461.874	5.50608	3.23222e-31	4.37357e-30
PFLU5989	PFLU5989	putative_exodeoxyribonuclease_III		2	215.263	1185.15	5.50557	7.71831e-84	1.15953e-81
PFLU0020	PFLU0020	conserved_SMF-related_protein		13	68.3138	373.901	5.47329	5.88262e-37	1.07707e-35
PFLU4119	PFLU4119	multidrug_efflux_protein		3	41.5341	227.166	5.46939	2.914e-18	1.91403e-17
PFLU3462	PFLU3462	putative_exported_protein		3	84.215	460.491	5.46803	1.1215e-39	2.43365e-38
PFLU1724	PFLU1724	conserved_hypothetical_protein		10	15.4659	84.4064	5.45758	2.34245e-06	5.64095e-06
PFLU0627	PFLU0627	putative_hydrolase		13	8.13268	44.1753	5.43182	0.000159	0.000313136
PFLU4887	PFLU4887	putative_CoA_transferase_family_protein		7	20.8194	113.032	5.42917	5.61611e-12	2.28823e-11
PFLU5250	PFLU5250	30S_ribosomal_protein_S15		2	4424.29	24012.6	5.42743	5.24542e-152	5.12215e-149
PFLU2362	PFLU2362	putative_phosphoesterase		13	13.9716	75.4158	5.39777	7.36628e-08	2.05911e-07
PFLU0812	opuBA	choline_ABC_transport_system,_ATP-binding		3	13.8503	74.7456	5.39669	1.43167e-09	4.70979e-09
PFLU6019	PFLU6019	conserved_hypothetical_protein		10	15.3278	82.7101	5.39608	8.25749e-08	2.29401e-07
PFLU1807	PFLU1807	hypothetical_protein		8	24.8167	133.65	5.38551	4.69013e-09	1.46323e-08
PFLU0368	PFLU0368	putative_histidine_ABC_transport_system,		3	16.7174	89.8959	5.37737	1.71996e-08	5.09466e-08
PFLU2364	PFLU2364	putative_xenobiotic_reductase		0	12.9294	69.4508	5.37152	2.88167e-07	7.57117e-07
PFLU5877	PFLU5877	putative_ubiquinone_biosynthesis-related		7	21.7235	116.598	5.36737	4.50012e-12	1.85547e-11
PFLU2539	PFLU2539	putative_TetR-family_regulatory_protein		9	27.2318	145.601	5.34672	1.84641e-13	8.53163e-13
PFLU3127	PFLU3127	putative_two-component_system,_sensor_kinase		9	12.2514	65.4092	5.33894	4.26006e-06	9.98388e-06
PFLU4588	PFLU4588	DNA_ligase	6.5.1.2	2	77.9575	414.672	5.3192	1.27834e-17	8.12339e-17
PFLU5560	trpG	anthranilate_synthase_component_II	4.1.3.27	7	28.274	149.967	5.30405	1.98816e-16	1.15333e-15
PFLU2829	PFLU2829	putative_putative_cytosine-specific_modification	2.1.1.73	12	23.2512	122.984	5.28935	2.25705e-14	1.13123e-13
PFLU2888A	PFLU2888A	putative_phage-related_protein		12	13.0508	68.2077	5.22632	2.33255e-08	6.82978e-08
PFLU4257	PFLU4257	putative_methyl-accepting_chemotaxis_protein		0	148.046	773.402	5.22407	3.08933e-46	9.09568e-45
PFLU1965	PFLU1965	putative_membrane_protein		3	17.1695	89.615	5.21944	1.13802e-07	3.12448e-07
PFLU3326	PFLU3326	putative_fatty_aldehyde_dehydrogenase		6	9.7316	50.1291	5.15117	5.30032e-06	1.2333e-05
PFLU1918	PFLU1918	hypothetical_protein		8	4.11867	21.169	5.13977	0.00317743	0.00529783
PFLU3065	PFLU3065	putative_glutamine_synthetase		7	60.4239	309.864	5.12817	4.13476e-21	3.21721e-20
PFLU1978	PFLU1978	conserved_hypothetical_protein		10	187.441	949.813	5.06726	7.0703e-47	2.16884e-45
PFLU0536	rplI	50S_ribosomal_protein_L9		2	163.303	827.346	5.06634	3.20982e-68	2.16165e-66
PFLU6092	hisI	phosphoribosyl-AMP_cyclohydrolase	3.5.4.19	7	6.86445	34.7741	5.06582	0.000605223	0.00110743
PFLU5111	PFLU5111	putative_two-component_system,_response		9	66.3842	336.286	5.06576	1.78458e-25	1.78427e-24
PFLU0364	PFLU0364	putative_histidine_ABC_transport_system,		0	221.692	1122.54	5.06349	2.67059e-78	3.1294e-76
PFLU0772	PFLU0772	putative_type_IV_pilus_related_protein		3	41.6722	211	5.06332	3.31676e-15	1.76823e-14
PFLU4699	PFLU4699	DNA_polymerase_III,_delta'_subunit	2.7.7.7	2	17.8476	90.0469	5.04533	7.91648e-09	2.412e-08
PFLU2698	PFLU2698	putative_periplasmic_protein		3	30.7937	155.251	5.04166	4.13093e-17	2.48747e-16
PFLU3410	PFLU3410	putative_exported_protein		3	30.8817	155.531	5.03636	5.70294e-12	2.32039e-11
PFLU3612	PFLU3612	putative_DeoR_family_transcriptional_regulator		9	33.6609	169.504	5.03565	2.76145e-15	1.4857e-14
PFLU2628	PFLU2628	putative_oxidoreductase		7	76.1325	383.29	5.03451	1.33243e-17	8.458e-17
PFLU4867	PFLU4867	conserved_hypothetical_protein		10	48.5199	243.968	5.0282	1.42921e-18	9.61397e-18
PFLU4425	PFLU4425	flagellar_biosynthesis		0	14.0763	70.1423	4.98301	3.92505e-10	1.36157e-09
PFLU4080	PFLU4080	general_secretion_pathway_protein		3	3.31921	16.5333	4.98109	0.00416547	0.00682099
PFLU2215	PFLU2215	putative_monoxygenase		13	18.2996	90.9007	4.96735	1.96207e-08	5.78548e-08
PFLU4125	PFLU4125	putative_methyl-accepting_chemotaxis_protein		0	84.7173	419.956	4.95715	1.03441e-35	1.7984e-34
PFLU2315	PFLU2315	putative_transport-related_membrane_protein		3	32.3592	159.389	4.92562	5.54528e-11	2.08268e-10
PFLU0853	PFLU0853	conserved_hypothetical_protein		10	34.8957	171.254	4.90761	5.4163e-13	2.41141e-12
PFLU2957	PFLU2957	Mg(2+)_transport_ATPase_protein_B		0	12.13	59.5091	4.90595	2.10562e-08	6.19319e-08
PFLU2675	PFLU2675	putative_phosphatase		13	40.63	198.497	4.88548	3.20288e-16	1.8308e-15
PFLU2575	PFLU2575	putative_carbohydrate_kinase		6	28.0312	136.795	4.88008	2.44711e-18	1.61641e-17
PFLU1448	PFLU1448	putative_transport-related_membrane_protein		0	17.2741	84.2553	4.87754	4.60212e-07	1.18731e-06
PFLU4215	PFLU4215	hypothetical_protein		8	13.6075	66.2954	4.87197	1.45733e-08	4.3475e-08
PFLU4763	PFLU4763	putative_histidine_transport_system_permease		3	22.3136	108.601	4.86702	3.19449e-13	1.44977e-12
PFLU2777	PFLU2777	putative_enoyl-CoA_hydratase	4.2.1.17	7	13.0508	63.3772	4.85619	3.0446e-08	8.83524e-08
PFLU4962	PFLU4962	putative_two-component_response_regulator		9	40.7346	197.546	4.84958	1.10631e-18	7.50219e-18
PFLU5666	PFLU5666	putative_dipeptidase		13	1167.44	5657.82	4.84634	5.82084e-178	1.13681e-174
PFLU2796	PFLU2796	putative_isochorismatase		13	21.7569	105.359	4.84257	2.92093e-09	9.27573e-09
PFLU4756	PFLU4756	putative_arginine_N-succinyltransferase,_alpha		6	127.712	617.945	4.83858	1.05543e-45	3.00182e-44
PFLU0602	cobK	precorrin-6A_reductase	1.3.1.54	7	6.06499	29.3171	4.83382	0.00411884	0.00675786
PFLU0403	rpmE	50S_ribosomal_protein_L31		2	225.932	1090.43	4.82636	7.89897e-80	9.64168e-78
PFLU3249	PFLU3249	putative_radical_SAM_protein		13	109.567	528.623	4.82464	2.81037e-45	7.76697e-44
PFLU2244	PFLU2244	putative_two-component_system,_response		9	22.0542	106.364	4.82286	6.70884e-07	1.70382e-06
PFLU4975	PFLU4975	putative_exported_protein		3	36.5992	175.513	4.79553	1.4774e-16	8.6216e-16
PFLU3503	PFLU3503	hypothetical_protein		8	20.0366	95.6125	4.77188	7.7959e-09	2.37773e-08
PFLU2979	PFLU2979	putative_lipoprotein		3	191.351	912.682	4.76969	5.50608e-59	2.88037e-57
PFLU2331	PFLU2331	conserved_hypothetical_protein		10	21.4095	101.858	4.75762	6.47433e-07	1.64783e-06
PFLU1811	PFLU1811	putative_glucans_synthase		0	21.7402	103.36	4.75432	2.41824e-08	7.07362e-08
PFLU1591	PFLU1591	presumed_portal_vertex_protein		12	36.2686	172.281	4.75016	1.05797e-10	3.8477e-10
PFLU0801	PFLU0801	putaive_membrane_protein		0	39.1357	185.887	4.74979	5.37912e-16	3.0188e-15
PFLU5234	PFLU5234	putative_tRNA_synthetase		2	90.3469	428.203	4.73954	1.05558e-20	7.95962e-20
PFLU5001	PFLU5001	putative_transferase		13	52.5339	248.973	4.73928	1.03343e-20	7.80267e-20
PFLU0575	cbpA	curved_DNA-binding_protein		0	46.1215	217.937	4.72528	8.52402e-19	5.79376e-18
PFLU0641	PFLU0641	putative_exported_protein		3	134.715	628.893	4.66833	1.58708e-39	3.34486e-38
PFLU2113	PFLU2113	putative_acetyltransferase		13	91.5315	425.781	4.65175	1.74013e-13	8.05963e-13
PFLU0845	sspB	stringent_starvation_protein_B		0	24.0339	111.691	4.64724	2.63347e-17	1.62075e-16
PFLU2239	PFLU2239	putative_transferase/cystathione_beta-lyase		7	20.2627	93.7315	4.62583	7.91207e-09	2.41191e-08
PFLU0482	hldE	bifunctional_protein_HldE_-_core	2.7.7.-	3	17.8476	82.5579	4.62572	1.11078e-14	5.69884e-14
PFLU4963	PFLU4963	glucokinase	2.7.1.2	6	180.418	834.413	4.6249	1.00093e-51	3.90965e-50
PFLU1501	PFLU1501	putative_transport-related_memebrane_protein		0	6.63842	30.6564	4.61803	0.00364122	0.00601973
PFLU3003	PFLU3003	conserved_hypothetical_protein		10	129.763	599.24	4.61795	1.73166e-37	3.28343e-36
PFLU1436	rsuA	ribosomal_small_subunit_pseudouridine_synthase	5.4.99.-	2	26.6583	123.049	4.61576	2.66117e-12	1.11609e-11
PFLU0262	PFLU0262	conserved_hypothetical_protein		10	141.11	651.196	4.6148	2.18858e-37	4.12311e-36
PFLU6104	PFLU6104	conserved_hypothetical_membrane_protein		3	23.7032	109.023	4.59949	2.70328e-07	7.12484e-07
PFLU5468	thiL	thiamine-monophosphate_kinase	2.7.4.16	7	33.6442	154.235	4.58431	8.21694e-13	3.60352e-12
PFLU2298	xylH	xylose_ABC_transport_system,_permease_protein	3.6.3.17	0	25.8589	118.013	4.56375	5.67308e-10	1.94319e-09
PFLU0008	PFLU0008	putative_phospholipid_biosynthesis-related		7	124.757	569.028	4.56109	4.08146e-27	4.45313e-26
PFLU4498	PFLU4498	conserved_hypothetical_protein		10	219.625	1001.69	4.56092	1.68768e-58	8.52424e-57
PFLU5281	PFLU5281	putative_phage_integrase		12	18.421	83.9308	4.55626	9.3081e-12	3.715e-11
PFLU0950	PFLU0950	putative_cell_division_protein		0	65.9321	300.312	4.55486	1.76831e-17	1.11046e-16
PFLU1351	PFLU1351	putative_transport-related_membrane_protein		3	27.5624	125.243	4.54397	3.67193e-14	1.79581e-13
PFLU4336	PFLU4336	oxidase		13	22.5397	102.269	4.53729	3.40384e-08	9.8436e-08
PFLU2123	PFLU2123	putative_methyl-accepting_chemotaxis_protein		0	5.83896	26.3127	4.50641	0.00191535	0.00328322
PFLU5317	PFLU5317	putative_membrane_protein		3	21.0621	94.8236	4.50209	2.26159e-08	6.63527e-08
PFLU1494	PFLU1494	putative_transport-related_membrane_protein		11	39.2571	176.14	4.48682	2.87281e-13	1.30885e-12
PFLU4045	PFLU4045	putative_ABC_transport_system_integral_membrane		3	52.2912	234.501	4.48452	0.000435568	0.000812477
PFLU0727	rspB	putative_type_III_secretion_protein		3	28.5167	127.847	4.48321	3.5431e-09	1.11728e-08
PFLU5789	PFLU5789	conserved_hypothetical_protein		10	51.4917	229.825	4.46333	1.15302e-11	4.56147e-11
PFLU1732	msrB	peptide_methionine_sulfoxide_reductase	1.8.4.6	5	242.633	1079.15	4.44766	1.15882e-69	8.08276e-68
PFLU4420	PFLU4420	flagellar_biosynthesis_protein_FlhA		0	152.215	676.396	4.44369	1.3943e-66	8.69065e-65
PFLU0867	cafA	ribonuclease_G	3.1.4.-	5	450.32	2000.74	4.44292	1.92678e-106	5.94158e-104
PFLU0816	prfC	peptide_chain_release_factor_3		2	100.359	444.573	4.42982	8.39399e-31	1.11774e-29
PFLU2689	PFLU2689	putative_membrane_protein		3	68.904	303.575	4.40578	2.37869e-16	1.37173e-15
PFLU5557	PFLU5557	conserved_hypothetical_protein		10	12.13	53.4143	4.4035	7.53374e-05	0.000153584
PFLU3474	PFLU3474	conserved_hypothetical_protein		10	82.1808	361.497	4.3988	4.86617e-16	2.7388e-15
PFLU0063	PFLU0063	conserved_hypothetical_membrane_protein		0	28.726	126.225	4.39411	4.72222e-11	1.79426e-10
PFLU5931	PFLU5931	putative_HemY_domain_protein		13	565.588	2460.66	4.35061	1.23072e-39	2.64131e-38
PFLU0232	PFLU0232	putative_lipoprotein		3	67.0623	291.266	4.34322	1.01338e-16	6.00344e-16
PFLU4226	PFLU4226	hypothetical_protein		8	12.2514	52.9388	4.32105	2.27203e-05	4.92118e-05
PFLU5769	PFLU5769	conserved_hypothetical_protein		10	35.6951	154.094	4.31696	1.02867e-12	4.4777e-12
PFLU2877	PFLU2877	hypothetical_phage-related_protein		12	7.55925	32.591	4.31141	0.00154408	0.00268131
PFLU1185	PFLU1185	putative_phage-related_tail_protein		12	36.5992	157.607	4.30628	4.84964e-14	2.34053e-13
PFLU3723	PFLU3723	glycerol_kinase		7	18.7684	80.7318	4.30148	5.9073e-07	1.51007e-06
PFLU4164	PFLU4164	conserved_hypothetical_protein		10	38.5957	165.408	4.28565	6.68498e-10	2.26663e-09
PFLU3295	PFLU3295	GntR-family_transcriptional_regulator		9	103.888	444.044	4.27427	1.31262e-30	1.73213e-29
PFLU0846	PFLU0846	putative_GntR-family_regulatory_protein		9	223.848	951.441	4.25039	2.96121e-60	1.59172e-58
PFLU2915	PFLU2915	conserved_hypothetical_protein		10	366.8	1557.89	4.24726	2.02581e-56	9.57194e-55
PFLU1517	PFLU1517	conserved_hypothetical_protein		10	30.463	129.111	4.23828	1.2924e-12	5.56369e-12
PFLU0729	PFLU0729	putative_GTP-binding_protein		7	39.2905	166.51	4.23792	2.5668e-16	1.4744e-15
PFLU4900	cspA3	major_cold_shock_protein		0	2572.76	10885.3	4.231	2.52365e-196	7.39303e-193
PFLU4438	PFLU4438	flagellar_motor_switch_protein		0	97.7514	413.473	4.22985	7.36381e-43	1.90905e-41
PFLU5388	PFLU5388	putative_exported_protein		3	16.7174	70.6066	4.22354	1.3525e-05	3.00846e-05
PFLU1102	PFLU1102	hypothetical_protein		8	37.3108	157.509	4.22155	2.58269e-14	1.28346e-13
PFLU3327	PFLU3327	putative_D-amino_acid_dehydrogenase	1.4.99.1	7	6.06499	25.5026	4.20489	0.0015051	0.00261984
PFLU6016	PFLU6016	putative_lipoprotein		3	11.3305	47.6115	4.20206	0.0014043	0.00245606
PFLU1812	PFLU1812	putative_glycine_betaine-binding_protein		3	2562.07	10747.4	4.1948	6.48014e-199	3.79671e-195
PFLU4464	PFLU4464	putative_membrane_protein		0	600.584	2516.63	4.1903	5.7854e-82	7.70379e-80
PFLU2620	PFLU2620	ABC-transporter_ATP-binding_protein		3	86.8562	362.523	4.17383	6.05532e-24	5.70387e-23
PFLU1026	PFLU1026	putative_fumarylacetoacetase		6	49.8049	207.778	4.17185	1.34325e-11	5.27488e-11
PFLU5648	PFLU5648	putative_sarcosine_oxidase_gamma_subunit		7	123.296	511.277	4.14673	2.70716e-15	1.45783e-14
PFLU5956	comM	putative_magnesium_chelatase_protein		7	46.7996	193.785	4.14074	2.18737e-16	1.26513e-15
PFLU4374	PFLU4374	putative_membrane_protein		3	66.7149	276.246	4.14069	7.02661e-19	4.78708e-18
PFLU5343	PFLU5343	putative_methyltransferase		13	51.0397	211.053	4.13509	7.85563e-15	4.07672e-14
PFLU2892	PFLU2892	putative_phage_host_specificity_protein		12	46.4522	191.862	4.1303	3.00024e-18	1.96847e-17
PFLU1449	PFLU1449	putative_transport-related_exported_protein		3	54.1161	223.48	4.12964	4.77983e-08	1.36277e-07
PFLU4911	PFLU4911	TolQ_protein		0	150.859	622.948	4.12935	1.38129e-35	2.38029e-34
PFLU1219	wspA	putative_methyl-accepting_chemotaxis_protein		0	131.153	540.757	4.12311	2.28794e-48	7.61649e-47
PFLU3671	PFLU3671	putative_glycosyltransferase		13	16.7007	68.813	4.12037	1.10184e-07	3.02941e-07
PFLU5201	PFLU5201	putative_plasmid-related_protein_(pseudogene)		11	66.9576	275.695	4.11746	4.38625e-21	3.39934e-20
PFLU4691	PFLU4691	putative_transmembrane_protein		0	104.478	429.271	4.10874	3.99996e-29	4.8723e-28
PFLU4758	PFLU4758	acetylornithine/succinyldiaminopimelate	2.6.1.11	7	563.316	2310.8	4.10214	4.3321e-105	1.20866e-102
PFLU1023	PFLU1023	putative_penicillin-binding_exported_protein		0	10.7571	44.0131	4.09154	0.0014106	0.00246561
PFLU1696	greB	transcription_elongation_factor		2	50.7969	207.207	4.07912	7.67825e-17	4.58581e-16
PFLU3178	PFLU3178	conserved_hypothetical_protein		10	111.464	454.224	4.07509	1.02104e-27	1.15265e-26
PFLU4157	PFLU4157	putative_ribose_operon_repressor		9	42.907	174.831	4.07466	4.34992e-16	2.45768e-15
PFLU5379	PFLU5379	putative_membrane_protein		0	25.0427	101.858	4.06739	1.03252e-09	3.43528e-09
PFLU0607	PFLU0607	putative_precorrin-3B_C17-methyltransferase,		7	20.9407	85.0654	4.0622	2.1782e-07	5.79831e-07
PFLU0864	mreC	rod_shape-determining_protein		0	46.1383	187.247	4.05839	2.68047e-07	7.07108e-07
PFLU1038	PFLU1038	putative_transport-related_membrane_protein		0	11.4519	46.4445	4.05562	0.00219144	0.00373246
PFLU3902	PFLU3902	putative_fimbriae-assembly_chaperone		0	55.6271	223.935	4.02564	1.84599e-17	1.15675e-16
PFLU2074	PFLU2074	putative_transferase		13	12.8248	51.4909	4.01495	0.000332868	0.000630952
PFLU5841	potI	putrescine_ABC_transport_system,_permease		3	330.251	1324.32	4.01004	5.48253e-64	3.14923e-62
PFLU3769	PFLU3769	low_molecular_weight_phosphotyrosine_protein		2	20.2627	81.2186	4.00829	1.23378e-05	2.76326e-05
PFLU3466	PFLU3466	putative_HTH-type_transcriptional_regulator		9	25.7542	102.896	3.99529	2.56096e-10	9.03352e-10
PFLU2629	PFLU2629	putative_membrane_protein		0	16.2654	64.7826	3.98286	3.67935e-07	9.58102e-07
PFLU2250	PFLU2250	hypothetical_protein		8	425.311	1684.5	3.96062	4.82067e-77	5.13533e-75
PFLU4549	PFLU4549	putative_membrane_protein		0	10.1837	40.1986	3.94737	0.00262501	0.00442844
PFLU3693	PFLU3693	putative_dehydrogenase		13	8.13268	31.9644	3.93037	0.00313987	0.00523669
PFLU5278	glcA	glycolate_permease		3	60.2313	236.081	3.91957	1.77319e-12	7.53927e-12
PFLU4954	PFLU4954	putative_two-component_system,_response		9	41.4294	162.059	3.91169	2.80778e-11	1.07945e-10
PFLU4673	PFLU4673	putative_outer_membrane_protein		3	6.41239	25.0271	3.90292	0.00122289	0.00215228
PFLU5649	soxA	sarcosine_oxidase_alpha_subunit	1.5.3.1	7	933.866	3637.8	3.89542	3.94054e-116	1.64912e-113
PFLU3890	PFLU3890	putative_biotin-dependent_carboxyl_transferase		7	42.9237	167.073	3.89232	8.17538e-11	3.01445e-10
PFLU4112	PFLU4112	putative_aldehyde_dehydrogenase		13	27.2318	105.921	3.88962	1.8891e-10	6.72026e-10
PFLU4269	PFLU4269	putative_dioxygenase		13	17.3955	67.289	3.86818	2.16124e-05	4.69511e-05
PFLU3905	PFLU3905	putative_exported_protein		3	35.2598	136.308	3.86582	2.22599e-10	7.88519e-10
PFLU0250	PFLU0250	putative_outer_membrane_protein		3	20.3673	78.3977	3.84919	1.991e-07	5.31932e-07
PFLU5784	PFLU5784	conserved_hypothetical_protein		10	16.2654	62.5996	3.84864	5.45426e-05	0.000113442
PFLU5861	PFLU5861	putative_transport-related_substrate_binding		11	57.1214	219.752	3.84711	5.31892e-15	2.79745e-14
PFLU5839A	PFLU5839A	conserved_hypothetical_protein		10	16.0226	61.5623	3.84221	1.90749e-05	4.16703e-05
PFLU3521	PFLU3521	putative_membrane_protein		0	220.562	842.605	3.82026	4.33075e-42	1.06613e-40
PFLU0856	PFLU0856	putative_membrane_protein		3	140.449	536.458	3.81959	8.33975e-28	9.48788e-27
PFLU5624	PFLU5624	putative_response_regulator		9	1270.2	4851.32	3.81933	3.30668e-142	2.15265e-139
PFLU2352	PFLU2352	putative_oxidoreductase		13	86.1781	329.088	3.8187	5.06157e-18	3.26965e-17
PFLU5822	PFLU5822	putative_membrane_protein		0	28.726	109.455	3.8103	3.0139e-09	9.56061e-09
PFLU0603	cobL	precorrin-6Y_C(5,15)-methyltransferase	2.1.1.132	7	31.4885	119.775	3.80375	1.22131e-09	4.04046e-09
PFLU4466	PFLU4466	patatin-like_phospholipase		13	17.7429	67.3651	3.79673	1.0042e-08	3.03122e-08
PFLU1430	PFLU1430	putative_transport-related_membrane_protein		0	8.91542	33.607	3.76954	0.000352821	0.000667693
PFLU1418	PFLU1418	putative_transport-related_membrane_protein		0	22.1923	83.4665	3.76106	2.01347e-06	4.8788e-06
PFLU4036	PFLU4036	putative_4-aminobutyrate_aminotransferase		7	20.0199	75.2424	3.75838	1.12961e-05	2.53968e-05
PFLU1413	PFLU1413	putative_transport-related_memebrane_protein		0	20.8026	78.1493	3.7567	3.5809e-11	1.36949e-10
PFLU0580	PFLU0580	putative_acetyltransferase		13	32.8447	123.081	3.74736	1.51854e-08	4.52088e-08
PFLU2033	PFLU2033	putative_dehydrogenase		13	25.8589	96.8981	3.74719	5.76707e-09	1.78026e-08
PFLU4414	PFLU4414	chemotaxis_histidine_kinase	2.7.3.-	0	357.52	1338.32	3.74334	2.6947e-58	1.34942e-56
PFLU6020	PFLU6020	conserved_hypothetical_protein		10	75.3331	281.272	3.73371	4.82394e-14	2.33005e-13
PFLU3491	PFLU3491	putative_isochorismatase_family_protein		13	66.6102	248.583	3.73191	8.73896e-14	4.14252e-13
PFLU3729	PFLU3729	putative_short-chain_dehydrogenase/reductase		7	10.5311	39.1614	3.71866	0.000491737	0.000909147
PFLU2498	PFLU2498	putative_methyl-accepting_chemotaxis_protein		0	99.6642	370.259	3.71507	3.13e-26	3.28062e-25
PFLU3250	PFLU3250	hypothetical_protein		8	28.9521	107.499	3.71299	1.92737e-11	7.48836e-11
PFLU3537	PFLU3537	putative_flavin-binding_monooxygenase-like		13	29.4208	109.216	3.71221	3.14156e-09	9.94404e-09
PFLU3920	PFLU3920	pyruvate_dehydrogenase_E1_component	1.2.4.1	1	23.7032	87.9075	3.70867	3.03398e-07	7.96419e-07
PFLU2570	PFLU2570	conserved_hypothetical_protein		10	113.845	422.213	3.70866	2.23843e-22	1.88433e-21
PFLU1028	PFLU1028	putative_MFS_family_membrane_protein		0	41.2034	152.354	3.69762	5.38244e-11	2.02582e-10
PFLU3921	PFLU3921	putative_lipoprotein		3	314.877	1156.86	3.67399	4.88925e-56	2.2735e-54
PFLU6128	gidB	glucose_inhibited_division_protein_B	2.1.-.-	0	127.608	466.758	3.65776	1.90576e-25	1.89896e-24
PFLU0631	PFLU0631	putative_penicillin-binding_protein		3	14.5451	53.101	3.65079	0.000842117	0.00150747
PFLU4193	PFLU4193	putative_3-isopropylmalate_dehydrogenase	1.1.1.85	7	162.503	592.713	3.64739	8.35832e-39	1.69451e-37
PFLU0948	murC	UDP-N-acetylmuramate--L-alanine_ligase	6.3.2.8	0	72.4325	263.507	3.63796	3.32953e-18	2.16994e-17
PFLU1162	PFLU1162	putativ_ATP-binding_protein		13	23.0084	83.5526	3.63139	1.3717e-05	3.04771e-05
PFLU2965	PFLU2965	conserved_hypothetical_protein		10	20.3673	73.9243	3.62955	1.73772e-06	4.24043e-06
PFLU0198	atsA	arylsulfatase_(ec_3.1.6.1)_(aryl-sulfate	3.1.6.1	7	31.8192	115.442	3.62806	0.000686703	0.00124448
PFLU4788	PFLU4788	conserved_hypothetical_protein		10	10.1837	36.9135	3.62477	0.00493356	0.00797179
PFLU0277	PFLU0277	putative_membrane_protein		3	40.9774	148.421	3.62203	1.77633e-09	5.77553e-09
PFLU5959	PFLU5959	putative_multidrug_resistance-transport_membrane		0	152.491	552.201	3.6212	8.99817e-16	4.96892e-15
PFLU5124A	PFLU5124A			10	37.4321	135.292	3.61432	3.94941e-13	1.7786e-12
PFLU2750	PFLU2750	multidrug_efflux_system_transmembrane_protein		0	44.87	161.94	3.6091	1.43656e-10	5.16052e-10
PFLU5309	PFLU5309	putative_methyl-accepting_chemotaxis_protein		0	37.1894	134.135	3.60681	1.02842e-05	2.32555e-05
PFLU2071	PFLU2071	putative_membrane_protein		3	63.065	227.425	3.60619	2.22241e-14	1.11482e-13
PFLU1141	glpR	glycerol-3-phosphate_regulon_repressor		9	366.193	1319.94	3.6045	3.45135e-54	1.49789e-52
PFLU1474	perM	putative_permease_protein		3	164.433	588.241	3.57739	8.41032e-33	1.2475e-31
PFLU3313	PFLU3313	conserved_hypothetical_protein		10	66.5935	237.982	3.57365	1.74412e-14	8.83977e-14
PFLU3565	PFLU3565	conserved_hypothetical_protein		10	153.048	546.907	3.57344	2.3123e-26	2.44987e-25
PFLU0609	PFLU0609	putative_membrane_protein		0	29.0734	103.717	3.56741	9.03608e-10	3.02183e-09
PFLU1311	PFLU1311	putative_amino_acid_transport_system,		3	2426.29	8627.54	3.55585	4.1467e-85	6.94158e-83
PFLU0629	PFLU0629	putative_lipoprotein		3	82.0594	291.774	3.55564	1.14423e-11	4.52977e-11
PFLU1878	PFLU1878	putative_integrase		12	27.9098	99.1785	3.55353	5.00903e-07	1.29002e-06
PFLU2204	PFLU2204	putative_alcohol_dehydrogenase		6	13.2936	47.2009	3.55066	0.00309858	0.00517077
PFLU5975	PFLU5975	putative_transport-related_membrane_protein		0	41.6722	147.925	3.54972	5.316e-10	1.82784e-09
PFLU6037	PFLU6037	putative_exported_protein		3	2231.45	7920.52	3.5495	1.46491e-115	5.72193e-113
PFLU0015	trkA	trk_system_potassium_uptake_protein_trkA		3	39.7091	140.598	3.54069	7.51435e-12	3.01759e-11
PFLU3536	PFLU3536	putative_family_S33_unassigned_peptidase		13	45.2174	159.994	3.53834	8.54268e-14	4.05933e-13
PFLU4382	PFLU4382	thiol:disulfide_interchange_protein		7	41.5341	146.238	3.52092	1.62414e-09	5.29246e-09
PFLU3832	PFLU3832	putative_DNA-binding_protein		13	43.1497	151.783	3.51758	5.65612e-07	1.44966e-06
PFLU3069	PFLU3069	putative_hydrolase		13	9.50557	33.2937	3.50255	0.00185245	0.00318191
PFLU1967	PFLU1967	conserved_hypothetical_protein_(pseudogene)		11	31.6978	111.011	3.50217	4.38694e-07	1.13379e-06
PFLU2293	pnl	pectin_lyase	4.2.2.10	5	39.8305	138.533	3.47807	7.99941e-11	2.95142e-10
PFLU4408	PFLU4408	putative_chemotaxis-related_protein		0	93.1472	322.993	3.46756	3.4827e-21	2.72796e-20
PFLU0706	ddlA	D-alanine--D-alanine_ligase_A	6.3.2.4	3	141.788	491.472	3.46623	3.79034e-26	3.95857e-25
PFLU1410	PFLU1410	putative_DNA-binding_regulatory_protein		9	152.546	528.746	3.46615	0.00424252	0.00693941
PFLU3562	PFLU3562	conserved_hypothetical_protein		10	1046.78	3625.76	3.46373	6.3684e-89	1.20363e-86
PFLU2866	PFLU2866	putative_phage-related_protein		12	24.0339	83.2393	3.46341	1.04632e-06	2.6098e-06
PFLU1508	PFLU1508	putative_exported_protein		3	3735.47	12901.2	3.45369	3.53858e-160	4.14651e-157
PFLU2199	PFLU2199	putative_carboxypeptidase		2	14.1977	48.9945	3.45088	0.00047749	0.0008856
PFLU5589	gcp	putative_O-sialoglycoprotein_endopeptidase	3.4.24.57	5	39.3617	135.779	3.44951	2.71538e-06	6.49628e-06
PFLU3020	PFLU3020	putative_two-component_system,_response		9	159.393	548.981	3.44419	5.8147e-30	7.3901e-29
PFLU0814	PFLU0814	putative_amino_acid_ABC_transport_system,		3	14.9971	51.5669	3.43845	0.000223252	0.000430698
PFLU1491	PFLU1491	putative_dehydrogenase		13	167.559	575.737	3.43602	6.97539e-29	8.40922e-28
PFLU4134	PFLU4134	putative_phage-related_tail_fibre_protein		11	34.4269	118.197	3.43327	2.02384e-09	6.54037e-09
PFLU0003	recF	DNA_replication_and_repair_protein_RecF		2	375.782	1283.49	3.41552	1.77816e-50	6.431e-49
PFLU1275	cdsA	phosphatidate_cytidylyltransferase	2.7.7.41	3	31.5932	107.52	3.40327	3.11549e-07	8.16718e-07
PFLU5612	PFLU5612	putative_biotin_biosynthesis-related_protein		7	182.904	621.869	3.39998	4.5579e-30	5.81803e-29
PFLU3358	PFLU3358	putative_methyl-accepting_chemotaxis_receptor		0	98.8982	335.551	3.39289	1.7286e-18	1.15615e-17
PFLU4953	PFLU4953	putative_two-component_system,_sensor_histidine		9	22.5397	76.453	3.39193	3.84687e-05	8.14559e-05
PFLU5433	PFLU5433	putative_membrane_protein		3	93.9634	318.476	3.38937	6.83019e-22	5.57355e-21
PFLU0106	PFLU0106	putative_exported_protein		3	29.4208	99.437	3.37981	1.76604e-07	4.74426e-07
PFLU1325	PFLU1325	putative_exported_protein		3	378.583	1278	3.37576	4.96501e-50	1.77378e-48
PFLU2585	PFLU2585	putative_permease_component_of_ABC_transporter		0	138.733	467.891	3.3726	5.84295e-15	3.0703e-14
PFLU2386	PFLU2386	putative_sigma-54_dependent_regulatory_protein		9	7.78528	26.2478	3.37147	0.00162361	0.00281026
PFLU5796	PFLU5796	putative_ABC_transport_system,_membrane_protein		3	194.147	653.605	3.36656	1.9297e-28	2.2703e-27
PFLU2211	PFLU2211	putative_monooxygenase		13	82.1641	276.528	3.36555	1.24285e-13	5.80226e-13
PFLU1359	pitA	low-affinity_inorganic_phosphate_transport		0	43.4971	146.347	3.36452	1.53474e-09	5.02348e-09
PFLU2185	PFLU2185	putative_hydrolase		13	106.512	358.307	3.364	2.35494e-16	1.35937e-15
PFLU0410	PFLU0410	putative_fimbriae_biogenesis-related_protein		11	88.5765	297.794	3.362	1.36049e-20	1.01932e-19
PFLU1229	PFLU1229	putative_TetR-family_regulatory_protein		9	9.15817	30.6351	3.34512	0.00340509	0.00565648
PFLU1499	PFLU1499	conserved_hypothetical_protein		10	126.13	421.859	3.34463	1.40183e-25	1.41609e-24
PFLU5677	PFLU5677	conserved_hypothetical_protein		10	139.842	467.394	3.3423	3.41709e-23	3.07538e-22
PFLU3211	PFLU3211	putative_cobalamin_biosynthesis_protein		7	121.074	404.634	3.34204	2.07024e-17	1.28627e-16
PFLU4745	PFLU4745	hypothetical_inner_membrane_protein		0	76.4465	255.456	3.34163	8.42198e-19	5.73105e-18
PFLU3735	PFLU3735	hypothetical_protein		8	27.5792	92.1326	3.34066	1.36234e-05	3.02805e-05
PFLU5896	PFLU5896	putative_exported_protein		3	15.1018	50.3563	3.33446	0.00284983	0.00478429
PFLU4860	PFLU4860	hypothetical_protein		8	444.603	1481.92	3.33314	8.99148e-55	3.96099e-53
PFLU3992	PFLU3992	putative_gluconokinase	2.7.1.12	6	158.23	526.85	3.32965	3.85598e-27	4.21496e-26
PFLU4778	PFLU4778	putative_amidase		13	104.825	348.474	3.32433	8.10213e-16	4.4868e-15
PFLU5109	PFLU5109	putative_lipoprotein		3	22.8871	76.0536	3.32299	1.44807e-06	3.57232e-06
PFLU0021	PFLU0021	conserved_hypothetical_protein		10	136.402	450.452	3.30239	1.88719e-27	2.09413e-26
PFLU4104	PFLU4104	putative_surface_antigen		3	51.7345	170.542	3.29648	3.13796e-09	9.93801e-09
PFLU2827	PFLU2827	hypothetical_protein		8	47.8418	157.573	3.29363	6.31027e-05	0.000130229
PFLU5042	PFLU5042	putative_regulatory_protein		9	31.2291	102.193	3.27237	2.33164e-09	7.47733e-09
PFLU0500	PFLU0500	putative_exported_protein		3	76.2037	248.778	3.26464	4.9566e-13	2.21516e-12
PFLU5652	glyA	serine_hydroxymethyltransferase	2.1.2.1	7	850.869	2773.52	3.25963	2.78121e-81	3.54242e-79
PFLU2959	PFLU2959	AraC-family_transcriptional_regulator		9	36.3899	118.575	3.25846	3.49419e-08	1.00899e-07
PFLU1376	PFLU1376	putative_membrane_protein		0	159.548	519.87	3.25839	8.96561e-22	7.25546e-21
PFLU3066	PFLU3066	putative_aminotransferase		13	51.475	167.537	3.25473	1.86541e-09	6.04839e-09
PFLU0053	adhB	alcohol_dehydrogenase_cytochrome_C_subunit		7	81.5739	265.386	3.25332	1.80031e-12	7.63794e-12
PFLU1197	PFLU1197	putative_LysR-family_regulatory_protein		9	180.836	587.882	3.25091	1.00124e-28	1.19719e-27
PFLU0286	PFLU0286	putative_sigma-54_interactive_two-component		9	29.5255	95.9358	3.24925	7.18252e-06	1.64828e-05
PFLU1225	wspR	putative_chemotaxis-related,_two_component		9	79.661	258.805	3.24883	1.03693e-16	6.13055e-16
PFLU5659	PFLU5659	putative_iron-sulfur-binding_oxidoreductase		13	330.569	1072.22	3.24356	2.11749e-31	2.90547e-30
PFLU2855	PFLU2855	recombination_Protein_ninG		12	81.6074	264.435	3.24034	4.37989e-08	1.25424e-07
PFLU2725	PFLU2725	putative_RNA_polymerase_sigma_factor		9	46.4522	150.356	3.23679	3.09341e-09	9.80223e-09
PFLU0309	wssJ	cell_morphology-related_protein		0	162.068	524.106	3.23387	7.86559e-36	1.37566e-34
PFLU2143	PFLU2143	putative_membrane_protein		0	274.749	886.608	3.22697	4.0758e-39	8.4085e-38
PFLU0502	PFLU0502	putative_lipoprotein		3	218.494	702.795	3.21653	2.0218e-29	2.50439e-28
PFLU4747	PFLU4747	aspartokinase	2.7.2.4	7	600.882	1932.11	3.21545	3.02282e-73	2.5301e-71
PFLU2722	PFLU2722	response_regulator_protein		9	41.9861	134.849	3.21175	6.72632e-05	0.00013823
PFLU3265	PFLU3265	putative_AraC-family_transcriptional_regulator		9	130.629	419.386	3.2105	6.47425e-11	2.41474e-10
PFLU1535	PFLU1535	conserved_hypothetical_protein		10	64.4546	206.752	3.20772	9.83359e-09	2.97291e-08
PFLU4115	PFLU4115	putative_alcohol_dehydrogenase	1.1.1.1	13	55.1751	176.507	3.19903	1.56948e-09	5.12081e-09
PFLU1718	PFLU1718	putative_LysR-family_regulatory_protein		9	12.7034	40.6093	3.19672	0.00523487	0.00841919
PFLU1379	acrB	acriflavine_resistance_protein_B		0	804.074	2562.03	3.18631	2.02072e-83	2.95985e-81
PFLU2353	PFLU2353	conserved_hypothetical_protein		10	23.9293	75.8913	3.17149	0.000168506	0.000330083
PFLU1911	PFLU1911	putative_transposase		12	173.227	548.602	3.16696	7.6909e-27	8.28327e-26
PFLU1196	dgkA	diacylglycerol_kinase	2.7.1.107	7	17.9689	56.8293	3.16264	1.90061e-05	4.15356e-05
PFLU4577	PFLU4577	conserved_hypothetical_protein		10	1329.97	4201.13	3.15881	3.49951e-99	8.91461e-97
PFLU5159	PFLU5159	D-erythro-7,8-dihydroneopterin_tri_P_epimerase	5.-.-.-	7	83.9011	264.965	3.15806	4.69873e-14	2.27331e-13
PFLU3789	PFLU3789	putative_racemase		13	118.223	372.669	3.15225	3.72484e-13	1.68134e-12
PFLU1928	PFLU1928	putative_lipoprotein		3	19.7939	62.3512	3.15002	0.000182168	0.000355419
PFLU4289	PFLU4289	putative_dehydrogenase_(pseudogene)		11	19.8106	62.3724	3.14844	0.000294329	0.000560076
PFLU4488	PFLU4488	putative_cobalamin_biosynthesis_protein		7	20.1413	63.4097	3.14824	0.000353661	0.000669067
PFLU5231	PFLU5231	probable_regulator_for_maltose_metabolism		9	28.3786	89.3017	3.14679	5.91281e-06	1.36875e-05
PFLU0894	murA	UDP-N-acetylglucosamine	2.5.1.7	0	233.161	731.345	3.13665	2.95458e-37	5.51302e-36
PFLU4044	PFLU4044	putative_nucleotide-binding_ABC_transporter		3	71.1977	223.264	3.13584	2.25803e-13	1.03763e-12
PFLU5410	leuS	leucyl-tRNA_synthetase	6.1.1.4	2	148.636	465.84	3.1341	1.67795e-28	1.98208e-27
PFLU1064	PFLU1064	putative_multicopper_oxidase		13	31.5932	98.9513	3.13205	0.000110917	0.000222632
PFLU5097	PFLU5097	conserved_hypothetical_protein		10	18.2996	57.2287	3.12732	0.00133399	0.00233797
PFLU0104	PFLU0104	putative_exported_protein		3	86.4753	269.623	3.11791	1.22104e-13	5.71412e-13
PFLU2023	PFLU2023	putative_LysR-family_regulatory_protein		9	20.4887	63.7991	3.11387	0.00010332	0.00020824
PFLU2230	PFLU2230	putative_ABC_transport_system,_exported		3	18.7684	58.1798	3.09988	0.000507612	0.000937609
PFLU4188	PFLU4188	putative_N-(5'-phosphoribosyl)anthranilate	5.3.1.24	7	29.2995	90.1767	3.07776	1.33573e-07	3.63496e-07
PFLU0868	PFLU0868	putative_conserved_exported_protein		3	324.571	998.579	3.07661	4.44358e-37	8.21292e-36
PFLU4103	PFLU4103	putative_two-component_system_regulator		9	38.3363	117.927	3.07613	3.19905e-09	1.01151e-08
PFLU3904	PFLU3904	putative_exported_protein		3	308.322	947.671	3.07364	1.26578e-39	2.70665e-38
PFLU4058	PFLU4058	hypothetical_protein		8	39.9185	122.39	3.06599	2.19939e-07	5.84675e-07
PFLU5565	PFLU5565	putative_ABC_transport_system,_membrane_protein		3	86.1614	263.755	3.06117	3.31111e-15	1.76683e-14
PFLU2282	PFLU2282	putative_ABC_transport_system,_ATP-binding		3	16.37	50.043	3.05699	0.000684274	0.00124046
PFLU0030	PFLU0030	putative_2-dehydro-3-deoxygalactonokinase		6	82.2854	250.161	3.04016	1.31546e-12	5.6588e-12
PFLU5026	PFLU5026	putative_phosphosugar-binding_protein		13	7.78528	23.6653	3.03975	0.00513643	0.00827223
PFLU3743	PFLU3743	putative_ABC_transport_protein,_inner_membrane		3	359.069	1091.45	3.03966	1.40125e-50	5.09932e-49
PFLU5180	PFLU5180	putative_putative_gluconate_permease		3	24.2767	73.7732	3.03885	5.55553e-05	0.000115343
PFLU0793	pilA	fimbrial_protein_precursor		0	222.37	674.1	3.03143	2.57968e-06	6.18427e-06
PFLU4186	PFLU4186	dihydrofolate:folylpolyglutamate_synthetase;	6.3.2.12	7	62.8222	190.1	3.026	0.00579714	0.00924985
PFLU0363	PFLU0363	putative_histidine_transport_system,		3	451.534	1366.15	3.02557	1.45109e-48	4.88617e-47
PFLU1328	pdxH	pyridoxamine_5'-phosphate_oxidase	1.4.3.5	7	139.616	421.135	3.01637	1.51247e-20	1.1303e-19
PFLU0315	gabP	GABA_permease		3	1289.9	3888.95	3.01493	3.41388e-96	7.69304e-94
PFLU1992	PFLU1992	putative_amidase		13	1114.11	3346.36	3.00361	6.99883e-78	7.8858e-76
PFLU0058	PFLU0058	putative_cytochrome_C_oxidase_subunit_II		7	2297.9	6901.99	3.0036	1.29728e-52	5.27833e-51
PFLU4729	PFLU4729	flagellar_biosynthesis,_initiation_of_hook		0	47.1136	141.494	3.00326	2.52557e-15	1.36506e-14
PFLU5779	ftsE	cell_division_ATP-binding_protein		0	131.638	395.017	3.00077	2.3917e-18	1.5816e-17
PFLU5946	dapF	diaminopimelate_epimerase	5.1.1.7	7	204.799	614.12	2.99865	9.10094e-28	1.02939e-26
PFLU0419	PFLU0419	conserved_hypothetical_lipoprotein		3	40.4752	121.299	2.99686	0.00162545	0.00281181
PFLU1285	dnaE	DNA_polymerase_III_alpha_subunit	2.7.7.7	2	345.805	1034.21	2.99072	1.25526e-45	3.51892e-44
PFLU2373	araG	L-arabinose_ABC_transport_system,_ATP-binding	3.6.3.17	3	118.085	351.781	2.97904	2.02534e-15	1.09875e-14
PFLU2041	PFLU2041	putative_ABC_transport_system,_bubstrate-binding		3	13.8503	41.2034	2.97492	0.0056421	0.00902951
PFLU0094	PFLU0094	conserved_hypothetical_membrane_protein		3	34.2176	101.469	2.9654	3.60292e-06	8.50847e-06
PFLU5431	PFLU5431	putative_protease		13	130.353	386.231	2.96295	1.48206e-20	1.10899e-19
PFLU5708	PFLU5708	putative_ArsR-family_regulatory_protein		9	78.5309	232.666	2.96273	1.31495e-05	2.93272e-05
PFLU4421	PFLU4421	hypothetical_protein		8	16.9435	50.194	2.96244	0.0020403	0.00348719
PFLU6054	purK	phosphoribosylaminoimidazole_carboxylase_atpase	4.1.1.21	7	60.1811	178.117	2.95968	5.67468e-10	1.94319e-09
PFLU5198	PFLU5198	putative_dioxygenase		13	20.9407	61.973	2.95944	0.000400803	0.000751218
PFLU0767	ribF	riboflavin_biosynthesis_protein	2.7.1.26	7	235.752	697.306	2.9578	8.20556e-18	5.23708e-17
PFLU5626	PFLU5626	putative_DNA_poymerase		2	44.644	131.953	2.95567	1.33069e-10	4.79492e-10
PFLU2755	PFLU2755	putative_GntR-family_transcriptional_regulator		9	62.1442	183.66	2.95538	1.38161e-08	4.12791e-08
PFLU0233	PFLU0233	putative_lipoprotein		3	38.9097	114.858	2.95191	2.26702e-07	6.02341e-07
PFLU3375	PFLU3375	putative_D-serine/D-alanine/glycine_transporter		3	19.3418	57.0128	2.94764	1.8869e-07	5.05271e-07
PFLU4661	PFLU4661	putative_fatty_acid_oxidative_multifunctional		6	101.385	298.615	2.94537	1.79691e-13	8.30945e-13
PFLU0466	PFLU0466	putative_lipopolysaccharide_core_biosynthesis		3	53.0906	156.31	2.94421	2.53798e-10	8.95786e-10
PFLU4931	PFLU4931	conserved_hypothetical_protein		10	136.87	401.078	2.93035	5.81656e-20	4.2599e-19
PFLU5214	PFLU5214	exonuclease_V_subunit		5	195.486	572.312	2.92764	4.04339e-26	4.21534e-25
PFLU4600	PFLU4600	putative_regulatory_protein		9	307.523	898.462	2.92161	4.4943e-29	5.46309e-28
PFLU3111	PFLU3111	putative_transmembrane_protein		0	100.012	291.365	2.91331	5.99689e-13	2.66382e-12
PFLU2650	PFLU2650	hypothetical_protein		8	128.302	373.513	2.91119	6.91385e-14	3.31763e-13
PFLU2135	PFLU2135	conserved_hypothetical_protein		10	51.2657	148.811	2.90274	1.54657e-05	3.41552e-05
PFLU1203	PFLU1203	conserved_hypothetical_protein		10	71.3023	206.32	2.8936	8.78446e-10	2.93936e-09
PFLU5308	PFLU5308	putative_transposase		12	137.025	395.533	2.88658	1.90774e-17	1.19289e-16
PFLU0689	PFLU0689	putative_phosphesterase		13	35.7119	102.993	2.884	0.000941748	0.00167813
PFLU5918	PFLU5918	putative_membrane_protein		3	131.5	378.743	2.88017	1.13793e-17	7.23904e-17
PFLU5229	PFLU5229	putative_putative_hemin_transport_system,		3	108.977	313.647	2.8781	2.43438e-15	1.31699e-14
PFLU5138	PFLU5138	cytochrome_C_oxidase_(ubiquinol_oxidase)_subunit		1	151.901	437.063	2.87729	7.99984e-20	5.80088e-19
PFLU2765	PFLU2765	putative_sensor_kinase/response_regulator_fusion		9	559.314	1609.12	2.87696	1.18788e-45	3.34605e-44
PFLU0939	mraW	S-adenosyl-methyltransferase	2.1.1.-	13	337.463	970.082	2.87463	2.83766e-38	5.52354e-37
PFLU0476	PFLU0476	conserved_hypothetical_protein		10	66.5768	191.365	2.87435	2.20577e-09	7.09309e-09
PFLU1127	PFLU1127	putative_phosphoserine_phosphatase		7	22.0876	63.4858	2.87427	0.000146688	0.000290353
PFLU3007	PFLU3007	conserved_hypothetical_protein		10	25.4068	72.8758	2.86836	6.46576e-05	0.000133156
PFLU6098	PFLU6098	conserved_hypothetical_protein		10	125.331	358.61	2.86131	2.79988e-15	1.50435e-14
PFLU2040	PFLU2040	putative_GntR-family_regulatory_protein		9	25.8589	73.8918	2.8575	1.49483e-05	3.30623e-05
PFLU3677	PFLU3677	tyrosine-protein_kinase	2.7.1.112	0	20.7147	59.066	2.8514	1.74735e-07	4.69619e-07
PFLU0657	cueR	HTH-type_copper-efflux_MerR-family		9	110.107	313.797	2.84992	7.43407e-12	2.98739e-11
PFLU4929	PFLU4929	putative_two-component_system,_sensor_kinase		9	127.001	361.777	2.84862	1.82713e-14	9.23653e-14
PFLU2454	PFLU2454	putative_hydratase		13	16.0226	45.5908	2.8454	0.000502157	0.000927826
PFLU3335	PFLU3335	putative_morphinone_reductase		7	605.909	1723.73	2.84487	2.47587e-56	1.16049e-54
PFLU5081	PFLU5081	hypothetical_protein		8	24.2767	68.9752	2.84121	0.00169835	0.0029258
PFLU1050	PFLU1050	putative_DNA-binding_protein		13	949.629	2696.92	2.83998	1.3364e-67	8.69993e-66
PFLU1126	PFLU1126	putative_membrane_protein		3	252.8	716.973	2.83613	6.72309e-28	7.72365e-27
PFLU3625	PFLU3625	conserved_hypothetical_protein		10	7.09048	20.0993	2.83469	0.00290353	0.00487025
PFLU1855	PFLU1855	putative_methyl-accepting_chemotaxis_protein		0	292.856	828.664	2.82959	3.08214e-30	3.98637e-29
PFLU1199	PFLU1199	conserved_hypothetical_protein		10	18.2996	51.718	2.82618	0.00312494	0.00521328
PFLU0786	PFLU0786	putative_membrane_protein		0	82.478	233	2.825	1.66748e-13	7.72925e-13
PFLU3251	PFLU3251	putative_exported_protein		3	20.4887	57.8665	2.82432	0.000187013	0.000364143
PFLU2365	PFLU2365	putative_TonB-dependent_siderophore_receptor		0	230.989	651.606	2.82094	1.23735e-25	1.25426e-24
PFLU3917	PFLU3917	putative_AraC_family_transcriptional_regulator		9	253.842	715.859	2.8201	1.55673e-30	2.04047e-29
PFLU6026	PFLU6026	conserved_hypothetical_protein		10	16.2486	45.6881	2.81181	0.000251064	0.000481658
PFLU1364	gctB	glutaconate_CoA-transferase_subunit_B	2.8.3.12	6	405.693	1136	2.80015	5.09006e-29	6.17446e-28
PFLU4824	PFLU4824	putative_exported_protein		3	54.9323	153.5	2.79435	1.06231e-06	2.64743e-06
PFLU4979	PFLU4979	integral_membrane_component_of_membrane_efflux		3	179.325	500.992	2.79376	3.00877e-19	2.09363e-18
PFLU5926	PFLU5926	conserved_hypothetical_protein		10	101.749	283.801	2.78923	8.07708e-13	3.5475e-12
PFLU0274	PFLU0274	putative_ATP-dependent_DNA_helicase		2	47.6158	132.591	2.7846	6.16151e-10	2.09885e-09
PFLU0898	uraA	uracil_permease		0	105.591	293.87	2.78309	7.19245e-08	2.01823e-07
PFLU1672	PFLU1672	conserved_hypothetical_protein		10	130.943	363.429	2.77547	7.90518e-15	4.0988e-14
PFLU1036	PFLU1036	putative_LysR-family_regulatory_protein		9	46.4857	128.971	2.77443	2.77591e-06	6.62488e-06
PFLU6045	pstB	phosphate_ABC_transport_system,_ATP-binding	3.6.3.27	3	74.7095	207.132	2.77249	1.53266e-09	5.02005e-09
PFLU4559	PFLU4559	putative_cytochrome_oxidase_subunit		1	267.604	741.881	2.7723	1.28892e-32	1.88324e-31
PFLU3478	PFLU3478	putative_membrane_protein		0	32.288	89.4416	2.77012	7.05035e-05	0.000144383
PFLU1481	PFLU1481	hypothetical_protein		8	25.5282	70.6715	2.76837	8.43365e-05	0.000171334
PFLU4007	viscA	putative_non-ribosomal_peptide_synthetase		15	16.8221	46.4445	2.76092	0.000544021	0.00100202
PFLU0096	PFLU0096	conserved_hypothetical_membrane_protein		3	67.2716	185.703	2.7605	3.05445e-08	8.85941e-08
PFLU0019	PFLU0019	putative_exported_protein		3	34.3557	94.6289	2.75439	0.000191718	0.000372934
PFLU4480	PFLU4480	putative_MarR_family_transcriptional_regulator		9	129.432	355.347	2.74543	3.39727e-14	1.66566e-13
PFLU0571	PFLU0571	putative_AraC-family_regulatory_protein		9	25.8422	70.9423	2.74522	8.83742e-05	0.000179164
PFLU4948	PFLU4948	putative_lipoprotein		3	463.689	1263.1	2.72402	5.98687e-28	6.91855e-27
PFLU2754	PFLU2754	putative_short_chain_dehydrogenase		13	254.453	692.411	2.72117	6.54612e-28	7.53511e-27
PFLU4083	PFLU4083	putative_TetR-family_transcriptional_regulator		9	116.172	316.122	2.72115	3.07906e-15	1.64751e-14
PFLU5486	PFLU5486	putative_transport-related_membrane_protein		3	369.86	1006.07	2.72013	4.61581e-39	9.48914e-38
PFLU1072	PFLU1072	putative_amidase		13	23.4605	63.7991	2.71943	0.00281803	0.00473226
PFLU4861	PFLU4861	putative_K(+)_transport-related_membrane		3	199.362	542.099	2.71917	1.66444e-17	1.04972e-16
PFLU2824	PFLU2824	hypothetical_protein		8	157.757	428.916	2.71884	1.33108e-19	9.54562e-19
PFLU3237	PFLU3237	general_secretory_pathway_protein_I/V		3	33.054	89.7985	2.71672	2.57462e-06	6.17465e-06
PFLU1444	PFLU1444	putative_exported_protein		3	331.578	899.691	2.71336	5.55684e-26	5.74207e-25
PFLU0145	PFLU0145	putative_membrane_protein		0	47.3898	128.582	2.71328	9.51493e-08	2.62962e-07
PFLU3561	PFLU3561	putative_lipoprotein		3	51.5964	139.918	2.71177	5.65969e-06	1.31327e-05
PFLU2697	PFLU2697	putative_exported_protein		3	53.752	145.623	2.70916	5.76056e-13	2.56273e-12
PFLU5733	PFLU5733	putative_hemolysin		0	311.746	842.905	2.70382	3.19121e-07	8.3582e-07
PFLU0932	PFLU0932	putative_phospholipid-binding_lipoprotein		3	746.613	2017.18	2.70177	1.55485e-48	5.20563e-47
PFLU2256	PFLU2256	conserved_hypothetical_protein_(pseudogene)		11	116.277	313.733	2.69815	7.25825e-12	2.91874e-11
PFLU5209	PFLU5209	putative_putative_lipoprotein		3	58.0255	156.482	2.69678	5.03523e-07	1.29563e-06
PFLU2709	PFLU2709	conserved_hypothetical_protein		10	76.6892	206.45	2.69204	8.73758e-10	2.92869e-09
PFLU2340	PFLU2340	putative_polyamine_ABC_transport_system,		3	62.9436	169.331	2.6902	3.477e-08	1.00452e-07
PFLU0042	osmC	osmotically_inducible_protein_c		0	3173.18	8528.05	2.68754	6.56935e-98	1.60374e-95
PFLU4569	PFLU4569	conserved_hypothetical_protein		10	49.198	132.201	2.68713	3.60198e-08	1.03756e-07
PFLU1297	ispF	2-C-methyl-D-erythritol_2,4-cyclodiphosphate	4.6.1.12	7	44.0706	118.38	2.68616	2.46705e-07	6.52571e-07
PFLU4452	PFLU4452	peptidoglycan_hydrolase	3.2.1.-	0	82.3022	221.016	2.68543	1.72031e-17	1.08147e-16
PFLU2556	PFLU2556	macrolide-specific_ABC-type_efflux_carrier		3	49.2482	132.201	2.68439	5.75332e-06	1.33341e-05
PFLU5267	dapB	dihydrodipicolinate_reductase	1.3.1.26	7	133.689	358.871	2.68436	1.49643e-12	6.39969e-12
PFLU2499	PFLU2499	hypothetical_protein		8	18.3163	49.1568	2.68377	0.00191447	0.00328268
PFLU5646	fdhA	glutathione-independent_formaldehyde	1.2.1.46	6	2371.59	6343.61	2.67484	7.38363e-83	1.03002e-80
PFLU5383	PFLU5383	conserved_hypothetical_protein		10	91.1841	243.796	2.67366	1.25276e-09	4.1375e-09
PFLU3919	PFLU3919	putative_MarR_family_transcriptional_regulator		9	35.7119	95.4715	2.67338	1.85823e-05	4.06699e-05
PFLU0540	PFLU0540	putative_membrane_protein		0	19.1158	51.1015	2.67326	0.00197667	0.0033824
PFLU1118	PFLU1118	putative_LysR-family_regulatory_protein		9	18.5424	49.5674	2.6732	6.39259e-05	0.000131742
PFLU3590	PFLU3590	conserved_hypothetical_protein		10	140.763	375.51	2.66768	1.0235e-14	5.26487e-14
PFLU6017	PFLU6017	conserved_hypothetical_protein		10	82.1975	219.029	2.66467	2.73172e-12	1.14404e-11
PFLU1630	PFLU1630	putative_LuxR-family_regulatory_protein		9	801.026	2133.53	2.6635	1.05596e-32	1.5545e-31
PFLU2210	PFLU2210	putative_monooxygenase		13	61.4661	163.421	2.65871	2.66328e-07	7.02889e-07
PFLU2751	PFLU2751	multidrug_efflux_system_transmembrane_protein		0	42.8023	113.756	2.6577	5.98327e-06	1.38288e-05
PFLU1693	PFLU1693	putative_ABC_transport_system,_membrane_protein		0	80.1298	212.913	2.6571	1.72758e-05	3.79239e-05
PFLU4200	PFLU4200	hypothetical_protein		8	97.8895	259.887	2.6549	1.16103e-07	3.18021e-07
PFLU5168	PFLU5168	glutamate_5-kinase	2.7.2.11	7	300.432	796.289	2.65048	5.45537e-27	5.91908e-26
PFLU0064	PFLU0064	conserved_hypothetical_membrane_protein		3	47.0256	124.357	2.64444	7.23973e-08	2.02858e-07
PFLU4222	PFLU4222	conserved_hypothetical_protein		10	44.5226	117.668	2.64287	6.69243e-06	1.5401e-05
PFLU4629	PFLU4629	putative_membrane_protein		3	130.215	343.558	2.63839	2.10278e-13	9.68567e-13
PFLU0878	PFLU0878	putative_phosphocarrier_protein		3	62.3702	164.393	2.63576	4.51707e-08	1.29163e-07
PFLU3089	PFLU3089	putative_exported_protein		3	105.884	278.657	2.63172	2.46587e-06	5.92597e-06
PFLU3999	PFLU3999	putative_exported_protein		3	136.088	358.049	2.63102	4.16965e-15	2.21688e-14
PFLU3906	PFLU3906	putative_exported_protein		3	909.049	2389.41	2.62847	2.81308e-55	1.28764e-53
PFLU1025	hmgA	homogentisate_1,2-dioxygenase	1.13.11.5	6	175.223	460.252	2.62666	1.49521e-16	8.71686e-16
PFLU2472	PFLU2472	putative_AraC-family_regulatory_protein		9	60.6332	158.947	2.62146	4.50597e-09	1.40728e-08
PFLU5019	PFLU5019	conserved_hypothetical_protein		10	12.9294	33.8879	2.62099	0.00127382	0.00223788
PFLU3082	PFLU3082	conserved_hypothetical_protein		10	37.5535	98.2923	2.61739	1.47399e-05	3.2632e-05
PFLU5651	soxB	sarcosine_oxidase_beta_subunit	1.5.3.1	7	653.139	1708.82	2.61631	5.69186e-46	1.65092e-44
PFLU5805	PFLU5805	conserved_hypothetical_protein		10	216.757	565.363	2.60828	5.80479e-18	3.73329e-17
PFLU4391	PFLU4391	putative_TetR-family_transcriptional_regulator		9	61.6921	160.805	2.60657	2.70663e-07	7.13045e-07
PFLU5924	PFLU5924	putative_ABC_transport_system,_membrane_protein		0	21.7569	56.667	2.60455	0.00606698	0.00966725
PFLU1369	pcaB	3-carboxy-cis,cis-muconate_cycloisomerase	5.5.1.2	6	177.258	461.463	2.60335	3.63129e-18	2.36135e-17
PFLU5124	PFLU5124	conserved_hypothetical_protein		10	51.9772	134.925	2.59585	7.07537e-05	0.000144794
PFLU5223	PFLU5223	penicillin-binding_protein		3	62.3869	161.767	2.59296	4.01691e-09	1.26193e-08
PFLU1439	PFLU1439	putative_lipoprotein		3	2096.31	5435.3	2.5928	1.53344e-67	9.87301e-66
PFLU4260	PFLU4260	putative_transmembrane_transport_protein		0	164.466	425.976	2.59005	1.40648e-18	9.48281e-18
PFLU3149	PFLU3149	putative_GerE_familyregulatory_protein		9	46.695	120.866	2.58841	4.0019e-05	8.46009e-05
PFLU4344	PFLU4344	conserved_hypothetical_protein		10	47.8586	123.86	2.58804	7.27024e-08	2.03615e-07
PFLU5895	PFLU5895	putative_TonB-dependent_membrane_receptor		0	80.9126	209.357	2.58745	8.27543e-12	3.31413e-11
PFLU4432	PFLU4432	putative_response_regulator		9	227.812	587.05	2.57691	2.4835e-25	2.44552e-24
PFLU4947	PFLU4947	conserved_hypothetical_protein		10	1802.72	4642.62	2.57534	1.90738e-06	4.62556e-06
PFLU4641	PFLU4641	putative_hydrolase		13	623.928	1604.21	2.57114	2.31836e-47	7.3822e-46
PFLU1793	PFLU1793	putative_metalloprotease		13	158.368	406.309	2.5656	2.33435e-07	6.19147e-07
PFLU2926	PFLU2926	putative_transport-related_protein		3	33.2088	85.1952	2.56544	0.000178119	0.000348215
PFLU5184	PFLU5184	LysR-family_regulatory_protein		9	170.845	437.916	2.56323	1.01653e-14	5.23822e-14
PFLU5660	PFLU5660	putative_iron/sulfur-binding_protein		13	735.91	1881.27	2.55639	6.71201e-44	1.79569e-42
PFLU2784	PFLU2784	putative_DNA-binding_protein		13	59.051	150.723	2.55242	3.78918e-07	9.85827e-07
PFLU5962	xpt	xanthine_phosphoribosyltransferase	2.4.2.-	7	90.5395	230.839	2.5496	8.77219e-10	2.93693e-09
PFLU0143	PFLU0143	conserved_hypothetical_protein		10	152.788	389.451	2.54896	8.91235e-17	5.28517e-16
PFLU6109	PFLU6109	putative_phospholipd_biosynthesis-related		3	49.0766	124.875	2.54448	1.0704e-05	2.41303e-05
PFLU0935	PFLU0935	hypothetical_protein		8	118.692	301.9	2.54356	2.21673e-09	7.12441e-09
PFLU4150	cspA2	major_cold_shock_protein		0	4669.29	11869.8	2.5421	7.27221e-66	4.39256e-64
PFLU2739	PFLU2739	fructokinase		1	35.6951	90.5874	2.53781	4.27651e-06	1.00184e-05
PFLU5647	purU	formyltetrahydrofolate_deformylase	3.5.1.10	7	381.328	967.577	2.53739	1.07367e-29	1.34992e-28
PFLU1769	PFLU1769	putative_transport-related_membrane_protein		0	356.792	905.241	2.53717	1.8677e-07	5.0036e-07
PFLU3191	PFLU3191	putative_adhesin		3	473.588	1200.93	2.53582	9.01313e-34	1.41773e-32
PFLU1178	PFLU1178	putative_phage_tail-related_protein		12	142.919	362.349	2.53535	9.56501e-13	4.17908e-12
PFLU0905	PFLU0905	hypothetical_protein		8	173.955	439.613	2.52716	7.09249e-15	3.6922e-14
PFLU0367	hutH	histidine_ammonia-lyase	4.3.1.3	6	117.529	295.903	2.51771	4.85653e-12	1.99121e-11
PFLU1457	PFLU1457	putatuve_L-aspartate_oxidase_(pseudogene)		11	33.1921	83.434	2.51367	0.000219696	0.000424259
PFLU5369	PFLU5369	putative_membrane_protein		0	202.472	508.101	2.50949	1.54424e-15	8.43213e-15
PFLU5806	PFLU5806	hypothetical_protein		8	441.438	1104.93	2.50303	5.47728e-31	7.34357e-30
PFLU5175	PFLU5175	FKBP-type_peptidyl-prolyl_cis-trans_isomerase		2	2586.06	6459.8	2.49793	2.69048e-75	2.62725e-73
PFLU1248	PFLU1248	conserved_hypothetical_protein		10	64.2998	160.6	2.49767	5.96297e-07	1.52297e-06
PFLU4315	PFLU4315	putative_membrane_protein		0	69.0086	172.249	2.49605	5.35576e-07	1.37508e-06
PFLU4097	PFLU4097	putative_ABC_transport_system,_ATP-binding		3	42.681	106.051	2.48474	0.000543422	0.00100154
PFLU0022	qor	quinone_oxidoreductase	1.6.5.5	1	405.659	1007.69	2.48407	4.31754e-30	5.52325e-29
PFLU1720	PFLU1720	putative_LysR-family_regulatory_protein		9	157.999	392.228	2.48247	4.82034e-13	2.15591e-12
PFLU0802	PFLU0802	putative_deoxyribonuclease		5	36.528	90.5437	2.47875	2.02136e-05	4.40594e-05
PFLU1437	PFLU1437	conserved_hypothetical_protein		10	61.0307	151.058	2.47511	0.000368002	0.000693734
PFLU1381	PFLU1381	putative_TetR-family_regulatory_protein		9	271.535	671.522	2.47306	9.85804e-15	5.08883e-14
PFLU2001	PFLU2001	putative_exported_protein		3	10.9831	27.134	2.47052	0.00214563	0.00365655
PFLU0527	fbpB	iron(III)-transport_system_permease_protein		3	116.227	286.912	2.46856	1.24907e-10	4.51747e-10
PFLU0066	PFLU0066	putative_protoheme_IX_farnesyltransferase		0	31.2291	76.8312	2.46025	0.000111442	0.00022361
PFLU5043	PFLU5043	GMP_synthase_(glutamine-hydrolyzing)	6.3.5.2	7	173.955	427.91	2.45989	3.48801e-17	2.11774e-16
PFLU2593	PFLU2593	putative_TonB-dependent_receptor		0	238.795	586.63	2.45663	3.66775e-23	3.29592e-22
PFLU0904	mqo	probable_malate:quinone_oxidoreductase	1.1.99.16	1	836.219	2051.41	2.4532	1.66527e-57	8.19899e-56
PFLU1299	surE	acid_phosphatase	3.1.3.2	0	20.2627	49.6972	2.45265	0.000381363	0.000717075
PFLU2084	PFLU2084	putative_membrane_protein		0	50.2569	123.157	2.45055	3.81765e-07	9.92791e-07
PFLU0258	PFLU0258	putative_S1_RNA-binding_domain_protein		2	183.896	450.278	2.44855	3.46816e-16	1.97665e-15
PFLU1047	PFLU1047	putative_transmembrane_sensor_protein		3	36.616	89.6474	2.44832	0.000659087	0.00119814
PFLU5425	PFLU5425	conserved_hypothetical_protein		10	111.899	273.501	2.44418	1.30958e-14	6.68948e-14
PFLU0335	ctpA	carboxy-terminal_processing_protease_precursor	3.4.21.102	2	320.85	782.846	2.43991	2.19279e-24	2.10616e-23
PFLU3559	PFLU3559	conserved_hypothetical_protein		10	236.116	575.023	2.43534	4.04945e-17	2.44092e-16
PFLU5953	glnK	nitrogen_regulatory_protein_P-II_2		9	2202.75	5362.92	2.43465	3.38799e-72	2.68246e-70
PFLU1082	PFLU1082	conserved_hypothetical_protein		10	52.5339	127.803	2.43277	6.10129e-05	0.000126138
PFLU2674	PFLU2674	NAD_kinase	2.7.1.23	7	162.294	394.044	2.42797	2.74607e-12	1.14923e-11
PFLU2771	PFLU2771	putative_NAD(P)H_dehydrogenase		7	24.0339	58.2447	2.42344	0.00288172	0.00483505
PFLU0691	PFLU0691	putative_fatty_acid_transport-related_membrane		0	285.507	691.763	2.42293	1.44425e-18	9.70398e-18
PFLU2020	PFLU2020	hypothetical_protein		8	170.845	413.926	2.42282	3.40054e-15	1.81125e-14
PFLU2266	PFLU2266	putative_exported_protein		3	165.056	399.717	2.4217	1.38673e-07	3.765e-07
PFLU0283	nudE	ADP_compounds_hydrolase	3.6.1.-	7	232.558	562.803	2.42005	5.87097e-10	2.00688e-09
PFLU5951	PFLU5951	conserved_hypothetical_protein		10	221.902	536.974	2.41987	3.92565e-18	2.54711e-17
PFLU0060	PFLU0060	putative_cytochrome_C_oxidase_assembly_protein		7	501.188	1210.39	2.41504	8.47644e-33	1.25413e-31
PFLU3910	PFLU3910	putative_transcriptional_regulator		9	44.5226	107.401	2.41229	6.13864e-05	0.000126821
PFLU3027	PFLU3027	putative_short-chain_dehydrogenase_family		13	151.746	365.99	2.41186	4.65231e-17	2.79855e-16
PFLU2091	PFLU2091	conserved_hypothetical_protein		10	272.439	655.292	2.40528	1.03948e-19	7.51888e-19
PFLU5691	dbpA	ATP-independent_RNA_helicase		2	59.8839	144.034	2.40522	2.97606e-06	7.08522e-06
PFLU1158	PFLU1158	conserved_hypothetical_protein		10	120.798	290.293	2.40313	1.88718e-05	4.12727e-05
PFLU3212	PFLU3212	putative_methyl-accepting_chemotaxis_protein		0	113.774	273.286	2.40201	1.26936e-07	3.45755e-07
PFLU0734	PFLU0734	putative_outer-membrane_lipoprotein		3	168.932	405.605	2.40099	1.80079e-11	7.01518e-11
PFLU1363	PFLU1363	putative_amino_acid_degradation-related		6	415.077	995.284	2.39783	9.07708e-21	6.91581e-20
PFLU3294	PFLU3294	putative_vanillate_O-demethylase_oxidoreductase	1.14.13.-	6	32.0285	76.7876	2.39748	0.000357781	0.000676207
PFLU0134	PFLU0134	putative_membrane_protein		0	257.542	617.113	2.39616	1.89116e-17	1.18379e-16
PFLU0669	PFLU0669	putative_atrazine_degradation_related_protein		6	34.9458	83.5963	2.39217	0.000810113	0.00145463
PFLU1555	PFLU1555	conserved_hypothetical_protein		10	175.797	420.411	2.39146	3.13036e-14	1.54254e-13
PFLU2540	PFLU2540	putative_transport-related,_membrane_protein		0	75.0736	179.154	2.38638	1.81013e-07	4.85602e-07
PFLU0087	PFLU0087	putative_two-component_system,_sensor_kinase		9	643.475	1535.01	2.38551	3.06501e-34	4.96075e-33
PFLU6053	PFLU6053	putative_membrane_protein		3	400.097	954.403	2.38543	1.68128e-17	1.05807e-16
PFLU0526	PFLU0526	putative_methyl-accepting_chemotaxis_protein		0	551.638	1314.8	2.38344	2.2377e-33	3.45018e-32
PFLU1323	PFLU1323	putative_membrane_protein		0	74.9021	178.235	2.37958	5.97508e-05	0.000123616
PFLU4561	PFLU4561	putative_cytochrome_c		1	286.879	682.059	2.37751	1.94576e-20	1.44489e-19
PFLU3104	PFLU3104	conserved_hypothetical_protein		10	65.2206	154.667	2.37145	7.03429e-08	1.97858e-07
PFLU0522	PFLU0522	putative_phage-related_protein		2	1583.79	3750.45	2.36802	5.97417e-58	2.96633e-56
PFLU6122	atpF	ATP_synthase_B_chain	3.6.3.14	1	787.406	1858.03	2.35968	1.2856e-46	3.86274e-45
PFLU0940	PFLU0940	putative_cell_division_protein		0	291.379	686.919	2.35748	8.39332e-23	7.31792e-22
PFLU4197	PFLU4197	putative_LysR_family_transcriptional_regulator		9	184.85	435.259	2.35466	1.32152e-16	7.7428e-16
PFLU0996	moaD	molybdopterin_converting_factor_subunit_1		7	126.913	298.334	2.35071	7.37895e-10	2.49039e-09
PFLU1631	PFLU1631	putative_proline_iminopeptidase		2	45.4267	106.408	2.34241	0.000526393	0.000971382
PFLU5576	PFLU5576	putative_chaperone		0	457.741	1071.93	2.34179	6.96503e-21	5.35539e-20
PFLU0408	PFLU0408	putative_fimbriae_biogenesis-related_protein		3	82.0427	191.97	2.33988	7.64869e-08	2.13297e-07
PFLU3785	PFLU3785	conserved_hypothetical_protein		10	51.7177	120.866	2.33702	1.06645e-05	2.40505e-05
PFLU6064	PFLU6064	putative_GntR-family_regulatory_protein		9	54.3923	127.113	2.33696	0.000111984	0.00022462
PFLU1763	ccmF	cytochrome_C_biogenesis_protein		7	75.5424	176.388	2.33495	9.77603e-06	2.21749e-05
PFLU4657	PFLU4657	putative_enoyl-CoA_hydratase	4.2.1.17	13	490.846	1145.67	2.33408	1.42403e-30	1.87071e-29
PFLU3152	PFLU3152	putative_oxidoreductase		13	36.616	85.3787	2.33174	0.00156362	0.00271043
PFLU1753	PFLU1753	putative_molybdopterin-guanine_dinucleotide		7	33.4014	77.836	2.33032	0.000306637	0.000581984
PFLU4955	PFLU4955	alpha-ketoglutarate_permease		3	72.5371	168.899	2.32845	5.66345e-11	2.12298e-10
PFLU2272	PFLU2272	putative_isoquinoline_1-oxidoreductase,_alpha		6	118.119	274.593	2.32472	4.9479e-10	1.70328e-09
PFLU4362	allA	ureidoglycolate_hydrolase	3.5.3.19	6	228.678	529.692	2.31632	7.99596e-14	3.81501e-13
PFLU2344	PFLU2344	putative_riboflavin_biosynthesis-related		7	31.2291	72.238	2.31317	0.000664244	0.00120676
PFLU6134	PFLU6134	putative_inner_membrane_protein		3	301.667	697.034	2.31061	2.2262e-22	1.87674e-21
PFLU3499	PFLU3499	putative_DNA-3-methyladenine_glycosylase_I	3.2.2.20	2	47.3898	109.455	2.30967	7.08238e-06	1.62664e-05
PFLU1512	PFLU1512	conserved_hypothetical_protein		10	693.301	1596.78	2.30316	1.6772e-33	2.59966e-32
PFLU2458	PFLU2458	conserved_hypothetical_protein		10	387.967	893.544	2.30315	4.22627e-25	4.12695e-24
PFLU5166	PFLU5166	putative_glutathione_peroxidase		0	1614.6	3717.27	2.30229	1.96434e-55	9.06227e-54
PFLU1757	PFLU1757	conserved_hypothetical_protein		10	314.877	724.256	2.30012	3.44086e-18	2.24e-17
PFLU6090	PFLU6090	putative_cation_ABC_transport_system,_membrane		3	25.6328	58.9362	2.29925	0.00460123	0.00747397
PFLU5291A	PFLU5291A	conserved_hypothetical_protein_(pseudogene)		11	34.2176	78.5824	2.29655	0.000113625	0.000227677
PFLU4916	PFLU4916	conserved_hypothetical_protein		10	141.562	324.841	2.29468	2.31206e-06	5.57234e-06
PFLU4718	PFLU4718	putative_AraC_family_regulatory_protein		9	348.655	798.874	2.2913	1.13465e-20	8.54487e-20
PFLU2547	PFLU2547	putative_pyoverdine_synthetase_F		0	639.469	1463.17	2.28811	1.36846e-34	2.26491e-33
PFLU5561	trpE	anthranilate_synthase_component_I	4.1.3.27	7	89.4639	204.689	2.28795	4.6505e-08	1.32849e-07
PFLU5644	PFLU5644	conserved_hypothetical_protein		10	80.6531	184.341	2.28561	1.16344e-05	2.61072e-05
PFLU4113	PFLU4113	AraC_family_regulatory_protein		9	83.2608	190.154	2.28384	7.76759e-06	1.77844e-05
PFLU4882	PFLU4882	conserved_hypothetical_protein		10	182.749	416.434	2.27872	2.1285e-11	8.2425e-11
PFLU1641	PFLU1641	putative_methylthioribose-1-phosphate_isomerase		2	88.6811	201.966	2.27744	5.46012e-08	1.54695e-07
PFLU3641	PFLU3641	oxidative_stress_related_two_component_system,		9	76.5846	174.411	2.27736	5.03756e-07	1.29566e-06
PFLU5642	PFLU5642	conserved_hypothetical_protein		10	56.8786	129.381	2.27468	1.56105e-05	3.44359e-05
PFLU4832	PFLU4832	conserved_hypothetical_protein		10	367.616	836.187	2.27462	6.04998e-21	4.65793e-20
PFLU5621	PFLU5621	putative_membrane_protein		0	156.158	355.011	2.27342	8.38431e-11	3.08179e-10
PFLU1530	PFLU1530	conserved_hypothetical_membrane_protein		0	182.661	414.976	2.27183	9.35091e-11	3.42205e-10
PFLU2299	xylG	D-xylose_ABC_transport_system,_ATP-binding	3.6.3.17	3	120.936	274.312	2.26825	3.82938e-09	1.20496e-08
PFLU3757	PFLU3757	hypothetical_protein		8	6636.15	15051.5	2.2681	1.09891e-77	1.21482e-75
PFLU0148A	PFLU0148A	putative_transposase		12	15.6752	35.5305	2.26666	0.00517281	0.00832623
PFLU2150	PFLU2150	putative_acetyl-CoA_transferase		7	131.726	297.956	2.26194	6.23673e-13	2.76198e-12
PFLU0098	PFLU0098	putative_ABC_transport_system,_permease		0	59.8504	135.227	2.25942	8.98468e-05	0.000182024
PFLU2640	PFLU2640	putative_substrate-binding_transport_protein		3	179.987	406.514	2.25858	5.50576e-14	2.65064e-13
PFLU3414	PFLU3414	putative_membrane_protein		0	37.7628	85.2277	2.25692	0.000210672	0.000407772
PFLU5055	PFLU5055	putative_membrane_protein		3	243.625	549.605	2.25595	5.31673e-08	1.50851e-07
PFLU2833	PFLU2833	conserved_hypothetical_protein		10	66.2628	149.437	2.25522	7.25468e-07	1.83766e-06
PFLU4265	PFLU4265	putative_acetylornithine_deacetylase	3.5.1.16	13	36.616	82.4505	2.25176	0.00163637	0.00282733
PFLU3944	PFLU3944	putative_dihydropyrimidine_dehydrogenase		7	177.186	398.928	2.25146	6.95436e-12	2.80617e-11
PFLU3004	PFLU3004	glycerate_kinase	2.7.1.31	7	30.8984	69.5258	2.25014	0.00433006	0.00706484
PFLU2030	PFLU2030	conserved_hypothetical_protein		10	229.637	515.806	2.24618	7.12055e-13	3.14625e-12
PFLU3734	PFLU3734	putative_membrane_transport_protein		0	53.8901	121.039	2.24603	0.00300793	0.00504103
PFLU2587	PFLU2587	putative_MCP_chemoreceptor_protein		0	539.315	1210.7	2.24488	1.41483e-32	2.05695e-31
PFLU1625	PFLU1625	putative_LysR-family_regulatory_protein		9	46.2596	103.727	2.24228	0.000331289	0.000628162
PFLU0507	PFLU0507	conserved_hypothetical_protein		10	423.557	948.894	2.2403	7.41049e-20	5.38685e-19
PFLU4251	PFLU4251	putative_exported_protein		3	248.367	556.339	2.23999	3.25578e-10	1.13613e-09
PFLU0192	PFLU0192	putative_regulatory_protein		9	339.69	760.489	2.23878	2.15005e-21	1.70925e-20
PFLU5318	PFLU5318	putative_membrane_protein		3	53.6641	120.132	2.23858	1.42571e-05	3.1605e-05
PFLU1582	PFLU1582	conserved_hypothetical_protein		10	432.715	968.334	2.23781	8.56624e-22	6.94185e-21
PFLU3609	PFLU3609	putative_dehydrogenase		13	54.7063	122.26	2.23484	9.55954e-05	0.000193136
PFLU1460	PFLU1460	conserved_hypothetical_protein		10	453.346	1012.5	2.23339	1.20515e-23	1.11724e-22
PFLU4725	PFLU4725	hypothetical_protein		8	54.0115	120.585	2.23258	1.06207e-05	2.3961e-05
PFLU4199	PFLU4199	hypothetical_protein		8	360.337	803.487	2.22982	2.68264e-19	1.8756e-18
PFLU4598	PFLU4598	conserved_hypothetical_protein		10	732.771	1632.55	2.22791	1.4945e-33	2.32879e-32
PFLU4754	PFLU4754	succinylglutamic_semialdehyde_dehydrogenase		6	163.231	363.105	2.22448	8.32336e-11	3.0613e-10
PFLU4680	PFLU4680	putative_NADP-dependent_alcohol_dehydrogenase		13	89.6019	199.125	2.22232	2.58303e-05	5.55579e-05
PFLU0353	PFLU0353	putative_membrane_protein		0	22.8871	50.7994	2.21957	0.00269867	0.00454615
PFLU4205	PFLU4205	putative_tetR-family_transcriptional_regulator		9	174.859	387.787	2.21771	1.93064e-12	8.16135e-12
PFLU5164	PFLU5164	putative_putative_glycosyltransferase		13	22.3304	49.4052	2.21247	0.0046213	0.00749836
PFLU4672	PFLU4672	putative_GntR-family_regulatory_protein		9	341.95	755.83	2.21035	7.1929e-23	6.29944e-22
PFLU3063	PFLU3063	conserved_hypothetical_protein		10	36.3899	80.2675	2.20576	1.88826e-05	4.1281e-05
PFLU1467	algU	alternative_ECF_subfamily_sigma_factor		9	33880.3	74711.7	2.20517	1.16533e-39	2.51944e-38
PFLU0671	PFLU0671	conserved_hypothetical_protein		10	31.2458	68.7805	2.20127	0.00440302	0.00717188
PFLU4817	PFLU4817	putative_MFS_family_transport_protein		0	32.6187	71.7961	2.20107	0.0013301	0.00233255
PFLU1884	PFLU1884	putative_transposase		12	52.1865	114.826	2.20029	5.40049e-05	0.000112363
PFLU3163	PFLU3163	hypothetical_protein		8	29.5422	64.9549	2.19872	0.00471431	0.00763859
PFLU0249	PFLU0249	putative_choline/betaine_transport-related		0	155.898	342.498	2.19694	3.2375e-10	1.13042e-09
PFLU4869	PFLU4869	putative_exported_protein		3	49.5621	108.796	2.19514	0.000221646	0.000427741
PFLU0059	PFLU0059	putative_cytochrome_C_oxydase,_subunit_I		7	1277.31	2795.41	2.18851	7.87548e-40	1.73468e-38
PFLU4874	PFLU4874	ribosomal_large_subunit_pseudouridine_synthase	4.2.1.70	2	759.371	1660.84	2.18713	3.46308e-34	5.58958e-33
PFLU6082	PFLU6082	conserved_hypothetical_protein		10	73.144	159.66	2.18282	3.2068e-07	8.39529e-07
PFLU1110	PFLU1110	putative_DNA-binding_protein		9	1294.65	2825.42	2.18238	7.10639e-36	1.2579e-34
PFLU0152	PFLU0152	hypothetical_protein		8	202.924	442.292	2.1796	5.61238e-11	2.10653e-10
PFLU2198	PFLU2198	putative_diaminobutyrate--2-oxoglutarate		7	152.596	332.492	2.17891	1.22328e-07	3.3429e-07
PFLU1647	PFLU1647	putative_bifunctional_protein_(prephenate		7	237.472	517.114	2.17758	4.00644e-15	2.13204e-14
PFLU5301	PFLU5301	putative_flavin-binding_monooxygenase-like		13	1246.53	2709.35	2.17351	9.10787e-40	1.99116e-38
PFLU3969	PFLU3969	putative_acetyltransferase		13	151.503	328.893	2.17087	1.32451e-10	4.77556e-10
PFLU4646	PFLU4646	putative_short-chain_dehydrogenase/reductase		13	1204.98	2614.05	2.16937	3.3056e-42	8.24148e-41
PFLU5429	PFLU5429	putative_membrane_protein		3	100.204	217.321	2.16878	1.95886e-08	5.77894e-08
PFLU5950	PFLU5950	conserved_hypothetical_protein		10	1401.29	3037.3	2.1675	1.49856e-40	3.40313e-39
PFLU0531	rlmB	23s_rRNA_(guanosine-2'-o-)-methyltransferase	2.1.1.-	2	165.056	357.725	2.16729	2.17666e-05	4.72336e-05
PFLU1479	PFLU1479	putative_hydrolase		13	284.029	614.013	2.1618	2.69002e-16	1.54367e-15
PFLU4046	PFLU4046	putative_oligopeptide_ABC_transporter_integral		3	136.176	294.077	2.15954	1.81888e-08	5.38225e-08
PFLU4231	PFLU4231	putative_quinone_oxidoreductase		13	299.043	644.107	2.15389	6.28095e-15	3.2916e-14
PFLU4182	PFLU4182	O-succinylhomoserine_sulfhydrylase	4.2.99.-	7	502.628	1082.51	2.1537	2.38189e-23	2.16029e-22
PFLU3746	PFLU3746	probable_ATP-binding_ABC_transporter_protein		3	1671.77	3598.57	2.15254	2.13289e-46	6.31142e-45
PFLU5146	PFLU5146	putative_LuxR-family_regulatory_protein		9	82.9802	178.354	2.14935	2.2679e-07	6.02341e-07
PFLU3539	PFLU3539	putative_membrane_protein		3	130.596	280.007	2.14407	2.92916e-07	7.69249e-07
PFLU6021	PFLU6021	conserved_hypothetical_protein		10	88.2792	189.269	2.14398	0.00169446	0.00291995
PFLU1725	PFLU1725	putative_enoyl-CoA_hydratase/isomerase		6	187.127	400.85	2.14212	8.65859e-14	4.11108e-13
PFLU5426	PFLU5426	putative_nicotinate-nucleotide		7	129.449	277.284	2.14203	6.76385e-11	2.51935e-10
PFLU5144	PFLU5144	putative_membrane_protein		3	325.475	697.003	2.14149	1.67712e-19	1.19686e-18
PFLU5690	PFLU5690	putative_transport-related_membrane_protein		0	70.6075	151.166	2.14094	2.08516e-06	5.04832e-06
PFLU1534	PFLU1534	conserved_hypothetical_protein		10	98.082	209.941	2.14047	7.89505e-05	0.000160838
PFLU3745	PFLU3745	putative_ATP-binding_ABC_transporter_protein		3	822.905	1756.84	2.13493	7.19157e-26	7.37923e-25
PFLU1559	PFLU1559	conserved_hypothetical_protein		10	109.048	232.633	2.1333	8.88747e-09	2.69662e-08
PFLU4682	PFLU4682	high-affinity_L-arabinose_transport_protein_(ABC		0	245.588	523.719	2.13251	5.62558e-05	0.000116632
PFLU2980	PFLU2980	putative_cytochrome_C		1	94.9721	202.171	2.12874	5.31721e-05	0.000110867
PFLU5126	PFLU5126	conserved_hypothetical_protein		10	113.427	241.354	2.12784	6.78909e-08	1.91311e-07
PFLU0362	PFLU0362	putative_histidine_ABC_transport_system,		3	542.283	1153.16	2.12649	2.54948e-26	2.69143e-25
PFLU1505	PFLU1505	conserved_hypothetical_protein		10	826.885	1757.63	2.1256	9.76079e-25	9.46829e-24
PFLU0517	amiC	N-acetylmuramoyl-l-alanine_amidase	3.5.1.28	3	372.815	792.345	2.1253	8.95878e-18	5.71159e-17
PFLU4862	PFLU4862	AraC_family_transcriptional_regulator		9	752.176	1597.97	2.12447	8.38454e-28	9.52035e-27
PFLU3179A	PFLU3179A	putative_LysR-family_regulatory_protein		9	209.094	443.881	2.12288	3.14164e-15	1.67946e-14
PFLU3068	PFLU3068	putative_LysR-family_transcriptional_regulator		9	101.054	214.468	2.12232	1.14917e-06	2.85417e-06
PFLU5462	dxs	1-deoxy-D-xylulose-5-phosphate_synthase	2.2.1.7	7	163.093	345.966	2.12128	2.33515e-11	9.02484e-11
PFLU4768	PFLU4768	ribonucleoside-diphosphate_reductase_beta_chain	1.17.4.1	2	881.332	1868.07	2.1196	4.97939e-33	7.46145e-32
PFLU2188	PFLU2188	putative_DNA-binding_protein		9	231.215	489.97	2.11911	9.15594e-12	3.65925e-11
PFLU5183	PFLU5183	putative_putative_polysaccharide_synthesis		3	153.709	325.426	2.11715	2.73063e-08	7.95958e-08
PFLU1685	PFLU1685	putative_membrane_protein		0	654.667	1385.84	2.11686	1.35936e-26	1.45073e-25
PFLU3742	PFLU3742	putative_integral_membrane_protein		0	213.648	451.088	2.11137	1.47741e-12	6.32298e-12
PFLU2703	PFLU2703	conserved_hypothetical_protein		10	1501.2	3163.73	2.10746	1.92921e-42	4.8721e-41
PFLU1688	PFLU1688	putative_deoxyribonuclease		5	57.9208	121.936	2.10522	0.000351131	0.00066471
PFLU0294	PFLU0294	hypothetical_protein		8	657.375	1380.68	2.1003	3.69323e-23	3.31372e-22
PFLU4339	PFLU4339	conserved_hypothetical_protein		10	94.8508	199.036	2.09841	0.000150571	0.000297737
PFLU2389	PFLU2389	putative_LacI-family_regulatory_protein		9	307.803	645.86	2.09829	1.5482e-07	4.17822e-07
PFLU2512	PFLU2512	putative_transposase_for_insertion_element		12	94.0847	196.973	2.09357	2.45317e-07	6.49192e-07
PFLU4373	PFLU4373	putative_aspartyl_aminopeptidase	3.4.11.21	5	227.339	475.554	2.09183	7.61633e-10	2.56608e-09
PFLU5819	ptsP	phosphoenolpyruvate-protein_phosphotransferase	2.7.3.9	3	1740.93	3638.36	2.08989	8.39982e-42	2.02529e-40
PFLU1893	PFLU1893	hypothetical_protein		8	1371.15	2864.85	2.08937	1.48963e-38	2.95856e-37
PFLU3383	PFLU3383	putative_proline/betaine_transporter		3	85.4666	178.343	2.0867	1.5924e-05	3.50879e-05
PFLU4418	PFLU4418	ParA_family_ATPase		0	452.262	941.718	2.08224	1.472e-25	1.47932e-24
PFLU0319	PFLU0319	putative_membrane_protein		0	107.709	223.74	2.07726	5.47289e-07	1.40392e-06
PFLU1648	cmk	cytidylate_kinase	2.7.4.14	7	4650.74	9642.16	2.07325	4.95091e-44	1.33675e-42
PFLU3962	PFLU3962	putative_methyl-accepting_chemotaxis_protein		0	231.755	480.406	2.07291	3.20639e-13	1.45404e-12
PFLU1628	PFLU1628	putative_transport-related_membrane_protein		3	180.179	373.481	2.07283	2.29818e-06	5.54116e-06
PFLU0261	rimK	ribosomal_protein_S6_modification_protein		2	110.091	227.814	2.06933	3.20108e-06	7.60241e-06
PFLU3347	PFLU3347	integrase_(pseudogene)		11	56.6526	117.137	2.06764	5.77025e-07	1.47762e-06
PFLU5718	PFLU5718	conserved_hypothetical_protein		10	227.205	469.328	2.06566	2.18488e-10	7.74892e-10
PFLU2532	PFLU2532	putative_GntR-family_regulatory_protein		9	302.935	625.619	2.06519	6.58253e-16	3.66956e-15
PFLU5409	PFLU5409	conserved_hypothetical_protein		10	41.7768	86.2325	2.06412	0.000236293	0.000454959
PFLU2905	PFLU2905	hypothetical_protein		8	195.712	403.789	2.06318	8.2974e-14	3.94918e-13
PFLU4008	PFLU4008	putative_LuxR-family_regulatory_protein		9	87.3417	179.954	2.06034	2.98994e-05	6.39346e-05
PFLU5367	PFLU5367	conserved_hypothetical_protein		10	687.361	1414.63	2.05807	1.55498e-24	1.49846e-23
PFLU3728	PFLU3728	putative_ribose_transport_ATP-binding_component		3	64.9067	133.422	2.0556	7.16302e-05	0.000146435
PFLU1536	PFLU1536	putative_hydrolase		13	33.5228	68.7917	2.05209	0.0042662	0.00697424
PFLU6070	oadA	oxaloacetate_decarboxylase_alpha_chain	4.1.1.3	7	534.359	1096.39	2.05178	3.56301e-17	2.16105e-16
PFLU2492	PFLU2492	putative_methyl-accepting_chemotaxis_protein		11	58.8082	120.66	2.05175	3.32516e-05	7.07669e-05
PFLU2622	PFLU2622	putative_transcriptional_regulator		9	138.85	284.859	2.05156	2.54243e-07	6.72208e-07
PFLU4405	PFLU4405	putative_diacylglycerol_kinase		13	384.041	787.341	2.05015	1.26595e-16	7.43951e-16
PFLU6108	PFLU6108	putative_membrane_protein		0	56.5479	115.863	2.04893	0.000224403	0.000432777
PFLU1826	PFLU1826	putative_membrane_protein		0	235.283	479.606	2.03842	2.10281e-09	6.78435e-09
PFLU5925	PFLU5925	putative_ABC_transport_system,_ATP-binding		3	81.938	166.922	2.03717	4.00516e-05	8.4624e-05
PFLU4153	PFLU4153	conserved_hypothetical_protein		10	241.486	491.807	2.03659	1.38101e-12	5.92772e-12
PFLU4835	PFLU4835	putative_aminotransferase_class-V		13	151.675	308.752	2.03561	6.63838e-08	1.87262e-07
PFLU5255	PFLU5255	conserved_hypothetical_protein		10	883.638	1797.76	2.0345	3.0645e-19	2.12988e-18
PFLU5385	PFLU5385	conserved_hypothetical_protein		10	90.1419	183.39	2.03446	1.72607e-06	4.21553e-06
PFLU1019	PFLU1019	conserved_hypothetical_protein		10	104.373	212.306	2.0341	0.000376798	0.000709403
PFLU3248	PFLU3248	hypothetical_protein		8	255.91	519.578	2.03032	1.83734e-11	7.1528e-11
PFLU0289	rfbC	dTDP-4-dehydrorhamnose_3,5-epimerase	5.1.3.13	3	130.684	265.138	2.02885	1.10541e-07	3.03781e-07
PFLU1475	PFLU1475	putative_redox-related_protein		13	158.853	322.086	2.02757	1.1256e-10	4.08098e-10
PFLU3402	PFLU3402	putative_lipase		13	193.071	390.985	2.02509	7.7176e-12	3.09709e-11
PFLU0815	PFLU0815	putative_amino_acid_ABC_transport_system,		3	49.8928	100.94	2.02313	0.000380309	0.000715323
PFLU0034	PFLU0034	putative_exported_protein		3	62.8557	127.058	2.02142	0.000626056	0.00114305
PFLU5472	ribE	riboflavin_synthase_alpha_chain	2.5.1.9	7	150.687	304.484	2.02064	9.53128e-06	2.16365e-05
PFLU1059	lepB	signal_peptidase_I	3.4.21.89	2	668.815	1351.17	2.02024	2.48881e-25	2.44663e-24
PFLU5702	PFLU5702	putative_lipoprotein		3	228.904	462.045	2.01851	1.27823e-10	4.61722e-10
PFLU5947	PFLU5947	conserved_hypothetical_protein		10	279.023	563.058	2.01796	0.0010418	0.00184575
PFLU5908	PFLU5908	putative_outer_membrane_usher_protein		3	56.686	114.382	2.01782	0.00175042	0.00301285
PFLU3026	PFLU3026	putative_membrane_protein		3	42.4716	85.692	2.01763	0.000475842	0.000883383
PFLU5196	PFLU5196	benzoate_1,2-dioxygenase_electron_transfer	1.18.1.3	6	4380.73	8836.59	2.01715	1.07155e-46	3.23619e-45
PFLU4873	PFLU4873	putative_noncomposite_transposon		12	52.5339	105.965	2.01707	0.00209455	0.00357574
PFLU4934	PFLU4934	conserved_hypothetical_protein		10	242.809	489.579	2.01632	4.38768e-11	1.66931e-10
PFLU2257	PFLU2257	putative_short-chain_dehydrogenase		6	96.8138	195.028	2.01447	5.2319e-06	1.21884e-05
PFLU1739	PFLU1739	putative_two-component_system,_sensor_kinase		9	170.548	343.527	2.01425	7.33155e-10	2.47582e-09
PFLU4417	PFLU4417	RNA_polymerase_sigma_factor_for_flagellar		9	970.03	1953.62	2.01398	5.80262e-34	9.21343e-33
PFLU1547	PFLU1547	conserved_hypothetical_protein		10	2507.67	5044.44	2.0116	1.84761e-22	1.56886e-21
PFLU4343	PFLU4343	conserved_hypothetical_protein		10	269.66	541.88	2.0095	8.2333e-05	0.000167438
PFLU1489	citA	citrate-proton_symporter		3	41.8815	84.158	2.00943	0.000238307	0.000458385
PFLU5380	PFLU5380	putative_AsnC-family_regulatory_protein		9	62.1274	124.551	2.00477	0.00154359	0.00268126
PFLU5591	dnaG	DNA_primase	2.7.7.-	2	665.926	1332.18	2.00049	7.51266e-07	1.90137e-06
PFLU5880	pepP	Xaa-Pro_aminopeptidase	3.4.11.9	5	237.296	474.69	2.00041	7.22466e-10	2.44113e-09
PFLU4907	PFLU4907	putative_OmpA_family_lipoprotein		3	5396.41	10793.6	2.00015	8.10488e-54	3.44105e-52
PFLU5445	PFLU5445	putative_acetyltransferase		13	1203.56	2406.32	1.99934	1.81041e-31	2.48996e-30
PFLU1301	PFLU1301	putative_lipoprotein		3	11778.2	23525.6	1.99738	9.36372e-60	4.98746e-58
PFLU4467	PFLU4467	transcriptional_regulator		9	243.102	485.171	1.99575	5.19695e-11	1.96318e-10
PFLU1338	PFLU1338	putative_membrane_protein		0	46.695	92.9102	1.98973	0.00134353	0.00235328
PFLU0416	hemE	uroporphyrinogen_decarboxylase	4.1.1.37	7	92.6951	184.298	1.98821	2.91433e-05	6.24317e-05
PFLU1707	PFLU1707	putative_2-dehydropantoate_2-reductase		7	150.737	298.95	1.98325	7.80133e-07	1.96932e-06
PFLU0626	speA	biosynthetic_arginine_decarboxylase	4.1.1.19	7	966.832	1916.34	1.98208	7.79385e-31	1.04256e-29
PFLU3203	PFLU3203	putative_DNA-binding_protein		9	114.331	226.452	1.98068	9.06789e-07	2.27337e-06
PFLU0321	PFLU0321	putative_lipoprotein		3	106.441	210.805	1.98049	1.06254e-07	2.92412e-07
PFLU3903	PFLU3903	putative_exported_protein		3	180.175	356.73	1.97991	1.48595e-07	4.01947e-07
PFLU2645	PFLU2645	ribonuclease_HI	3.1.26.4	5	106.859	211.432	1.9786	1.24482e-06	3.08651e-06
PFLU5930	PFLU5930	putative_membrane_protein		0	166.065	328.332	1.97713	1.02209e-07	2.81941e-07
PFLU5362	PFLU5362	putative_transmembrane_sensor_protein		9	2279.88	4505.61	1.97625	9.19189e-26	9.38245e-25
PFLU4716	PFLU4716	conserved_hypothetical_protein		10	670.137	1323.88	1.97553	8.81985e-24	8.25487e-23
PFLU5344	PFLU5344	conserved_hypothetical_protein		10	70.0174	138.307	1.97533	0.000680876	0.00123544
PFLU0557	PFLU0557	putative_amino_acid_oxidase		13	136.87	270.337	1.97513	7.37637e-08	2.06095e-07
PFLU3550	PFLU3550	conserved_hypothetical_protein		10	135.74	268.077	1.97493	7.21156e-08	2.02262e-07
PFLU2823	PFLU2823	phage-related_conserved_hypothetical_protein		12	58.0422	114.62	1.97476	0.00423315	0.006926
PFLU1188	PFLU1188	conserved_hypothetical_protein		10	107.395	211.939	1.97345	8.28207e-05	0.000168371
PFLU3551	PFLU3551	putative_aldo/keto_reductase		13	601.355	1185.62	1.97159	8.09525e-21	6.20812e-20
PFLU4830	PFLU4830	putative_long-chain-fatty-acid--CoA_ligase		7	369.717	728.461	1.97032	2.3246e-13	1.06739e-12
PFLU6075	uvrD	DNA_helicase_II	3.6.1.-	2	288.457	568.119	1.96951	4.94402e-12	2.02566e-11
PFLU0451	putA	bifunctional_PutA_protein	1.5.1.12	0	1169.95	2303.53	1.96891	2.76885e-34	4.5063e-33
PFLU5803	folA	dihydrofolate_reductase	1.5.1.3	7	43.9325	86.3298	1.96506	0.00232364	0.00394158
PFLU2221	PFLU2221	Putative_ABC_transport_system,_membrane_protein		3	73.144	143.602	1.96328	0.0015345	0.00266706
PFLU1343	livG1	high-affinity_branched-chain_amino_acid_ABC		3	131.048	256.861	1.96005	3.05284e-06	7.26506e-06
PFLU6125	PFLU6125	putative_ATP_synthase_protein_I_chain		1	162.537	316.986	1.95024	5.48883e-10	1.88395e-09
PFLU2756	PFLU2756	putative_ferredoxin		1	78.6021	153.252	1.94972	0.000185003	0.00036059
PFLU0578	ureC	urease_alpha_subunit	3.5.1.5	7	63.7431	124.194	1.94836	0.000179175	0.000350161
PFLU4705	PFLU4705	3-oxoacyl-[acyl-carrier_protein]_reductase	1.1.1.100	7	1647.44	3190.29	1.93651	9.02568e-34	1.41773e-32
PFLU0636	PFLU0636	putative_exported_protein		3	743.248	1439	1.93609	2.9549e-15	1.58397e-14
PFLU0556	livF2	high-affinity_branched-chain_amino_acid		3	818.564	1582.76	1.93358	1.67931e-22	1.43636e-21
PFLU5151	PFLU5151	putative_aldolase		13	529.805	1023.26	1.93139	2.09319e-21	1.66857e-20
PFLU1260	PFLU1260	putative_beta-(1-3)-glucosyl_transferase		0	575.81	1111.95	1.9311	3.2476e-19	2.25447e-18
PFLU1492	PFLU1492	putative_exported_protein		3	208.52	401.824	1.92703	2.95216e-10	1.03502e-09
PFLU4634	PFLU4634	conserved_hypothetical_protein		10	32.8447	63.2049	1.92436	0.00416962	0.00682588
PFLU1817	PFLU1817	putative_succinate_dehydrogenase_hydrophobic		0	401.675	772.008	1.92197	1.22985e-13	5.74619e-13
PFLU0135	PFLU0135	conserved_hypothetical_protein		10	580.531	1113.71	1.91843	1.75887e-19	1.25215e-18
PFLU2907	PFLU2907	conserved_hypothetical_protein		10	85.9688	164.922	1.9184	4.1456e-05	8.74651e-05
PFLU3611	PFLU3611	L-lactate_dehydrogenase	1.1.2.3	1	465.753	892.496	1.91624	1.88666e-14	9.52927e-14
PFLU0176	PFLU0176	hypothetical_protein		8	71.633	137.032	1.91297	2.52811e-05	5.43966e-05
PFLU2322	PFLU2322	putative_DNA-binding_protein		9	310.269	592.898	1.91092	2.72684e-14	1.3528e-13
PFLU5340	mscL	large-conductance_mechanosensitive_channel		0	4712.21	9000.19	1.90997	2.78906e-45	7.7446e-44
PFLU0749	PFLU0749	conserved_hypothetical_protein		10	298.767	570.269	1.90874	3.34424e-12	1.38767e-11
PFLU3185	PFLU3185	putative_transcriptional_regulator		9	191.924	366.271	1.90842	1.52641e-09	5.0046e-09
PFLU2704	PFLU2704	putative_dehydrogenase		13	270.576	516.022	1.90712	5.27166e-12	2.15238e-11
PFLU1532	PFLU1532	conserved_hypothetical_membrane_protein		0	64.2119	122.443	1.90686	0.000915293	0.00163348
PFLU0944	mraY	phospho-N-acetylmuramoyl-pentapeptide-transferase	2.7.8.13	0	617.875	1177.68	1.90602	1.29613e-16	7.60921e-16
PFLU1290	kdsA	2-dehydro-3-deoxyphosphooctonate_aldolase	2.5.1.55	3	408.715	778.577	1.90494	2.48468e-14	1.23896e-13
PFLU1565	mfd	transcription-repair_coupling_factor		2	562.964	1069.6	1.89994	1.523e-19	1.08953e-18
PFLU2563	PFLU2563	putative_AraC-type_regulatory_protein		9	205.339	390.034	1.89946	5.01268e-08	1.425e-07
PFLU3748	PFLU3748	putative_regulator_of_iron_dicitrate_transport		9	700.249	1329.25	1.89825	2.08251e-17	1.29252e-16
PFLU1789	phnP	phosphorous_compounds_metabolism-related		7	54.6016	103.63	1.89792	0.000659593	0.00119868
PFLU0693	PFLU0693	conserved_hypothetical_protein		10	261.418	494.638	1.89213	0.00305032	0.0050975
PFLU5181	PFLU5181	putative_putative_exported_protein		3	89.1499	168.499	1.89007	0.00053954	0.000994703
PFLU5145	PFLU5145	putative_AraC-family_regulatory_protein		9	179.568	339.031	1.88804	7.60972e-08	2.12375e-07
PFLU3336	PFLU3336	short_chain_dehydrogenase		13	252.088	475.154	1.88487	1.62052e-10	5.8071e-10
PFLU2382	PFLU2382	putative_glutathione_S-transferase		7	67.8952	127.674	1.88046	0.000691747	0.00125284
PFLU3797	PFLU3797	serine_tRNA_synthetase	6.1.1.11	2	94.4154	177.479	1.87977	5.97077e-06	1.38053e-05
PFLU4820	PFLU4820	putative_LysR-family_transcriptional_regulator		9	147.904	277.771	1.87805	3.23018e-05	6.88706e-05
PFLU3363	PFLU3363	putative_2-hydroxyacid_dehydrogenase		13	141.441	265.591	1.87775	3.75458e-06	8.85234e-06
PFLU5432	PFLU5432	putative_membrane_protein		3	531.212	997.337	1.87748	3.93505e-12	1.62592e-11
PFLU5009	PFLU5009	50S_ribosomal_subunit_protein_L19		2	563.223	1054.26	1.87184	2.02155e-17	1.25869e-16
PFLU5007	PFLU5007	protein_disulfide_isomerase_II	5.3.4.1	0	478.799	896.215	1.8718	6.36674e-15	3.33358e-14
PFLU4514	PFLU4514	putative_membrane_protein		3	4806.74	8983.16	1.86887	2.9128e-42	7.29321e-41
PFLU0937	PFLU0937	conserved_hypothetical_protein		10	227.167	424.149	1.86712	9.88778e-11	3.60726e-10
PFLU3871	PFLU3871	cysteinyl-tRNA_synthetase		2	497.208	927.605	1.86563	2.79074e-17	1.70856e-16
PFLU5076	PFLU5076	putative_membrane_protein		3	208.625	388.802	1.86364	1.19193e-07	3.26179e-07
PFLU0182	PFLU0182	putative_response_regulator		9	131.743	245.482	1.86334	9.94022e-06	2.25212e-05
PFLU4536	PFLU4536	conserved_hypothetical_protein		10	52.6386	98.0003	1.86176	0.000364084	0.000687674
PFLU4750	PFLU4750	6,7-dimethyl-8-ribityllumazine_synthase	2.5.1.9	7	394.241	733.678	1.86099	5.39677e-11	2.02951e-10
PFLU5872	PFLU5872	putative_aminotransferase		13	147.368	274.161	1.86038	3.39959e-07	8.86829e-07
PFLU1318	PFLU1318	putative_membrane_protein		3	509.698	947.272	1.8585	1.89483e-14	9.56227e-14
PFLU4539	PFLU4539	putative_3-oxoacyl-[acyl-carrier-protein]		7	871.776	1620.17	1.85847	3.93826e-21	3.06839e-20
PFLU3626	PFLU3626	putative_acetyltransferase		13	102.427	190.349	1.85839	1.08569e-06	2.70224e-06
PFLU0843	PFLU0843	putative_ubiquinol--cytochrome_C_reductase,		1	2326.3	4317.3	1.85587	1.33011e-28	1.57755e-27
PFLU5760	PFLU5760	conserved_hypothetical_membrane_protein		3	1880.55	3486.11	1.85377	8.59981e-29	1.03039e-27
PFLU1709	PFLU1709	putative_universal_stress-related_protein		0	995.52	1845.31	1.85361	6.19811e-23	5.46086e-22
PFLU4782	PFLU4782	putative_membrane_protein		3	1030.42	1907.75	1.85144	2.80301e-22	2.34612e-21
PFLU3427	PFLU3427	putative_methyl-accepting_chemotaxis_protein		0	244.249	451.986	1.85051	1.04743e-06	2.61145e-06
PFLU0267	pckA	phosphoenolpyruvate_carboxykinase_[ATP]	4.1.1.49	7	331.678	613.688	1.85025	4.796e-14	2.31846e-13
PFLU3373	PFLU3373	putative_glycosyl_transferase		13	98.5341	182.158	1.84868	0.000134743	0.000267794
PFLU5421	PFLU5421	putative_peptidoglycan-related_protein		3	178.492	328.181	1.83863	2.17338e-09	6.99661e-09
PFLU0291	rfbB	dTDP-glucose_4,6-dehydratase	4.2.1.46	3	340.108	625.132	1.83804	1.66576e-07	4.48309e-07
PFLU0343	glnG	nitrogen_regulation_protein_NR(I)		7	301.981	554.687	1.83682	2.03334e-10	7.22021e-10
PFLU1385	trpG	anthranilate_synthase_component_II	4.1.3.27	7	97.0398	177.597	1.83015	0.000161378	0.000317393
PFLU4804	PFLU4804	conserved_hypothetical_DGPF_protein		10	390.106	713.74	1.82961	0.000124368	0.000248186
PFLU2849	PFLU2849	e14_prophage;_putative_phage_repressor		12	224.212	410.166	1.82937	5.42998e-08	1.53915e-07
PFLU1324	PFLU1324	putative_ATP-dependent_helicase		2	153.571	280.871	1.82893	2.75283e-06	6.5764e-06
PFLU0523	PFLU0523	putative_phage-related_protein		2	984.537	1799.73	1.828	3.4539e-21	2.70902e-20
PFLU1692	PFLU1692	putative_membrane_protein		0	142.588	260.546	1.82726	8.58182e-06	1.95821e-05
PFLU5075	PFLU5075	preprotein_translocase,_auxillary_membrane		0	163.91	299.297	1.82599	7.43941e-06	1.70397e-05
PFLU3534	PFLU3534	putative_exported_protein		3	128.562	234.686	1.82547	4.78057e-05	0.00010032
PFLU0886	kdsC	3-deoxy-D-manno-octulosonate_8-phosphate	3.1.3.45	3	147.594	269.157	1.82363	4.37518e-07	1.13125e-06
PFLU2952	PFLU2952	conserved_hypothetical_protein		10	453.706	827.11	1.82301	9.88102e-12	3.92494e-11
PFLU1622	PFLU1622	conserved_hypothetical_protein		10	1374.82	2506.21	1.82294	1.06834e-21	8.59811e-21
PFLU3253	PFLU3253	putative_membrane_protein		0	339.535	618.408	1.82134	1.2437e-11	4.90364e-11
PFLU5538	rplK	50S_ribosomal_protein_L11		2	2543.91	4631.38	1.82058	1.05252e-34	1.75191e-33
PFLU4516	PFLU4516	putative_LysR-family_transcriptional_regulator		9	575.111	1046.3	1.8193	1.60997e-15	8.78288e-15
PFLU4523	PFLU4523	putative_lipoprotein		3	506.19	920.83	1.81914	4.9639e-12	2.03239e-11
PFLU2061	PFLU2061	putative_peptidase		2	533.505	970.038	1.81824	2.78247e-12	1.16363e-11
PFLU3822	PFLU3822	NADH_dehydrogenase_I_chain_F	1.6.5.3	1	190.76	346.378	1.81577	8.66446e-08	2.40138e-07
PFLU1989	PFLU1989	putative_3-oxoacyl-[acyl-carrier-protein]		7	2370.44	4302.82	1.8152	9.28936e-32	1.29587e-30
PFLU3285	PFLU3285	putative_AraC_family_regulatory_protein		9	323.65	586.566	1.81235	1.75214e-10	6.24439e-10
PFLU2376	PFLU2376	putative_short-chain_dehydrogenase/reductase		7	207.285	375.305	1.81057	6.27976e-07	1.6004e-06
PFLU1485	PFLU1485	putative_methyl-accepting_chemotaxis_protein		0	54.8277	99.1673	1.80871	0.00117846	0.00207907
PFLU2450	PFLU2450	conserved_hypothetical_protein		10	369.86	668.583	1.80767	2.37892e-13	1.08977e-12
PFLU2752	PFLU2752	putative_outer_membrane_efflux_protein		3	66.3842	119.882	1.80588	0.00184787	0.00317566
PFLU4951	PFLU4951	putative_iron/sulphur-binding_oxidoreductase		13	175.935	317.591	1.80516	6.98148e-05	0.000143073
PFLU5952	PFLU5952	putative_ammonium_transport_membrane_protein		3	274.297	495.038	1.80475	1.4399e-09	4.73157e-09
PFLU4173	PFLU4173	hypothetical_protein		8	502.557	906.976	1.80472	2.39251e-12	1.00702e-11
PFLU1377	hscC	chaperone		0	125.071	225.674	1.80437	2.70649e-05	5.8128e-05
PFLU4513	PFLU4513	putative_sodium/solute_symporter		3	138.277	249.491	1.80429	1.01609e-05	2.29945e-05
PFLU1314	PFLU1314	putative_pinecillin_acylase_protein		0	67.2716	121.352	1.80392	0.00100625	0.00178438
PFLU0655	PFLU0655	putative_thiolase		7	415.148	748.287	1.80246	2.22665e-13	1.02401e-12
PFLU1284	rnhB	ribonuclease_HII	3.1.26.4	5	105.641	190.339	1.80175	0.000971512	0.00172802
PFLU0648	PFLU0648	putative_membrane_protein		3	617.925	1112.18	1.79987	4.68551e-12	1.92648e-11
PFLU1401	PFLU1401	conserved_hypothetical_protein		10	67.9998	122.195	1.79699	0.00142225	0.00248375
PFLU2707	PFLU2707	putative_LysR-family_transcriptional_regulator		9	236.325	424.624	1.79678	0.000588677	0.00107918
PFLU4181	PFLU4181	putative_dehydrogenase/oxidoreductase		13	160.088	287.367	1.79505	2.79352e-07	7.34287e-07
PFLU5448	ppa	inorganic_pyrophosphatase	3.6.1.1	7	930.153	1665.61	1.79068	4.506e-19	3.09504e-18
PFLU2678	PFLU2678	hypothetical_protein		8	132.421	237.107	1.79055	0.000206367	0.000399968
PFLU4145	PFLU4145	50S_ribosomal_protein_L20		2	10007	17894.1	1.78816	3.75853e-42	9.29165e-41
PFLU0516	PFLU0516	conserved_hypothetical_protein		10	251.532	449.512	1.7871	8.51161e-09	2.58659e-08
PFLU5688	PFLU5688	conserved_hypothetical_protein		10	52.1698	93.1698	1.7859	0.000552021	0.00101643
PFLU5543	birA	bifunctional_protein_[includes:_biotin_operon	6.3.4.15	7	204.142	364.36	1.78484	4.034e-09	1.26662e-08
PFLU6078	PFLU6078	putative_cation_transport-related,_membrane		0	702.756	1252.48	1.78224	1.14611e-15	6.31117e-15
PFLU0738	prfA	peptide_chain_release_factor_1		2	291.032	518.476	1.78151	2.95366e-10	1.03502e-09
PFLU3631	PFLU3631	putative_RNA_polymerase_sigma_factor		9	96.0311	171.071	1.78141	0.00100078	0.00177631
PFLU5726	cybB	cytochrome_b561		1	646.187	1149.34	1.77864	2.17846e-15	1.18072e-14
PFLU0264	hslR	heat_shock_protein_15		0	488.535	868.6	1.77797	8.95335e-08	2.4791e-07
PFLU0551	livJ2	putative_branched_amino_acid_ABC_transport		3	4432.13	7866.85	1.77496	1.38924e-34	2.29284e-33
PFLU1500	PFLU1500	putative_LysR-family_regulatory_protein		9	157.811	280.105	1.77494	1.71215e-06	4.18501e-06
PFLU0554	livM2	high-affinity_branched-chain_amino_acid		0	585.052	1038.09	1.77435	5.75607e-14	2.76887e-13
PFLU1852	PFLU1852	putative_dehydrogenase		13	324.136	574.462	1.77229	4.60152e-12	1.89328e-11
PFLU1860	PFLU1860	putative_dipeptidase		2	377.419	667.893	1.76963	1.71645e-10	6.12839e-10
PFLU0275	PFLU0275	putative_exported_protein		3	159.217	281.434	1.76761	9.36585e-06	2.12774e-05
PFLU3557	PFLU3557	conserved_hypothetical_protein		10	241.729	427.273	1.76757	2.31666e-06	5.58114e-06
PFLU4154	PFLU4154	putative_inosine-uridine_preferring_nucleoside	3.2.2.1	7	250.766	442.52	1.76467	2.76253e-09	8.80133e-09
PFLU5580	apaH	bis(5'-nucleosyl)-tetraphosphatase,_symmetrical	3.6.1.41	7	149.833	263.992	1.76191	5.23459e-05	0.000109261
PFLU2568	PFLU2568	putative_oxidoreductase		13	97.7346	172.184	1.76175	0.000339171	0.000642484
PFLU4734	PFLU4734	putative_flagella_basal_body_P-ring_formation		0	448.876	790.001	1.75995	8.01433e-16	4.44238e-15
PFLU3158	PFLU3158	putative_aminotransferase		13	163.303	287.301	1.75931	0.000112032	0.000224639
PFLU5056	PFLU5056	Histidyl-tRNA_synthetase	6.1.1.21	2	273.691	481.379	1.75884	9.50619e-10	3.17541e-09
PFLU4430	PFLU4430	putative_flagellar_hook-length_control_protein		0	57.1926	100.539	1.7579	0.000970886	0.00172743
PFLU0733	ispE	4-diphosphocytidyl-2-C-methyl-D-erythritol	2.7.1.148	7	292.978	514.899	1.75747	5.23795e-09	1.62721e-08
PFLU1560	lexA	LexA_repressor	3.4.21.88	2	602.832	1057.73	1.7546	6.05621e-15	3.17951e-14
PFLU5211	PFLU5211	putative_putative_membrane_protein		3	93.1806	163.474	1.75438	0.000700137	0.00126765
PFLU4781	PFLU4781	putative_tetR-family_transcriptional_regulator		9	237.891	416.768	1.75193	1.40804e-06	3.47648e-06
PFLU0055	cynT2	carbonic_anhydrase_1	4.2.1.1	0	2444.36	4282.05	1.75181	2.4954e-31	3.40806e-30
PFLU3804	PFLU3804	putative_translation_initiation_factor_IF-1		2	81.6786	142.997	1.75073	0.00563103	0.00901426
PFLU5358	PFLU5358	puttive_ABC_transport_system,_ATP-binding		3	257.161	450.138	1.75041	1.4695e-07	3.97864e-07
PFLU5276	smpB	SsrA-binding_protein		2	224.438	391.958	1.7464	3.73576e-07	9.72359e-07
PFLU4844	PFLU4844	ABC_transport_system,_membrane_permease		3	103.954	181.52	1.74615	0.00114566	0.00202425
PFLU0943	murF	UDP-N-acetylmuramoyl-tripeptide--D-alanyl-D-alanine	6.3.2.10	0	469.75	819.825	1.74524	1.85012e-11	7.19776e-11
PFLU2720	PFLU2720	putative_efflux_system_transmembrane_protein		0	134.053	233.801	1.74409	0.00124602	0.002191
PFLU1747	PFLU1747	putative_ammonia_transport-related_membrane		0	222.056	387.042	1.74299	2.79335e-08	8.13028e-08
PFLU4664	PFLU4664	conserved_hypothetical_protein		10	606.896	1056.03	1.74006	1.16904e-14	5.99248e-14
PFLU4850	PFLU4850	putative_exported_protein		3	237.82	413.732	1.73969	4.03576e-07	1.04719e-06
PFLU4731	PFLU4731	putative_flagellar_basal-body_rod_protein		0	306.69	533.128	1.73833	4.51995e-12	1.86234e-11
PFLU4759	PFLU4759	conserved_hypothetical_Leucine-rich_protein		10	310.666	539.894	1.73786	3.38645e-07	8.83795e-07
PFLU3766	PFLU3766	hypothetical_protein		8	145.715	253.165	1.73741	8.42938e-05	0.000171307
PFLU5297	PFLU5297	hypothetical_protein		8	730.469	1266.03	1.73317	4.0149e-13	1.80532e-12
PFLU2245	PFLU2245	putative_two-component_system,_sensor_kinase		9	510.602	884.845	1.73295	2.67479e-11	1.03035e-10
PFLU2096	PFLU2096	putative_transport-related_membrane_protein		0	595.076	1031.16	1.73282	4.80036e-11	1.82277e-10
PFLU3594	PFLU3594	putative_hydrolaso		13	198.127	343.297	1.73271	1.66269e-06	4.07431e-06
PFLU0555	livG2	high-affinity_branched-chain_amino_acid		3	981.85	1701.11	1.73255	3.66715e-18	2.38202e-17
PFLU0322	PFLU0322	conserved_hypothetical_protein		10	92.2598	159.519	1.72902	0.00213308	0.00363834
PFLU0338	PFLU0338	putative_rhodanese_domain_containing_protein		13	50.2402	86.8266	1.72823	0.00509346	0.00820753
PFLU5485	PFLU5485	putative_ATP-dependent_helicase		2	419.769	724.655	1.72632	1.80387e-09	5.85535e-09
PFLU4404	PFLU4404	putative_response_regulator		9	121.074	208.33	1.72069	0.000199637	0.000387565
PFLU6121	atpH	ATP_synthase_delta_chain	3.6.3.14	1	925.997	1593.31	1.72064	1.01473e-16	6.00536e-16
PFLU4171	PFLU4171	response_regulatory_protein		9	158.142	271.773	1.71854	8.98886e-05	0.000182045
PFLU5371	PFLU5371	putative_metallopeptidase		13	235.3	403.379	1.71432	4.12284e-08	1.18352e-07
PFLU2248	PFLU2248	putative_two-component_system,_response		9	803.303	1376.63	1.71371	3.05131e-15	1.63415e-14
PFLU3501	PFLU3501	putative_GntR-family_regulatory_protein		9	159.95	273.826	1.71195	0.000162932	0.000320127
PFLU1521	PFLU1521	conserved_hypothetical_protein		10	465.874	797.337	1.71149	1.56389e-13	7.26057e-13
PFLU0890	PFLU0890	putative_ABC_transport_system,_substrate-binding		3	1409.9	2411.7	1.71055	2.47776e-14	1.23656e-13
PFLU0314	PFLU0314	putative_amino_acid_ABC_transport_system,		3	288.842	493.892	1.7099	9.21031e-08	2.54784e-07
PFLU5716	PFLU5716	putative_Na+/H+_antiporter_membrane_protein		3	154.961	264.739	1.70842	5.38335e-05	0.000112056
PFLU5899	PFLU5899	putative_membrane_protein		0	424.461	724.755	1.70747	9.48352e-11	3.46408e-10
PFLU3244	PFLU3244	hypothetical_protein		8	97.7514	166.727	1.70562	0.00602816	0.00961061
PFLU0358	PFLU0358	putative_hydrolase		13	172.235	292.899	1.70058	2.64141e-05	5.67927e-05
PFLU4035	PFLU4035	conserved_hypothetical_protein		10	113.636	192.931	1.6978	0.000181696	0.000354733
PFLU5197	PFLU5197	aromatic_amino_acid_transport_membrane_protein		0	4523.7	7680.16	1.69776	2.88759e-27	3.16231e-26
PFLU1046	PFLU1046	putative_RNA_polymerase_sigma_factor		9	104.164	176.646	1.69585	0.00360488	0.00596601
PFLU0284	PFLU0284	putative_sulphur_metabolism-related_protein		7	250.506	424.095	1.69295	1.77993e-07	4.7772e-07
PFLU0349	thiI	thiamine_biosynthesis_protein		7	628.499	1061.24	1.68854	5.16461e-16	2.90398e-15
PFLU0461	PFLU0461	putative_glutamate-ammonia-ligase		7	300.78	507.604	1.68763	7.87658e-08	2.19339e-07
PFLU6097	PFLU6097	putative_cyclopropane-fatty-acyl-phospholipid		3	3126.3	5257.98	1.68185	3.12939e-26	3.28062e-25
PFLU0903	PFLU0903	conserved_hypothetical_protein		10	761.681	1280.42	1.68104	9.73301e-05	0.000196505
PFLU3851	PFLU3851	conserved_hypothetical_protein		10	87.3417	146.769	1.6804	0.00437224	0.0071277
PFLU2659	PFLU2659	putative_membrane_protein		3	961.654	1614.53	1.6789	1.33183e-16	7.79539e-16
PFLU2617	PFLU2617	putative_ABC-type_amino-acid_transporter		3	1282.8	2151.87	1.67748	7.39662e-17	4.42212e-16
PFLU5417	lipB	lipoyltransferase	2.3.1.-	7	637.012	1067.89	1.6764	1.95435e-12	8.2556e-12
PFLU3154	PFLU3154	conserved_hypothetical_protein		10	514.616	862.377	1.67577	7.01833e-11	2.60916e-10
PFLU4319	PFLU4319	putative_leucine_rich-repeat_protein		13	263.452	441.461	1.67568	2.20208e-06	5.31601e-06
PFLU0415	gltD	glutamate_synthase_[NADPH]_small_chain	1.4.1.13	7	214.602	359.4	1.67473	1.79429e-05	3.93147e-05
PFLU5320	PFLU5320	conserved_hypothetical_protein		10	574.156	961.081	1.6739	2.458e-16	1.41468e-15
PFLU2692	PFLU2692	glucose-6-phosphate_1-dehydrogenase		1	1444.19	2410.9	1.66938	1.52691e-19	1.091e-18
PFLU5149	PFLU5149	putative_short-chain_dehydrogenase		13	75.1782	125.438	1.66853	0.00119996	0.00211382
PFLU4107	PFLU4107	putative_dioxygenase		13	99.2623	165.474	1.66704	0.0041568	0.00681059
PFLU0888	PFLU0888	putative_ABC_transport_system,_ATP-binding		3	818.786	1364.19	1.66611	2.84698e-14	1.41001e-13
PFLU5011	PFLU5011	16S_rRNA_processing_protein		2	2076.2	3456.56	1.66485	2.3698e-24	2.27244e-23
PFLU4428	PFLU4428	flagellar_motor_switch_protein		0	87.4129	145.514	1.66468	9.30881e-05	0.000188135
PFLU0281	PFLU0281	conserved_hypothetical_protein		10	7049.06	11725.5	1.66341	1.12692e-31	1.5646e-30
PFLU1270	rpsB	30S_ribosomal_protein_S2		2	3689.76	6130.05	1.66137	1.3299e-27	1.49269e-26
PFLU0090	PFLU0090	conserved_hypothetical_membrane_protein		3	25389.6	42158.3	1.66046	4.29125e-09	1.34524e-08
PFLU4518	PFLU4518	putative_transport-related_membrane_protein		3	120.622	200.28	1.6604	0.000279573	0.000533557
PFLU3523	PFLU3523	putative_oxidoreductase		13	66.3842	110.222	1.66037	0.00222514	0.00378545
PFLU2378	PFLU2378	putative_glutathione_S-transferase		7	146.619	243.44	1.66036	0.000276194	0.000527451
PFLU0350	typA	putative_elongation_facotr/GTP-binding_protein		2	1921.5	3186.48	1.65833	1.99706e-22	1.69086e-21
PFLU0481	msbA	lipid_A_export_ATP-binding/permease_protein		0	119.458	197.773	1.65558	1.38375e-05	3.07214e-05
PFLU5064	PFLU5064	DnaK-homologue_chaperone_Hsc66		0	1241.39	2054.81	1.65525	4.68022e-15	2.47709e-14
PFLU0721	rscC	putative_type_III_secretion_protein		3	196.528	325.145	1.65444	3.755e-05	7.96544e-05
PFLU5418	PFLU5418	conserved_hypothetical_protein		10	692.656	1144.67	1.65258	4.49485e-13	2.0134e-12
PFLU3376	PFLU3376	putative_acetylpolyamine_aminohydrolase		13	72.7799	120.218	1.6518	0.000240691	0.000462668
PFLU1805	PFLU1805	putative_TetR-family_regulatory_protein		9	147.644	243.797	1.65124	0.000296166	0.000563023
PFLU3014	PFLU3014	conserved_hypothetical_protein		10	1125.82	1858.73	1.651	2.04017e-17	1.26893e-16
PFLU2832	PFLU2832	phage_protein		12	296.799	489.624	1.64968	1.56634e-06	3.84949e-06
PFLU2521	nadE	NH(3)-dependent_NAD(+)_synthetase	6.3.1.5	7	74.9689	123.568	1.64825	0.0030215	0.00506088
PFLU1808	PFLU1808	putative_lipoprotein		3	302.379	498.365	1.64815	6.19867e-06	1.43097e-05
PFLU0142	PFLU0142	putative_membrane_protein		3	418.417	689.263	1.64731	0.000110862	0.000222598
PFLU6056	PFLU6056	putative_LysR-family_regulatory_protein		9	183.009	301.371	1.64676	2.37375e-05	5.13013e-05
PFLU5593	PFLU5593	putative_signalling_GGDEF/EAL_domains_containing		9	830.728	1367.38	1.646	1.67724e-14	8.51557e-14
PFLU4399	PFLU4399	conserved_hypothetical_protein		10	116.989	192.499	1.64546	0.00386497	0.00636628
PFLU5622	PFLU5622	conserved_hypothetical_protein		10	427.709	703.064	1.64379	3.00079e-09	9.52418e-09
PFLU5063	PFLU5063	adrenodoxin_family_ferredoxin		1	579.041	951.343	1.64296	4.35911e-09	1.36432e-08
PFLU5262	PFLU5262	conserved_hypothetical_protein		10	418.932	687.666	1.64147	1.85276e-09	6.01069e-09
PFLU2092	PFLU2092	conserved_hypothetical_protein		10	621.391	1019.75	1.64107	4.83211e-12	1.98259e-11
PFLU5161	PFLU5161	conserved_hypothetical_protein		10	118.554	194.465	1.64031	0.00133549	0.0023399
PFLU2644	PFLU2644	conserved_hypothetical_protein		10	178.333	292.379	1.63951	3.78834e-05	8.02744e-05
PFLU4462	PFLU4462	putative_AraC-family_transcriptional_regulator		9	347.249	567.881	1.63537	4.18631e-06	9.83465e-06
PFLU1216	PFLU1216	conserved_hypothetical_membrane_protein		0	1479.52	2412.46	1.63056	2.51418e-16	1.44559e-15
PFLU4479	PFLU4479	putative_transporter		0	209.056	340.445	1.62849	8.62986e-05	0.000175259
PFLU1447	PFLU1447	putative_transport-related_membrane_protein		0	147.401	239.937	1.62778	0.000720498	0.00130221
PFLU0915	PFLU0915	conserved_hypothetical_protein		10	91.2343	148.475	1.6274	0.00319149	0.00531975
PFLU5705	pgk	phosphoglycerate_kinase	2.7.2.3	1	130.475	212.318	1.62727	0.000489283	0.000905181
PFLU4537	PFLU4537	hypothetical_protein		8	71.859	116.921	1.62709	0.00523337	0.00841909
PFLU5295	PFLU5295	putative_TetR-family_regulatory_protein		9	552.525	898.973	1.62703	0.00147173	0.0025671
PFLU3157	PFLU3157	phosphoglucomutase		6	2038.72	3309.83	1.62348	3.86298e-19	2.66901e-18
PFLU3496	PFLU3496	GntR_family_regulatory_protein		9	124.636	202.204	1.62236	0.00540235	0.00866239
PFLU1405	PFLU1405	putative_TonB-dependent_receptor_protein		3	95.7883	155.37	1.62201	0.000726144	0.00131109
PFLU1132	PFLU1132	putative_two-component_system,_response		9	171.226	277.651	1.62155	0.000485672	0.000899921
PFLU1104	PFLU1104	hypothetical_protein		8	57.8874	93.8513	1.62127	0.00400347	0.00657961
PFLU1541	PFLU1541	putative_membrane_protein		0	425.537	689.655	1.62067	2.64993e-09	8.46101e-09
PFLU5682	PFLU5682	putative_glycine_betaine/L-proline_ABC_transport		3	676.077	1095.59	1.62051	1.10501e-10	4.0113e-10
PFLU3349	PFLU3349	putative_RNA_polymerase_sigma_factor		9	996.855	1615.16	1.62026	1.52188e-09	4.99255e-09
PFLU3432	PFLU3432	putative_exported_protein		3	1404.01	2272.36	1.61847	2.16554e-16	1.25375e-15
PFLU2569	PFLU2569	putative_short-chain_dehydrogenase		13	461.881	747.174	1.61768	2.57257e-08	7.51754e-08
PFLU3028	PFLU3028	putative_acetyl-CoA_acetyltransferase		7	485.023	784.012	1.61644	6.0037e-10	2.04629e-09
PFLU3967	PFLU3967	dihydrolipoamide_dehydrogenase	1.8.1.4	6	564.496	909.935	1.61194	5.24445e-11	1.97985e-10
PFLU1564	PFLU1564	conserved_hypothetical_protein		10	75.1782	121.179	1.61189	0.00417545	0.00683351
PFLU3288	PFLU3288	conserved_hypothetical_protein		10	227.531	366.629	1.61134	0.000248341	0.000476747
PFLU1332	nhaA	Na(+)/H(+)_antiporter		0	190.865	306.988	1.6084	1.09727e-05	2.4717e-05
PFLU3351	PFLU3351	putative_methyl-accepting_chemotaxis_protein		0	544.66	875.81	1.60799	2.95218e-06	7.03408e-06
PFLU5835	PFLU5835	conserved_hypothetical_protein		10	249.552	400.764	1.60594	0.000957734	0.0017061
PFLU6058	PFLU6058	putative_amino_acid_transport-related_membrane		0	217.469	349.22	1.60584	1.67817e-06	4.10711e-06
PFLU2906	PFLU2906	putative_ABC_transport_system,_membrane_protein		0	342.243	549.51	1.60562	3.45698e-06	8.1737e-06
PFLU4531	PFLU4531	LysR-family_transcriptional_regulator		9	107.45	172.507	1.60547	0.00346288	0.00574597
PFLU5843	potG	putrescine_ABC_transport_system,_ATP-binding		3	907.831	1456.84	1.60475	4.58523e-12	1.8879e-11
PFLU0413	PFLU0413	conserved_hypothetical_protein		10	628.252	1008.18	1.60473	1.06285e-09	3.53219e-09
PFLU1138	gltJ	glutamate/aspartate_ABC_transport_system,		3	884.509	1419.02	1.6043	1.94826e-13	8.98809e-13
PFLU3258	PFLU3258	putative_ABC_transport_membrane_protein		3	167.107	267.883	1.60306	0.000921507	0.00164407
PFLU1770	PFLU1770	putative_dehydrogenase		13	174.859	280.18	1.60232	0.000410375	0.000767929
PFLU0895	hisG	ATP_phosphoribosyltransferase	2.4.2.17	7	203.221	325.467	1.60154	7.18504e-06	1.64828e-05
PFLU1682	PFLU1682	putative_lipoprotein		3	5605.59	8975.35	1.60114	2.54153e-21	2.00685e-20
PFLU2011	PFLU2011	putative_homoserine_dehydrogenase		7	855.071	1368.35	1.60028	1.27544e-11	5.02204e-11
PFLU2544	pvdJ	pvdj(2)		0	283.158	452.331	1.59745	0.000428789	0.000801109
PFLU1745	PFLU1745	putative_membrane_protein		0	2173.66	3471.99	1.5973	8.73758e-20	6.328e-19
PFLU4198	PFLU4198	putative_sensory_box_GGDEF/EAL_domain_protein		9	2251.61	3596.36	1.59724	2.29632e-19	1.61514e-18
PFLU1317A	PFLU1317A	conserved_hypothetical_protein		10	450.182	717.806	1.59448	7.13813e-08	2.00491e-07
PFLU3506	PFLU3506	conserved_hypothetical_protein		10	314.701	501.337	1.59306	6.8127e-06	1.56716e-05
PFLU2994	PFLU2994	putative_EAL_domain_signalling_protein		9	371.58	591.848	1.59279	1.62614e-06	3.98976e-06
PFLU5489	PFLU5489	putative_membrane_protein		3	757.37	1204.86	1.59085	1.89178e-06	4.58962e-06
PFLU2005	PFLU2005	putative_transposase_(pseudogene)		11	257.073	408.751	1.59002	5.10219e-05	0.000106649
PFLU1231	PFLU1231	conserved_hypothetical_protein		10	724.927	1152.35	1.58961	3.11704e-10	1.09031e-09
PFLU0110	PFLU0110	putative_hydrolase		13	171.992	273.091	1.58781	2.43295e-06	5.85167e-06
PFLU1771	PFLU1771	putative_p-aminobenzoic_acid_synthase		7	392.851	623.036	1.58593	1.35769e-06	3.35501e-06
PFLU4889	PFLU4889	putative_amino_acid_transport_system,_integral		0	653.244	1035.76	1.58557	3.75438e-11	1.43396e-10
PFLU5220	PFLU5220	acetolactate_synthase_isozyme_III_large_subunit	2.2.1.6	7	623.375	987.848	1.58468	2.37176e-14	1.18669e-13
PFLU6117	atpC	ATP_synthase_epsilon_chain	3.6.3.14	1	414.328	656.566	1.58465	8.13545e-06	1.86121e-05
PFLU4360	PFLU4360	putative_uricase		6	636.598	1008.61	1.58437	7.28898e-09	2.22776e-08
PFLU4715	PFLU4715	putative_exported_protein		3	406.266	643.482	1.58389	2.10038e-06	5.08099e-06
PFLU5537	rplA	50S_ribosomal_protein_L1		2	2841.99	4499.81	1.58333	1.02691e-22	8.9268e-22
PFLU1990	PFLU1990	putative_transport-related_membrane_protein		3	4419.2	6996.77	1.58327	1.46365e-22	1.2611e-21
PFLU0327	hisB	imidazoleglycerol-phosphate_dehydratase	4.2.1.19	7	316.802	500.678	1.58041	1.02429e-06	2.55592e-06
PFLU0731	PFLU0731	putative_ribosomal_protein_L25p_family		2	689.839	1088.89	1.57846	2.30698e-08	6.75828e-08
PFLU5219	PFLU5219	acetolactate_synthase_isozyme_III_small_subunit	2.2.1.6	7	444.619	700.905	1.57642	5.28645e-06	1.23056e-05
PFLU1689	PFLU1689	putative_transglycosylase		13	86.8562	136.816	1.5752	0.00306673	0.005122
PFLU5031	PFLU5031	putative_proteic_killer_suppression_protein		12	474.492	745.858	1.57191	1.4112e-07	3.82789e-07
PFLU0675	PFLU0675	omega-amino_acid--pyruvate_aminotransferase	2.6.1.18	6	319.67	501.941	1.57019	5.28415e-09	1.64069e-08
PFLU3353	PFLU3353	putative_amidase		13	451.258	708.164	1.56931	1.36799e-07	3.71755e-07
PFLU3516	PFLU3516	putative_exported_protein		3	218.946	343.591	1.56929	0.000446691	0.000832166
PFLU5020	PFLU5020	conserved_hypothetical_hexapeptide_repeat		10	1098.34	1721.77	1.5676	9.28856e-07	2.32571e-06
PFLU3148	PFLU3148	putative_amino_acid_permease		3	147.473	231.055	1.56677	0.000771009	0.00138824
PFLU0499	parE	topoisomerase_IV_subunit_B	5.99.1.-	2	369.86	579.26	1.56616	7.179e-07	1.82007e-06
PFLU4433	PFLU4433	putative_anit_sigma_factor_antagonist		9	1714.18	2682.65	1.56498	1.00246e-13	4.72517e-13
PFLU0183	PFLU0183	conserved_GGDEF_domain_protein		9	324.186	506.416	1.56212	1.29459e-06	3.20447e-06
PFLU4335	PFLU4335	putative_LuxR-family_regulatory_protein		9	75.0736	116.9	1.55714	0.00359035	0.0059457
PFLU4216	PFLU4216	putative_metalloprotease		5	355.591	553.508	1.55659	1.3304e-07	3.62214e-07
PFLU3139	PFLU3139	conserved_hypothetical_protein		10	421.368	654.721	1.5538	3.21496e-05	6.85709e-05
PFLU1204	kup	low_affinity_potassium_transport_system_protein		0	462.848	719.123	1.55369	4.9212e-08	1.40104e-07
PFLU5725	PFLU5725	putative_exported_protein		3	2682.19	4166.48	1.55339	2.39097e-17	1.47615e-16
PFLU0533	rpsF	30S_ribosomal_protein_S6		2	1087.8	1688.23	1.55197	9.02165e-15	4.66942e-14
PFLU0290	rfbA	glucose-1-phosphate_thymidylyltransferase	2.7.7.24	3	555.041	861.038	1.55131	8.69023e-05	0.000176363
PFLU1748	PFLU1748	putative_glutathione-regulated_potassium-efflux		3	189.195	293.461	1.55111	0.00168886	0.00291202
PFLU4415	PFLU4415	chemotaxis_protein_CheZ		0	388.8	603.056	1.55107	0.000361601	0.000683206
PFLU1902	ppa	inorganic_pyrophosphatase	3.6.1.1	7	137.322	212.815	1.54974	0.000788663	0.00141829
PFLU5551	PFLU5551	putative_membrane_protein		3	264.356	409.669	1.54968	1.50989e-05	3.33828e-05
PFLU3756	PFLU3756	putative_lipoprotein		3	136.887	212.069	1.54923	0.0048805	0.00789477
PFLU5689	rhlA	rhamnosyltransferase_1_subunit_A	2.4.1.-	0	266.998	413.463	1.54857	1.33276e-05	2.97019e-05
PFLU4906	PFLU4906	putative_exported_protein		3	656.718	1016.37	1.54765	5.64027e-10	1.93366e-09
PFLU4706	PFLU4706	malonyl_CoA-acyl_carrier_protein_transacylase		7	154.961	239.733	1.54706	0.00214085	0.00365054
PFLU2064	mrdA	penicillin-binding_protein		0	309.624	478.97	1.54694	3.25346e-05	6.93418e-05
PFLU0821	dppC	dipeptide_ABC_transport_system,_permease		3	556.133	859.624	1.54572	1.63884e-07	4.41673e-07
PFLU1164	mutS	DNA_mismatch_repair_protein		2	226.192	349.501	1.54515	8.68603e-05	0.000176339
PFLU5898	ubiD	3-octaprenyl-4-hydroxybenzoate_carboxy-lyase	4.1.1.-	1	704.213	1087.88	1.54482	5.0144e-09	1.56107e-08
PFLU4142	PFLU4142	integration_host_factor_alpha-subunit		2	2829.32	4360.32	1.54112	1.47536e-18	9.89034e-18
PFLU0687	PFLU0687	conserved_hypothetical_protein		10	216.096	333.011	1.54103	0.000103665	0.000208791
PFLU4728	PFLU4728	putative_flagellar_hook_protein		0	411.025	629.023	1.53037	1.04547e-08	3.15256e-08
PFLU4597	PFLU4597	putative_transport_related_membrane_protein		3	116.591	178.42	1.53031	0.00360567	0.00596601
PFLU5054	PFLU5054	conserved_hypothetical_protein		10	270.108	413.095	1.52937	1.92984e-05	4.2143e-05
PFLU3708	PFLU3708	putative_transcriptional_regulator		9	186.449	285.14	1.52932	0.00076426	0.00137821
PFLU3762	PFLU3762	possible_AraC-family_transcriptional_regulator		9	830.204	1269.25	1.52884	1.00616e-09	3.35138e-09
PFLU4341	PFLU4341	conserved_hypothetical_protein		10	308.62	471.155	1.52665	1.14919e-05	2.5817e-05
PFLU1468	mucA	sigma_factor_negative_regulatory_protein		9	75551.5	115328	1.52649	1.11409e-25	1.13127e-24
PFLU3845	PFLU3845	putative_membrane_protein		0	193.711	295.632	1.52615	0.00125126	0.00219955
PFLU2304	PFLU2304	putative_glucose_dehydrogenase		7	1003.83	1531.37	1.52553	8.96981e-11	3.28874e-10
PFLU0412	aroB	3-dehydroquinate_synthase	4.2.3.4	7	639.703	975.866	1.5255	1.99034e-08	5.86588e-08
PFLU2480	PFLU2480	conserved_hypothetical_protein		10	221.609	337.668	1.52371	0.000160113	0.000315116
PFLU4733	PFLU4733	chemotaxis_protein	2.7.3.-	0	2866.68	4367.79	1.52364	4.84673e-18	3.13433e-17
PFLU1478	PFLU1478	putative_lipoprotein		3	499.832	760.315	1.52114	5.2338e-08	1.48714e-07
PFLU1167	PFLU1167	putative_regulatory_protein		9	452.233	686.629	1.51831	1.4989e-07	4.05077e-07
PFLU2010	PFLU2010	putative_AsnC-family_regulatory_protein		9	1814.16	2752.48	1.51722	1.07737e-14	5.53224e-14
PFLU0756	hemH	ferrochelatase	4.99.1.1	0	285.959	433.809	1.51703	9.23122e-06	2.09797e-05
PFLU5006	PFLU5006	homoserine_dehydrogenase	1.1.1.3	7	360.718	546.756	1.51574	6.3781e-06	1.4695e-05
PFLU1713	PFLU1713	conserved_hypothetical_protein		10	179.706	272.226	1.51484	0.000887335	0.00158551
PFLU0755	PFLU0755	conserved_hypothetical_protein		10	631.973	956.652	1.51375	7.00183e-09	2.14447e-08
PFLU4676	PFLU4676	electron_transfer_flavoprotein_alpha-subunit		1	373.443	565.287	1.51372	6.53954e-07	1.66299e-06
PFLU4047	PFLU4047	putative_ABC_transport_protein,_solute_binding		3	775.167	1172.38	1.51243	1.00103e-08	3.02323e-08
PFLU4455	PFLU4455	flagellar_basal-body_rod_protein		0	293.639	444.107	1.51242	2.85279e-06	6.80281e-06
PFLU5785	PFLU5785	conserved_hypothetical_protein		10	182.331	274.961	1.50804	0.00342706	0.00568814
PFLU1278	PFLU1278	putative_surface_exported_protein		3	2636.03	3975.04	1.50796	3.8826e-16	2.20428e-15
PFLU0457	msrA	peptide_methionine_sulfoxide_reductase	1.8.4.6	2	772.045	1163.84	1.50748	2.08207e-09	6.72113e-09
PFLU0259	ompR	DNA-binding_response_regulator		9	701.676	1057.37	1.50691	3.39939e-08	9.83556e-08
PFLU4605	PFLU4605	putative_invasion_protein_regulator		11	236.116	355.164	1.50419	0.000432183	0.000806934
PFLU0632	PFLU0632	conserved_hypothetical_protein		10	295.866	444.854	1.50356	0.00146674	0.00255915
PFLU5801	PFLU5801	conserved_hypothetical_protein		10	311.24	467.502	1.50206	0.00335028	0.00557333
PFLU3342A	PFLU3342A	hypothetical_protein		8	236.811	355.401	1.50078	0.000165639	0.000324902
PFLU3350	PFLU3350	putative_exported_protein		3	1332.2	1995.67	1.49802	4.99387e-13	2.23011e-12
PFLU1121	PFLU1121	putative_isomerase		13	923.929	1383.65	1.49757	6.00956e-09	1.85218e-08
PFLU5440	PFLU5440	putative_regulatory_protein		9	1065.4	1593.74	1.49591	4.50639e-10	1.55403e-09
PFLU0512	orn	oligoribonuclease	3.1.-.-	5	400.461	597.068	1.49095	1.23915e-05	2.77423e-05
PFLU0677	PFLU0677	putative_paraquat-inducible_protein		0	921.372	1373.34	1.49054	6.73314e-10	2.28164e-09
PFLU0173	PFLU0173	hypothetical_protein		8	335.328	498.096	1.4854	4.38152e-05	9.22433e-05
PFLU0624	PFLU0624	conserved_hypothetical_protein		10	430.631	639.375	1.48474	2.25668e-05	4.88976e-05
PFLU4338	PFLU4338	chorismate_synthase	4.6.1.4	7	252.938	375.479	1.48447	0.000439811	0.000820131
PFLU0942	murE	UDP-N-acetylmuramoylalanyl-D-glutamate--2,6-diaminopimelate	6.3.2.13	0	420.309	622.82	1.48181	8.92572e-06	2.03169e-05
PFLU4127	PFLU4127	hypothetical_protein		8	783.635	1160.89	1.48141	9.46038e-09	2.86452e-08
PFLU4049	PFLU4049	putative_dehalogenase		13	168.497	249.491	1.48068	0.00467544	0.0075798
PFLU0841	petA	ubiquinol-cytochrome_C_reductase_iron-sulfur	1.10.2.2	1	494.964	732.565	1.48004	7.17394e-08	2.014e-07
PFLU3540	PFLU3540	putative_EAL_domain_signaling_protein		9	264.775	391.775	1.47965	0.000580441	0.00106541
PFLU4753	PFLU4753	succinylarginine_dihydrolase	3.-.-.-	6	301.144	445.47	1.47926	0.00278674	0.00468642
PFLU1516	PFLU1516	putative_ribonuclease		2	131.743	194.704	1.47791	0.00457719	0.00743904
PFLU2695	PFLU2695	sigma-54_interacting_regulatory_protein		9	524.766	775.022	1.47689	0.000186699	0.000363654
PFLU2564	PFLU2564	putrescine_ABC_transporter,_substrate-binding		3	223.325	329.164	1.47393	0.000281179	0.000536447
PFLU0519	miaA	tRNA_delta(2)-isopentenylpyrophosphate	2.5.1.8	2	4139.12	6098.17	1.4733	3.45055e-17	2.09935e-16
PFLU0508	motA	chemotaxis_MotA_protein		0	522.56	769.619	1.47279	3.77058e-06	8.88651e-06
PFLU0745	PFLU0745	putative_cyclopropane-fatty-acyl-phospholipid		7	546.318	804.406	1.47241	3.39434e-06	8.03533e-06
PFLU0401	argS	arginyl-tRNA_synthetase	6.1.1.19	2	170.845	251.112	1.46982	0.000752789	0.00135794
PFLU0520	hfq	Hfq_protein_(host_factor-I_protein)		2	8681.33	12758.1	1.46961	6.7679e-19	4.6162e-18
PFLU3930	PFLU3930	trigger_factor		0	1662.56	2441.77	1.46868	2.72303e-12	1.14122e-11
PFLU0521	hflX	GTP-binding_protein_HflX		2	2952.38	4322.74	1.46415	9.40847e-15	4.86533e-14
PFLU1839	PFLU1839	putative_TonB-dependet_exported_receptor		3	228.799	334.654	1.46265	0.0015286	0.00265838
PFLU1249	PFLU1249	putative_TetR-family_regulatory_protein		9	188.797	275.912	1.46142	0.000655181	0.00119177
PFLU5592	rpoD	RNA_polymerase_sigma_factor_(sigma-70)		9	10263.5	14996.3	1.46113	6.05494e-19	4.13954e-18
PFLU4761	PFLU4761	histidine_transport_ATP-binding_protein		3	274.364	400.701	1.46047	0.000262975	0.000503849
PFLU5273	omlA	outer_membrane_lipoprotein		3	2486.64	3628.39	1.45915	3.6787e-13	1.66436e-12
PFLU5987	argB	acetylglutamate_kinase	2.7.2.8	7	941.882	1373.17	1.4579	5.58202e-10	1.91481e-09
PFLU3934	PFLU3934	putative_membrane_protein		3	240.775	350.949	1.45758	0.000483718	0.000896585
PFLU1271	tsf	elongation_factor		2	1749.11	2546.15	1.45568	1.60955e-12	6.87843e-12
PFLU0892	PFLU0892	conserved_hypothetical_protein		10	377.678	549.089	1.45385	6.77505e-05	0.000139183
PFLU5072	PFLU5072	inositol_monophosphatase	3.1.3.25	2	657.17	955.149	1.45343	3.33698e-07	8.71273e-07
PFLU5777	rpoH	RNA_polymerase_sigma-32_factor		9	13017.1	18910.5	1.45274	1.39979e-18	9.44859e-18
PFLU5066	PFLU5066	HesB_family_protein		13	8103	11759.6	1.45127	3.63877e-17	2.20244e-16
PFLU4981	PFLU4981	pH-inducible_protein_involved_in_stress		0	2142.78	3105.35	1.44922	6.25398e-12	2.53228e-11
PFLU5727	bioA	adenosylmethionine-8-amino-7-oxononanoate	2.6.1.62	7	293.342	423.782	1.44467	0.00123487	0.00217271
PFLU2129	PFLU2129	putative_membrane_protein		3	547.117	789.861	1.44368	5.54679e-06	1.2881e-05
PFLU5336	PFLU5336	putative_exported_protein		3	207.963	300.225	1.44365	0.00157224	0.00272376
PFLU3868A	phaG	putative_K(+)/H(+)_antiporter_subunit_G_(pH		0	265.106	382.469	1.4427	0.00228247	0.00387622
PFLU5398	PFLU5398	putative_two-component_system,_sensor_kinase		9	1330.19	1916.23	1.44057	5.56707e-09	1.72397e-08
PFLU5934	hemC	porphobilinogen_deaminase	2.5.1.61	7	576.032	827.94	1.43732	3.27122e-06	7.75327e-06
PFLU2865	PFLU2865	hypothetical_protein		8	2800.1	4020.69	1.43591	9.78417e-09	2.9595e-08
PFLU5490	PFLU5490	conserved_hypothetical_protein		10	709.252	1017.02	1.43394	1.93282e-07	5.17095e-07
PFLU4807	PFLU4807	conserved_hypothetical_protein		10	448.144	642.141	1.43289	5.77746e-05	0.000119739
PFLU1831	PFLU1831	putative_hydrolase		13	252.193	361.106	1.43186	0.000625993	0.00114305
PFLU1365	pcaF	beta-ketoadipyl_CoA_thiolase	2.3.1.-	6	574.156	822.006	1.43168	7.49497e-05	0.000152901
PFLU4614	PFLU4614	putative_membrane_protein		0	1736.93	2484.55	1.43043	7.79275e-07	1.968e-06
PFLU5439	mpl	UDP-Nacetylmuramate:l-alanyl-gamma-D-glutamyl-meso-diaminopimelate	6.3.2.-	3	623.371	891.109	1.4295	6.11594e-05	0.000126396
PFLU4739	PFLU4739	putative_membrane_protein		0	664.327	948.016	1.42703	9.20393e-06	2.09258e-05
PFLU3179	PFLU3179	TetR-family_regulatory_protein		9	303.04	432.362	1.42675	2.06949e-05	4.50413e-05
PFLU4122A	PFLU4122A	hypothetical_protein		8	1140.44	1626.83	1.42649	6.56992e-08	1.8542e-07
PFLU4560	PFLU4560	cytochrome_C_oxidase_subunit		1	384.852	547.869	1.42358	0.00364907	0.006031
PFLU0770	yaaD	probable_FKBP-type_16_kDa_peptidyl-prolyl	5.2.1.8	0	233.04	331.628	1.42306	0.00350358	0.00581021
PFLU2160	PFLU2160	putative_dehydrogenase		13	231.131	328.818	1.42265	0.000392584	0.000736756
PFLU3366	PFLU3366	putative_glucanotransferase		5	443.28	630.061	1.42136	0.000272598	0.000521093
PFLU2403	PFLU2403	putative_dehydrogenase		13	687.428	977.042	1.4213	7.09153e-07	1.79867e-06
PFLU5998	PFLU5998	conserved_hypothetical_protein		10	456.749	647.12	1.41679	0.00427941	0.00699388
PFLU2857	PFLU2857	hypothetical_protein		0	179.43	253.543	1.41304	0.00308056	0.00514362
PFLU4621	PFLU4621	conserved_hypothetical_protein		10	1139.8	1608.43	1.41116	2.85951e-08	8.31457e-08
PFLU1399	bglX	periplasmic_beta-glucosidase_precursor	3.2.1.21	6	461.458	650.842	1.4104	0.00536442	0.00860627
PFLU0638	PFLU0638	putative_exported_protein		3	1295.97	1827.81	1.41039	0.000144799	0.000286904
PFLU5564	PFLU5564	putative_alcohol_dehydrogenase		13	657.413	924.284	1.40594	1.35455e-05	3.01188e-05
PFLU0840	rpsI	30S_ribosomal_protein_S9		2	1366.98	1921.22	1.40545	1.30974e-05	2.92333e-05
PFLU3308	PFLU3308	TetR-family_transcriptional_regulator		9	157.69	221.524	1.40481	0.00616194	0.00981054
PFLU3218	PFLU3218	putative_TonB-dependent_outer_membrane_receptor		3	1589.19	2230.83	1.40376	4.50069e-09	1.40638e-08
PFLU0923	PFLU0923	conserved_hypothetical_protein		10	1837.93	2578.66	1.40302	2.88748e-10	1.01425e-09
PFLU3392	PFLU3392	conserved_hypothetical_protein		10	476.213	667.933	1.4026	4.51815e-05	9.50857e-05
PFLU5658	PFLU5658	putative_hydrolase		13	408.003	572.117	1.40224	0.000275392	0.000526091
PFLU5407	corC	magnesium_and_cobalt_efflux_protein		3	749.032	1049.84	1.4016	5.45956e-06	1.26884e-05
PFLU4126A	PFLU4126A	hypothetical_protein		8	3444	4823.58	1.40057	7.59013e-11	2.80926e-10
PFLU2258	PFLU2258	putative_AraC-family_regulatory_protein		9	265.382	371.426	1.39959	0.00204405	0.00349157
PFLU4478	PFLU4478	putative_glutathione_peroxidase		7	546.611	764.844	1.39925	1.08113e-05	2.43628e-05
PFLU2504	PFLU2504	hypothetical_protein		8	602.711	842.831	1.3984	0.00178154	0.0030646
PFLU3747	PFLU3747	putative_sigma-54_activated_regulatory_protein		9	265.625	371.296	1.39782	0.00195822	0.00335474
PFLU1109	PFLU1109	putative_plasmid_maintenance_system_killer		12	1544.13	2158.17	1.39766	4.93915e-08	1.40546e-07
PFLU1396	PFLU1396	putative_exported_protein		3	1444.87	2019.11	1.39744	8.28375e-09	2.52127e-08
PFLU4776	PFLU4776	conserved_hypothetical_protein_(pseudogene)		11	438.747	610.867	1.3923	0.000141597	0.000281035
PFLU5521	rpsC	30S_ribosomal_protein_S3		2	5255	7314.79	1.39197	1.32858e-13	6.1877e-13
PFLU1708	PFLU1708	putative_5'-nucleotidase		5	347.998	484.362	1.39185	0.00118624	0.00209154
PFLU0818	PFLU0818	putative_exported_protein		3	3706.6	5137.92	1.38615	6.14585e-12	2.49194e-11
PFLU1581	PFLU1581	putative_exported_protein		3	1623.2	2248.61	1.38529	5.05915e-09	1.57417e-08
PFLU4195	PFLU4195	putative_3-isopropylmalate_dehydratase_small	4.2.1.33	7	271.723	376.354	1.38506	0.000494311	0.000913617
PFLU4093	PFLU4093	putative_ferric_siderophore_receptor		0	1163.83	1610.81	1.38405	4.24067e-07	1.09841e-06
PFLU1595	PFLU1595	conserved_hypothetical_protein		10	293.794	406.427	1.38338	0.00165281	0.00285231
PFLU2764	PFLU2764	putative_GGDEF_domain_signalling_protein		0	867.607	1199.64	1.3827	1.55795e-05	3.43935e-05
PFLU0078	PFLU0078	conserved_hypothetical_exported_protein		3	678.492	935.731	1.37913	0.000488609	0.000904506
PFLU5010	PFLU5010	tRNA_(guanine-N1)-methyltransferase		2	1077.69	1485.33	1.37825	2.51384e-09	8.03961e-09
PFLU0374	mdoH	glucans_biosynthesis_glucosyltransferase_H	2.4.1.-	0	373.526	514.704	1.37796	0.000635519	0.00115781
PFLU3741	PFLU3741	putative_exported_protein		3	15567.7	21438.9	1.37714	2.38741e-14	1.1935e-13
PFLU5668	PFLU5668	conserved_hypothetical_protein		10	935.532	1288.11	1.37687	0.000977336	0.00173785
PFLU0870	PFLU0870	putative_modulation_of_DNA_gyrase-related		2	677.064	930.491	1.3743	5.60584e-05	0.000116305
PFLU1469	mucB	sigma_factor_regulatory_protein_precursor		9	5141.17	7062.93	1.3738	8.06561e-13	3.54512e-12
PFLU0080	engB	probable_GTP-binding_protein		0	971.696	1332.82	1.37164	3.93795e-07	1.02317e-06
PFLU2517	PFLU2517	conserved_hypothetical_protein		10	827.739	1133.61	1.36952	1.70717e-06	4.17458e-06
PFLU0924	PFLU0924	putative_exported_protein		3	539.939	739.351	1.36932	2.13059e-05	4.63023e-05
PFLU4596	PFLU4596	putative_GntR-family_transcriptional_regulator		9	1738.17	2374.52	1.3661	3.72221e-08	1.07167e-07
PFLU5469	PFLU5469	putative_N_utilisation-related_protein		13	392.83	535.485	1.36314	0.000877141	0.00156778
PFLU5729	PFLU5729	putative_ABC_transport_system,_substrate-binding		3	865.096	1178.65	1.36245	4.9842e-05	0.000104257
PFLU2366	PFLU2366	putative_GntR-family_regulatory_protein		9	276.311	376.451	1.36242	0.0044053	0.0071736
PFLU5059	PFLU5059	putative_fimbrial_biogenesis_protein		3	344.938	469.265	1.36043	0.00262385	0.00442775
PFLU2991A	PFLU2991A	conserved_hypothetical_protein		10	490.896	667.805	1.36038	0.000600108	0.00109876
PFLU5866	PFLU5866	conserved_hypothetical_protein		10	497.848	677.131	1.36012	0.000367984	0.000693734
PFLU5563	rpe	ribulose-phosphate_3-epimerase	5.1.3.1	6	689.772	937.462	1.35909	0.000674354	0.00122437
PFLU2252	PFLU2252	putative_membrane_protein		0	354.615	481.519	1.35786	0.00463293	0.00751296
PFLU3321	PFLU3321	conserved_hypothetical_protein		10	1331.44	1807.08	1.35723	2.00665e-07	5.35625e-07
PFLU1915	PFLU1915	conserved_hypothetical_protein		10	337.291	457.572	1.35661	0.00116618	0.00205802
PFLU1537	PFLU1537	conserved_hypothetical_protein		10	391.859	531.411	1.35613	0.000344494	0.000652357
PFLU1136	gltL	glutamate/aspartate_ABC_transport_system,		3	580.69	787.094	1.35544	4.32041e-05	9.10222e-05
PFLU1522	PFLU1522	conserved_hypothetical_protein		10	664.458	899.681	1.35401	4.75443e-06	1.11114e-05
PFLU1326	estC	esterase_III		0	552.797	748.256	1.35358	0.00021113	0.000408523
PFLU0141	PFLU0141	hypothetical_membrane_protein		0	3572.34	4833.64	1.35307	1.15733e-09	3.8353e-09
PFLU5224	PFLU5224	conserved_hypothetical_protein		10	427.504	578.298	1.35273	0.00303348	0.00507655
PFLU0503	PFLU0503	putative_membrane_protein		3	388.243	524.678	1.35142	0.00392975	0.00646753
PFLU5944	lppL	lipopeptide_precursor		3	516.734	697.339	1.34951	0.000489201	0.000905181
PFLU1292	ftsB	cell_division_protein		0	343.775	463.742	1.34897	0.0044411	0.00722789
PFLU2985	galU	UTP--glucose-1-phosphate_uridylyltransferase	2.7.7.9	7	5641.88	7594.43	1.34608	4.2949e-11	1.63508e-10
PFLU3993	PFLU3993	putative_zinc-binding_dehydrogenase		13	724.291	973.777	1.34445	0.00133149	0.0023343
PFLU2986	PFLU2986	glutathione_reductase	1.8.1.7	7	736.036	989.34	1.34415	1.22032e-05	2.73418e-05
PFLU1744	PFLU1744	conserved_hypothetical_protein		10	1117.31	1501.24	1.34362	0.000374444	0.000705197
PFLU0891	PFLU0891	putative_ABC_transport_system,_exported_protein		3	3012.25	4045.48	1.34301	4.44607e-09	1.39005e-08
PFLU5268	dnaJ	chaperone_protein_DnaJ_(HSP40)		0	625.594	839.352	1.34169	0.000829222	0.00148712
PFLU3966	PFLU3966	lipoamide_acyltransferase_component_of	2.3.1.-	6	1227.07	1646.07	1.34146	7.45108e-05	0.000152111
PFLU5517	rplN	50S_ribosomal_protein_L14		2	3280.07	4397.13	1.34056	3.57623e-10	1.24277e-09
PFLU1281	fabZ	(3R)-hydroxymyristoyl-[acyl_carrier_protein]	4.2.1.-	7	565.865	757.896	1.33936	0.000813764	0.00146029
PFLU0633	PFLU0633	putative_methyltransferase		13	1483.08	1985.62	1.33885	0.00279755	0.00470191
PFLU5929	algQ	transcriptional_regulatory_protein		9	5191.93	6931.72	1.33509	4.23857e-06	9.94146e-06
PFLU0278	PFLU0278	putative_molybdopterin_oxidoreductase		13	2716.75	3626.55	1.33489	2.71558e-08	7.91964e-08
PFLU5067	PFLU5067	NifU_family_protein		13	3358.15	4477.19	1.33323	1.17575e-08	3.52907e-08
PFLU0061	PFLU0061	putative_cytochrome_C_oxidase,_subunit_III		7	1023.62	1364.53	1.33304	8.80743e-06	2.00633e-05
PFLU5174	PFLU5174	conserved_hypothetical_protein		10	152167	202557	1.33115	8.72742e-05	0.000177057
PFLU5280	PFLU5280	putative_exported_protein		3	10369.5	13782.6	1.32916	0.000160304	0.000315386
PFLU1572	PFLU1572	putative_lipoprotein_releasing_system,_membrane		3	303.668	403.337	1.32822	0.00413423	0.0067812
PFLU5359	PFLU5359	putative_heme-binding_protein		3	20842.1	27652.7	1.32677	1.36522e-10	4.90854e-10
PFLU5883	PFLU5883	conserved_hypothetical_protein		10	597.65	792.616	1.32622	0.000676039	0.00122705
PFLU2289	PFLU2289	putative_glucarate_dehydratase		6	603.891	800.883	1.3262	0.000530295	0.000977965
PFLU5321	PFLU5321	putative_ATP-dependent_protease		13	954.095	1263.01	1.32378	5.96373e-05	0.000123424
PFLU5034	PFLU5034	phosphoribosylformylglycinamidine_synthase	6.3.5.3	7	1305.24	1724.79	1.32144	5.31311e-06	1.23579e-05
PFLU5527	rplC	50S_ribosomal_protein_L3		2	6156.63	8125.46	1.31979	2.74646e-10	9.66463e-10
PFLU3047	PFLU3047	putative_methyl-accepting_chemotaxis_protein		0	550.018	725.79	1.31957	0.000203298	0.000394151
PFLU5073	PFLU5073	conserved_hypothetical_protein		10	49772.7	65473.5	1.31545	6.51738e-12	2.63347e-11
PFLU2736	PFLU2736	conserved_hypothetical_protein		10	37057.9	48726.8	1.31488	5.59572e-09	1.73101e-08
PFLU5498	uvrA	uvrABC_system_protein_A		2	2254.57	2948.66	1.30786	6.24524e-07	1.59229e-06
PFLU0782	clpB1	chaperone		0	3241.33	4231.84	1.30559	4.91564e-08	1.40013e-07
PFLU5501	rplQ	50S_ribosomal_protein_L17		2	4865.74	6347.1	1.30445	0.00196984	0.00337265
PFLU5988	pyrE	orotate_phosphoribosyltransferase	2.4.2.10	7	583.369	760.338	1.30336	0.000309662	0.000587536
PFLU4613	PFLU4613	putative_RNA_polymerase_sigma_factor		9	6317.59	8207.91	1.29922	2.18818e-05	4.74659e-05
PFLU0545	azu	azurin_precursor		1	1625.19	2106.63	1.29624	0.00148264	0.00258459
PFLU4378	PFLU4378	diaminobutyrate--2-oxoglutarate	2.6.1.76	7	1153.28	1492.23	1.29391	0.000143561	0.00028474
PFLU1442	PFLU1442	conserved_hypothetical_protein		10	833.473	1077.47	1.29275	0.000145761	0.000288616
PFLU3760	PFLU3760	putative_sensory_box_GGDEF/EAL_domain_protein		9	956.577	1234.32	1.29036	0.000600931	0.00109992
PFLU5195	PFLU5195	benzoate_1,2-dioxygenase_beta_subunit	1.14.12.10	6	23213.6	29891.3	1.28766	6.75796e-09	2.07303e-08
PFLU0386	PFLU0386	putative_phosphoribosyl-AMP_cyclohydrolase		7	607.072	781.195	1.28682	0.00143286	0.00250078
PFLU1737	PFLU1737	conserved_hypothetical_protein		10	691.354	889.395	1.28645	0.00156293	0.00271003
PFLU1264	PFLU1264	putative_lysine_biosynthesis-related_protein		7	778.713	1001.32	1.28587	0.001062	0.00187926
PFLU0882	rpoN	RNA_polymerase_sigma-54_factor		9	1485.57	1906.24	1.28317	2.33188e-05	5.04709e-05
PFLU3787	PFLU3787	putative_membrane_protein		0	13661.2	17524.9	1.28282	0.00304794	0.00509497
PFLU5528	rpsJ	30S_ribosomal_protein_S10		2	2325.59	2982.42	1.28244	4.585e-07	1.18341e-06
PFLU4880	PFLU4880	conserved_hypothetical_protein		10	761.857	976.838	1.28218	0.000801472	0.00144
PFLU5057	PFLU5057	1-hydroxy-2-methyl-2-(E)-butenyl_4-diphosphate		7	1262.04	1618.06	1.2821	0.00116267	0.00205245
PFLU4460	PFLU4460	aspartate_aminotransferase		7	645.007	826.546	1.28145	0.00121263	0.00213485
PFLU1703	PFLU1703	conserved_hypothetical_protein		10	8338.63	10673.1	1.27996	4.5377e-08	1.2969e-07
PFLU5539	nusG	transcription_antitermination_protein		9	6250.01	7986.13	1.27778	2.62749e-08	7.67039e-08
PFLU5436	PFLU5436	conserved_hypothetical_protein		10	3450.58	4405.43	1.27672	1.21226e-06	3.00831e-06
PFLU5415	PFLU5415	putative_muramoyltetrapeptide_carboxypeptidase		3	826.709	1055.28	1.27648	0.00558276	0.00893943
PFLU4440	PFLU4440	flagellar_biosynthesis;_basal-body_component		0	479.67	610.857	1.27349	0.00155506	0.00269719
PFLU0079	polA	DNA_polymerase_I	2.7.7.7	2	884.459	1125.9	1.27298	0.000196311	0.000381362
PFLU4447	PFLU4447	putative_flagelling-related_protein		0	1626.17	2066.86	1.271	0.000364701	0.000688619
PFLU1031	PFLU1031	conserved_hypothetical_protein		10	1499.29	1905	1.2706	0.000132093	0.000262885
PFLU1994	PFLU1994	putative_LysR-family_regulatory_protein		9	1040.53	1321.1	1.26964	0.000643164	0.00117101
PFLU1991	PFLU1991	putative_polysaccharide_deacetylase		13	5159.36	6545.1	1.26859	1.99476e-07	5.32692e-07
PFLU0819	dppF	dipeptide_ABC_transport_system,_ATP-binding		3	816.823	1035.97	1.26829	0.00093461	0.00166592
PFLU4506	PFLU4506	23s_rRNA_(uracil-5-)-methyltransferase	2.1.1.-	2	854.397	1082.44	1.26691	0.000607328	0.00111094
PFLU6119	atpG	ATP_synthase_gamma_chain	3.6.3.14	1	2373.71	3003.48	1.26531	3.12153e-06	7.4195e-06
PFLU0538	PFLU0538	conserved_hypothetical_protein		10	736.622	931.994	1.26523	0.00132831	0.0023301
PFLU2693	PFLU2693	putative_haloacid_dehalogenase-like_hydrolase		13	916.437	1159.43	1.26515	0.000476524	0.000884089
PFLU1000	PFLU1000	putative_amino_acid_ABC_transport_system,		3	4937.07	6244.97	1.26491	8.44742e-07	2.12692e-06
PFLU4935	PFLU4935	conserved_hypothetical_protein		10	1053.13	1331.1	1.26395	0.000367834	0.000693734
PFLU0296	oprQ	outer_membrane_protein,_oprE3_precursor		3	531.806	671.359	1.26241	0.00334308	0.00556452
PFLU0524	PFLU0524	putative_ATP_phosphoribosyltransferase		7	548.298	690.379	1.25913	0.00463176	0.00751296
PFLU0357	PFLU0357	putative_lipoprotein		3	2593.27	3255.21	1.25526	1.31238e-05	2.92812e-05
PFLU2664	PFLU2664	conserved_hypothetical_protein		10	8197.43	10256.1	1.25114	0.00105241	0.00186286
PFLU5520	rplP	50S_ribosomal_protein_L16		2	2302.95	2880.45	1.25077	1.38013e-05	3.06526e-05
PFLU4982	PFLU4982	conserved_hypothetical_protein		10	2282.69	2852.27	1.24952	1.25847e-05	2.81533e-05
PFLU5507	secY	preprotein_translocase_SecY_subunit		3	11206.3	13992.9	1.24866	2.19526e-07	5.84107e-07
PFLU1330	PFLU1330	putative_membrane_protein		0	2626.98	3279.55	1.24841	0.000720994	0.00130241
PFLU5556	crp	catabolite_gene_activator_(cAMP_receptor		9	863.673	1077.51	1.24759	0.00162657	0.00281289
PFLU2997	PFLU2997	putative_4-hydroxyphenylpyruvate_dioxygenase		6	2269.25	2828.31	1.24636	0.000356492	0.000673986
PFLU0678	PFLU0678	putative_paraquat-inducible_protein		0	1281.54	1596.37	1.24567	0.000201442	0.000390941
PFLU3504	PFLU3504	conserved_hypothetical_protein		10	3846.49	4790.5	1.24542	4.98872e-06	1.16496e-05
PFLU2181	PFLU2181	putative_two-component_system,_sensor_kinase		9	827.023	1027.78	1.24274	0.0023249	0.00394257
PFLU1639	ubiG	3-demethylubiquinone-9_3-methyltransferase	2.1.1.64	7	631.002	783.916	1.24234	0.00492418	0.00795883
PFLU2505	PFLU2505	conserved_hypothetical_protein		10	640.038	794.951	1.24204	0.00268465	0.00452514
PFLU5680	PFLU5680	putative_glycine_betaine/L-proline_ABC_transport		3	2648.93	3288.59	1.24148	3.0175e-05	6.44063e-05
PFLU1268	glnD	uridylyltransferase	2.7.7.59	7	606.29	752.471	1.24111	0.00570064	0.00910827
PFLU4416	PFLU4416	chemotaxis_protein_CheY		0	504.75	626.418	1.24104	0.00260999	0.00440562
PFLU0091	PFLU0091	conserved_hypothetical_exported_protein		3	21455.6	26595.5	1.23956	1.76959e-07	4.75162e-07
PFLU0011	glyQ	glycyl-tRNA_synthetase_alpha_chain	6.1.1.14	2	560.289	694.226	1.23905	0.00357299	0.00591862
PFLU4965	PFLU4965	glyceraldehyde_3-phosphate_dehydrogenase_1	1.2.1.12	1	1793.5	2222.21	1.23904	3.32352e-05	7.07576e-05
PFLU5628	PFLU5628	putative_anti_sigma_factor		9	1577.41	1951.06	1.23687	0.000421395	0.000787796
PFLU5272	fur	ferric_uptake_regulation_protein		3	6369.63	7848.41	1.23216	1.8594e-06	4.51854e-06
PFLU4445	PFLU4445	flagellar_protein_FliS		0	1076.76	1325.67	1.23116	0.00238868	0.00404722
PFLU5226	PFLU5226	putative_TfoX_domain_hypothetical_protein		10	1373.71	1691.16	1.23109	0.000137841	0.000273767
PFLU4589	PFLU4589	putative_cell_division_protein		0	804.191	989.394	1.2303	0.00368344	0.00608468
PFLU5518	rpsQ	30S_ribosomal_protein_S17		2	2333.28	2870.16	1.2301	2.93959e-05	6.29037e-05
PFLU4863	PFLU4863	putative_membrane_protein		0	1186.47	1450.54	1.22257	0.000857798	0.00153461
PFLU1302	rpoS	RNA_polymerase_sigma_factor		9	11006.6	13430.7	1.22024	0.00303273	0.00507655
PFLU3929	PFLU3929	ATP-dependent_Clp_protease_proteolytic_subunit		5	3725.17	4543.95	1.2198	0.0055159	0.00883721
PFLU0439	PFLU0439	putative_chromosome_partitioning-related_ParA		0	1631.96	1988.34	1.21838	0.000488513	0.000904506
PFLU5355	PFLU5355	hypothetical_protein		8	1061.44	1290.73	1.21602	0.00403898	0.00663054
PFLU1561	PFLU1561	putative_TetR-family_regulatory_protein		9	1514.73	1840.33	1.21495	0.000632173	0.00115243
PFLU6131	fecR	putative_iron_transport-related_protein		3	1102.5	1331.5	1.20771	0.00495574	0.00799881
PFLU3975	PFLU3975	putative_L-ornithine_5-monooxygenase		13	2221.7	2680.76	1.20662	0.00104748	0.0018547
PFLU1898	PFLU1898	putative_transport_related_membrane_protein		3	8140.45	9806.95	1.20472	0.00089229	0.00159388
PFLU4524	PFLU4524	conserved_hypothetical_protein		10	2437.43	2930.51	1.20229	0.000560946	0.00103092
PFLU2696	PFLU2696	putative_exported_protein		3	3502.55	4198.54	1.19871	0.000138198	0.000274383
PFLU3533	PFLU3533	putative_exported_protein		3	3505.25	4180.74	1.19271	0.000268165	0.000513289
PFLU0361	hutU	urocanate_hydratase	4.2.1.49	6	1389.1	1654.75	1.19124	0.00437846	0.00713585
PFLU5202	PFLU5202	3-hydroxyisobutyrate_dehydrogenase	1.1.1.31	6	2896.75	3448.17	1.19036	0.000960753	0.00171096
PFLU4620	PFLU4620	putative_phosphoenolpyruvate_synthase	2.7.9.2	7	5062.57	6025.09	1.19013	0.000295042	0.00056125
PFLU4922	cspC	cold_shock_protein_cspc		0	1509.76	1796.51	1.18993	0.00529837	0.00851196
PFLU5935	algR	positive_alginate_biosynthesis_regulatory		9	5927.95	7048.6	1.18904	0.00016313	0.000320408
PFLU0391	phaI	putative_polyhydroxyalkanoate		7	3327.96	3950.03	1.18692	0.00191926	0.00328896
PFLU4872	PFLU4872	conserved_hypothetical_protein		10	2455.77	2902.72	1.182	0.0020658	0.00352769
PFLU4765	PFLU4765	putative_histidine-binding_periplasmic_protein		3	1989.55	2347.91	1.18012	0.00353266	0.00585678
PFLU5534	rpoB	DNA-directed_RNA_polymerase_beta_chain	2.7.7.6	2	7910.37	9323.79	1.17868	0.000211682	0.000409457
PFLU2009	PFLU2009	putative_threonine_synthase		7	1840.03	2165.46	1.17686	0.0028672	0.00481207
PFLU2914	PFLU2914	putative_exported_protein		3	2740.52	3220.69	1.17521	0.00150046	0.00261253
PFLU5233	PFLU5233	dosage-dependent_DnaK_suppressor_protein		2	5499.02	6448.5	1.17266	0.000552606	0.00101687
PFLU1683	PFLU1683	conserved_hypothetical_protein		10	4465.46	5235.91	1.17253	0.000832316	0.00149221
PFLU3805	PFLU3805	ATP-dependent_Clp_protease_ATP-binding_subunit		5	42371.7	49642.8	1.1716	0.000114014	0.000228301
PFLU5575	PFLU5575	putative_exported_organic_solvent_tolerance		0	1710.85	2001.36	1.16981	0.00334706	0.00556956
PFLU1605	PFLU1605	putative_two-component_system,_sensor_kinase		0	2332.34	2721.65	1.16692	0.00554702	0.00888464
PFLU2032	prc	tail-specific_protease_precursor	3.4.21.102	5	2709.39	3159.05	1.16596	0.00254298	0.00429746
PFLU4908	PFLU4908	TolB_colicin_import_protein		0	2450.94	2838.35	1.15807	0.00490665	0.00793269
PFLU4147	PFLU4147	translation_initiation_factor_IF-3		2	19098.2	22095.3	1.15693	0.000464839	0.000864601
PFLU3024	PFLU3024	putative_protein_kinase		7	6067.55	7008.21	1.15503	0.0018932	0.00324906
PFLU0640	PFLU0640	putative_two-component_system,_response		9	8696.41	10039.5	1.15445	0.000894224	0.00159685
PFLU1730	htpX	probable_protease_(heat_shock_protein)	3.4.24.-	0	4196.85	4841.11	1.15351	0.00303605	0.00507655
PFLU5061	PFLU5061	nucleoside_diphosphate_kinase	2.7.4.6	7	4797.95	5526.25	1.1518	0.000977925	0.00173799
PFLU5258	PFLU5258	phosphoglucosamine_mutase		7	7186.63	8267.04	1.15034	0.0050375	0.00812182
PFLU0392	algP2	transcriptional_regulatory_protein		9	14073.7	16018.8	1.13821	0.00216388	0.00368659
PFLU5530	fusA	elongation_factor_G		2	29971.7	33682.1	1.1238	0.00384734	0.00633902
