# Supplementary material for: Bistability in a Metabolic Network Underpins the De Novo Evolution of Colony Switching in Pseudomonas fluorescens
Source: PLoS Biol. 2015 Mar 12;13(3):e1002109. doi: 10.1371/journal.pbio.1002109 (PMC4357382; doi:10.1371/journal.pbio.1002109)
Supplement: S4 Table — Comparison showing the effects of the c2020t carB mutation on gene expression in the Cap- phenotype of 1B4. For the remainder of the legend, see the S3 Table legend. (XLSX) [file pbio.1002109.s020.xlsx]

## Sheet: 1A4 higher
Locus	Gene Name	Product	EC Number	Colour in SBW25 Annotation	Cap- BaseMean	1A4 BaseMean	Fold Change (1A4/Cap-)	P-value	Adjusted P-value
PFLU0033	dgoT	D-galactonate_transporter		0	0	27.134	Infinite	4.75587e-11	1.89339e-10
PFLU0124	PFLU0124	puative_ABC_transport_system,_substrate-binding		3	0	6.21341	Infinite	0.0005691	0.00108435
PFLU0131	PFLU0131	putative_ABC_transport_system,_lipoprotein		3	0	17.7003	Infinite	1.90523e-08	5.90832e-08
PFLU0202	PFLU0202	putative_LysR-family_regulatory_protein		9	0	7.44535	Infinite	0.00358938	0.00610081
PFLU0243	PFLU0243	conserved_hypothetical_protein		10	0	45.1801	Infinite	5.17511e-15	2.76754e-14
PFLU0306	wssG	cell_morphology-related_protein		0	0	21.893	Infinite	5.87799e-06	1.42497e-05
PFLU0427	PFLU0427	putative_membrane_protein		0	0	51.3398	Infinite	1.38553e-14	7.10773e-14
PFLU0561	ureG	urease_accessory_protein		7	0	5.42457	Infinite	0.00597657	0.0098254
PFLU0720	rspT	putative_type_III_secretion_lipoprotein		3	0	18.9972	Infinite	3.21777e-05	7.23205e-05
PFLU1181	PFLU1181	putative_phage_hypothetical_protein		12	0	3.94422	Infinite	0.00595522	0.00979846
PFLU1183	PFLU1183	putative_phage-related_protein		12	0	20.3477	Infinite	9.3737e-07	2.47512e-06
PFLU1576	cusR	heavy_metal_two_component_system,_response		9	0	12.2433	Infinite	6.61648e-05	0.000142798
PFLU1599	PFLU1599	putative_integrase_protein_(pseudogene)		11	0	16.2524	Infinite	2.45741e-07	6.82357e-07
PFLU1611	PFLU1611	putative_fimbria-related_chaperone_protein		3	0	29.8463	Infinite	1.71221e-09	5.85573e-09
PFLU1632	PFLU1632	putative_peptide_ABC_transport_system,_permease		0	0	8.1693	Infinite	0.0022195	0.00389432
PFLU1777	phnC	phosphonates_ABC_transport_system,_ATP-binding	3.6.3.28	3	0	11.0114	Infinite	6.94426e-05	0.000149328
PFLU1778	phnD	phosphonates_ABC_transport_system,		3	0	56.8617	Infinite	1.85507e-14	9.43472e-14
PFLU1930	PFLU1930	putative_exported_protein		3	0	20.9206	Infinite	1.82697e-12	8.04138e-12
PFLU2076	PFLU2076	putative_exported_protein		3	0	42.8136	Infinite	3.53176e-06	8.78487e-06
PFLU2213	PFLU2213	putative_monooxygenase		13	0	6.65651	Infinite	0.00521058	0.00866478
PFLU2236	PFLU2236	putative_ABC_transport_system,_ATP-binding		3	0	39.3449	Infinite	3.27172e-10	1.20451e-09
PFLU2332	purU2	formyltetrahydrofolate_deformylase	3.5.1.10	7	0	18.5216	Infinite	1.35647e-12	6.04235e-12
PFLU2334	PFLU2334	conserved_hypothetical_protein		10	0	8.61239	Infinite	1.16157e-05	2.73094e-05
PFLU2339	PFLU2339	conserved_hypothetical_protein		10	0	15.0205	Infinite	0.000209161	0.000422029
PFLU2385	PFLU2385	putative_oxidoreductase		13	0	10.6007	Infinite	3.26321e-06	8.17529e-06
PFLU2424	PFLU2424	putative_type_II_secretion_pathway_protein_E		3	0	28.9926	Infinite	1.07035e-08	3.4067e-08
PFLU2432	PFLU2432	putative_transposase		12	0	10.763	Infinite	0.000891044	0.00165153
PFLU2491	PFLU2491	putative_potassium_uptake_protein_(pseudogene)		11	0	8.99059	Infinite	4.50284e-05	9.92435e-05
PFLU2519	PFLU2519	putative_phage_integrase_(pseudogene)		11	0	29.4681	Infinite	4.04822e-15	2.1767e-14
PFLU2874	PFLU2874	hypothetical_protein		8	0	8.99059	Infinite	0.000224027	0.000450488
PFLU2879	PFLU2879	putative_major_tail_protein		12	0	13.7886	Infinite	4.21934e-05	9.34474e-05
PFLU2964	PFLU2964	putative_membrane_protein		0	0	7.95335	Infinite	0.000120232	0.000249394
PFLU3055	PFLU3055	hypothetical_protein		8	0	18.5216	Infinite	3.37556e-11	1.35664e-10
PFLU3090	PFLU3090	putative_aldehyde_dehydrogenase		13	0	22.8116	Infinite	1.37084e-12	6.0972e-12
PFLU3123	PFLU3123	conserved_hypothetical_protein		10	0	53.6414	Infinite	7.542e-14	3.63885e-13
PFLU3143	PFLU3143	putative_HlyD_family_secretion_protein		3	0	10.0603	Infinite	0.00496459	0.00828131
PFLU3263	PFLU3263	putative_efflux_protein		0	0	11.8976	Infinite	5.6783e-06	1.37882e-05
PFLU3282	PFLU3282	putative_short_chain_dehydrogenase		13	0	5.27351	Infinite	0.00172005	0.00305695
PFLU3574	PFLU3574	putative_ABC_transport_system,_ATP-binding		3	0	48.8871	Infinite	2.37779e-08	7.29387e-08
PFLU3697	PFLU3697	putative_phytase_domain_protein		7	0	54.3441	Infinite	1.08246e-11	4.48752e-11
PFLU3860	PFLU3860	conserved_hypothetical_protein		10	0	73.6647	Infinite	3.66666e-21	2.86367e-20
PFLU3875	PFLU3875	multidrug_resistance_protein_B		0	0	57.7155	Infinite	7.56885e-15	3.97231e-14
PFLU3985	PFLU3985	putative_ABC_transport_system,_ATP-bidning		3	0	7.5427	Infinite	0.00254589	0.00440691
PFLU4017	PFLU4017	putative_amino_acid_ABC_transporter,_permease		3	0	31.7485	Infinite	1.55866e-09	5.35848e-09
PFLU4020	PFLU4020	conserved_hypothetical_protein		10	0	35.6603	Infinite	2.27341e-09	7.70825e-09
PFLU4027	PFLU4027	aspartate_aminotransferase	2.6.1.1	7	0	7.0996	Infinite	0.00309609	0.00531116
PFLU4136	PFLU4136	putative_phage-related_tail_protein		11	0	32.6235	Infinite	1.42495e-08	4.49426e-08
PFLU4170	PFLU4170	putative_membrane_protein		3	0	10.2225	Infinite	2.19992e-05	5.00904e-05
PFLU4275	PFLU4275	conserved_hypothetical_protein		10	0	24.8648	Infinite	2.02042e-08	6.24917e-08
PFLU4511	PFLU4511	conserved_hypothetical_protein		10	0	16.5008	Infinite	3.31675e-06	8.29888e-06
PFLU4607	PFLU4607	nitrate-binding_proteint		3	0	9.36879	Infinite	2.38101e-06	6.03982e-06
PFLU4649	PFLU4649	putative_membrane_protein		3	0	66.3816	Infinite	1.22483e-22	1.04783e-21
PFLU4767	PFLU4767	putative_exported_protein		3	0	115.128	Infinite	2.57418e-29	3.18145e-28
PFLU5098	PFLU5098	putative_membrane_protein		0	0	9.49859	Infinite	0.000938835	0.00173576
PFLU5112	PFLU5112	conserved_hypothetical_protein		10	0	34.7416	Infinite	8.94938e-10	3.1405e-09
PFLU5113	PFLU5113	putative_B-type_cytochrome		1	0	47.7413	Infinite	3.45536e-13	1.59437e-12
PFLU5114	PFLU5114	conserved_hypothetical_protein		10	0	14.7934	Infinite	2.72973e-05	6.16558e-05
PFLU5191	PFLU5191	muconolactone_delta-isomerase	5.3.3.4	6	0	397.468	Infinite	5.89635e-144	1.12601e-141
PFLU5640	creC	two-component_system,_sensor_kinase	2.7.3.-	9	0	10.6007	Infinite	1.57521e-06	4.07572e-06
PFLU5811	PFLU5811	putative_cation_ABC_transport_system,		3	0	29.4357	Infinite	8.49662e-08	2.47418e-07
PFLU5921	PFLU5921	putative_lipoprotein		3	0	6.75385	Infinite	4.2473e-05	9.39611e-05
PFLU6084	PFLU6084	conserved_hypothetical_protein		10	0	19.4727	Infinite	2.51319e-05	5.69823e-05
PFLU3584	PFLU3584	putative_glutamine_ABC_transporter,_ATP-binding		3	0.341268	259.346	759.949	2.54348e-61	1.08357e-59
PFLU0230	PFLU0230	putative_amino_acid_ABC_transport_system,		3	0.381738	127.696	334.511	4.01217e-30	5.17473e-29
PFLU3206	PFLU3206	putative_dehydratase		13	3.53409	583.799	165.191	1.96637e-222	1.05826e-219
PFLU3690	PFLU3690	conserved_hypothetical_protein		10	1.78728	253.414	141.787	4.91459e-59	1.92678e-57
PFLU5896	PFLU5896	putative_exported_protein		3	0.381738	50.3563	131.913	1.86916e-14	9.49007e-14
PFLU3212	PFLU3212	putative_methyl-accepting_chemotaxis_protein		0	2.08808	273.286	130.879	6.32096e-76	4.25228e-74
PFLU6091	PFLU6091	putative_ABC_transport_system,_periplasmic		3	1.0238	127.955	124.98	4.37539e-34	6.78071e-33
PFLU4061	PFLU4061	putative_outer_membrane_protein		3	1.14521	108.817	95.0188	7.69025e-25	7.46333e-24
PFLU3700	PFLU3700	putative_AraC-family_transcriptional_regulator		9	0.341268	32.1043	94.0735	0.00134868	0.00243374
PFLU0971	PFLU0971	putative_fusaric_acid_resistance_protein_fusion		0	2.51029	231.142	92.0777	1.66726e-48	4.59077e-47
PFLU5190	PFLU5190	catechol_1,2-dioxygenase	1.13.11.1	6	14.8823	1317.58	88.5329	1.22694e-288	9.07935e-286
PFLU3630	PFLU3630	putative_acetyltransferase		13	0.381738	32.7533	85.8004	2.68995e-12	1.16578e-11
PFLU3984	PFLU3984	putative_ABC_transport_system,_membrane_protein		3	0.381738	30.6788	80.366	0.000131704	0.000272143
PFLU3681	PFLU3681	putative_membrane_protein		0	0.723006	52.593	72.7421	4.65367e-26	4.83329e-25
PFLU4323	PFLU4323	conserved_hypothetical_protein		10	14.2982	975.435	68.2206	3.01458e-58	1.144e-56
PFLU0781	PFLU0781	conserved_hypothetical_protein		10	0.341268	22.8653	67.001	3.44849e-09	1.1495e-08
PFLU1591	PFLU1591	presumed_portal_vertex_protein		12	2.89203	172.281	59.5712	2.91628e-38	5.62357e-37
PFLU3037	PFLU3037	putative_membrane_protein		0	0.381738	22.7143	59.5022	1.73147e-05	4.00246e-05
PFLU3194	PFLU3194	3-oxoacyl-[acyl-carrier_protein]_reductase	1.1.1.100	7	0.381738	21.8605	57.2657	3.82741e-08	1.15134e-07
PFLU1094	PFLU1094	putative_exported_fimbrial_chaperone		0	0.381738	20.8557	54.6336	3.44872e-10	1.26653e-09
PFLU2077	PFLU2077	putative_transferase		13	1.44601	76.8961	53.178	1.54484e-17	9.70856e-17
PFLU3645	PFLU3645	HlyD-family_secretion_protein		3	2.12855	112.946	53.0623	3.43028e-15	1.85964e-14
PFLU1363	PFLU1363	putative_amino_acid_degradation-related		6	18.7577	995.284	53.06	1.29233e-209	5.10038e-207
PFLU3038	PFLU3038	putative_membrane_protein		0	2.46982	128.171	51.8949	2.71141e-25	2.70684e-24
PFLU2633	PFLU2633	putative_binding-protein-dependent_transporter		3	0.341268	17.603	51.5811	6.67197e-06	1.60823e-05
PFLU2037	PFLU2037	putative_ABC_transport_system,_membrane_protein		3	4.37851	218.715	49.9519	1.54069e-58	5.88444e-57
PFLU3205	PFLU3205	hypothetical_protein		8	1.82775	88.0586	48.1786	1.16763e-33	1.78615e-32
PFLU0717	rscT	putative_type_III_secretion_protein		3	2.59123	124.335	47.9832	4.22243e-24	3.96146e-23
PFLU4051	PFLU4051	conserved_hypothetical_protein		10	0.723006	33.7905	46.7361	6.59064e-15	3.47741e-14
PFLU0865	mreD	rod_shape-determining_protein		0	0.381738	17.387	45.547	1.05097e-05	2.48373e-05
PFLU0701	czcR	two-component_system,_response_regulator		9	0.723006	32.5373	45.0028	3.18429e-09	1.06563e-08
PFLU0961	PFLU0961	putative_exported_protein		3	3.19282	124.853	39.1044	7.37273e-30	9.38636e-29
PFLU0631	PFLU0631	putative_penicillin-binding_protein		3	1.36507	53.101	38.8998	1.36694e-14	7.01845e-14
PFLU2337	PFLU2337	putative_two-component_system,_sensor_kinase		9	0.763476	29.5655	38.7248	1.63207e-08	5.10339e-08
PFLU5480	PFLU5480	putative_ABC_transport_system,_ATP-binding		3	2.97297	114.436	38.4923	2.62499e-39	5.27472e-38
PFLU2682	PFLU2682	putative_transcriptional_regulator		9	1.10474	40.8364	36.9646	4.94013e-08	1.47185e-07
PFLU2021	PFLU2021	putative_transport-related_membrane_protein		0	0.682536	25.0808	36.7464	0.000237739	0.000476605
PFLU3778	PFLU3778	probable_D-lactate_dehydrogenase	1.1.1.28	1	1.06427	38.1778	35.8722	1.86037e-12	8.17623e-12
PFLU3209	PFLU3209	putative_high-molecular_weight_cobalt-containing		6	12.372	412.457	33.3378	1.45415e-95	1.43476e-93
PFLU2857A	PFLU2857A	conserved_hypothetical_phage-related_protein		12	7.311	242.099	33.1144	9.86326e-43	2.18691e-41
PFLU5298	PFLU5298	hypothetical_protein		8	3.6555	118.1	32.3073	8.26408e-31	1.11189e-29
PFLU0627	PFLU0627	putative_hydrolase		13	1.40554	44.1753	31.4294	7.04563e-12	2.94148e-11
PFLU4120	PFLU4120	putative_acriflavine_resistance_protein_A		0	10.1801	317.991	31.2366	1.43968e-52	4.50947e-51
PFLU2122	PFLU2122	putative_two-component_system,_histidine_kinase		9	0.682536	21.2988	31.2054	4.0605e-08	1.21897e-07
PFLU1931	PFLU1931	putative_membrane_protein		3	0.763476	23.7515	31.1097	8.72787e-05	0.000185193
PFLU4228	PFLU4228	putative_membrane_protein		0	2.81109	86.4484	30.7527	6.28825e-31	8.51863e-30
PFLU1826	PFLU1826	putative_membrane_protein		0	15.7038	479.606	30.5408	1.18173e-106	1.37174e-104
PFLU2969	PFLU2969	molybdenum_transport_ATP-binding_protein		3	1.86822	56.4186	30.1991	5.0825e-18	3.29917e-17
PFLU4098	PFLU4098	putative_permease_component_of_ABC_transporter		3	2.89203	86.5894	29.9408	2.26334e-29	2.80313e-28
PFLU0200	PFLU0200	putative_ABC_sulfur_transport_system,_membrane		3	1.44601	41.8949	28.9727	4.15904e-08	1.24792e-07
PFLU5192	PFLU5192	putative_muconate_cycloisomerase_I		13	33.5361	963.469	28.7293	5.95753e-197	1.95936e-194
PFLU5890	PFLU5890	putative_ABC_transport_system,_membrane_protein		0	2.51029	71.0609	28.3079	3.30023e-13	1.52635e-12
PFLU2341	PFLU2341	putative_polyamine_ABC_transport_system,		3	8.41575	235.129	27.9392	1.39561e-53	4.51475e-52
PFLU2203	PFLU2203	putative_hydratase		13	1.78728	46.1636	25.829	7.60947e-09	2.45627e-08
PFLU3474	PFLU3474	conserved_hypothetical_protein		10	14.3387	361.497	25.2112	5.9355e-55	1.98521e-53
PFLU1364	gctB	glutaconate_CoA-transferase_subunit_B	2.8.3.12	6	45.2256	1136	25.1185	2.83046e-186	8.37817e-184
PFLU5278	glcA	glycolate_permease		3	9.39908	236.081	25.1174	7.18234e-49	2.01514e-47
PFLU1678	kdpC	potassium-transporting_ATPase_C_chain	3.6.3.12	3	1.74681	43.6673	24.9983	2.97657e-08	9.0738e-08
PFLU0419	PFLU0419	conserved_hypothetical_lipoprotein		3	5.02057	121.299	24.1603	1.35493e-13	6.4324e-13
PFLU3669	PFLU3669	lipopolysaccharide_core_biosynthesis_glycosyl	2.-.-.-	3	1.44601	34.2661	23.6969	1.73626e-06	4.45928e-06
PFLU0127	PFLU0127	hypothetical_protein		8	0.381738	9.02304	23.6367	0.0001321	0.000272864
PFLU3213	PFLU3213	acetyl-CoA_synthetase		13	1.82775	41.2683	22.5787	1.32949e-14	6.84992e-14
PFLU3475	PFLU3475	putative_acyl-CoA_dehydrogenase	1.3.99.3	13	0.682536	14.9881	21.9593	0.000298127	0.000589679
PFLU2232	PFLU2232	putative_oxidoreductase		13	0.381738	8.26665	21.6553	0.00581289	0.00958826
PFLU3344	PFLU3344	hypothetical_protein		8	13.4768	286.308	21.2445	2.05737e-40	4.36545e-39
PFLU4852	PFLU4852	putative_chromosome_initiation_inhibitor		2	4.63884	97.1465	20.942	1.20263e-22	1.03182e-21
PFLU0741	PFLU0741	putative_peptidoglycan_biosynthesis_protein		3	7.49039	155.662	20.7816	9.17558e-37	1.65608e-35
PFLU5309	PFLU5309	putative_methyl-accepting_chemotaxis_protein		0	6.50706	134.135	20.6138	6.06354e-20	4.4371e-19
PFLU0014	PFLU0014	conserved_hypothetical_protein		10	2.51029	51.1776	20.3871	1.17494e-15	6.57436e-15
PFLU3496	PFLU3496	GntR_family_regulatory_protein		9	10.0411	202.204	20.1375	3.68069e-44	8.44561e-43
PFLU5906	PFLU5906	putative_ABC_transport_system,_ATP-binding		3	4.45945	86.5133	19.4	1.304e-15	7.26901e-15
PFLU0698	PFLU0698	putative_metal_transport-related_exported		3	2.16902	41.9386	19.3353	2.77427e-07	7.6818e-07
PFLU3689	PFLU3689	putative_alkanesulfonate_transport_protein_(ABC		3	7.14912	136.437	19.0844	3.06192e-14	1.52196e-13
PFLU4019	PFLU4019	putative_short-chain_dehydrogenase		13	2.16902	40.2311	18.5481	1.91464e-08	5.93437e-08
PFLU1366	pcaH	protocatechuate_3,4-dioxygenase_beta_chain	1.13.11.3	6	37.1566	682.241	18.3612	1.65098e-127	2.57205e-125
PFLU3075	PFLU3075	putative_two-component_system_sensor_kinase		9	8.33481	152.582	18.3066	3.93879e-26	4.11245e-25
PFLU6013	PFLU6013	putative_membrane_protein		3	8.5142	152.852	17.9526	8.52378e-23	7.39894e-22
PFLU5633	PFLU5633	putative_ABC_transport_system,_substrate-binding		3	1.48648	25.9021	17.4251	3.60333e-10	1.32003e-09
PFLU4276	PFLU4276	putative_methyl-accepting_chemotaxis_protein		0	9.35861	163.064	17.4239	4.08582e-34	6.36527e-33
PFLU3236	PFLU3236	general_secretion_pathway_protein_G/T_precursor		3	2.46982	42.9109	17.3741	6.4415e-08	1.8972e-07
PFLU1246	PFLU1246	putative_membrane_protein		3	8.59514	148.757	17.3071	2.85484e-23	2.56459e-22
PFLU5920	PFLU5920	putative_lipoprotein		3	3.05391	52.3882	17.1545	2.23595e-06	5.68593e-06
PFLU5739	PFLU5739	putative_malonate_decarboxylase,_gamma_subunit		7	19.9434	334.405	16.7677	2.74142e-49	7.76517e-48
PFLU3953	PFLU3953	putative_C4-dicarboxylate_transporter,_large		3	25.7274	422.713	16.4305	1.09443e-30	1.46254e-29
PFLU3704	PFLU3704	putative_membrane_protein		0	0.763476	11.7678	15.4134	0.000958014	0.0017668
PFLU4411	PFLU4411	putative_chemotaxis_protein		0	20.8862	318.249	15.2373	1.83776e-45	4.45883e-44
PFLU3572	PFLU3572	putative_family_S43_non-peptidase_homologue		3	2.16902	32.44	14.9561	8.13803e-11	3.15502e-10
PFLU2404	PFLU2404	putative_transport-related_membrane_protein		0	11.649	173.805	14.9201	4.98492e-28	5.71913e-27
PFLU4775	PFLU4775	putative_multidrug_resistance_protein		0	2.16902	32.3102	14.8962	1.9154e-06	4.89813e-06
PFLU4435	PFLU4435	flagellar_protein		0	0.723006	10.7305	14.8415	0.00321994	0.00550449
PFLU1367	pcaG	protocatechuate_3,4-dioxygenase_alpha_chain	1.13.11.3	6	40.3899	596.237	14.762	2.38259e-78	1.76311e-76
PFLU3089	PFLU3089	putative_exported_protein		3	18.8791	278.657	14.7601	2.12762e-33	3.20496e-32
PFLU5194	PFLU5194	benzoate_1,2-dioxygenase_alpha_subunit	1.14.12.10	6	4644.2	67955.8	14.6324	0	0
PFLU1715	PFLU1715	putative_exported_lipase		13	2.85156	41.5604	14.5746	5.51816e-10	1.98105e-09
PFLU1038	PFLU1038	putative_transport-related_membrane_protein		0	3.19282	46.4445	14.5465	1.30723e-08	4.13619e-08
PFLU0240	PFLU0240	putative_monooxygenase		13	2.20949	30.8623	13.9681	2.92465e-08	8.92472e-08
PFLU2931	PFLU2931	HlyD_family_secretion_protein		3	3.53409	48.9945	13.8634	4.36064e-10	1.57987e-09
PFLU5196	PFLU5196	benzoate_1,2-dioxygenase_electron_transfer	1.18.1.3	6	641.683	8836.59	13.771	0	0
PFLU6090	PFLU6090	putative_cation_ABC_transport_system,_membrane		3	4.41898	58.9362	13.3371	1.58864e-14	8.10755e-14
PFLU5676	PFLU5676	conserved_hypothetical_protein		10	18.5958	244.197	13.1318	1.91864e-10	7.20706e-10
PFLU0053	adhB	alcohol_dehydrogenase_cytochrome_C_subunit		7	21.1466	265.386	12.5499	4.76158e-43	1.06372e-41
PFLU0129	PFLU0129	putative_ABC_transport_system,_permease		3	16.2069	200.529	12.373	2.47236e-27	2.74603e-26
PFLU3981	PFLU3981	putative_GntR-family_transcriptional_regulator		9	31.3901	382.406	12.1824	3.48011e-65	1.74595e-63
PFLU2869	PFLU2869	phage-related_conserved_hypothetical_protein		12	2.51029	30.3218	12.079	5.82151e-09	1.9009e-08
PFLU4097	PFLU4097	putative_ABC_transport_system,_ATP-binding		3	8.87843	106.051	11.9448	1.51647e-17	9.55054e-17
PFLU5865	PFLU5865	putative_AsnC-family_regulatory_protein		9	10.0411	119.612	11.9122	4.01235e-20	2.95437e-19
PFLU2632	PFLU2632	putative_binding-protein-dependent_transporter		3	11.5681	137.648	11.899	3.87281e-19	2.73266e-18
PFLU3952	PFLU3952	putative_C4-dicarboxylate_transporter,_small		0	2.85156	33.8666	11.8765	0.00338249	0.00577236
PFLU4348	PFLU4348	conserved_hypothetical_protein		10	2.04761	23.8813	11.663	0.000242147	0.000484949
PFLU3196	PFLU3196	putative_2-hydroxyhepta-2,4-diene-1,7-dioate		6	21.3894	248.344	11.6106	3.10302e-12	1.33989e-11
PFLU0590	PFLU0590	putative_iron_ABC_transport_system,_permease		3	0.723006	8.26665	11.4337	0.00220509	0.00387363
PFLU2352	PFLU2352	putative_oxidoreductase		13	28.7988	329.088	11.4271	1.3655e-51	4.14551e-50
PFLU2085	PFLU2085	putative_hydratase		13	6.76739	76.7126	11.3356	1.04489e-13	5.00872e-13
PFLU3585	PFLU3585	putative_FAD_dependent_oxidoreductase	1.-.-.-	13	1.78728	20.1967	11.3002	4.9741e-05	0.000109062
PFLU3283	PFLU3283	putative_short_chain_dehydrogenase		13	0.723006	8.1693	11.2991	0.00257597	0.00445378
PFLU1046	PFLU1046	putative_RNA_polymerase_sigma_factor		9	15.6458	176.646	11.2903	3.34027e-33	4.98096e-32
PFLU5195	PFLU5195	benzoate_1,2-dioxygenase_beta_subunit	1.14.12.10	6	2647.93	29891.3	11.2885	0	0
PFLU1982	PFLU1982	conserved_hypothetical_protein		10	15.2411	169.159	11.0988	3.65404e-24	3.44457e-23
PFLU1437	PFLU1437	conserved_hypothetical_protein		10	13.6157	151.058	11.0944	6.62396e-20	4.82929e-19
PFLU0387	PFLU0387	putative_ubiquinone_biosynthesis-related		0	25.1258	277.349	11.0384	5.62669e-37	1.03127e-35
PFLU3357	PFLU3357	putative_aldo/keto_reductase		13	11.4467	124.702	10.8942	7.77366e-16	4.39542e-15
PFLU2331	PFLU2331	conserved_hypothetical_protein		10	9.43955	101.858	10.7906	1.12494e-14	5.83666e-14
PFLU5033	PFLU5033	conserved_hypothetical_protein		10	4.2571	45.029	10.5774	1.12259e-06	2.94451e-06
PFLU5384	PFLU5384	putative_exonuclease		5	4.2571	45.029	10.5774	3.46208e-05	7.76052e-05
PFLU1173	PFLU1173	putative_phage_baseplate_assembly_protein		12	37.8216	398.766	10.5433	8.67603e-46	2.13121e-44
PFLU1950	PFLU1950	putative_dehydrogenase		7	2.89203	30.3006	10.4773	0.00526789	0.00874535
PFLU5644	PFLU5644	conserved_hypothetical_protein		10	17.8728	184.341	10.3141	7.01092e-28	7.95109e-27
PFLU4079	PFLU4079	putative_general_secretion_pathway_protein_F		3	3.39517	34.4608	10.1499	3.69292e-05	8.24363e-05
PFLU4351	PFLU4351	LysR_family_regulatory_protein		9	15.6458	158.633	10.139	1.20165e-20	9.1202e-20
PFLU4508	PFLU4508	conserved_hypothetical_protein		10	2.51029	25.0808	9.9912	3.18464e-06	7.99535e-06
PFLU0140	PFLU0140	putative_lipoprotein		3	8.41575	83.801	9.95765	1.97608e-15	1.09433e-14
PFLU3853	PFLU3853	putative_exported_protein		3	2.59123	25.243	9.74173	3.63883e-05	8.129e-05
PFLU5199	PFLU5199	conserved_hypothetical_protein		10	19.5616	187.55	9.58766	3.41109e-32	4.79659e-31
PFLU4550	PFLU4550	putative_membrane_protein		0	2.46982	23.6329	9.56868	6.04359e-05	0.000131344
PFLU6016	PFLU6016	putative_lipoprotein		3	4.9801	47.6115	9.56035	4.82175e-07	1.30401e-06
PFLU2827	PFLU2827	hypothetical_protein		8	16.5307	157.573	9.53215	1.07904e-13	5.15988e-13
PFLU6003	recG	ATP-dependent_DNA_helicase	3.6.1.-	2	15.8657	149.686	9.43457	9.31355e-29	1.11838e-27
PFLU1020	PFLU1020	conserved_hypothetical_protein		10	19.3013	180.926	9.37378	1.20105e-26	1.30943e-25
PFLU3145	PFLU3145	protease_inhibitor		0	2.12855	19.7536	9.2803	4.76382e-05	0.000104762
PFLU2036	PFLU2036	putative_ABC_transport_system,_membrane_protein		3	6.20626	56.7644	9.14631	3.37259e-11	1.35637e-10
PFLU0466	PFLU0466	putative_lipopolysaccharide_core_biosynthesis		3	17.1903	156.31	9.09292	5.06529e-34	7.82937e-33
PFLU2244	PFLU2244	putative_two-component_system,_response		9	11.73	106.364	9.06772	2.70364e-11	1.09328e-10
PFLU5947	PFLU5947	conserved_hypothetical_protein		10	62.4214	563.058	9.02028	1.2999e-22	1.10885e-21
PFLU3208	PFLU3208	putative_glutamyl-tRNA_amidotransferase_subunit		2	207.693	1836.6	8.84286	3.23147e-210	1.36645e-207
PFLU3258	PFLU3258	putative_ABC_transport_membrane_protein		3	30.7075	267.883	8.72368	2.88572e-44	6.64727e-43
PFLU3644	PFLU3644	putative_bicyclomycin_resistance_protein		0	3.61503	31.4889	8.71054	2.73319e-05	6.17104e-05
PFLU3850	PFLU3850	putative_exported_protein		3	21.0077	182.764	8.69986	3.30219e-26	3.47847e-25
PFLU1591A	PFLU1591A	hypothetical_protein		8	23.379	202.656	8.66828	1.06556e-20	8.09774e-20
PFLU1876	PFLU1876	putative_transport-related_membrane_protein		0	20.2037	173.913	8.60797	3.62912e-21	2.8381e-20
PFLU2239	PFLU2239	putative_transferase/cystathione_beta-lyase		7	10.9665	93.7315	8.54707	1.53953e-17	9.68549e-17
PFLU2035	PFLU2035	putative_ABC_transport_system,_ATP-binding		3	30.9274	263.226	8.51109	3.16817e-38	6.05018e-37
PFLU5854	ssuB	putative_aliphatic_sulfonates_ABC_transport		3	7.95307	67.6571	8.50705	1.00555e-08	3.20908e-08
PFLU0422	PFLU0422	conserved_hypothetical_protein		10	32.3964	275.122	8.49238	1.54821e-28	1.83675e-27
PFLU1953	PFLU1953	putative_transport-related_membrane_protein		0	38.4407	326.192	8.48559	3.87086e-22	3.20945e-21
PFLU5356	PFLU5356	putative_ABC_transport_system,_outer_membrane		3	43.3399	367.644	8.48281	1.23249e-48	3.40951e-47
PFLU1864	PFLU1864	conserved_hypothetical_protein		10	19.3188	161.53	8.36126	4.94942e-20	3.6263e-19
PFLU3983	PFLU3983	permease_component_of_ABC_transporter_protein		3	2.89203	23.7627	8.21662	9.74079e-05	0.000204851
PFLU3297	PFLU3297	putative_acetyl-CoA_acetyltransferase		13	9.86176	81.0026	8.21381	9.23453e-10	3.23482e-09
PFLU0926	PFLU0926	puattive_exported_protein		3	13.6157	111.821	8.21266	1.79264e-18	1.20322e-17
PFLU1130	PFLU1130	conserved_hypothetical_protein		10	72.3761	588.889	8.13651	1.92546e-46	4.89216e-45
PFLU1631	PFLU1631	putative_proline_iminopeptidase		2	13.1935	106.408	8.06517	1.70918e-15	9.5008e-15
PFLU4643	PFLU4643	putative_allantoin_permease		3	39.2392	315.473	8.03973	2.92975e-33	4.39091e-32
PFLU0434	PFLU0434	putative_membrane_protein		0	10.4229	83.3904	8.0007	1.28664e-16	7.63981e-16
PFLU0982	algI	probable_poly(beta-D-mannuronate)_O-acetylase	2.3.1.-	0	12.8927	103.003	7.98925	1.55709e-09	5.35848e-09
PFLU5081	PFLU5081	hypothetical_protein		8	8.63561	68.9752	7.98731	1.71744e-10	6.47181e-10
PFLU1193	PFLU1193	conserved_hypothetical_protein		10	5.70311	45.461	7.97126	1.59464e-08	4.9975e-08
PFLU3241	PFLU3241	hypothetical_protein		8	14.4426	113.993	7.89283	7.55612e-11	2.94019e-10
PFLU5437	PFLU5437	putative_lipoprotein		3	15.0213	117.668	7.83341	5.56277e-19	3.87887e-18
PFLU0198	atsA	arylsulfatase_(ec_3.1.6.1)_(aryl-sulfate	3.1.6.1	7	14.7609	115.442	7.82079	4.71451e-08	1.40675e-07
PFLU4282	PFLU4282	putative_endonuclease		5	7.6118	59.3256	7.7939	5.81027e-07	1.56278e-06
PFLU1784	phnJ	phosphorous_compouneds_metabolism-related		7	3.61503	28.0851	7.76898	4.41446e-05	9.74771e-05
PFLU2522	PFLU2522	putative_exported_protein		3	22.8934	177.599	7.75764	2.18408e-16	1.27262e-15
PFLU6021	PFLU6021	conserved_hypothetical_protein		10	24.6632	189.269	7.67416	1.72123e-17	1.07828e-16
PFLU2420	PFLU2420	putative_type_II_secretion_system_membrane		3	2.08808	15.9391	7.6334	0.00328243	0.00560646
PFLU5147	PFLU5147	putative_exported_protein		3	4.59837	34.7092	7.54815	5.07977e-07	1.37191e-06
PFLU0851	PFLU0851	putative_sugar_ABC_transport_system,_membrane		3	48.6842	367.353	7.54563	1.26044e-33	1.92314e-32
PFLU2892B	PFLU2892B	conserved_hypothetical_protein		10	17.8728	134.373	7.51831	1.20659e-18	8.21978e-18
PFLU4658	PFLU4658	putative_acyltransferase		13	24.8425	185.822	7.47997	8.17241e-25	7.91828e-24
PFLU0669	PFLU0669	putative_atrazine_degradation_related_protein		6	11.2673	83.5963	7.41937	1.44857e-16	8.56697e-16
PFLU4354	PFLU4354	putative_MarR-family_regulatory_protein		9	9.9427	72.9407	7.33611	1.05507e-11	4.37703e-11
PFLU0576	PFLU0576	conserved_hypothetical_protein		10	22.3148	163.658	7.33407	5.48043e-10	1.96989e-09
PFLU0027	PFLU0027	putative_choline_sulfatase		0	7.09115	51.8154	7.30705	3.5162e-08	1.06204e-07
PFLU0019	PFLU0019	putative_exported_protein		3	13.4363	94.6289	7.04277	6.65628e-14	3.21675e-13
PFLU3562	PFLU3562	conserved_hypothetical_protein		10	517.176	3625.76	7.0107	4.33252e-222	2.13737e-219
PFLU2516	PFLU2516	conserved_hypothetical_protein		10	68.5008	476.321	6.95352	4.584e-46	1.14503e-44
PFLU5948	xerC	tyrosine_recombinase		0	91.8568	635.397	6.91725	8.26763e-58	3.04002e-56
PFLU2023	PFLU2023	putative_LysR-family_regulatory_protein		9	9.2372	63.7991	6.90675	1.88811e-11	7.71935e-11
PFLU2211	PFLU2211	putative_monooxygenase		13	40.1471	276.528	6.88786	1.35026e-32	1.93548e-31
PFLU3097	PFLU3097	putative_phenylacetaldehyde_dehydrogenase		13	113.813	783.074	6.88037	4.96235e-98	5.24591e-96
PFLU3319	PFLU3319	conserved_hypothetical_protein		10	3.87536	26.5399	6.84836	6.57358e-06	1.58516e-05
PFLU5482	PFLU5482	putative_lipoprotein		3	3.91583	26.7558	6.83273	1.00217e-08	3.20004e-08
PFLU5197	PFLU5197	aromatic_amino_acid_transport_membrane_protein		0	1129.99	7680.16	6.79669	1.35238460009859e-310	1.60122e-307
PFLU4489	PFLU4489	putative_oxidoreductase		13	4.29757	29.1224	6.77647	3.99007e-05	8.87347e-05
PFLU0473	PFLU0473	putative_TonB-dependent_exported_protein		3	8.29434	55.7372	6.71991	4.61713e-07	1.24981e-06
PFLU1128	PFLU1128	putative_aminotransferase		13	58.5635	392.121	6.69565	5.64086e-38	1.0635e-36
PFLU3247	PFLU3247	putative_outer_membrane_adhesin_activator		3	9.52049	63.7342	6.69442	3.46085e-07	9.4897e-07
PFLU0703	PFLU0703	8.0.1		3	20.7069	138.48	6.68763	1.85154e-21	1.48123e-20
PFLU5447	PFLU5447	conserved_hypothetical_protein		10	4.80072	31.9969	6.66502	2.0702e-06	5.28259e-06
PFLU3120	PFLU3120	cytochrome_b561	1.2.2.4	1	10.1221	67.43	6.66167	4.83192e-11	1.92238e-10
PFLU0579	ureB	urease_beta_subunit	3.5.1.5	7	4.29757	28.5931	6.65332	0.000446404	0.00086166
PFLU5380	PFLU5380	putative_AsnC-family_regulatory_protein		9	18.8386	124.551	6.61148	7.51455e-16	4.25298e-15
PFLU0158	PFLU0158	hypothetical_protein		8	11.3658	74.9615	6.59538	1.42893e-08	4.50441e-08
PFLU1282	lpxA	acyl-[acyl-carrier-protein]--UDP-N-acetylglucosamine	2.3.1.129	0	38.5567	253.791	6.58228	1.53748e-36	2.73331e-35
PFLU3717	PFLU3717	ABC_transporter_ATP-binding_protein		3	5.36184	35.2172	6.56811	2.9079e-06	7.32232e-06
PFLU3749	PFLU3749	putative_RNA_polymerase_sigma_factor		9	40.5059	265.625	6.55769	6.10001e-41	1.31317e-39
PFLU3608	PFLU3608	conserved_hypothetical_protein		10	8.71655	57.0665	6.54691	1.21931e-06	3.18127e-06
PFLU4349	PFLU4349	conserved_hypothetical_protein		10	39.0599	255.715	6.54676	1.01211e-22	8.73422e-22
PFLU3561	PFLU3561	putative_lipoprotein		3	21.4474	139.918	6.52376	1.6672e-16	9.79148e-16
PFLU4945	PFLU4945	putative_regulatory_protein		9	5.06104	32.9043	6.50149	0.00010813	0.000225875
PFLU0025	PFLU0025	putative_ABC_transport_system,_permease		3	25.3862	164.696	6.48764	1.28798e-12	5.7416e-12
PFLU0950	PFLU0950	putative_cell_division_protein		0	46.4518	300.312	6.46501	7.13225e-29	8.61692e-28
PFLU1010	PFLU1010	putative_outer_membrane_usher_protein		3	3.27376	21.0392	6.42661	0.00119723	0.00218281
PFLU1628	PFLU1628	putative_transport-related_membrane_protein		3	58.2802	373.481	6.40836	4.85157e-29	5.92192e-28
PFLU3115	PFLU3115	putative_carbohydrate_kinase		6	26.4679	169.256	6.39475	3.19103e-18	2.10601e-17
PFLU0229	gluA	glutamate_ABC_transport_system,_ATP-binding		3	1.10474	7.03471	6.36772	0.00394856	0.00666537
PFLU4410	PFLU4410	putative_chemotaxis_protein		0	88.7449	562.414	6.33742	1.00867e-44	2.38853e-43
PFLU5800	PFLU5800	putative_ECF-sigma_factor		9	12.9332	81.4345	6.29656	1.9507e-10	7.31821e-10
PFLU2718	PFLU2718	putative_AraC-family_transcriptional_regulator		9	20.2846	127.457	6.28343	6.1908e-14	3.0016e-13
PFLU3673	PFLU3673	putative_glycosyltransferase		3	16.6696	104.225	6.25238	5.00831e-11	1.98721e-10
PFLU2345	PFLU2345	conserved_hypothetical_protein		10	16.3283	102.074	6.25135	8.90751e-15	4.65834e-14
PFLU2594	PFLU2594	putative_lipoprotein		3	3.49362	21.677	6.20474	6.44769e-05	0.000139562
PFLU3483	PFLU3483	two_componentsystem,_sensor_kinase		9	19.2379	118.445	6.15688	1.46866e-16	8.66844e-16
PFLU2230	PFLU2230	putative_ABC_transport_system,_exported		3	9.48002	58.1798	6.1371	9.17094e-09	2.93788e-08
PFLU6104	PFLU6104	conserved_hypothetical_membrane_protein		3	17.7744	109.023	6.13371	1.83819e-11	7.52566e-11
PFLU3261	PFLU3261	putative_arginase		6	9.35861	57.3585	6.12896	1.85271e-11	7.57985e-11
PFLU5063	PFLU5063	adrenodoxin_family_ferredoxin		1	155.262	951.343	6.12736	1.38732e-89	1.22581e-87
PFLU3484	PFLU3484	two-component_system,_response_regulator		9	32.9345	200.831	6.09788	2.10303e-18	1.40202e-17
PFLU3427	PFLU3427	putative_methyl-accepting_chemotaxis_protein		0	74.2443	451.986	6.08781	2.58699e-44	5.98242e-43
PFLU1721	PFLU1721	conserved_hypothetical_protein		10	3.6555	22.1201	6.05118	0.00439469	0.00738058
PFLU3973	PFLU3973	putative_helicase/glycosylase		13	19.6196	118.197	6.02442	2.04734e-13	9.61925e-13
PFLU0641	PFLU0641	putative_exported_protein		3	104.454	628.893	6.02075	2.54419e-61	1.08357e-59
PFLU4876	PFLU4876	conserved_hypothetical_protein		10	14.7205	88.5666	6.01656	4.05781e-12	1.73571e-11
PFLU6011	PFLU6011	putative_phosphatase		13	3.3547	20.0669	5.98171	0.00149809	0.00268586
PFLU2221	PFLU2221	Putative_ABC_transport_system,_membrane_protein		3	24.0386	143.602	5.97382	6.76811e-17	4.10105e-16
PFLU4362	allA	ureidoglycolate_hydrolase	3.5.3.19	6	88.6695	529.692	5.97378	2.34551e-56	8.26513e-55
PFLU3091	PFLU3091	putative_amino_acid_permease		3	40.1296	239.539	5.96914	1.33806e-16	7.93482e-16
PFLU2275	PFLU2275	putative_exported_protein		3	37.1337	220.661	5.94233	5.21237e-22	4.30967e-21
PFLU3107	PFLU3107	putative_transcriptional_regulatory_protein		9	8.67608	50.9829	5.87626	8.71656e-07	2.30985e-06
PFLU3096	PFLU3096	putative_aminotransferase		13	113.587	659.516	5.80623	5.91033e-97	5.93037e-95
PFLU5097	PFLU5097	conserved_hypothetical_protein		10	9.86176	57.2287	5.80309	8.31608e-07	2.21164e-06
PFLU1530	PFLU1530	conserved_hypothetical_membrane_protein		0	71.9364	414.976	5.76865	6.61391e-43	1.47197e-41
PFLU3423	PFLU3423	putative_exported_protein		3	6.50706	37.3566	5.74093	0.000361169	0.000706117
PFLU1187	PFLU1187	putative_phage-related_hypothetical_protein		12	5.18245	29.7165	5.73406	0.00145881	0.0026186
PFLU3211	PFLU3211	putative_cobalamin_biosynthesis_protein		7	70.8721	404.634	5.70935	2.34592e-36	4.13328e-35
PFLU1695	PFLU1695	conserved_hypothetical_protein		10	61.6524	350.343	5.68255	4.76604e-45	1.1377e-43
PFLU4970	PFLU4970	putative_membrane_protein		3	27.4742	156.082	5.68102	1.85215e-05	4.25318e-05
PFLU0262	PFLU0262	conserved_hypothetical_protein		10	114.75	651.196	5.6749	2.13976e-54	7.07674e-53
PFLU1365	pcaF	beta-ketoadipyl_CoA_thiolase	2.3.1.-	6	146.204	822.006	5.62234	2.33483e-72	1.42497e-70
PFLU1444	PFLU1444	putative_exported_protein		3	160.265	899.691	5.61379	9.90857e-73	6.11028e-71
PFLU3639	PFLU3639	putative_transmembrane_transporter		3	42.1542	236.274	5.60499	3.19009e-29	3.92626e-28
PFLU5235	PFLU5235	putative_membrane_protein		0	10.1221	56.6346	5.59515	3.29018e-08	9.97203e-08
PFLU4512	PFLU4512	putative_transmembrane_transport_protein		3	9.43955	52.6904	5.58187	6.34217e-10	2.25771e-09
PFLU1180	PFLU1180	putative_phage_hypothetical_protein		12	7.36898	40.8689	5.54607	5.8053e-07	1.56215e-06
PFLU0302	wssC	cyclic_di-GMP_binding_protein		7	12.5919	69.7204	5.53693	4.7044e-09	1.54981e-08
PFLU1698	PFLU1698	putative_ABC_transportsystem,_ATP-binding		3	65.2784	357.767	5.48064	3.30933e-40	6.97196e-39
PFLU2971	PFLU2971	molybdate-binding_periplasmic_protein_precursor		3	19.4807	106.548	5.4694	9.37921e-07	2.47548e-06
PFLU4861	PFLU4861	putative_K(+)_transport-related_membrane		3	99.3527	542.099	5.45631	1.04634e-48	2.92184e-47
PFLU4950	PFLU4950	enoyl-CoA_hydratase/isomerase_family_protein		13	84.0427	456.795	5.43527	7.15344e-38	1.34014e-36
PFLU5207	PFLU5207	putative_membrane_protein		3	69.53	372.712	5.36044	5.55866e-40	1.15464e-38
PFLU2437	PFLU2437	putative_exported_protein		3	30.4472	163.031	5.35456	7.52089e-15	3.95064e-14
PFLU1072	PFLU1072	putative_amidase		13	11.9903	63.7991	5.32089	2.86352e-07	7.92151e-07
PFLU0175	PFLU0175	hypothetical_protein		8	44.647	237.496	5.31942	7.13763e-21	5.48052e-20
PFLU1250	PFLU1250	putative_lipoprotein		3	7.23006	38.405	5.31185	0.000580775	0.00110517
PFLU4257	PFLU4257	putative_methyl-accepting_chemotaxis_protein		0	145.862	773.402	5.30227	1.87355e-54	6.23115e-53
PFLU2433	PFLU2433	putative_outer_membrane_protein		3	24.883	131.64	5.29034	2.55001e-12	1.10773e-11
PFLU1196	dgkA	diacylglycerol_kinase	2.7.1.107	7	10.7642	56.8293	5.27949	4.25534e-11	1.69984e-10
PFLU4318	PFLU4318	conserved_hypothetical_protein		10	22.8354	120.185	5.26311	1.81202e-16	1.0621e-15
PFLU4951	PFLU4951	putative_iron/sulphur-binding_oxidoreductase		13	60.3913	317.591	5.25889	1.79074e-29	2.23653e-28
PFLU6078	PFLU6078	putative_cation_transport-related,_membrane		0	238.726	1252.48	5.24652	6.20372e-109	7.4951e-107
PFLU4050	PFLU4050	putative_acetyltransferase		13	20.4061	106.84	5.23569	3.40971e-14	1.68916e-13
PFLU3151	PFLU3151	conserved_hypothetical_protein		10	10.7871	56.2564	5.21514	1.12587e-06	2.9518e-06
PFLU0932	PFLU0932	putative_phospholipid-binding_lipoprotein		3	388.428	2017.18	5.19318	8.14126e-137	1.41754e-134
PFLU3501	PFLU3501	putative_GntR-family_regulatory_protein		9	52.8024	273.826	5.18587	2.21454e-27	2.46894e-26
PFLU3488	PFLU3488	conserved_hypothetical_protein		10	26.1901	135.703	5.18144	1.05606e-22	9.08704e-22
PFLU2650	PFLU2650	hypothetical_protein		8	72.1967	373.513	5.17354	1.11312e-32	1.60724e-31
PFLU1077	PFLU1077	hypothetical_protein		8	3.27376	16.8141	5.13603	0.00567752	0.00938328
PFLU1430	PFLU1430	putative_transport-related_membrane_protein		0	6.54753	33.607	5.13278	4.9384e-06	1.20658e-05
PFLU3410	PFLU3410	putative_exported_protein		3	30.3258	155.531	5.12867	5.33886e-14	2.60992e-13
PFLU5163	PFLU5163	putative_membrane_protein		0	15.8832	81.4021	5.12505	6.66956e-11	2.61829e-10
PFLU2539	PFLU2539	putative_TetR-family_regulatory_protein		9	28.4171	145.601	5.1237	1.02563e-15	5.76613e-15
PFLU0012	PFLU0012	putative_DNA-3-methyladenine_glycosidase_I		2	20.8053	106.494	5.1186	6.61721e-11	2.59946e-10
PFLU3769	PFLU3769	low_molecular_weight_phosphotyrosine_protein		2	15.8832	81.2186	5.1135	2.53295e-08	7.74939e-08
PFLU5765	PFLU5765	conserved_hypothetical_membrane_protein		0	33.5011	171.017	5.10482	3.20626e-16	1.85e-15
PFLU4119	PFLU4119	multidrug_efflux_protein		3	45.1097	227.166	5.03586	1.93103e-20	1.4434e-19
PFLU5957	PFLU5957	putative_methyl-accepting_chemotaxis_protein		0	63.4802	319.362	5.0309	3.81589e-26	3.99118e-25
PFLU3826	PFLU3826	NADH_dehydrogenase_I_chain_J	1.6.5.3	1	19.041	95.5576	5.01852	2.82848e-13	1.31743e-12
PFLU2310	PFLU2310	putative_monooxygenase		13	26.9536	135.065	5.01101	1.65766e-13	7.82561e-13
PFLU1878	PFLU1878	putative_integrase		12	19.822	99.1785	5.00346	3.40889e-11	1.36911e-10
PFLU3901	PFLU3901	putative_fimbriae-related_protein		3	120.858	603.564	4.99399	6.2494e-15	3.31467e-14
PFLU3116	PFLU3116	putative_transcriptional_regulator_(lacI		9	79.8895	398.454	4.98756	2.22551e-14	1.12223e-13
PFLU4005	PFLU4005	putative_4-amino-_4-deoxy-l-arabinose_lipid_A		13	17.7164	88.2745	4.98265	8.9408e-08	2.59204e-07
PFLU2686	PFLU2686	putative_exported_protein		3	39.3836	196.153	4.98057	5.4896e-26	5.6519e-25
PFLU2823	PFLU2823	phage-related_conserved_hypothetical_protein		12	23.0323	114.62	4.97648	4.27993e-12	1.82413e-11
PFLU3694	PFLU3694	putative_TonB_protein		0	11.5276	57.2724	4.96827	2.86503e-11	1.15775e-10
PFLU4953	PFLU4953	putative_two-component_system,_sensor_histidine		9	15.403	76.453	4.96352	1.71971e-08	5.35824e-08
PFLU0734	PFLU0734	putative_outer-membrane_lipoprotein		3	81.8332	405.605	4.95648	1.20003e-35	2.02399e-34
PFLU5731	PFLU5731	putative_D-amino_acid_dehydrogenase_small		6	12.1117	59.6389	4.92407	1.32803e-05	3.11114e-05
PFLU5878	PFLU5878	conserved_hypothetical_protein		10	41.8534	205.38	4.90714	1.63982e-14	8.35431e-14
PFLU5124	PFLU5124	conserved_hypothetical_protein		10	27.5147	134.925	4.90374	2.13832e-12	9.3422e-12
PFLU3232	PFLU3232	general_secretion_pathway_protein_D/Q		3	3.99677	19.4291	4.86119	0.000979988	0.00180452
PFLU0493	PFLU0493	putative_membrane_transport-related_permease		3	5.82452	28.2362	4.84781	0.00131476	0.00237587
PFLU5136	PFLU5136	protoheme_IX_farnesyltransferase		0	93.3083	451.64	4.8403	1.60665e-38	3.14946e-37
PFLU1803	gcl	glyoxylate_carboligase	4.1.1.47	6	22.2108	107.218	4.82728	2.76434e-17	1.71002e-16
PFLU3559	PFLU3559	conserved_hypothetical_protein		10	119.152	575.023	4.82598	2.42498e-52	7.51617e-51
PFLU1535	PFLU1535	conserved_hypothetical_protein		10	42.9057	206.752	4.81877	4.10789e-17	2.52531e-16
PFLU3328	PFLU3328	putative_AraC_transcriptional_regulatory		9	95.0201	456.967	4.80916	1.44852e-44	3.38942e-43
PFLU3224	PFLU3224	putative_non-ribosomal_peptide_synthetase		15	119.03	570.291	4.79114	4.66113e-40	9.7505e-39
PFLU1373	PFLU1373	putative_hemolysin-like_protein		0	221.813	1061.05	4.78353	2.76968e-63	1.30131e-61
PFLU2368	PFLU2368	putative_transport-related_membrane_protein		0	60.5247	288.815	4.77184	6.57408e-28	7.46997e-27
PFLU5785	PFLU5785	conserved_hypothetical_protein		10	57.8176	274.961	4.75567	2.34385e-28	2.7368e-27
PFLU2538	PFLU2538	putative_transport-related._membrane_protein		3	16.9299	80.1813	4.73606	2.93961e-13	1.36704e-12
PFLU1076	PFLU1076	putative_short_chain_dehydrogenase		7	20.3076	95.6774	4.7114	1.78788e-07	5.02815e-07
PFLU0488	qacE	quaternary_ammonium_compound-resistance_protein		0	24.2409	113.55	4.68422	1.02247e-08	3.25956e-08
PFLU0507	PFLU0507	conserved_hypothetical_protein		10	203.147	948.894	4.67097	9.0953e-70	5.17733e-68
PFLU2043	PFLU2043	putative_ABC_transport_system,_ATP-binding		3	77.4142	361.408	4.6685	1.55809e-23	1.42125e-22
PFLU6066	PFLU6066	putative_acetyltransferase		13	40.3494	188.35	4.66798	1.27935e-22	1.09289e-21
PFLU2468	PFLU2468	putative_membrane_protein		3	12.0713	56.3325	4.66666	0.000206458	0.000416717
PFLU1045	PFLU1045	putative_membrane_protein		0	72.1967	335.475	4.64668	4.20153e-24	3.9481e-23
PFLU5834	PFLU5834	conserved_hypothetical_protein		10	16.3283	75.6105	4.63063	1.21081e-08	3.83522e-08
PFLU1769	PFLU1769	putative_transport-related_membrane_protein		0	195.842	905.241	4.62231	7.54439e-18	4.85993e-17
PFLU2850	PFLU2850	putative_cro_repressor		12	3.31423	15.3014	4.61686	0.000491055	0.00094354
PFLU4104	PFLU4104	putative_surface_antigen		3	37.1566	170.542	4.5898	3.23319e-16	1.86373e-15
PFLU2442	PFLU2442	putative_LysR-family_regulatory_protein		9	11.4872	52.2909	4.55212	5.8253e-09	1.90109e-08
PFLU0098	PFLU0098	putative_ABC_transport_system,_permease		0	29.7417	135.227	4.54671	1.93908e-13	9.11786e-13
PFLU5343	PFLU5343	putative_methyltransferase		13	46.6312	211.053	4.52602	1.30295e-19	9.3952e-19
PFLU4600	PFLU4600	putative_regulatory_protein		9	199.365	898.462	4.50662	1.33154e-60	5.51238e-59
PFLU2268	PFLU2268	putative_exported_rhamnogalacturonase		5	5.44278	24.4542	4.49296	3.23208e-06	8.10758e-06
PFLU1083	PFLU1083	putative_signal_transduction_GGDEF_domain		9	103.372	461.874	4.46806	1.23588e-30	1.64414e-29
PFLU1220	wspB	putative_chemotaxis-related_protein		0	20.2846	90.5225	4.46261	1.71741e-07	4.84606e-07
PFLU3310	PFLU3310	conserved_hypothetical_protein		10	74.8864	332.698	4.4427	6.24939e-22	5.12415e-21
PFLU6106	PFLU6106	conserved_hypothetical_protein		10	30.4877	135.324	4.43866	1.32118e-18	8.95921e-18
PFLU4958	PFLU4958	conserved_hypothetical_protein		10	15.403	68.305	4.43453	6.89716e-06	1.65913e-05
PFLU5368	PFLU5368	putative_transport-related_membrane_protein		3	295.34	1309.49	4.43384	1.81182e-87	1.55449e-85
PFLU0978	PFLU0978	hypothetical_protein		8	35.2479	156.073	4.42785	1.08319e-13	5.17553e-13
PFLU1310	hisQ	histidine_ABC_transport_system,_permease		3	16.3459	72.2492	4.42003	1.15356e-09	4.01709e-09
PFLU2392	PFLU2392	putative_dioxygenase_system_reductase_component		7	32.5758	143.299	4.39894	7.55622e-10	2.67221e-09
PFLU0981	algJ	alginate_biosynthesis_protein_precursor		3	6.42612	28.2362	4.39397	5.92186e-05	0.000128793
PFLU1607	PFLU1607	putative_fimbria-related_protein_precursor		3	52.9009	231.456	4.37528	5.41799e-22	4.4672e-21
PFLU0160	PFLU0160	conserved_hypothetical_lipoprotein		3	7.14912	31.2405	4.36983	0.000347733	0.000681199
PFLU3125	PFLU3125	putative_exported_protein		3	22.7545	99.362	4.3667	3.73593e-11	1.49639e-10
PFLU4138	PFLU4138	hypothetical_protein		8	6.80786	29.7277	4.36668	0.00376085	0.00637031
PFLU2130	PFLU2130	conserved_hypothetical_protein		10	88.7274	386.879	4.3603	2.31128e-26	2.47428e-25
PFLU2123	PFLU2123	putative_methyl-accepting_chemotaxis_protein		0	6.04438	26.3127	4.35326	0.000383092	0.000746511
PFLU1007	PFLU1007	putative_transport-related_membrane_protein		0	7.27053	31.5213	4.33549	0.00278704	0.0047949
PFLU3946	PFLU3946	putative_copper_resistance_protein		0	58.8643	254.138	4.31735	3.0326e-26	3.21162e-25
PFLU4269	PFLU4269	putative_dioxygenase		13	15.7847	67.289	4.26292	4.92052e-07	1.33011e-06
PFLU5074	PFLU5074	protein-export_membrane_protein_SecF		3	179.393	763.537	4.25622	5.5031e-60	2.24678e-58
PFLU3380	PFLU3380	conserved_hypothetical_protein		10	77.2578	328.138	4.24732	3.6044e-22	2.99272e-21
PFLU1622	PFLU1622	conserved_hypothetical_protein		10	590.807	2506.21	4.24202	1.25995e-117	1.65753e-115
PFLU4277	PFLU4277	putative_peptide_methionine_sulfoxide_reductase		2	60.2699	255.607	4.24104	5.98608e-19	4.16913e-18
PFLU2886	PFLU2886	hypothetical_protein		8	11.1054	47.0498	4.23665	1.92332e-07	5.39113e-07
PFLU4778	PFLU4778	putative_amidase		13	82.3648	348.474	4.23086	4.63784e-25	4.576e-24
PFLU3739	PFLU3739	ABC_transporter_periplasmic_binding_protein		3	16.5307	69.8939	4.22813	4.29059e-08	1.28609e-07
PFLU4152	PFLU4152	hypothetical_protein		8	174.696	737.495	4.22158	1.29866e-26	1.40808e-25
PFLU5268	dnaJ	chaperone_protein_DnaJ_(HSP40)		0	198.874	839.352	4.22053	1.82014e-59	7.28054e-58
PFLU4999	PFLU4999	single-stranded-DNA-specific_exonuclease	3.1.-.-	5	55.3707	233.347	4.21427	1.48963e-16	8.78345e-16
PFLU4536	PFLU4536	conserved_hypothetical_protein		10	23.2751	98.0003	4.21051	2.99138e-16	1.73278e-15
PFLU0152	PFLU0152	hypothetical_protein		8	105.096	442.292	4.20845	1.36827e-35	2.30119e-34
PFLU2469	PFLU2469	putative_dehydrogenase		13	12.8118	53.6414	4.18689	8.43969e-05	0.000179336
PFLU4007	viscA	putative_non-ribosomal_peptide_synthetase		15	11.1054	46.4445	4.18214	1.77984e-07	5.01031e-07
PFLU1376	PFLU1376	putative_membrane_protein		0	124.768	519.87	4.16668	4.10004e-35	6.74229e-34
PFLU2598	PFLU2598	TonB-dependent_siderophore_receptor		0	46.4343	192.619	4.14821	4.43209e-27	4.88603e-26
PFLU5696	PFLU5696	conserved_hypothetical_protein		10	22.8529	94.6726	4.14269	5.18862e-08	1.542e-07
PFLU2346	PFLU2346	conserved_hypothetical_protein		10	61.4151	253.391	4.12588	4.16761e-21	3.24635e-20
PFLU4781	PFLU4781	putative_tetR-family_transcriptional_regulator		9	101.279	416.768	4.11506	1.44968e-32	2.06301e-31
PFLU1502	PFLU1502	putative_dehydrogenase		13	14.2403	58.3857	4.10004	1.71109e-07	4.83053e-07
PFLU0821	dppC	dipeptide_ABC_transport_system,_permease		3	209.695	859.624	4.0994	1.11331e-65	5.73112e-64
PFLU2753	PFLU2753	putative_EAL/GGDEF_domain_signalling_protein		0	63.5491	260.329	4.0965	8.48425e-18	5.44759e-17
PFLU1234	PFLU1234	hypothetical_protein		8	27.2719	111.313	4.08161	4.8765e-16	2.78926e-15
PFLU1763	ccmF	cytochrome_C_biogenesis_protein		7	43.317	176.388	4.07203	2.12936e-14	1.07742e-13
PFLU3077	PFLU3077	putative_membrane_protein		3	10.261	41.679	4.06188	4.00835e-05	8.91079e-05
PFLU0260	envZ	osmolarity-sensing_histidine-kinase		9	112.46	454.925	4.04522	1.32787e-32	1.90801e-31
PFLU3565	PFLU3565	conserved_hypothetical_protein		10	135.44	546.907	4.03801	1.69857e-37	3.1522e-36
PFLU4045	PFLU4045	putative_ABC_transport_system_integral_membrane		3	58.1872	234.501	4.0301	0.000541429	0.00103362
PFLU0964	PFLU0964	conserved_hypothetical_protein		10	58.9682	237.593	4.02918	4.62272e-15	2.48335e-14
PFLU1526	PFLU1526	conserved_hypothetical_protein		10	43.4209	174.821	4.02621	3.50984e-15	1.89929e-14
PFLU2688	PFLU2688	putative_ferric_alcaligin_siderophore_receptor		0	110.319	443.373	4.019	8.3232e-37	1.51145e-35
PFLU3044	PFLU3044	putative_phage_integrase/recombinase		12	13.0546	52.2797	4.0047	5.41006e-07	1.45911e-06
PFLU0120	PFLU0120	conserved_hypothetical_protein		10	39.0423	156.321	4.00388	9.15588e-10	3.21107e-09
PFLU6020	PFLU6020	conserved_hypothetical_protein		10	70.311	281.272	4.0004	1.08235e-18	7.39042e-18
PFLU5902	PFLU5902	putative_GntR-family_regulatory_protein		9	44.04	175.977	3.99585	2.40339e-11	9.76532e-11
PFLU1765	ccmH	cytochrome_C_biogenesis_protein_precursor		7	6.92927	27.642	3.98917	0.000848682	0.00157944
PFLU1223	wspE	putative_chemotaxis-related_two-component		9	35.6472	141.916	3.98113	6.99589e-12	2.92277e-11
PFLU1185	PFLU1185	putative_phage-related_tail_protein		12	39.6035	157.607	3.97962	3.35483e-15	1.8204e-14
PFLU2796	PFLU2796	putative_isochorismatase		13	26.5084	105.359	3.97457	1.05302e-09	3.67892e-09
PFLU0935	PFLU0935	hypothetical_protein		8	75.9966	301.9	3.97255	9.68682e-21	7.38043e-20
PFLU2038	PFLU2038	conserved_hypothetical_protein		10	20.5045	81.3484	3.96734	6.96412e-11	2.7303e-10
PFLU3870	PFLU3870	putative_dihydrofolate_reductase		7	112.008	444.13	3.96516	1.9056e-28	2.24277e-27
PFLU5749	pilJ	type_IV_pilus_biogenesis_protein/tiwtiching		0	81.5378	322.777	3.95862	4.27097e-27	4.71719e-26
PFLU3288	PFLU3288	conserved_hypothetical_protein		10	92.6433	366.629	3.95743	9.79839e-27	1.07023e-25
PFLU3798	PFLU3798	putative_transmembrane_CrcB_family_homolog		3	26.7108	105.23	3.9396	2.6036e-10	9.67565e-10
PFLU1808	PFLU1808	putative_lipoprotein		3	126.584	498.365	3.93703	5.94499e-36	1.02607e-34
PFLU4866	PFLU4866	putative_membrane_protein		0	29.8456	117.03	3.92118	3.55268e-08	1.07251e-07
PFLU1362	pcaK	4-hydroxybenzoate_transporter		0	19.8624	77.8472	3.91932	5.38818e-08	1.59783e-07
PFLU2708	PFLU2708	nitrilase	3.5.5.1	6	27.075	105.824	3.90854	1.3811e-09	4.76742e-09
PFLU2309	PFLU2309	putative_transport-related_membrane_protein		3	15.0213	58.6229	3.90266	0.000265764	0.000529204
PFLU5411	PFLU5411	putative_lipoprotein		3	283.385	1105.25	3.90017	3.28911e-36	5.7608e-35
PFLU0772	PFLU0772	putative_type_IV_pilus_related_protein		3	54.1445	211	3.89697	2.04316e-14	1.03522e-13
PFLU5789	PFLU5789	conserved_hypothetical_protein		10	59.0787	229.825	3.89014	2.56661e-11	1.03857e-10
PFLU2291	PFLU2291	putative_LysR-family_regulatory_protein		9	36.7519	142.846	3.88676	4.49807e-09	1.48431e-08
PFLU0163	PFLU0163	putative_lipoprotein		3	26.4909	102.755	3.87886	5.77256e-08	1.70868e-07
PFLU4540	PFLU4540	ATP-dependent_helicase		2	102.257	395.297	3.86573	4.90939e-32	6.87082e-31
PFLU0441	trxC	thioredoxin	1.8.1.8	7	63.3413	244.629	3.86208	8.75626e-08	2.54478e-07
PFLU3611	PFLU3611	L-lactate_dehydrogenase	1.1.2.3	1	231.142	892.496	3.86124	7.03046e-58	2.61763e-56
PFLU2628	PFLU2628	putative_oxidoreductase		7	99.3122	383.29	3.85945	8.65232e-16	4.87826e-15
PFLU1794	PFLU1794	utative_transport-related_membrane_protein		0	26.0457	100.485	3.85804	3.70282e-11	1.48414e-10
PFLU5484	PFLU5484	putative_rhamnose_biosynthesis-related_protein		7	77.5586	299.219	3.85798	1.25076e-18	8.5109e-18
PFLU4841	PFLU4841	conserved_hypothetical_protein		10	58.6849	225.512	3.84276	8.02596e-16	4.52943e-15
PFLU0705	PFLU0705	putative_AraC-family_regulatory_protein		9	22.737	87.1936	3.83489	8.98398e-09	2.8811e-08
PFLU5594	PFLU5594	putative_AsnC-family_regulatory_protein		9	5.74358	21.9903	3.82868	0.000401247	0.000779069
PFLU0642	PFLU0642	putative_lipoprotein		3	27.2719	104.311	3.82485	3.22514e-09	1.07808e-08
PFLU1386	PFLU1386	putative_LuxR-family_regulatory_protein		9	60.1309	229.9	3.82332	1.24372e-23	1.14152e-22
PFLU1309	hisM	histidine_ABC_transport_system,_permease		3	56.0073	213.54	3.81271	1.60146e-20	1.20465e-19
PFLU2844A	PFLU2844A	conserved_hypothetical_protein		10	39.3256	149.6	3.80413	1.01281e-14	5.27338e-14
PFLU3338	PFLU3338	probable_zinc-binding_dehydrogenase		13	7.87213	29.8788	3.79551	0.00104725	0.00192179
PFLU5775	PFLU5775	conserved_hypothetical_protein		0	105.42	399.987	3.79422	3.4493e-33	5.13062e-32
PFLU5129	PFLU5129	putative_LysR-family_transcriptional_regulator		9	17.5315	66.3279	3.78334	0.000124812	0.000258441
PFLU4824	PFLU4824	putative_exported_protein		3	40.6273	153.5	3.77826	1.98709e-11	8.1072e-11
PFLU2623	PFLU2623	conserved_hypothetical_protein		10	68.9459	260.274	3.77504	2.77799e-16	1.61232e-15
PFLU5572	PFLU5572	putative_heat_shock_protein		0	88.4846	333.693	3.77119	9.50283e-22	7.73821e-21
PFLU4056	PFLU4056	putative_betaine_aldehyde_dehydrogenase		0	54.966	207.001	3.76598	2.94663e-14	1.46959e-13
PFLU2011	PFLU2011	putative_homoserine_dehydrogenase		7	364.488	1368.35	3.75417	4.01876e-83	3.25905e-81
PFLU2143	PFLU2143	putative_membrane_protein		0	238.026	886.608	3.72484	4.84349e-56	1.67681e-54
PFLU1448	PFLU1448	putative_transport-related_membrane_protein		0	22.6735	84.2553	3.71602	2.67176e-06	6.74205e-06
PFLU3977	PFLU3977	putative_periplasmic_protein		3	47.597	176.518	3.70859	1.36321e-14	7.00536e-14
PFLU5836	PFLU5836	conserved_hypothetical_protein		10	32.3504	119.84	3.70442	1.61427e-09	5.53036e-09
PFLU1036	PFLU1036	putative_LysR-family_regulatory_protein		9	34.8432	128.971	3.70147	2.48958e-11	1.00947e-10
PFLU0242	PFLU0242	putative_dehydrogenase		13	11.065	40.8901	3.69546	0.00321037	0.00548972
PFLU4963	PFLU4963	glucokinase	2.7.1.2	6	225.81	834.413	3.6952	1.93356e-49	5.50322e-48
PFLU6007	PFLU6007	putative_ABC_transport_system,_substrate-binding		3	17.4331	64.3395	3.69065	3.27793e-07	9.01737e-07
PFLU4414	PFLU4414	chemotaxis_histidine_kinase	2.7.3.-	0	363.58	1338.32	3.68095	2.75114e-67	1.44131e-65
PFLU5040	PFLU5040	PTS_system,_sucrose-specific_IIBC_component	2.7.1.69	0	45.8272	168.586	3.67872	4.19808e-12	1.79053e-11
PFLU0868	PFLU0868	putative_conserved_exported_protein		3	272.424	998.579	3.66554	4.12216e-56	1.43548e-54
PFLU4175	PFLU4175	putative_membrane_protein		3	10.4634	38.2752	3.65802	0.0004488	0.00086572
PFLU4200	PFLU4200	hypothetical_protein		8	71.4103	259.887	3.63935	3.04236e-14	1.51478e-13
PFLU2256	PFLU2256	conserved_hypothetical_protein_(pseudogene)		11	86.2751	313.733	3.63643	2.54765e-21	2.02173e-20
PFLU5861	PFLU5861	putative_transport-related_substrate_binding		11	60.5882	219.752	3.62698	2.09903e-17	1.30665e-16
PFLU2107	PFLU2107	putative_lipoprotein		3	7.87213	28.5282	3.62395	0.000842736	0.00156936
PFLU0311	PFLU0311	putative_amino_acid_ABC_transport_system,		3	67.2976	243.709	3.62137	1.89354e-17	1.18247e-16
PFLU4929	PFLU4929	putative_two-component_system,_sensor_kinase		9	100.047	361.777	3.61606	9.37584e-23	8.10767e-22
PFLU1216	PFLU1216	conserved_hypothetical_membrane_protein		0	667.572	2412.46	3.61377	4.8395e-104	5.40564e-102
PFLU3491	PFLU3491	putative_isochorismatase_family_protein		13	68.807	248.583	3.61276	6.00137e-16	3.41945e-15
PFLU4462	PFLU4462	putative_AraC-family_transcriptional_regulator		9	158.292	567.881	3.58754	3.15573e-34	4.95541e-33
PFLU3128	PFLU3128	putative_two-component_system,_sensory_histidine		9	64.8453	232.461	3.58485	4.43452e-25	4.39738e-24
PFLU6081	pdxY	pyridoxamine_kinase	2.7.1.35	7	70.4149	252.257	3.58244	2.7153e-15	1.48153e-14
PFLU1457	PFLU1457	putatuve_L-aspartate_oxidase_(pseudogene)		11	23.3965	83.434	3.56609	3.61792e-08	1.08998e-07
PFLU1764	dsbE	cytochrome_C_biogenesis,_thiol:disulfide		7	11.9498	42.5764	3.56292	1.93778e-05	4.44294e-05
PFLU5080	PFLU5080	hypothetical_protein		8	46.3938	165.117	3.55903	1.06879e-17	6.81079e-17
PFLU0624	PFLU0624	conserved_hypothetical_protein		10	180.11	639.375	3.54992	1.84873e-41	4.0237e-40
PFLU1674	PFLU1674	putative_amino_acid_transport-related,_membrane		3	7.53086	26.6909	3.54421	0.000512637	0.000982775
PFLU0802	PFLU0802	putative_deoxyribonuclease		5	25.629	90.5437	3.53286	1.16775e-11	4.82758e-11
PFLU1141	glpR	glycerol-3-phosphate_regulon_repressor		9	375.003	1319.94	3.51982	1.35058e-61	5.87897e-60
PFLU2030	PFLU2030	conserved_hypothetical_protein		10	146.828	515.806	3.51299	6.54202e-30	8.36474e-29
PFLU1410	PFLU1410	putative_DNA-binding_regulatory_protein		9	150.577	528.746	3.51147	0.00277969	0.00478496
PFLU1450	PFLU1450	putative_outer_membrane_protein		3	154.677	541.676	3.50197	1.59492e-37	2.96916e-36
PFLU0635	PFLU0635	putative_lipoprotein		3	382.379	1337.71	3.49839	1.24204e-71	7.42714e-70
PFLU1091	PFLU1091	putative_fimbria_protein_precursor		3	5.44278	19.0296	3.4963	0.0020391	0.00359526
PFLU4682	PFLU4682	high-affinity_L-arabinose_transport_protein_(ABC		0	149.94	523.719	3.49285	1.1273e-11	4.66684e-11
PFLU1093	PFLU1093	putative_fimbrial_outer_membrane_usher_protein		3	79.01	275.966	3.49279	3.99027e-19	2.81219e-18
PFLU4854	PFLU4854	LysE-type_translocator		3	32.5528	113.691	3.49251	1.51654e-07	4.29155e-07
PFLU5722	PFLU5722	conserved_hypothetical_protein		10	143.358	500.528	3.49147	8.40294e-36	1.43359e-34
PFLU4844	PFLU4844	ABC_transport_system,_membrane_permease		3	52.1144	181.52	3.48311	3.27444e-15	1.78004e-14
PFLU4877	PFLU4877	conserved_hypothetical_protein		10	94.2512	327.932	3.47934	1.61308e-25	1.62405e-24
PFLU3894	PFLU3894	conserved_hypothetical_protein		10	395.53	1375.01	3.47636	2.92098e-79	2.27529e-77
PFLU5259	PFLU5259	dihydropteroate_synthase		7	306.306	1064.49	3.47523	3.80832e-63	1.77522e-61
PFLU5735	PFLU5735	putative_malonate_transport-related,_membrane		0	27.6941	95.5364	3.4497	1.04148e-10	4.00102e-10
PFLU1994	PFLU1994	putative_LysR-family_regulatory_protein		9	383.195	1321.1	3.44759	8.47891e-69	4.69114e-67
PFLU6061	aphA	acetylpolyamine_aminohydrolase		6	193.76	667.438	3.44466	3.38784e-40	7.11207e-39
PFLU5064	PFLU5064	DnaK-homologue_chaperone_Hsc66		0	597.107	2054.81	3.44127	6.81317e-84	5.68084e-82
PFLU4384	PFLU4384	thiol:disulfide_interchange_protein_DsbG		7	17.3522	59.6602	3.4382	8.78572e-07	2.32713e-06
PFLU5023	PFLU5023	putative_exported_protein		3	50.4311	173.243	3.43524	2.15425e-13	1.01055e-12
PFLU6083	PFLU6083	putative_cibalamin_biosynthesis-related_protein		7	31.4305	107.845	3.4312	8.45675e-10	2.97822e-09
PFLU1487	PFLU1487	putative_LysR-family_regulatory_protein		9	40.9051	140.09	3.42475	0.00244647	0.00425348
PFLU3287	PFLU3287	putative_amino_acid_permease		3	22.4537	76.8849	3.42416	2.19661e-09	7.45638e-09
PFLU1748	PFLU1748	putative_glutathione-regulated_potassium-efflux		3	85.9743	293.461	3.41336	1.19646e-19	8.63783e-19
PFLU5730	PFLU5730	putative_endoribonuclease_L-PSP_family_protein		2	12.2102	41.6465	3.41081	0.000881567	0.00163499
PFLU3794	PFLU3794	putative_glycosyl_transferase_family_protein		13	88.8664	302.959	3.40915	5.05692e-16	2.88967e-15
PFLU2928	PFLU2928	hypothetical_protein		8	64.8048	220.239	3.39849	1.78766e-19	1.28278e-18
PFLU3732	PFLU3732	putative_transaldolase_B		7	167.032	565.072	3.38302	2.19048e-35	3.65286e-34
PFLU2099	PFLU2099	hypothetical_protein		8	28.2552	95.5476	3.38159	4.02593e-09	1.33297e-08
PFLU0287	PFLU0287	putative_two-component_system,_sensor_kinase		9	14.68	49.6323	3.38095	3.90924e-05	8.70027e-05
PFLU2315	PFLU2315	putative_transport-related_membrane_protein		3	47.2787	159.389	3.37127	3.32706e-08	1.00748e-07
PFLU2305	PFLU2305	putative_IclR-family_regulatory_protein		9	32.0551	107.888	3.36571	0.00108258	0.00198294
PFLU1047	PFLU1047	putative_transmembrane_sensor_protein		3	26.6528	89.6474	3.36353	9.88443e-07	2.59955e-06
PFLU3458	PFLU3458	putative_gluconolactonase		7	43.2874	145.526	3.36185	1.60131e-12	7.09561e-12
PFLU3366	PFLU3366	putative_glucanotransferase		5	187.542	630.061	3.35957	2.60226e-38	5.03443e-37
PFLU5208	PFLU5208	conserved_hypothetical_protein		10	63.665	213.236	3.34935	3.02208e-11	1.21955e-10
PFLU4923	PFLU4923	conserved_hypothetical_protein		10	38.1575	127.749	3.34795	1.26914e-11	5.23575e-11
PFLU4976	PFLU4976	putative_HlyD-family_secretion_protein		3	18.0927	60.3304	3.33452	0.000215949	0.000434689
PFLU4867	PFLU4867	conserved_hypothetical_protein		10	73.261	243.968	3.33012	3.62579e-14	1.79171e-13
PFLU0657	cueR	HTH-type_copper-efflux_MerR-family		9	94.552	313.797	3.31878	1.42517e-17	9.01389e-17
PFLU1504	PFLU1504	putative_LysR-family_regulatory_protein		9	93.9679	311.289	3.31272	8.52605e-11	3.29897e-10
PFLU3756	PFLU3756	putative_lipoprotein		3	64.0413	212.069	3.31145	2.35727e-15	1.29333e-14
PFLU5489	PFLU5489	putative_membrane_protein		3	364.071	1204.86	3.3094	2.14328e-37	3.94043e-36
PFLU3541	PFLU3541	conserved_hypothetical_protein		10	14.7434	48.7461	3.3063	0.000140578	0.000289369
PFLU3921	PFLU3921	putative_lipoprotein		3	350.612	1156.86	3.29953	2.15286e-56	7.63169e-55
PFLU2215	PFLU2215	putative_monoxygenase		13	27.5552	90.9007	3.29886	1.57659e-06	4.07677e-06
PFLU1026	PFLU1026	putative_fumarylacetoacetase		6	63.2428	207.778	3.28541	8.54032e-11	3.30233e-10
PFLU1284	rnhB	ribonuclease_HII	3.1.26.4	5	58.0604	190.339	3.27829	3.35779e-12	1.44568e-11
PFLU3222	PFLU3222	putative_non-ribosomal_peptide_synthetase		15	167.795	548.57	3.26928	3.28569e-33	4.91193e-32
PFLU3070	PFLU3070	putative_FAD_dependent_oxidoreductase		13	47.8344	156.061	3.26254	2.88348e-13	1.342e-12
PFLU3635	PFLU3635	putative_amino_acid_efflux_protein		0	48.1177	156.774	3.25814	6.32708e-09	2.05917e-08
PFLU3760	PFLU3760	putative_sensory_box_GGDEF/EAL_domain_protein		9	379.012	1234.32	3.25669	5.49632e-59	2.14067e-57
PFLU3540	PFLU3540	putative_EAL_domain_signaling_protein		9	120.598	391.775	3.24861	9.27497e-24	8.57935e-23
PFLU3791	PFLU3791	conserved_hypothetical_protein		10	53.2597	173.015	3.24853	1.49531e-12	6.63584e-12
PFLU5297	PFLU5297	hypothetical_protein		8	390.129	1266.03	3.24515	8.67174e-59	3.35534e-57
PFLU0269	PFLU0269	putative_membrane_protein		0	75.0888	243.623	3.24447	3.04028e-19	2.16327e-18
PFLU2771	PFLU2771	putative_NAD(P)H_dehydrogenase		7	17.9538	58.2447	3.24415	1.80807e-05	4.17137e-05
PFLU0347	PFLU0347	hypothetical_protein		8	18.7172	60.665	3.24113	2.1844e-05	4.97562e-05
PFLU5727	bioA	adenosylmethionine-8-amino-7-oxononanoate	2.6.1.62	7	130.905	423.782	3.23733	2.48982e-26	2.6606e-25
PFLU3262	PFLU3262	putative_amidase		13	26.8497	86.8054	3.23301	4.02366e-05	8.93811e-05
PFLU4286	PFLU4286	hypothetical_protein		8	69.6865	224.853	3.22664	1.49538e-13	7.08213e-13
PFLU4250	PFLU4250	conserved_hypothetical_protein		10	17.9538	57.8878	3.22427	0.000997563	0.00183346
PFLU5925	PFLU5925	putative_ABC_transport_system,_ATP-binding		3	51.9526	166.922	3.21297	2.27701e-12	9.919e-12
PFLU0945	murD	UDP-N-acetylmuramoylalanine--D-glutamate_ligase	6.3.2.9	0	203.281	652.914	3.21188	6.12035e-29	7.45525e-28
PFLU4374	PFLU4374	putative_membrane_protein		3	86.1767	276.246	3.20557	1.1141e-16	6.65534e-16
PFLU4910	PFLU4910	putative_transport-related_membrane_protein		3	80.1268	256.795	3.20486	1.69886e-21	1.36462e-20
PFLU5016	PFLU5016	probable_membrane_transport_protein		3	36.9543	118.359	3.20286	5.18434e-10	1.86573e-09
PFLU5805	PFLU5805	conserved_hypothetical_protein		10	176.738	565.363	3.19887	8.87214e-29	1.06972e-27
PFLU2298	xylH	xylose_ABC_transport_system,_permease_protein	3.6.3.17	0	36.9718	118.013	3.19199	4.98932e-08	1.48501e-07
PFLU1371	pcaC	4-carboxymuconolactone_decarboxylase	4.1.1.44	6	107.867	343.709	3.18642	4.89972e-12	2.07633e-11
PFLU3238	PFLU3238	putative_general_secretory_pathway_protein_C		3	45.6074	144.996	3.17923	2.94296e-09	9.89903e-09
PFLU2212	PFLU2212	putative_monooxygenase		13	13.7951	43.8296	3.17718	0.00135661	0.00244518
PFLU4549	PFLU4549	putative_membrane_protein		0	12.6728	40.1986	3.17203	0.00429592	0.00721675
PFLU0503	PFLU0503	putative_membrane_protein		3	165.661	524.678	3.16717	1.91923e-30	2.51368e-29
PFLU3982	PFLU3982	putative_exported_protein		3	25.9648	82.1696	3.16466	1.60219e-06	4.13868e-06
PFLU3447	PFLU3447	putative_two-component_regulator_sensor		9	42.0153	132.786	3.16041	5.00636e-10	1.80387e-09
PFLU4173	PFLU4173	hypothetical_protein		8	287.445	906.976	3.1553	1.33023e-45	3.24073e-44
PFLU5305	PFLU5305	putative_plasmid_partitioning_protein		12	1719.26	5416.96	3.15075	1.17369e-126	1.7816e-124
PFLU4911	PFLU4911	TolQ_protein		0	198.873	622.948	3.1324	1.1667e-30	1.5556e-29
PFLU4605	PFLU4605	putative_invasion_protein_regulator		11	113.449	355.164	3.13061	2.79129e-24	2.64391e-23
PFLU0294	PFLU0294	hypothetical_protein		8	441.041	1380.68	3.13051	2.64301e-59	1.05011e-57
PFLU6019	PFLU6019	conserved_hypothetical_protein		10	26.4679	82.7101	3.12492	2.83519e-05	6.39404e-05
PFLU0722	rspG	hypothetical_protein		10	86.0728	268.757	3.12243	9.75837e-19	6.68629e-18
PFLU2556	PFLU2556	macrolide-specific_ABC-type_efflux_carrier		3	42.3741	132.201	3.11986	1.57826e-09	5.41956e-09
PFLU4339	PFLU4339	conserved_hypothetical_protein		10	64.0238	199.036	3.10878	3.8593e-09	1.28042e-08
PFLU0632	PFLU0632	conserved_hypothetical_protein		10	143.115	444.854	3.10837	2.85259e-17	1.76277e-16
PFLU0718	rscU	putative_type_III_secretion_protein		3	69.7849	216.835	3.10719	7.31372e-11	2.85979e-10
PFLU1199	PFLU1199	conserved_hypothetical_protein		10	16.6467	51.718	3.10681	0.00087482	0.00162349
PFLU1693	PFLU1693	putative_ABC_transport_system,_membrane_protein		0	68.6572	212.913	3.1011	9.77204e-08	2.8206e-07
PFLU4661	PFLU4661	putative_fatty_acid_oxidative_multifunctional		6	96.3392	298.615	3.09962	5.51886e-17	3.37169e-16
PFLU0883	PFLU0883	putative_ABC_transport_system,_ATP-binding		3	411.373	1273.67	3.09614	8.91563e-61	3.7433e-59
PFLU2185	PFLU2185	putative_hydrolase		13	115.779	358.307	3.09473	1.53282e-16	9.02916e-16
PFLU2801	PFLU2801	putative_MarR-family_transcriptional_regulator		9	38.7415	119.807	3.09247	1.31091e-07	3.73286e-07
PFLU0286	PFLU0286	putative_sigma-54_interactive_two-component		9	31.0488	95.9358	3.08984	1.65583e-06	4.2694e-06
PFLU0955	PFLU0955	conserved_hypothetical_protein		10	617.917	1901.32	3.07698	1.93131e-78	1.44726e-76
PFLU4873	PFLU4873	putative_noncomposite_transposon		12	34.4615	105.965	3.07488	1.61981e-07	4.57721e-07
PFLU3152	PFLU3152	putative_oxidoreductase		13	27.775	85.3787	3.07394	9.66232e-06	2.28987e-05
PFLU0415	gltD	glutamate_synthase_[NADPH]_small_chain	1.4.1.13	7	117.046	359.4	3.07058	1.34861e-22	1.14874e-21
PFLU1811	PFLU1811	putative_glucans_synthase		0	33.698	103.36	3.06724	3.84661e-06	9.52004e-06
PFLU2625	PFLU2625	peptidyl-prolyl_cis-trans_isomerase_C_(rotamase	5.2.1.8	0	38.9384	119.288	3.0635	0.00556818	0.00921544
PFLU0559	PFLU0559	putative_epimerase		3	41.813	128.009	3.06146	1.25245e-14	6.47557e-14
PFLU0476	PFLU0476	conserved_hypothetical_protein		10	62.6183	191.365	3.05605	1.93885e-11	7.91585e-11
PFLU1772	PFLU1772	putative_chorismate_mutase/prephenate		7	96.5996	294.822	3.052	2.79335e-22	2.33822e-21
PFLU3210	PFLU3210	putative_low-molecular_weight_cobalt-containing	4.2.1.84	6	57.6786	175.609	3.04461	1.1581e-15	6.48622e-15
PFLU0856	PFLU0856	putative_membrane_protein		3	176.368	536.458	3.0417	8.40358e-25	8.12895e-24
PFLU4845	PFLU4845	ABC_transport_system,_membrane_permease		3	67.2626	204.473	3.03992	5.01545e-12	2.12385e-11
PFLU0747	PFLU0747	putatite_oxidoreductase		13	288.307	875.78	3.03767	6.17214e-47	1.63121e-45
PFLU5181	PFLU5181	putative_putative_exported_protein		3	55.6485	168.499	3.02792	3.75544e-10	1.37236e-09
PFLU3596	PFLU3596	putative_outer_membrane_protein		3	14.9633	45.0939	3.01364	0.000118072	0.000245258
PFLU0261	rimK	ribosomal_protein_S6_modification_protein		2	75.6269	227.814	3.01234	1.75218e-13	8.25868e-13
PFLU0989	PFLU0989	putative_alginate_biosynthesis-related_protein		0	136.163	409.669	3.00867	1.59753e-23	1.45275e-22
PFLU0954	PFLU0954	hypothetical_protein		8	669.03	2010.64	3.00531	5.70534e-82	4.50342e-80
PFLU5941	rnk	regulator_of_nucleoside_diphosphate_kinase		9	115.999	348.29	3.00252	3.06037e-27	3.38643e-26
PFLU0283	nudE	ADP_compounds_hydrolase	3.6.1.-	7	187.768	562.803	2.99733	1.41922e-14	7.26169e-14
PFLU1965	PFLU1965	putative_membrane_protein		3	29.9616	89.615	2.991	3.37841e-05	7.5902e-05
PFLU3991	PFLU3991	putative_reductase		13	23.9402	71.5465	2.98856	0.000491716	0.000944504
PFLU5002	PFLU5002	putative_lipoprotein		3	296.3	885.396	2.98817	1.82647e-46	4.66066e-45
PFLU3829	PFLU3829	NADH_dehydrogenase_I_chain_M	1.6.5.3	1	40.5638	120.64	2.97407	9.49887e-10	3.32348e-09
PFLU1143	glpF	glycerol_uptake_facilitator_protein		0	25.7854	76.453	2.96497	2.44312e-08	7.48617e-08
PFLU4312	PFLU4312	BolA_protein		9	129.297	383.302	2.96452	2.18858e-24	2.07968e-23
PFLU5052	PFLU5052	putative_aminotransferase		13	294.703	873.619	2.9644	9.24913e-42	2.02047e-40
PFLU5940	PFLU5940	putative_ademylate_cyclase		13	253.429	750.31	2.96064	3.34576e-38	6.36879e-37
PFLU3592	PFLU3592	putative_ribonuclease		5	15.2236	45.0716	2.96064	0.0014335	0.00257473
PFLU6076	PFLU6076	putative_exported_protein		3	1380.84	4079.18	2.95412	2.29782e-102	2.51909e-100
PFLU1017	PFLU1017	putative_response_regulator,_receiver_domain		9	62.5833	184.719	2.95158	3.36136e-13	1.55342e-12
PFLU2135	PFLU2135	conserved_hypothetical_protein		10	50.489	148.811	2.94739	2.47419e-06	6.26485e-06
PFLU4759	PFLU4759	conserved_hypothetical_Leucine-rich_protein		10	183.274	539.894	2.94583	1.7173e-26	1.8518e-25
PFLU4036	PFLU4036	putative_4-aminobutyrate_aminotransferase		7	25.5656	75.2424	2.94312	6.15009e-05	0.000133462
PFLU0672	PFLU0672	putative_TetR-family_regulatory_protein		9	56.7937	167.094	2.94212	7.27005e-15	3.82566e-14
PFLU0502	PFLU0502	putative_lipoprotein		3	239.084	702.795	2.93953	9.88027e-31	1.32333e-29
PFLU4421	PFLU4421	hypothetical_protein		8	17.1093	50.194	2.93372	0.000511347	0.000980621
PFLU5819	ptsP	phosphoenolpyruvate-protein_phosphotransferase	2.7.3.9	3	1241.61	3638.36	2.93035	1.87524e-91	1.76213e-89
PFLU1211	PFLU1211	putative_ABC_transport_system,_membrane_protein		3	22.4307	65.7225	2.93002	8.34409e-05	0.000177368
PFLU5958	PFLU5958	putative_LysR-family_regulatory_protein		9	30.7885	90.2092	2.92996	1.84519e-05	4.24051e-05
PFLU3638	PFLU3638	putative_DNA-binding_protein		13	71.0515	207.952	2.92677	1.835e-12	8.07073e-12
PFLU1945	PFLU1945	putative_glyoxalase		13	9.86176	28.8415	2.92458	0.00393099	0.00663764
PFLU0096	PFLU0096	conserved_hypothetical_membrane_protein		3	63.746	185.703	2.91317	4.2475e-10	1.54171e-09
PFLU3166	PFLU3166	conserved_hypothetical_protein		10	116.543	337.754	2.89811	3.18063e-21	2.50057e-20
PFLU2373	araG	L-arabinose_ABC_transport_system,_ATP-binding	3.6.3.17	3	121.396	351.781	2.89779	5.74715e-17	3.50032e-16
PFLU2725	PFLU2725	putative_RNA_polymerase_sigma_factor		9	52.0969	150.356	2.88608	2.85203e-09	9.6041e-09
PFLU2631	PFLU2631	putative_ABC_transport_system,_ATP-binding		3	18.0347	51.934	2.87967	0.000296276	0.000586411
PFLU3073	PFLU3073	putative_AraC-family_regulatory_protein		9	284.009	816.443	2.87471	1.31195e-37	2.45007e-36
PFLU2918	PFLU2918	putative_lipoprotein		3	35.167	101.026	2.87275	2.82422e-09	9.52127e-09
PFLU0816	prfC	peptide_chain_release_factor_3		2	154.966	444.573	2.86884	1.97532e-21	1.576e-20
PFLU4373	PFLU4373	putative_aspartyl_aminopeptidase	3.4.11.21	5	166.413	475.554	2.85767	1.64721e-21	1.32673e-20
PFLU1978	PFLU1978	conserved_hypothetical_protein		10	332.826	949.813	2.85378	4.27303e-26	4.44575e-25
PFLU0490	kdtA	3-deoxy-d-manno-octulosonic-acid_transferase	2.-.-.-	3	67.3205	191.981	2.85175	1.05334e-09	3.67892e-09
PFLU5369	PFLU5369	putative_membrane_protein		0	178.236	508.101	2.85072	5.50798e-23	4.83787e-22
PFLU5616	PFLU5616	conserved_hypothetical_protein		10	41.6336	118.554	2.84755	4.19422e-07	1.14318e-06
PFLU5818	PFLU5818	conserved_hypothetical_protein		10	65.0881	185.335	2.84745	1.86352e-12	8.184e-12
PFLU5668	PFLU5668	conserved_hypothetical_protein		10	452.956	1288.11	2.84378	8.93725e-29	1.07538e-27
PFLU1390	PFLU1390	conserved_hypothetical_protein		10	27.0116	76.7876	2.84277	0.000310305	0.000611928
PFLU5729	PFLU5729	putative_ABC_transport_system,_substrate-binding		3	414.942	1178.65	2.84052	5.90099e-48	1.60986e-46
PFLU0833	PFLU0833	conserved_hypothetical_protein		10	52.016	147.514	2.83593	8.17266e-11	3.16637e-10
PFLU1646	hisC	histidinol-phosphate_aminotransferase	2.6.1.9	7	97.8662	277.328	2.83374	2.96226e-14	1.47614e-13
PFLU2114	PFLU2114	putative_regulatory_protein		9	53.8033	152.399	2.83253	8.82996e-05	0.000187158
PFLU0069	metI	D-methionine_ABC_transport_system,_permease		3	25.4671	72.1094	2.83147	5.85511e-06	1.42e-05
PFLU3503	PFLU3503	hypothetical_protein		8	33.7965	95.6125	2.82907	3.59064e-06	8.9201e-06
PFLU6096	PFLU6096	putative_cardiolipin_synthase_family_protein		0	34.3226	96.9518	2.82472	6.19541e-10	2.20945e-09
PFLU2527	PFLU2527	putative_ABC_transport_system,_membrane_protein		3	47.6725	134.6	2.82344	2.66318e-10	9.88464e-10
PFLU3701	PFLU3701	putative_LysR-family_transcriptional_regulator		9	17.1498	48.4004	2.82221	3.46175e-05	7.76052e-05
PFLU2113	PFLU2113	putative_acetyltransferase		13	150.906	425.781	2.8215	6.05041e-08	1.78645e-07
PFLU5757	pyrR	bifunctional_protein_[pyrimidine_operon	2.4.2.9	7	18.8791	53.2196	2.81897	0.000282624	0.000561077
PFLU4447	PFLU4447	putative_flagelling-related_protein		0	733.668	2066.86	2.81716	1.3221e-55	4.49816e-54
PFLU1179	PFLU1179	putative_phage_tail-related_protein		12	8.41575	23.6978	2.81589	0.0053197	0.00882393
PFLU4902	PFLU4902	quinolinate_synthetase_A		7	273.215	768.766	2.81377	1.83383e-40	3.90513e-39
PFLU5448	ppa	inorganic_pyrophosphatase	3.6.1.1	7	592.705	1665.61	2.81018	1.66196e-57	6.03608e-56
PFLU4481	PFLU4481	cobalamin_(5'-phosphate)_synthase	2.-.-.-	7	13.4363	37.7023	2.806	0.00124946	0.00226965
PFLU4242	PFLU4242	conserved_hypothetical_protein		10	438.27	1226.83	2.79927	1.33126e-56	4.74761e-55
PFLU2073	PFLU2073	putative_membrane_protein		0	72.3006	202.376	2.79909	1.73377e-08	5.39923e-08
PFLU2452	PFLU2452	putative_asparagine_biosynthesis-related		7	37.2146	104.128	2.79803	3.6286e-07	9.92208e-07
PFLU0540	PFLU0540	putative_membrane_protein		0	18.2775	51.1015	2.79587	0.000197444	0.000400024
PFLU0425	PFLU0425	conserved_hypothetical_protein		10	11.1054	31.0133	2.79263	7.35107e-05	0.000157504
PFLU3178	PFLU3178	conserved_hypothetical_protein		10	162.792	454.224	2.7902	7.41623e-20	5.39362e-19
PFLU0850	PFLU0850	putative_aldehyde_dehydrogenase		13	103.488	288.177	2.78463	3.25171e-13	1.50627e-12
PFLU3003	PFLU3003	conserved_hypothetical_protein		10	215.375	599.24	2.78231	5.11861e-23	4.50255e-22
PFLU0966	PFLU0966	putative_chemotaxis_protein		0	51.5304	143.17	2.77837	4.60874e-11	1.83605e-10
PFLU2811	PFLU2811	conserved_hypothetical_protein		10	31.552	87.5942	2.77619	7.93312e-07	2.11359e-06
PFLU0996	moaD	molybdopterin_converting_factor_subunit_1		7	107.52	298.334	2.77468	3.57007e-15	1.92836e-14
PFLU3654	PFLU3654	putative_two-component_sensor_histidine_kinase		9	45.0233	124.918	2.77453	4.90678e-08	1.46264e-07
PFLU2096	PFLU2096	putative_transport-related_membrane_protein		0	371.736	1031.16	2.7739	3.07531e-38	5.89185e-37
PFLU1252	PFLU1252	putative_membrane_protein		3	34.5424	95.6662	2.76953	2.96832e-08	9.05329e-08
PFLU4934	PFLU4934	conserved_hypothetical_protein		10	176.848	489.579	2.76837	3.74305e-23	3.32716e-22
PFLU2915	PFLU2915	conserved_hypothetical_protein		10	562.894	1557.89	2.76765	4.77623e-35	7.78934e-34
PFLU5274	PFLU5274	conserved_hypothetical_protein		10	28.579	79.0892	2.76739	6.03719e-05	0.000131253
PFLU3144	PFLU3144	putative_transmembrane_ABC_transporter		3	13.8585	38.2752	2.76185	0.00066043	0.00124832
PFLU3766	PFLU3766	hypothetical_protein		8	91.8393	253.165	2.75661	6.49443e-15	3.43277e-14
PFLU1387	PFLU1387	putative_reductase		7	89.7512	247.373	2.7562	1.63934e-13	7.74533e-13
PFLU5103	PFLU5103	hypothetical_protein		8	45.3875	124.93	2.75251	4.65359e-06	1.14076e-05
PFLU1843	PFLU1843	putative_AMP-binding_protein		13	141.489	388.338	2.74464	2.85199e-22	2.38135e-21
PFLU1980	PFLU1980	putative_chromosome_partitioning-related		0	36.7519	100.713	2.74033	6.56629e-08	1.93107e-07
PFLU5883	PFLU5883	conserved_hypothetical_protein		10	289.319	792.616	2.73959	7.62865e-36	1.30525e-34
PFLU1771	PFLU1771	putative_p-aminobenzoic_acid_synthase		7	227.707	623.036	2.73614	6.00651e-27	6.59713e-26
PFLU4015	PFLU4015	putative_ABC_transport_system,_extracellular		3	21.9101	59.941	2.73578	0.00251444	0.00435757
PFLU5070	PFLU5070	putative_serine_acetyltransferase		7	33.8599	92.6081	2.73504	1.36287e-06	3.53867e-06
PFLU0398	hslU	ATP-dependent_hsl_protease_ATP-binding_subunit		0	175.101	478.731	2.73403	1.27668e-27	1.42873e-26
PFLU0708	ropE	putative_type_III_secreted_protein		0	106.368	290.792	2.73382	1.62006e-18	1.09359e-17
PFLU2116	PFLU2116	putative_6-pyruvoyl_tetrahydrobiopterin		6	21.7307	59.3469	2.73102	0.00165695	0.00295189
PFLU3004	PFLU3004	glycerate_kinase	2.7.1.31	7	25.4671	69.5258	2.73002	0.000119282	0.000247599
PFLU3301	PFLU3301	putative_MarR-family_regulatory_protein		9	35.9884	98.0327	2.72401	8.13039e-09	2.61586e-08
PFLU5770	PFLU5770	conserved_hypothetical_protein		10	73.0007	198.357	2.71719	3.27911e-06	8.21164e-06
PFLU4995	PFLU4995	putative_lipoprotein		3	75.3491	204.538	2.71454	1.44339e-08	4.54515e-08
PFLU0690	PFLU0690	hypothetical_protein		8	22.4941	61.0219	2.71279	0.000851136	0.00158351
PFLU3249	PFLU3249	putative_radical_SAM_protein		13	195.328	528.623	2.70634	5.22317e-28	5.98089e-27
PFLU5365	aroE	shikimate_dehydrogenase	1.1.1.25	7	24.3394	65.8635	2.70604	2.10255e-06	5.35589e-06
PFLU5279	PFLU5279	putative_FAD-binding_oxidoreductase		13	140.749	379.747	2.69804	1.78069e-21	1.42841e-20
PFLU5364	aroQ	3-dehydroquinate_dehydratase	4.2.1.10	7	17.3346	46.7041	2.69426	5.4977e-05	0.000120009
PFLU5267	dapB	dihydrodipicolinate_reductase	1.3.1.26	7	133.271	358.871	2.6928	4.76653e-15	2.55365e-14
PFLU2782	PFLU2782	conserved_hypothetical_protein		10	12.2102	32.7421	2.68154	0.000719091	0.00135315
PFLU1656	PFLU1656	putative_membrane_protein		0	53.439	143.169	2.67911	9.91307e-09	3.16705e-08
PFLU5793	mutM	formamidopyrimidine-DNA_glycosylase	4.2.99.18	2	182.973	489.913	2.67751	2.78209e-13	1.29685e-12
PFLU3896	PFLU3896	putative_type-b_cytochrome		7	78.3396	209.326	2.67203	0.00174174	0.00309086
PFLU2470	PFLU2470	putative_nucleoside-sepcific_transport_system,		3	110.071	293.936	2.67042	6.80108e-18	4.38588e-17
PFLU4486	PFLU4486	putative_cobyric_acid_synthase_protein		7	135.278	360.609	2.6657	1.52759e-19	1.09883e-18
PFLU4793	PFLU4793	putative_cation_transporter		3	18.5378	49.3839	2.66395	0.00253049	0.00438154
PFLU4249	PFLU4249	conserved_hypothetical_protein		10	72.7404	193.709	2.66302	1.60432e-08	5.02253e-08
PFLU2916	PFLU2916	putative_TetR-family_regulatory_protein		9	121.072	321.447	2.655	7.48981e-11	2.92285e-10
PFLU2064	mrdA	penicillin-binding_protein		0	180.538	478.97	2.65301	3.0865e-23	2.76431e-22
PFLU5740	PFLU5740	putative_malonate_decarboxylase,_beta_subunit		7	27.075	71.6551	2.64654	6.66994e-05	0.000143847
PFLU5648	PFLU5648	putative_sarcosine_oxidase_gamma_subunit		7	193.517	511.277	2.64202	1.40157e-09	4.83524e-09
PFLU3764	PFLU3764	hypothetical_protein		8	40.0082	105.575	2.63885	1.80401e-07	5.06869e-07
PFLU3816	PFLU3816	conserved_hypothetical_protein		10	83.4061	219.817	2.6355	3.16096e-14	1.56987e-13
PFLU5292	PFLU5292	conserved_hypothetical_protein		10	163.973	431.821	2.6335	4.18976e-10	1.52261e-09
PFLU4284	PFLU4284	putative_histidine_kinase_in_two-component		9	14.622	38.4911	2.63241	5.70674e-05	0.000124297
PFLU5445	PFLU5445	putative_acetyltransferase		13	914.165	2406.32	2.63226	3.91561e-65	1.94793e-63
PFLU3557	PFLU3557	conserved_hypothetical_protein		10	162.931	427.273	2.62241	2.04333e-17	1.27332e-16
PFLU5552	PFLU5552	putative_dehydrogenase		13	98.6876	258.47	2.61907	3.93264e-14	1.93849e-13
PFLU3117	PFLU3117	putative_sugar_ABC_transport_system,		3	87.4379	228.668	2.6152	3.11578e-11	1.25479e-10
PFLU2678	PFLU2678	hypothetical_protein		8	90.775	237.107	2.61202	7.9281e-11	3.07565e-10
PFLU3333	PFLU3333	hypothetical_protein		8	134.231	350.495	2.61114	6.41408e-20	4.68782e-19
PFLU1706	PFLU1706	conserved_hypothetical_protein		10	74.1743	193.483	2.60849	5.57376e-12	2.34852e-11
PFLU1846	PFLU1846	putative_hydrolase		13	18.1736	47.3631	2.60615	0.00082022	0.00152935
PFLU2097	cysC	adenylyl-sulfate_kinase	2.7.1.25	7	153.509	399.923	2.6052	3.23112e-18	2.12773e-17
PFLU6128	gidB	glucose_inhibited_division_protein_B	2.1.-.-	0	179.439	466.758	2.6012	1.98133e-18	1.32686e-17
PFLU2983	PFLU2983	putative_lipoprotein		3	50.1073	130.332	2.60105	3.36157e-10	1.23605e-09
PFLU0691	PFLU0691	putative_fatty_acid_transport-related_membrane		0	265.997	691.763	2.60064	4.01607e-24	3.77983e-23
PFLU4322	PFLU4322	putative_glutamyl-aminopeptidase	3.4.11.7	5	480.546	1248.9	2.59892	6.55396e-45	1.55821e-43
PFLU0073	znuB	high-affinity_zinc_ABC_transport_system,		0	96.4782	250.549	2.59695	6.61814e-16	3.76363e-15
PFLU0106	PFLU0106	putative_exported_protein		3	38.4178	99.437	2.58831	1.41756e-06	3.67425e-06
PFLU5302	PFLU5302	putative_dehydrogenase		13	291.458	753.756	2.58616	4.41546e-23	3.91897e-22
PFLU3978	PFLU3978	putative_ABC_transporter_ATP-binding_protein		3	96.663	249.587	2.58203	5.10479e-09	1.67612e-08
PFLU6109	PFLU6109	putative_phospholipd_biosynthesis-related		3	48.4414	124.875	2.57785	1.86659e-06	4.77951e-06
PFLU4702	PFLU4702	4-amino-4-deoxychorismate_lyase	4.-.-.-	7	14.2578	36.73	2.57613	0.00205615	0.00362166
PFLU1427	PFLU1427	putative_phage-related_protein		12	165.25	425.521	2.57501	3.44012e-08	1.04065e-07
PFLU3521	PFLU3521	putative_membrane_protein		0	328.037	842.605	2.56863	5.55819e-28	6.33997e-27
PFLU2911	PFLU2911	putative_ATP-dependent_DNA_ligase		13	911.048	2334.31	2.56222	7.41767e-47	1.93448e-45
PFLU5142	PFLU5142	flavohemoprotein		1	49.2454	126.129	2.56124	8.20346e-06	1.95903e-05
PFLU2603	PFLU2603	putative_AraC_family_transcriptional_regulator		9	34.5654	88.3831	2.55698	6.56752e-07	1.76086e-06
PFLU2092	PFLU2092	conserved_hypothetical_protein		10	399.431	1019.75	2.553	6.48449e-41	1.38585e-39
PFLU6052	PFLU6052	conserved_hypothetical_protein		10	56.0532	143.018	2.55147	9.4881e-05	0.000199892
PFLU3158	PFLU3158	putative_aminotransferase		13	112.691	287.301	2.54946	2.09932e-11	8.55333e-11
PFLU1483	PFLU1483	putative_membrane_protein		0	36.2717	92.089	2.53886	0.00041006	0.000794618
PFLU0577	PFLU0577	conserved_hypothetical_protein		10	45.6074	115.733	2.53759	3.25316e-07	8.95336e-07
PFLU5641	creB	two-component_system,_response_regulator		9	35.0456	88.8474	2.5352	6.58993e-05	0.000142339
PFLU1261	PFLU1261	conserved_hypothetical_protein		10	92.6608	234.482	2.53054	3.69255e-09	1.22739e-08
PFLU3932	PFLU3932	penicillin-binding_protein_7_precursor	3.4.99.-	3	482.611	1220.95	2.52988	2.35121e-40	4.97114e-39
PFLU0331	hisF	imidazole_glycerol_phosphate_synthase_subunit	4.1.3.-	7	82.8045	209.227	2.52676	4.66548e-08	1.39352e-07
PFLU3767	PFLU3767	putative_carrier/transport_protein		3	24580.2	62103.6	2.52657	4.41011e-118	5.9336e-116
PFLU3054	PFLU3054	hypothetical_protein		8	90.1505	227.004	2.51805	2.12791e-10	7.96283e-10
PFLU1514	PFLU1514	putative_glutamine_synthetase		7	21.7886	54.8622	2.51793	0.000350796	0.000686516
PFLU2941	PFLU2941	putative_TonB-dependent_receptor_YncD_precursor		3	61.1602	153.835	2.51528	1.41523e-09	4.87955e-09
PFLU0477	PFLU0477	putative_deacetylase		3	36.2313	91.0416	2.51279	1.82799e-05	4.21079e-05
PFLU1050	PFLU1050	putative_DNA-binding_protein		13	1074.06	2696.92	2.51095	6.04049e-62	2.70907e-60
PFLU3950	PFLU3950	conserved_hypothetical_protein		10	34.3226	86.1676	2.51052	3.49628e-05	7.8342e-05
PFLU0957	PFLU0957	putative_exported_protein		3	51.3105	128.776	2.50975	7.23238e-08	2.11854e-07
PFLU0835	PFLU0835	putative_ATPase		13	196.207	491.687	2.50596	1.1615e-25	1.17741e-24
PFLU4820	PFLU4820	putative_LysR-family_transcriptional_regulator		9	110.886	277.771	2.50502	1.62158e-11	6.65725e-11
PFLU1951	PFLU1951	putative_fumarylacetoacetate_hydrolase_family		13	25.0449	62.4373	2.49302	0.000506877	0.000972678
PFLU2250	PFLU2250	hypothetical_protein		8	675.897	1684.5	2.49224	1.38157e-44	3.24559e-43
PFLU2770	PFLU2770	putative_TetR_family_transcriptional_regulator		9	100.018	249.156	2.49112	7.79007e-10	2.74834e-09
PFLU0134	PFLU0134	putative_membrane_protein		0	247.898	617.113	2.48938	5.55131e-23	4.8687e-22
PFLU0512	orn	oligoribonuclease	3.1.-.-	5	240.01	597.068	2.48768	1.36825e-25	1.3799e-24
PFLU4954	PFLU4954	putative_two-component_system,_response		9	65.25	162.059	2.48366	2.16452e-07	6.03863e-07
PFLU3566	PFLU3566	ferrichrome_receptor_protein		3	51.1891	127.068	2.48232	0.000136795	0.00028207
PFLU4093	PFLU4093	putative_ferric_siderophore_receptor		0	649.034	1610.81	2.48185	1.6276e-46	4.1893e-45
PFLU0139	PFLU0139	putative_exported_protein		3	25.5656	63.3996	2.47988	0.00231129	0.00403981
PFLU5931	PFLU5931	putative_HemY_domain_protein		13	992.603	2460.66	2.47899	9.5636e-19	6.56043e-18
PFLU4987	PFLU4987	chaperone_Hsp60,_peptide-dependent_ATPase,_heat		0	2874.85	7121.92	2.47732	1.20088e-90	1.09372e-88
PFLU4680	PFLU4680	putative_NADP-dependent_alcohol_dehydrogenase		13	80.4156	199.125	2.47619	3.20218e-07	8.81717e-07
PFLU1859	PFLU1859	putative_dipeptidase		2	161.248	398.863	2.4736	2.70969e-16	1.57422e-15
PFLU5057	PFLU5057	1-hydroxy-2-methyl-2-(E)-butenyl_4-diphosphate		7	654.143	1618.06	2.47356	1.39909e-30	1.85293e-29
PFLU5367	PFLU5367	conserved_hypothetical_protein		10	571.945	1414.63	2.47337	6.19867e-41	1.32957e-39
PFLU1847	PFLU1847	putative_lipoprotein		3	305.156	754.374	2.47209	1.59858e-30	2.1124e-29
PFLU1403	PFLU1403	conserved_hypothetical_protein		10	78.9925	195.072	2.4695	2.07915e-09	7.06577e-09
PFLU3590	PFLU3590	conserved_hypothetical_protein		10	152.624	375.51	2.46036	5.61139e-15	2.99544e-14
PFLU1842	PFLU1842	putative_phosphohistidine_phosphatase		2	32.2115	79.2515	2.46035	1.0108e-05	2.39166e-05
PFLU3066	PFLU3066	putative_aminotransferase		13	68.1015	167.537	2.46011	4.5706e-07	1.23778e-06
PFLU2359	PFLU2359	putative_membrane_protein		3	205.953	506.631	2.45993	1.48352e-21	1.19815e-20
PFLU5183	PFLU5183	putative_putative_polysaccharide_synthesis		3	132.588	325.426	2.45441	5.13234e-13	2.34803e-12
PFLU1474	perM	putative_permease_protein		3	239.744	588.241	2.45362	1.848e-21	1.4804e-20
PFLU0706	ddlA	D-alanine--D-alanine_ligase_A	6.3.2.4	3	200.47	491.472	2.4516	3.63729e-18	2.38458e-17
PFLU4627	PFLU4627	putative_alanyl-tRNA_synthetase		2	425.516	1043.13	2.45145	8.50993e-34	1.30854e-32
PFLU2364	PFLU2364	putative_xenobiotic_reductase		0	28.3591	69.4508	2.44897	0.00077624	0.0014556
PFLU5684	betI	HTH-type_transcriptional_regulator_TetR-family		9	258.935	633.128	2.44513	2.86294e-15	1.55827e-14
PFLU5363	PFLU5363	putative_ECF-family_sigma_factor		9	460.88	1125.37	2.44178	6.78692e-37	1.24008e-35
PFLU2200	PFLU2200	putative_dehydrogenase		13	29.4004	71.7412	2.44014	0.00318992	0.00546421
PFLU2765	PFLU2765	putative_sensor_kinase/response_regulator_fusion		9	659.897	1609.12	2.43845	1.57338e-39	3.21187e-38
PFLU2409	PFLU2409	putative_exported_protein		3	37.3185	90.7384	2.43146	0.000438168	0.000847974
PFLU4287	PFLU4287	probable_transport-related_membrane_protein		0	18.237	44.3051	2.4294	0.000370435	0.000723516
PFLU5841	potI	putrescine_ABC_transport_system,_permease		3	545.581	1324.32	2.42736	7.56095e-36	1.29742e-34
PFLU5301	PFLU5301	putative_flavin-binding_monooxygenase-like		13	1116.98	2709.35	2.42562	7.20323e-58	2.6652e-56
PFLU2726	PFLU2726	putative_exported_protein		3	79.814	193.559	2.42513	3.98632e-10	1.44957e-09
PFLU2974	PFLU2974	conserved_hypothetical_protein		10	27.7346	67.214	2.42348	0.00146429	0.00262764
PFLU5796	PFLU5796	putative_ABC_transport_system,_membrane_protein		3	269.762	653.605	2.42289	1.78463e-20	1.34074e-19
PFLU5234	PFLU5234	putative_tRNA_synthetase		2	177.073	428.203	2.41823	4.57242e-10	1.65154e-09
PFLU5748	PFLU5748	putative_sensor_kinase/response_regulatory		9	119.62	288.544	2.41217	5.91378e-12	2.48648e-11
PFLU5344	PFLU5344	conserved_hypothetical_protein		10	57.4183	138.307	2.40877	5.67802e-06	1.37882e-05
PFLU4491	PFLU4491	putative_cob(I)yrinic_acid_a,c-diamide	2.5.1.17	7	66.0714	159.098	2.40797	8.70413e-06	2.07025e-05
PFLU5989	PFLU5989	putative_exodeoxyribonuclease_III		2	492.657	1185.15	2.40562	6.86249e-33	1.0106e-31
PFLU4922	cspC	cold_shock_protein_cspc		0	748.417	1796.51	2.40041	2.06087e-46	5.19163e-45
PFLU5442	PFLU5442	putative_transport-related_membrane_protein		0	375.275	900.729	2.40018	1.87888e-32	2.661e-31
PFLU6046	PFLU6046	putative_phosphate_ABC_transport_system,		3	35.2654	84.5138	2.39651	3.13526e-05	7.05196e-05
PFLU6062	potF	putrescine/polyamine-binding_periplasmic_protein		3	258.016	617.773	2.39432	5.30412e-28	6.06185e-27
PFLU1361	pcaR	pca_regulon_regulatory_protein		9	183.661	438.791	2.38914	1.04999e-22	9.04798e-22
PFLU0678	PFLU0678	putative_paraquat-inducible_protein		0	669.326	1596.37	2.38504	5.32749e-47	1.41429e-45
PFLU5184	PFLU5184	LysR-family_regulatory_protein		9	183.621	437.916	2.3849	6.86972e-15	3.62144e-14
PFLU0951	ftsA	cell_division_protein		0	84.6727	201.696	2.38207	7.73036e-10	2.7289e-09
PFLU1617	PFLU1617	putative_exported_protein		3	129.794	309.162	2.38194	1.02277e-12	4.58695e-12
PFLU1791	PFLU1791	conserved_hypothetical_protein		10	99.1274	236.081	2.38159	6.35845e-12	2.66586e-11
PFLU5601	pqqD	coenzyme_PQQ_synthesis_protein_D		7	54.3469	129.241	2.37807	6.91196e-08	2.02669e-07
PFLU0946	ftsW	cell_division_protein		0	116.017	275.836	2.37755	1.70735e-10	6.43789e-10
PFLU5658	PFLU5658	putative_hydrolase		13	240.68	572.117	2.37708	1.8902e-22	1.59857e-21
PFLU4360	PFLU4360	putative_uricase		6	424.962	1008.61	2.37341	1.45319e-28	1.73097e-27
PFLU0032	dgoD	galactonate_dehydratase	4.2.1.6	6	101.117	239.895	2.37245	6.25419e-15	3.31467e-14
PFLU4610	PFLU4610	putative_protein_kinase		13	22.1933	52.6366	2.37173	0.00525173	0.00872097
PFLU6055	purE	phosphoribosylaminoimidazole_carboxylase	4.1.1.21	7	76.8181	181.91	2.36806	4.34642e-07	1.1814e-06
PFLU1707	PFLU1707	putative_2-dehydropantoate_2-reductase		7	126.324	298.95	2.36654	1.3056e-11	5.38244e-11
PFLU2994	PFLU2994	putative_EAL_domain_signalling_protein		9	250.259	591.848	2.36495	3.26131e-20	2.41639e-19
PFLU0397	PFLU0397	conserved_hypothetical_protein		10	26.5489	62.7294	2.36279	0.00189804	0.00335615
PFLU0322	PFLU0322	conserved_hypothetical_protein		10	67.5174	159.519	2.36263	1.31779e-07	3.75063e-07
PFLU1605	PFLU1605	putative_two-component_system,_sensor_kinase		0	1152.02	2721.65	2.36251	3.47262e-54	1.1358e-52
PFLU0077	thrB	homoserine_kinase	2.7.1.39	7	196.45	464.003	2.36194	3.53785e-21	2.77405e-20
PFLU3149	PFLU3149	putative_GerE_familyregulatory_protein		9	51.1891	120.866	2.36116	4.16562e-05	9.23959e-05
PFLU5375	PFLU5375	putative_acetyltransferase		13	101.082	238.566	2.36012	0.000145533	0.00029884
PFLU0314	PFLU0314	putative_amino_acid_ABC_transport_system,		3	209.32	493.892	2.35951	3.67899e-19	2.599e-18
PFLU5381	PFLU5381	putative_acyl_carrier_protein		7	56.7128	133.79	2.35908	1.16877e-07	3.34903e-07
PFLU4012	PFLU4012	putative_ABC_transport_system,_ATP-binding		3	19.4402	45.8503	2.35853	0.000841246	0.00156708
PFLU3600	PFLU3600	putative_excinuclease_ABC_subunit_A2		2	77.622	182.86	2.35577	2.73185e-09	9.22563e-09
PFLU5563	rpe	ribulose-phosphate_3-epimerase	5.1.3.1	6	398.03	937.462	2.35526	4.908e-23	4.32371e-22
PFLU1312	PFLU1312	putative_ATP-dependent_DNA_ligase		2	378.693	891.09	2.35306	1.32891e-29	1.66677e-28
PFLU4642	PFLU4642	phosphoadenosine_phosphosulfate_reductase		7	563.316	1325.13	2.35237	6.8878e-33	1.01181e-31
PFLU5945	lysA	diaminopimelate_decarboxylase	4.1.1.20	7	492.525	1153.53	2.34207	9.84954e-35	1.5802e-33
PFLU1807	PFLU1807	hypothetical_protein		8	57.077	133.65	2.34158	0.000760054	0.00142706
PFLU1757	PFLU1757	conserved_hypothetical_protein		10	309.488	724.256	2.34017	8.65404e-21	6.61911e-20
PFLU5076	PFLU5076	putative_membrane_protein		3	166.263	388.802	2.33847	1.90457e-14	9.66156e-14
PFLU2445	cobF	precorrin-6A_synthase	2.1.1.152	7	71.5897	167.17	2.33512	4.92693e-05	0.000108183
PFLU5752	pilG	type_IV_pilus_response_regulator/twitching		0	439.878	1026.61	2.33385	1.79499e-36	3.18154e-35
PFLU4638	PFLU4638	putative_membrane_protein		3	238.222	555.908	2.33357	6.03918e-25	5.90942e-24
PFLU5990	PFLU5990	putative_membrane_protein		0	150.16	350.02	2.33098	6.68988e-11	2.62453e-10
PFLU4564	PFLU4564	putative_membrane_protein		3	248.657	577.541	2.32264	1.34403e-21	1.08846e-20
PFLU0746	PFLU0746	conserved_hypothetical_protein		10	116.034	268.607	2.31489	3.30624e-11	1.33059e-10
PFLU5650	soxD	sarcosine_oxidase_delta_subunit	1.5.3.1	7	236.354	546.799	2.31347	2.86384e-15	1.55827e-14
PFLU5347	PFLU5347	putative_membrane_protein		3	30.9449	71.212	2.30125	0.000640693	0.00121373
PFLU2800	PFLU2800	conserved_hypothetical_protein		10	47.4351	109.098	2.29994	8.65707e-06	2.06071e-05
PFLU4424	PFLU4424	flagellar_biosynthetic_protein_FliQ		0	23.1537	53.2521	2.29994	6.66179e-05	0.000143724
PFLU5897	PFLU5897	putative_iron-sulfur_binding_oxidoreductase		13	197.555	454.331	2.29977	1.0206e-11	4.23998e-11
PFLU5666	PFLU5666	putative_dipeptidase		13	2469.55	5657.82	2.29103	2.05583e-63	9.73642e-62
PFLU3207	PFLU3207	conserved_hypothetical_protein		10	63.2603	144.92	2.29086	8.83076e-08	2.56391e-07
PFLU4399	PFLU4399	conserved_hypothetical_protein		10	84.1236	192.499	2.28829	1.46969e-07	4.16494e-07
PFLU3734	PFLU3734	putative_membrane_transport_protein		0	52.9468	121.039	2.28605	0.00116092	0.00211923
PFLU3371	PFLU3371	conserved_hypothetical_protein		10	97.0218	221.558	2.28359	1.64007e-08	5.1209e-08
PFLU4685	PFLU4685	putative_dehydrogenase		13	222.918	508.76	2.28228	7.01984e-22	5.73206e-21
PFLU2530	PFLU2530	putative_LuxR-family_regulatory_protein		9	199.995	456.223	2.28117	5.23141e-11	2.0688e-10
PFLU2142	PFLU2142	putative_lipoprotein		3	98.0685	223.61	2.28014	5.62925e-10	2.01848e-09
PFLU2666	PFLU2666	putative_cobalamin_biosynthesis_protein		7	57.9444	132.104	2.27984	5.05862e-05	0.000110833
PFLU3295	PFLU3295	GntR-family_transcriptional_regulator		9	194.888	444.044	2.27846	2.37802e-14	1.1971e-13
PFLU0745	PFLU0745	putative_cyclopropane-fatty-acyl-phospholipid		7	353.233	804.406	2.27727	4.91302e-24	4.5948e-23
PFLU3019	PFLU3019	putative_chemotaxis_response_regulator		0	156.771	356.407	2.27342	1.88554e-13	8.87312e-13
PFLU2997	PFLU2997	putative_4-hydroxyphenylpyruvate_dioxygenase		6	1247.47	2828.31	2.26723	1.96738e-44	4.56741e-43
PFLU3836A	PFLU3836A	hypothetical_protein		8	1844.02	4180.36	2.26699	1.33893e-57	4.89289e-56
PFLU1418	PFLU1418	putative_transport-related_membrane_protein		0	36.8329	83.4665	2.26609	0.000782646	0.00146622
PFLU0348	glnA	glutamine_synthetase	6.3.1.2	7	2434.58	5516.09	2.26573	2.74755e-73	1.71216e-71
PFLU2511	insC	putative_transposase		12	113.575	257.302	2.26547	0.000101623	0.000212959
PFLU2210	PFLU2210	putative_monooxygenase		13	72.1563	163.421	2.26482	1.16714e-06	3.05458e-06
PFLU1055	pepA	cytosol_aminopeptidase	3.4.11.1	5	678.499	1536.16	2.26405	6.01144e-35	9.72343e-34
PFLU1891	PFLU1891	putative_cytochrome_C_oxidase_(monoheme_and		1	886.824	2006.7	2.2628	8.91123e-44	2.01353e-42
PFLU6045	pstB	phosphate_ABC_transport_system,_ATP-binding	3.6.3.27	3	91.6774	207.132	2.25935	1.30986e-07	3.73164e-07
PFLU3127	PFLU3127	putative_two-component_system,_sensor_kinase		9	28.9782	65.4092	2.25718	0.00582784	0.00960614
PFLU5908	PFLU5908	putative_outer_membrane_usher_protein		3	50.6914	114.382	2.25645	1.73104e-05	4.00246e-05
PFLU1095	PFLU1095	putative_exported_fimbrial_protein		3	13.1355	29.5979	2.25327	0.00241643	0.0042062
PFLU4750	PFLU4750	6,7-dimethyl-8-ribityllumazine_synthase	2.5.1.9	7	325.926	733.678	2.25106	1.47196e-19	1.0601e-18
PFLU1024	PFLU1024	putative_regulatory_protein		9	29.7067	66.8683	2.25095	0.000162081	0.000331555
PFLU5110	PFLU5110	putative_two-component_system,_sensor_kinase		9	114.657	258.017	2.25033	1.3734e-08	4.33861e-08
PFLU1665	PFLU1665	putative_transferase		13	566.305	1273.4	2.24861	3.95562e-36	6.90775e-35
PFLU3593	PFLU3593	putative_GFO/IDH/MocA-family_oxidoreductase		13	29.302	65.8736	2.24809	0.00424658	0.00713994
PFLU1375	PFLU1375	putative_porin_precursor-like_membrane_protein		3	27.4338	61.5836	2.24481	0.00127275	0.00230771
PFLU2943	PFLU2943	putative_branched-chain_amino_acid_ABC		3	37.8567	84.9569	2.24417	0.000279986	0.0005564
PFLU4358	PFLU4358	putative_purine_catabolism-related_protein		6	32.0321	71.8498	2.24305	0.000702506	0.00132363
PFLU5266	carA	carbamoyl-phosphate_synthase_small_chain	6.3.5.5	7	1421.79	3187.05	2.24157	3.53404e-55	1.19552e-53
PFLU1057	PFLU1057	putative_ABC_transport_system,_membrane_protein		3	274.57	614.67	2.23867	9.93389e-18	6.35082e-17
PFLU5438	PFLU5438	putative_decarboxylase		13	178.271	399.058	2.23849	3.19457e-13	1.48212e-12
PFLU3228	PFLU3228	putative_membrane_transport_protein_ATP-binding		3	58.6445	131.262	2.23826	1.83276e-05	4.22012e-05
PFLU0008	PFLU0008	putative_phospholipid_biosynthesis-related		7	254.245	569.028	2.23811	4.85557e-11	1.92919e-10
PFLU0853	PFLU0853	conserved_hypothetical_protein		10	76.5523	171.254	2.23709	1.81746e-05	4.18814e-05
PFLU4979	PFLU4979	integral_membrane_component_of_membrane_efflux		3	224.005	500.992	2.23652	5.739e-15	3.0553e-14
PFLU2588	PFLU2588	conserved_hypothetical_protein		10	715.872	1598.01	2.23225	7.58449e-33	1.11139e-31
PFLU2390	PFLU2390	putative_desaturase		0	205.763	459.161	2.23151	4.65886e-16	2.66736e-15
PFLU3036	PFLU3036	putative_nucleotide-sugar_dehydrogenase		3	87.883	196.011	2.23036	5.30385e-06	1.2916e-05
PFLU2307	PFLU2307	putative_hydroxyacid_dehydrogenase		7	44.4622	99.0923	2.22869	0.000144532	0.000296991
PFLU4663	PFLU4663	putative_cytochrome_C-related_protein		1	64.7873	144.326	2.22769	3.46602e-07	9.49947e-07
PFLU5495	PFLU5495	hypothetical_protein		8	212.917	474.02	2.22631	1.81624e-16	1.06338e-15
PFLU2577	PFLU2577	conserved_hypothetical_protein		10	18.6768	41.5604	2.22525	0.000539204	0.00103004
PFLU2005	PFLU2005	putative_transposase_(pseudogene)		11	183.795	408.751	2.22396	5.39455e-14	2.63496e-13
PFLU2788	PFLU2788	heme_uptake_transmembrane_sensor		9	386.577	858.186	2.21996	5.36591e-26	5.53418e-25
PFLU3341	PFLU3341	hypothetical_protein		8	303.958	674.496	2.21904	3.50991e-23	3.12932e-22
PFLU4948	PFLU4948	putative_lipoprotein		3	569.66	1263.1	2.21729	3.36e-20	2.4833e-19
PFLU0975	PFLU0975	putative_short-chain_dehydrogenase		13	65.6897	145.427	2.21385	2.98138e-08	9.08378e-08
PFLU5260	hflB	cell_division_protein	3.4.24.-	0	20015.4	44281	2.21235	4.05498e-87	3.42935e-85
PFLU4960	PFLU4960	putative_AraC-family_transcriptional_regulator		9	75.3316	166.403	2.20894	8.01603e-07	2.13472e-06
PFLU5209	PFLU5209	putative_putative_lipoprotein		3	70.9531	156.482	2.20543	6.21591e-06	1.50258e-05
PFLU1582	PFLU1582	conserved_hypothetical_protein		10	439.137	968.334	2.20508	1.51753e-24	1.45368e-23
PFLU1178	PFLU1178	putative_phage_tail-related_protein		12	164.412	362.349	2.20391	4.58232e-11	1.82676e-10
PFLU3060	PFLU3060	putative_exported_family_S43_non-peptidase		3	36.9313	81.1537	2.19742	0.00224738	0.00393624
PFLU1368	kgtP	alpha-ketoglutarate_permease		3	480.66	1055.94	2.19685	1.78549e-18	1.19978e-17
PFLU3759	PFLU3759	conserved_hypothetical_protein		10	389.209	853.917	2.19398	7.08951e-25	6.90295e-24
PFLU4503	PFLU4503	conserved_hypothetical_protein		10	294.374	645.545	2.19294	1.33609e-09	4.61474e-09
PFLU0543	PFLU0543	conserved_hypothetical_protein		10	55.2722	121.201	2.1928	3.89152e-08	1.17002e-07
PFLU5211	PFLU5211	putative_putative_membrane_protein		3	74.5681	163.474	2.19228	1.10445e-07	3.17705e-07
PFLU2750	PFLU2750	multidrug_efflux_system_transmembrane_protein		0	74.007	161.94	2.18818	3.67665e-06	9.11464e-06
PFLU1317A	PFLU1317A	conserved_hypothetical_protein		10	328.28	717.806	2.18657	6.1071e-21	4.71984e-20
PFLU1082	PFLU1082	conserved_hypothetical_protein		10	58.4826	127.803	2.18532	7.91563e-05	0.000168806
PFLU1941	PFLU1941	putative_GntR-family_regulatory_protein		9	293.118	640.455	2.18497	3.75979e-20	2.77185e-19
PFLU5639	PFLU5639	putative_membrane_protein		3	27.2139	59.358	2.18117	0.0032513	0.00555649
PFLU0537	dnaB	replicative_DNA_helicase	3.6.1.-	0	283.524	618.291	2.18074	3.46031e-21	2.71685e-20
PFLU6126	PFLU6126	putative_chromosome_partitioning_protein_ParB		0	72.0174	157.034	2.1805	2.90373e-07	8.029e-07
PFLU3513	PFLU3513	exonuclease		5	93.5402	203.943	2.18027	6.77821e-08	1.99043e-07
PFLU1001	PFLU1001	putative_amino_acid_ABC_transport_system,		0	222.738	485.593	2.1801	2.04422e-14	1.03522e-13
PFLU4832	PFLU4832	conserved_hypothetical_protein		10	383.756	836.187	2.17896	2.30149e-22	1.94086e-21
PFLU1602	PFLU1602	putative_transport-related,_membrane_protein		0	40.5059	88.0586	2.17397	0.00141088	0.00253564
PFLU0826	dppA3	dipeptide_ABC_transport_system,		3	9303.36	20216.7	2.17305	1.06649e-77	7.69957e-76
PFLU3351	PFLU3351	putative_methyl-accepting_chemotaxis_protein		0	403.115	875.81	2.17261	7.82393e-17	4.71187e-16
PFLU2252	PFLU2252	putative_membrane_protein		0	221.72	481.519	2.17174	2.26026e-15	1.24472e-14
PFLU4988	PFLU4988	10_kDa_chaperonin		0	500.431	1086.54	2.17121	5.76331e-14	2.80813e-13
PFLU1421	fosA	glutathione_transferase	2.5.1.18	0	17.0109	36.7512	2.16045	0.00528965	0.00877654
PFLU1247	PFLU1247	hypothetical_protein		8	77.3103	166.5	2.15366	1.17433e-06	3.07204e-06
PFLU1454	PFLU1454	conserved_hypothetical_protein		10	374.657	806.404	2.15238	5.54068e-24	5.15736e-23
PFLU2467	PFLU2467	putative_AraC-family_regulatory_protein		9	93.7305	201.728	2.15222	3.54792e-06	8.82136e-06
PFLU5415	PFLU5415	putative_muramoyltetrapeptide_carboxypeptidase		3	491.53	1055.28	2.14693	1.45526e-20	1.09747e-19
PFLU2751	PFLU2751	multidrug_efflux_system_transmembrane_protein		0	53.0978	113.756	2.14239	6.76996e-05	0.000145845
PFLU6131	fecR	putative_iron_transport-related_protein		3	621.683	1331.5	2.14177	1.0556e-32	1.52791e-31
PFLU5803	folA	dihydrofolate_reductase	1.5.1.3	7	40.3265	86.3298	2.14077	0.000284536	0.000564495
PFLU0566	PFLU0566	putative_membrane_protein		0	30546	65302.8	2.13785	1.14566e-17	7.29279e-17
PFLU5649	soxA	sarcosine_oxidase_alpha_subunit	1.5.3.1	7	1705.66	3637.8	2.13278	1.46074e-46	3.77624e-45
PFLU1305	PFLU1305	conserved_hypothetical_protein		10	406.186	865.32	2.13035	1.27446e-14	6.57784e-14
PFLU4656	PFLU4656	conserved_hypothetical_protein		10	136.14	289.949	2.12979	7.54117e-11	2.93709e-10
PFLU3309	PFLU3309	putative_putrescine-binding_periplasmic_protein		3	48.6208	103.49	2.12851	0.000642826	0.00121728
PFLU3227	PFLU3227	putative_transport-related_protein		3	115.802	246.13	2.12543	1.26716e-09	4.38945e-09
PFLU0877	PFLU0877	putative_transport-related_membrane_protein		3	2766.67	5868	2.12096	1.01156e-58	3.88858e-57
PFLU1109	PFLU1109	putative_plasmid_maintenance_system_killer		12	1017.56	2158.17	2.12094	1.84863e-37	3.40931e-36
PFLU0925	PFLU0925	putative_LuxR-family_regulatory_protein		9	334.446	708.802	2.11933	7.91599e-23	6.88145e-22
PFLU2620	PFLU2620	ABC-transporter_ATP-binding_protein		3	171.33	362.523	2.11594	4.22355e-10	1.53395e-09
PFLU4261	PFLU4261	glucarate_dehydratase	4.2.1.40	6	141.924	300.224	2.11539	1.81946e-08	5.66012e-08
PFLU0244	PFLU0244	putative_ABC_transport_system,_ATP-binding		3	30.9679	65.4417	2.11321	0.00213605	0.00375681
PFLU4882	PFLU4882	conserved_hypothetical_protein		10	197.062	416.434	2.11321	3.10258e-11	1.25032e-10
PFLU3903	PFLU3903	putative_exported_protein		3	168.935	356.73	2.11164	1.75362e-10	6.60396e-10
PFLU0979	algA	alginate_biosynthesis_protein	2.7.7.22	3	242.434	511.19	2.10858	1.12352e-15	6.29854e-15
PFLU1325	PFLU1325	putative_exported_protein		3	606.493	1278	2.1072	5.79565e-25	5.69938e-24
PFLU5387	PFLU5387	putative_membrane_protein		3	93.5457	196.887	2.10471	2.00393e-07	5.60912e-07
PFLU5213	PFLU5213	exodeoxyribonuclease_V_beta_chain		5	67.384	141.635	2.10191	1.71389e-06	4.40756e-06
PFLU4597	PFLU4597	putative_transport_related_membrane_protein		3	84.8871	178.42	2.10185	2.66143e-07	7.37624e-07
PFLU3373	PFLU3373	putative_glycosyl_transferase		13	86.6744	182.158	2.10164	7.09571e-07	1.89646e-06
PFLU0395	phaB	poly(3-hydroxyalkanoate)_depolymerase	3.1.1.-	7	40.9106	85.908	2.0999	0.000141386	0.000290929
PFLU4295	PFLU4295	putative_putative_heat_shock_protein_A		0	2095.62	4399.98	2.0996	3.63711e-52	1.10988e-50
PFLU3895	PFLU3895	conserved_hypothetical_protein		10	305.844	641.73	2.09823	8.18981e-19	5.6442e-18
PFLU1737	PFLU1737	conserved_hypothetical_protein		10	424.313	889.395	2.09608	6.82816e-22	5.58324e-21
PFLU1151	bfd	bacterioferritin-associated_ferredoxin		0	196.01	410.802	2.09582	5.78859e-17	3.52194e-16
PFLU5838	PFLU5838	putative_penicillin_amidase		5	43.8201	91.7544	2.09389	0.000181714	0.000369038
PFLU3800	PFLU3800	outer-membrane_lipoprotein_carrier_protein		3	146.944	307.465	2.09239	3.06299e-10	1.1326e-09
PFLU3092	PFLU3092	putative_methyl-accepting_chemotaxis_protein		0	34.363	71.8822	2.09185	0.00152057	0.00272368
PFLU5812	PFLU5812	putative_LysR-family_regulatory_protein		9	156.788	327.759	2.09045	5.86002e-09	1.91137e-08
PFLU0231	PFLU0231	conserved_hypothetical_protein		10	102.51	214.186	2.08941	7.22123e-05	0.000154834
PFLU1967	PFLU1967	conserved_hypothetical_protein_(pseudogene)		11	53.1787	111.011	2.08751	0.000654259	0.00123824
PFLU2498	PFLU2498	putative_methyl-accepting_chemotaxis_protein		0	177.449	370.259	2.08656	2.61971e-12	1.13617e-11
PFLU4315	PFLU4315	putative_membrane_protein		0	82.6601	172.249	2.08382	7.41388e-06	1.77909e-05
PFLU5304	PFLU5304	putative_ParB-like_protein		12	3290.27	6855.59	2.0836	3.31675e-60	1.36355e-58
PFLU3748	PFLU3748	putative_regulator_of_iron_dicitrate_transport		9	638.266	1329.25	2.08259	9.19278e-26	9.38297e-25
PFLU4884	PFLU4884	putative_two-component_system,_response		9	124.056	258.308	2.08218	3.00549e-09	1.01036e-08
PFLU5814	PFLU5814	putative_MerR-family_regulatory_protein		9	38.7011	80.5159	2.08046	1.84155e-05	4.23543e-05
PFLU3890	PFLU3890	putative_biotin-dependent_carboxyl_transferase		7	80.3576	167.073	2.07912	2.6856e-05	6.07054e-05
PFLU4443	PFLU4443	putative_two-component_system,_response		9	1183.75	2454.91	2.07383	1.79267e-42	3.94521e-41
PFLU3363	PFLU3363	putative_2-hydroxyacid_dehydrogenase		13	128.169	265.591	2.07219	9.75676e-09	3.11879e-08
PFLU5155	PFLU5155	putative_MerR-family_transcriptional_regulator		9	484.745	1002.78	2.06868	2.15725e-26	2.31357e-25
PFLU5441	PFLU5441	putative_aldehyde_dehydrigenase		13	14099	29160.7	2.06828	1.76031e-71	1.0421e-69
PFLU5965	PFLU5965	putative_DNA-binding_protein		9	666.776	1378.1	2.06681	3.38144e-29	4.15314e-28
PFLU3735	PFLU3735	hypothetical_protein		8	44.5836	92.1326	2.06651	0.002725	0.00469636
PFLU2067	polB	DNA_polymerase_II	2.7.7.7	2	147.349	304.019	2.06326	3.27546e-12	1.41126e-11
PFLU5000	PFLU5000	conserved_hypothetical_protein		10	151.404	312.338	2.06295	7.16878e-11	2.80497e-10
PFLU5768	PFLU5768	conserved_hypothetical_protein		10	175.986	362.987	2.06259	7.46321e-11	2.91439e-10
PFLU5031	PFLU5031	putative_proteic_killer_suppression_protein		12	361.77	745.858	2.06169	4.81078e-19	3.36641e-18
PFLU3840	PFLU3840	putative_membrane_protein		0	316.047	651.391	2.06106	1.27254e-14	6.57368e-14
PFLU5880	pepP	Xaa-Pro_aminopeptidase	3.4.11.9	5	230.373	474.69	2.06052	7.20506e-13	3.261e-12
PFLU0001	dnaA	chromosomal_replication_initiator_protein_DnaA		2	1282.24	2641.82	2.06031	3.0783e-28	3.58026e-27
PFLU4209	PFLU4209	aromatic-amino-acid_aminotransferase	2.6.1.57	7	415.18	851.985	2.05209	7.02375e-21	5.4071e-20
PFLU5321	PFLU5321	putative_ATP-dependent_protease		13	615.575	1263.01	2.05176	5.08778e-26	5.26567e-25
PFLU3906	PFLU3906	putative_exported_protein		3	1165.01	2389.41	2.05098	1.81479e-37	3.35737e-36
PFLU4900	cspA3	major_cold_shock_protein		0	5312.36	10885.3	2.04906	7.3575e-60	2.98331e-58
PFLU1505	PFLU1505	conserved_hypothetical_protein		10	857.785	1757.63	2.04903	3.75161e-26	3.93786e-25
PFLU4783	PFLU4783	putative_MCP-type_signal_transduction_protein		0	798.465	1634.37	2.04689	6.35507e-22	5.2036e-21
PFLU2357	PFLU2357	putatove_DeoR-family_regulatory_protein		9	241.686	494.269	2.04508	3.65077e-17	2.24663e-16
PFLU2303	PFLU2303	putative_porin_precursor		3	71.7975	146.519	2.04073	0.000212324	0.000427972
PFLU2778	PFLU2778	putative_NADH_pyrophosphatase	3.6.1.-	7	159.987	326.204	2.03894	1.19995e-10	4.58006e-10
PFLU0074	znuC	high-affinity_zinc_ABC_transport_system,		3	82.5441	168.251	2.03832	1.08058e-07	3.11442e-07
PFLU5062	PFLU5062	conserved_hypothetical_protein		10	175.824	358.189	2.0372	4.87013e-14	2.38866e-13
PFLU5359	PFLU5359	putative_heme-binding_protein		3	13576.4	27652.7	2.03682	5.4084e-61	2.28698e-59
PFLU0154	PFLU0154	putative_signal_peptidase		3	30.1639	61.4325	2.03662	0.00352988	0.00600658
PFLU5950	PFLU5950	conserved_hypothetical_protein		10	1492.45	3037.3	2.03511	3.9568e-38	7.50777e-37
PFLU4594	PFLU4594	conserved_hypothetical_protein		10	384.392	781.961	2.03428	1.36365e-20	1.03233e-19
PFLU0944	mraY	phospho-N-acetylmuramoyl-pentapeptide-transferase	2.7.8.13	0	578.996	1177.68	2.034	1.5948e-23	1.45249e-22
PFLU5797	ilvD	dihydroxy-acid_dehydratase	4.2.1.9	7	897.136	1823.96	2.03309	5.11114e-36	8.8733e-35
PFLU1441	ung	uracil-DNA_glycosylase	3.2.2.-	2	49.2224	99.8588	2.02873	0.0001025	0.000214569
PFLU5894	PFLU5894	putative_cation_transport-related_protein		3	543.98	1103.22	2.02805	1.17733e-23	1.08395e-22
PFLU1121	PFLU1121	putative_isomerase		13	683.19	1383.65	2.02528	1.74489e-25	1.75378e-24
PFLU4624	PFLU4624	putative_sulfurylase		13	2756.94	5570.95	2.0207	3.10418e-52	9.52162e-51
PFLU1110	PFLU1110	putative_DNA-binding_protein		9	1400.27	2825.42	2.01777	1.15314e-33	1.76854e-32
PFLU0721	rscC	putative_type_III_secretion_protein		3	161.248	325.145	2.01643	2.43273e-10	9.07035e-10
PFLU1281	fabZ	(3R)-hydroxymyristoyl-[acyl_carrier_protein]	4.2.1.-	7	375.901	757.896	2.01621	8.19944e-18	5.27043e-17
PFLU4765	PFLU4765	putative_histidine-binding_periplasmic_protein		3	1165.25	2347.91	2.01494	6.21808e-38	1.1686e-36
PFLU4582	PFLU4582	putative_LysR-family_transcriptional_regulator		9	372.638	750.771	2.01475	6.83308e-07	1.82875e-06
PFLU0633	PFLU0633	putative_methyltransferase		13	986.246	1985.62	2.01331	3.98417e-14	1.96062e-13
PFLU6070	oadA	oxaloacetate_decarboxylase_alpha_chain	4.1.1.3	7	544.68	1096.39	2.0129	1.17568e-18	8.01846e-18
PFLU1652	PFLU1652	putative_membrane_protein		3	526.881	1060.03	2.0119	3.90628e-28	4.51664e-27
PFLU5101	PFLU5101	putative_membrane_protein		3	29.2211	58.7203	2.00952	0.00250515	0.00434402
PFLU5378	rhlE2	putative_ATP-dependent_RNA_helicase	3.6.1.-	2	114.172	229.402	2.00927	7.04354e-09	2.28231e-08
PFLU5187	PFLU5187	putative_amino_acid_transport,_membrane_protein		3	81.7861	164.317	2.00911	0.000134385	0.000277295
PFLU2112	PFLU2112	conserved_hypothetical_protein		10	24.3799	48.9733	2.00876	0.000800717	0.00149534
PFLU5082A	PFLU5082A	hypothetical_membrane_protein		3	112.887	226.603	2.00734	2.56046e-06	6.47497e-06
PFLU2398	PFLU2398	putative_regulatory_protein		9	611.017	1226.26	2.00692	2.57552e-26	2.74722e-25
PFLU5472	ribE	riboflavin_synthase_alpha_chain	2.5.1.9	7	151.854	304.484	2.00511	4.16594e-06	1.02547e-05
PFLU5231	PFLU5231	probable_regulator_for_maltose_metabolism		9	44.5431	89.3017	2.00484	0.00158143	0.00282586
PFLU0500	PFLU0500	putative_exported_protein		3	124.109	248.778	2.00452	1.69541e-06	4.36573e-06
PFLU1163	fdxA	ferredoxin_I		1	23.1942	46.4445	2.00242	0.0023203	0.0040527
PFLU0671	PFLU0671	conserved_hypothetical_protein		10	34.421	68.7805	1.99821	0.00512827	0.00853749
PFLU4565	PFLU4565	putative_P-type_cation-transporting_ATPase		3	73.3244	146.498	1.99794	1.21353e-05	2.84857e-05
PFLU2129	PFLU2129	putative_membrane_protein		3	395.433	789.861	1.99746	8.40775e-19	5.78094e-18
PFLU1925	PFLU1925	hypothetical_protein		8	287.114	573.328	1.99686	1.33423e-14	6.86841e-14
PFLU4171	PFLU4171	response_regulatory_protein		9	136.18	271.773	1.99569	1.57814e-07	4.46373e-07
PFLU4167	PFLU4167	hypothetical_protein		8	34.2821	68.4135	1.99561	0.000287933	0.000570852
PFLU1031	PFLU1031	conserved_hypothetical_protein		10	955.903	1905	1.99288	7.62243e-33	1.11419e-31
PFLU1506	PFLU1506	putative_hydrolase		13	54.6247	108.742	1.99071	0.00132687	0.00239703
PFLU0119	PFLU0119	putative_amino_acid_activating_peptide_synthase		7	98.3005	195.536	1.98917	5.15601e-05	0.0001128
PFLU3771	PFLU3771	conserved_hypothetical_protein		10	70.4904	140.166	1.98844	3.74149e-05	8.34576e-05
PFLU1238	PFLU1238	conserved_hypothetical_protein		10	6569.92	13046.8	1.98584	8.17608e-33	1.19218e-31
PFLU4199	PFLU4199	hypothetical_protein		8	404.769	803.487	1.98505	1.2602e-16	7.49789e-16
PFLU4321	PFLU4321	putative_cyanophycin_synthetase		13	705.314	1400	1.98493	1.53136e-28	1.82041e-27
PFLU4502	PFLU4502	conserved_hypothetical_protein		10	55.8914	110.805	1.98251	0.00196445	0.00346943
PFLU3138	PFLU3138	conserved_hypothetical_protein		10	89.5489	177.446	1.98156	0.000131691	0.000272143
PFLU2675	PFLU2675	putative_phosphatase		13	100.174	198.497	1.98152	1.57927e-05	3.67215e-05
PFLU3248	PFLU3248	hypothetical_protein		8	262.221	519.578	1.98145	1.19557e-12	5.34171e-12
PFLU4858	PFLU4858	putative_signaling_protein		9	488.805	968.462	1.98129	2.27096e-14	1.14418e-13
PFLU1833	PFLU1833	conserved_hypothetical_protein		10	1156.41	2290.95	1.98108	8.86252e-08	2.57187e-07
PFLU6121	atpH	ATP_synthase_delta_chain	3.6.3.14	1	804.389	1593.31	1.98077	5.91798e-28	6.73739e-27
PFLU1459	PFLU1459	putative_exported_protein		3	271.458	537.558	1.98026	9.48202e-15	4.95442e-14
PFLU0786	PFLU0786	putative_membrane_protein		0	117.764	233	1.97854	5.5157e-08	1.63346e-07
PFLU4498	PFLU4498	conserved_hypothetical_protein		10	506.544	1001.69	1.9775	6.42694e-18	4.15366e-17
PFLU4920	PFLU4920	putative_ferritin_DPS-family_DNA_binding		13	3011.85	5949.1	1.97523	2.81189e-21	2.22545e-20
PFLU0615	PFLU0615	conserved_hypothetical_protein		10	222.565	439.558	1.97497	1.00845e-14	5.25532e-14
PFLU2170	PFLU2170	putative_membrane_protein		0	733.691	1448.61	1.97441	2.32125e-31	3.18836e-30
PFLU4561	PFLU4561	putative_cytochrome_c		1	345.47	682.059	1.97429	1.26176e-15	7.04018e-15
PFLU1738	PFLU1738	conserved_hypothetical_protein		10	143.901	282.816	1.96535	3.29144e-08	9.97203e-08
PFLU3226	PFLU3226	ABC_transporter_ATP-binding_protein		3	39.3027	77.2419	1.96531	0.00303966	0.0052174
PFLU2824A	PFLU2824A	hypothetical_protein		8	53.5605	105.111	1.96247	6.51947e-05	0.000141013
PFLU5826	PFLU5826	conserved_hypothetical_protein		10	122.148	239.517	1.96088	1.31877e-08	4.17047e-08
PFLU3738	PFLU3738	putative_membrane_protein		0	35.867	70.2184	1.95774	0.00369666	0.00626697
PFLU5647	purU	formyltetrahydrofolate_deformylase	3.5.1.10	7	494.554	967.577	1.95646	7.42722e-20	5.39498e-19
PFLU2164	PFLU2164	putative_regulatory_protein		9	28.498	55.6947	1.95433	0.00140665	0.00252881
PFLU5100	PFLU5100	hypothetical_protein		8	39.54	77.2307	1.95323	0.00200434	0.00353778
PFLU0247	dcyD	D-cysteine_desulfhydrase	4.4.1.15	6	93.5511	182.687	1.95281	2.68289e-06	6.76724e-06
PFLU5308	PFLU5308	putative_transposase		12	202.616	395.533	1.95214	3.80673e-10	1.38768e-09
PFLU4710	PFLU4710	conserved_hypothetical_protein		10	80.5491	157.174	1.95128	6.81298e-05	0.000146612
PFLU5646	fdhA	glutathione-independent_formaldehyde	1.2.1.46	6	3251.31	6343.61	1.9511	2.65514e-45	6.41569e-44
PFLU1651	ihfB	integration_host_factor_beta-subunit		0	1491.57	2908.19	1.94975	6.11391e-35	9.86222e-34
PFLU1439	PFLU1439	putative_lipoprotein		3	2789.09	5435.3	1.94877	2.22096e-38	4.32503e-37
PFLU0903	PFLU0903	conserved_hypothetical_protein		10	657.33	1280.42	1.94791	1.43486e-07	4.06818e-07
PFLU6077	PFLU6077	hypothetical_protein		8	499.39	971.747	1.94587	4.62055e-23	4.08264e-22
PFLU4921	PFLU4921	hypothetical_protein		8	1312.2	2548.6	1.94223	1.16277e-36	2.09229e-35
PFLU1625	PFLU1625	putative_LysR-family_regulatory_protein		9	53.4795	103.727	1.93956	0.000493281	0.000947201
PFLU5111	PFLU5111	putative_two-component_system,_response		9	173.655	336.286	1.93652	2.33842e-07	6.50843e-07
PFLU1638	PFLU1638	putative_phosphoglycolate_phosphatase		2	130.963	253.393	1.93485	3.93284e-08	1.18125e-07
PFLU4223	PFLU4223	hypothetical_protein		8	240.796	465.114	1.93157	7.27814e-13	3.29157e-12
PFLU5095	PFLU5095	putative_chemotaxis_two-component_system,		0	180.549	348.205	1.92859	9.62381e-07	2.53777e-06
PFLU5923	PFLU5923	putative_ABC_transport_system,_membrane_protein		0	341.676	658.251	1.92654	1.71486e-15	9.52344e-15
PFLU0876	sodA	superoxide_dismutase_[Mn]	1.15.1.1	0	16634	32042.5	1.92633	1.6681e-59	6.7178e-58
PFLU2497	PFLU2497	putative_regulatory_protein		9	188.254	362.577	1.926	7.75924e-12	3.23712e-11
PFLU1298	PFLU1298	putative_tRNA_pseudouridine_synthase_D		2	80.1148	154.267	1.92557	1.83414e-05	4.22166e-05
PFLU0844	sspA	stringent_starvation_protein_A		0	150.704	290.057	1.92468	2.48087e-08	7.59398e-08
PFLU1992	PFLU1992	putative_amidase		13	1739.66	3346.36	1.92358	2.87602e-34	4.54027e-33
PFLU2039	PFLU2039	putative_ABC_transport_system,_substrate-binding		3	1273.27	2443.86	1.91935	1.388e-32	1.98477e-31
PFLU4164	PFLU4164	conserved_hypothetical_protein		10	86.3386	165.408	1.91581	0.000674609	0.00127333
PFLU5350	PFLU5350	putative_dehydrogenase		13	143.196	274.236	1.91511	0.00126441	0.0022933
PFLU1264	PFLU1264	putative_lysine_biosynthesis-related_protein		7	523.451	1001.32	1.91292	3.60069e-19	2.54672e-18
PFLU5664	PFLU5664	putative_oxidoreductase		13	929.754	1775.32	1.90945	6.47761e-23	5.6727e-22
PFLU1369	pcaB	3-carboxy-cis,cis-muconate_cycloisomerase	5.5.1.2	6	241.889	461.463	1.90775	3.09731e-11	1.24905e-10
PFLU5175	PFLU5175	FKBP-type_peptidyl-prolyl_cis-trans_isomerase		2	3388.2	6459.8	1.90656	7.14756e-44	1.62121e-42
PFLU1939	PFLU1939	putative_dihydrodipicolinate_synthase		7	109.111	207.953	1.90589	1.43157e-07	4.06081e-07
PFLU0049	PFLU0049	conserved_hypothetical_protein		10	87.3799	166.479	1.90523	5.01755e-06	1.2249e-05
PFLU1042	fecI	probable_RNA_polymerase_sigma_factor		9	1197.68	2281.56	1.90498	1.45012e-33	2.20687e-32
PFLU5782	PFLU5782	putative_peptidase		5	23.2981	44.3051	1.90166	0.00522243	0.0086772
PFLU5287	PFLU5287	conserved_hypothetical_protein		10	202.055	384.189	1.90141	7.55906e-11	2.94019e-10
PFLU0517	amiC	N-acetylmuramoyl-l-alanine_amidase	3.5.1.28	3	416.956	792.345	1.90031	3.29698e-15	1.79065e-14
PFLU1682	PFLU1682	putative_lipoprotein		3	4727.09	8975.35	1.8987	2.43486e-41	5.26073e-40
PFLU1619	PFLU1619	putative_decarboxylase		13	157.297	298.55	1.898	2.79529e-08	8.53877e-08
PFLU4784	PFLU4784	putative_membrane_protein		3	62.7222	118.921	1.89599	3.08934e-05	6.9513e-05
PFLU5755	PFLU5755	conserved_hypothetical_protein		10	110.718	209.617	1.89324	6.14312e-06	1.4862e-05
PFLU4543	PFLU4543	hypothetical_protein		8	152.243	288.101	1.89238	2.79092e-09	9.41976e-09
PFLU3303	PFLU3303	putative_3-hydroxyphenylpropionic_transport		0	43.178	81.6829	1.89177	0.00477019	0.00797276
PFLU1313	PFLU1313	conserved_hypothetical_protein		10	209.585	396.421	1.89145	2.25957e-12	9.85027e-12
PFLU2155	PFLU2155	putative_NAD-dependent_deacetylase_regulatory		9	919.279	1733.3	1.8855	7.28979e-21	5.58287e-20
PFLU2622	PFLU2622	putative_transcriptional_regulator		9	151.091	284.859	1.88535	2.19937e-07	6.13007e-07
PFLU5835	PFLU5835	conserved_hypothetical_protein		10	212.615	400.764	1.88493	5.1212e-06	1.24918e-05
PFLU4388	PFLU4388	putative_thioesterase		15	334.533	630.555	1.88488	1.67199e-14	8.51091e-14
PFLU6064	PFLU6064	putative_GntR-family_regulatory_protein		9	67.5174	127.113	1.88266	0.00070738	0.00133239
PFLU0059	PFLU0059	putative_cytochrome_C_oxydase,_subunit_I		7	1485.68	2795.41	1.88157	2.93501e-30	3.80203e-29
PFLU1612	PFLU1612	putative_fimbria_protein_precursor		3	33.5416	63.0964	1.88114	0.00398019	0.00671302
PFLU1601	PFLU1601	conserved_hypothetical_chain_length_determinant		10	122.709	230.807	1.88093	3.41434e-07	9.37517e-07
PFLU5263	PFLU5263	conserved_hypothetical_membrane_protein		0	160.843	302.311	1.87954	4.23835e-08	1.27108e-07
PFLU0194	PFLU0194	putative_exported_protein		3	75.7768	142.413	1.87937	0.000156529	0.00032053
PFLU5215	PFLU5215	putative_putative_membrane_protein		3	695.105	1300.78	1.87135	2.38185e-23	2.14621e-22
PFLU3265	PFLU3265	putative_AraC-family_transcriptional_regulator		9	224.323	419.386	1.86956	8.12704e-05	0.000173003
PFLU1203	PFLU1203	conserved_hypothetical_protein		10	110.476	206.32	1.86757	3.44592e-05	7.736e-05
PFLU5879	PFLU5879	putative_ubiquinone_biosynthesis-related		7	60.3683	112.719	1.86718	0.000829058	0.00154486
PFLU5475	PFLU5475	putative_lipoprotein		3	51.2525	95.6449	1.86615	0.00245578	0.00426591
PFLU4191	PFLU4191	putative_aspartate-semialdehyde_dehydrogenase		7	54.4049	101.458	1.86487	0.000794474	0.00148462
PFLU1188	PFLU1188	conserved_hypothetical_protein		10	113.795	211.939	1.86245	2.60119e-05	5.88199e-05
PFLU4504	PFLU4504	conserved_hypothetical_protein		10	686.447	1278.44	1.8624	5.22085e-21	4.04547e-20
PFLU4969	PFLU4969	haem_utilisation_protein		0	2763.42	5139.72	1.85991	6.75785e-16	3.83571e-15
PFLU4083	PFLU4083	putative_TetR-family_transcriptional_regulator		9	170	316.122	1.85955	1.52096e-08	4.77923e-08
PFLU0374	mdoH	glucans_biosynthesis_glucosyltransferase_H	2.4.1.-	0	277.103	514.704	1.85745	6.83078e-12	2.85782e-11
PFLU5877	PFLU5877	putative_ubiquinone_biosynthesis-related		7	62.7801	116.598	1.85724	0.00204402	0.00360138
PFLU3440	PFLU3440	putative_AraC-family_transcriptional_regulator		9	167.24	310.588	1.85714	4.98919e-10	1.79878e-09
PFLU0371	pip	proline_iminopeptidase	3.4.11.5	2	476.313	884.207	1.85636	3.09812e-16	1.7911e-15
PFLU4480	PFLU4480	putative_MarR_family_transcriptional_regulator		9	191.539	355.347	1.85522	1.21683e-07	3.48169e-07
PFLU1816	sdhC	succinate_dehydrogenase_cytochrome_b556_subunit		1	1149.31	2131.83	1.85487	1.22781e-25	1.2425e-24
PFLU5065	PFLU5065	chaperone_protein_HscB		0	1855.47	3440.58	1.85428	2.87042e-35	4.75992e-34
PFLU1797	PFLU1797	putative_cation_ABC_transport_system,_membrane		3	140.46	260.189	1.8524	6.91556e-08	2.02674e-07
PFLU2755	PFLU2755	putative_GntR-family_transcriptional_regulator		9	99.4282	183.66	1.84716	0.000248047	0.00049576
PFLU2361	PFLU2361	putative_GGDEF_domain_membrane_protein		9	203.877	376.45	1.84646	5.78147e-07	1.55645e-06
PFLU5702	PFLU5702	putative_lipoprotein		3	250.276	462.045	1.84614	4.33051e-10	1.56991e-09
PFLU3990	PFLU3990	putative_LacI-family_transcriptional_regulatory		9	74.8284	138.038	1.84472	4.30081e-05	9.50385e-05
PFLU2709	PFLU2709	conserved_hypothetical_protein		10	112.003	206.45	1.84326	1.06057e-05	2.50241e-05
PFLU5258	PFLU5258	phosphoglucosamine_mutase		7	4485.66	8267.04	1.84299	6.54887e-40	1.35085e-38
PFLU3506	PFLU3506	conserved_hypothetical_protein		10	272.654	501.337	1.83873	3.96611e-10	1.44311e-09
PFLU5313	PFLU5313	hypothetical_protein		8	115.363	212.102	1.83857	1.49013e-07	4.22086e-07
PFLU1025	hmgA	homogentisate_1,2-dioxygenase	1.13.11.5	6	250.456	460.252	1.83766	3.5467e-09	1.1809e-08
PFLU1429	PFLU1429	putative_LysR-family_regulatory_protein		9	82.1044	150.692	1.83537	0.0012967	0.00234539
PFLU4115	PFLU4115	putative_alcohol_dehydrogenase	1.1.1.1	13	96.2638	176.507	1.83357	0.000167917	0.000342665
PFLU4260	PFLU4260	putative_transmembrane_transport_protein		0	232.386	425.976	1.83306	8.39784e-11	3.25149e-10
PFLU5174	PFLU5174	conserved_hypothetical_protein		10	110740	202557	1.82912	2.1958e-18	1.46222e-17
PFLU4059	PFLU4059	putative_membrane_protein		0	54.7407	100.118	1.82896	0.00163498	0.00291891
PFLU2656	PFLU2656	conserved_hypothetical_protein		10	71.9594	131.608	1.82893	0.00135682	0.00244518
PFLU5119	PFLU5119	heme_oxygenase_bpho		7	884.278	1616.45	1.82799	2.15617e-24	2.05217e-23
PFLU2360	PFLU2360	hypothetical_protein		8	997.86	1822.24	1.82615	3.33984e-26	3.51187e-25
PFLU5361	PFLU5361	putative_TonB-dependent_receptor_protein		3	6477.51	11828.2	1.82605	2.57632e-46	6.46263e-45
PFLU1158	PFLU1158	conserved_hypothetical_protein		10	159.241	290.293	1.82298	0.00227538	0.00398293
PFLU2906	PFLU2906	putative_ABC_transport_system,_membrane_protein		0	301.459	549.51	1.82284	5.64034e-11	2.22605e-10
PFLU2952	PFLU2952	conserved_hypothetical_protein		10	453.951	827.11	1.82203	1.0548e-13	5.04801e-13
PFLU2094	PFLU2094	conserved_hypothetical_protein		10	202.194	368.12	1.82063	1.28262e-09	4.4404e-09
PFLU1839	PFLU1839	putative_TonB-dependet_exported_receptor		3	183.835	334.654	1.8204	5.107e-08	1.51927e-07
PFLU5754	PFLU5754	conserved_hypothetical_protein		10	40.5463	73.7408	1.81868	0.00278045	0.00478496
PFLU2183	dkgB	2,5-diketo-D-gluconic_acid_reductase_B	1.1.1.274	6	649.493	1180.26	1.81721	2.32006e-21	1.84359e-20
PFLU5959	PFLU5959	putative_multidrug_resistance-transport_membrane		0	304.061	552.201	1.81609	1.57546e-05	3.66473e-05
PFLU0087	PFLU0087	putative_two-component_system,_sensor_kinase		9	845.902	1535.01	1.81465	1.81762e-20	1.36233e-19
PFLU0634	PFLU0634	putative_lipoprotein		3	719.052	1302.49	1.8114	4.20268e-20	3.08683e-19
PFLU1662	PFLU1662	putative_Rieske_domain_hypothetical_protein		13	421.016	762.229	1.81045	3.75541e-15	2.02293e-14
PFLU2596	PFLU2596	conserved_hypothetical_protein		10	62.5198	113.183	1.81035	8.17642e-05	0.000173929
PFLU6002	PFLU6002	putative_oxidative_stress_LysR-family_regulatory		9	107.786	195.103	1.8101	5.36797e-07	1.44842e-06
PFLU2563	PFLU2563	putative_AraC-type_regulatory_protein		9	215.63	390.034	1.80881	2.0773e-08	6.41504e-08
PFLU2593	PFLU2593	putative_TonB-dependent_receptor		0	324.533	586.63	1.80761	3.76397e-13	1.73406e-12
PFLU0527	fbpB	iron(III)-transport_system_permease_protein		3	159.183	286.912	1.80241	4.7717e-06	1.16729e-05
PFLU0393	PFLU0393	putative_TetR-family_regulatory_protein		9	101.938	183.682	1.80189	8.74179e-05	0.000185356
PFLU2410	PFLU2410	putative_dehydrogenase		13	979.658	1764.17	1.8008	1.28331e-26	1.39399e-25
PFLU5587	folB	dihydroneopterin_aldolase	4.1.2.25	7	65.7706	118.424	1.80056	0.00145244	0.00260797
PFLU2489	PFLU2489	conserved_hypothetical_protein		10	446.559	803.756	1.79989	2.33165e-15	1.28046e-14
PFLU6134	PFLU6134	putative_inner_membrane_protein		3	387.266	697.034	1.79989	1.40698e-14	7.21154e-14
PFLU0748	PFLU0748	putative_oxidoreductase		13	403.796	726.71	1.79969	1.43737e-13	6.81828e-13
PFLU0653	PFLU0653	conserved_hypothetical_protein		10	208.671	375.477	1.79937	3.64312e-06	9.0404e-06
PFLU1399	bglX	periplasmic_beta-glucosidase_precursor	3.2.1.21	6	361.925	650.842	1.79828	4.16842e-07	1.13667e-06
PFLU3431	PFLU3431	putative_membrane_protein		0	1237.78	2225.69	1.79813	2.11007e-28	2.4687e-27
PFLU1639	ubiG	3-demethylubiquinone-9_3-methyltransferase	2.1.1.64	7	436.078	783.916	1.79765	1.31911e-14	6.80237e-14
PFLU3243	PFLU3243	conserved_hypothetical_protein		10	65.0476	116.933	1.79765	0.000202863	0.00041044
PFLU4125	PFLU4125	putative_methyl-accepting_chemotaxis_protein		0	233.849	419.956	1.79584	6.32167e-09	2.05854e-08
PFLU5407	corC	magnesium_and_cobalt_efflux_protein		3	584.671	1049.84	1.79562	1.1748e-16	7.0109e-16
PFLU4990	PFLU4990	putative_pyridoxamine_oxidase_protein		7	1458	2617.85	1.7955	2.53576e-30	3.29927e-29
PFLU0313	PFLU0313	putative_amino_acid_ABC_transport_system,		3	1678.74	3012.12	1.79428	1.78441e-30	2.35272e-29
PFLU3157	PFLU3157	phosphoglucomutase		6	1845.97	3309.83	1.793	6.26714e-29	7.61837e-28
PFLU4629	PFLU4629	putative_membrane_protein		3	191.695	343.558	1.79221	7.56188e-07	2.0165e-06
PFLU5386	PFLU5386	conserved_hypothetical_protein		10	251.856	450.852	1.79012	1.24742e-09	4.33121e-09
PFLU3597	PFLU3597	conserved_hypothetical_protein		10	128.47	229.749	1.78835	1.86183e-06	4.76938e-06
PFLU1458	PFLU1458	putative_phage_integrase		12	192.812	344.401	1.7862	1.18127e-09	4.10877e-09
PFLU2254	PFLU2254	conserved_hypothetical_protein		10	1521.72	2717.98	1.78613	3.36039e-16	1.93329e-15
PFLU3846	PFLU3846	putative_TetR-family_regulatory_protein		9	1104.41	1972.01	1.78558	8.2158e-20	5.95319e-19
PFLU4810	PFLU4810	putative_gluconate_permease		3	626.836	1118.81	1.78485	8.097e-17	4.87136e-16
PFLU5654	ltaE	low-specificity_L-threonine_aldolase	4.1.2.5	7	205.612	366.757	1.78374	4.41331e-09	1.45716e-08
PFLU4047	PFLU4047	putative_ABC_transport_protein,_solute_binding		3	657.311	1172.38	1.78361	5.56544e-18	3.60869e-17
PFLU5396	amn	AMP_nucleosidase	3.2.2.4	7	523.729	934.035	1.78343	8.9202e-18	5.71511e-17
PFLU3976	PFLU3976	ECF-family_sigma_factor		9	1407.2	2508.77	1.78281	9.97346e-26	1.01274e-24
PFLU3831	PFLU3831	conserved_hypothetical_protein		10	214.896	382.966	1.7821	6.44691e-05	0.000139562
PFLU4560	PFLU4560	cytochrome_C_oxidase_subunit		1	307.51	547.869	1.78163	1.01202e-07	2.91826e-07
PFLU6065	PFLU6065	putative_regulatory_protein		9	76.7196	136.621	1.78079	0.000406318	0.000787624
PFLU0815	PFLU0815	putative_amino_acid_ABC_transport_system,		3	56.7128	100.94	1.77984	0.00124348	0.00225948
PFLU0727	rspB	putative_type_III_secretion_protein		3	71.8325	127.847	1.77979	0.00514422	0.00856165
PFLU6037	PFLU6037	putative_exported_protein		3	4454.68	7920.52	1.77802	1.6845e-29	2.1083e-28
PFLU1830	htpG	chaperone_(heat_shock_protein)		0	715.922	1272.13	1.77691	1.50565e-17	9.49252e-17
PFLU4598	PFLU4598	conserved_hypothetical_protein		10	918.989	1632.55	1.77646	1.41616e-20	1.07071e-19
PFLU3021	PFLU3021	putative_two-component_system,_response		9	780.843	1385.95	1.77495	3.08025e-21	2.42811e-20
PFLU2991A	PFLU2991A	conserved_hypothetical_protein		10	376.589	667.805	1.7733	5.19797e-12	2.19486e-11
PFLU3500	PFLU3500	aerobic_C4-dicarboxylate_transport_protein		0	472.69	837.947	1.77272	5.7095e-15	3.04233e-14
PFLU1043	PFLU1043	putative_membrane_protein		0	546.587	968.779	1.77241	4.52625e-07	1.22689e-06
PFLU5485	PFLU5485	putative_ATP-dependent_helicase		2	408.857	724.655	1.77239	1.12923e-11	4.67158e-11
PFLU2108	PFLU2108	putative_lipase		13	216.694	384.048	1.7723	5.23005e-08	1.55353e-07
PFLU5265	PFLU5265	carbamoyl-phosphate_synthase_large_chain	6.3.5.5	7	4310.39	7636.81	1.77172	1.90914e-39	3.88389e-38
PFLU5404	PFLU5404	conserved_hypothetical_protein		10	233.723	414.045	1.77152	7.18387e-09	2.32269e-08
PFLU0184	PFLU0184	putative_fatty_acid_desaturase		6	1598.84	2830.15	1.77013	8.97685e-30	1.13553e-28
PFLU5379	PFLU5379	putative_membrane_protein		0	57.6031	101.858	1.76828	0.00276911	0.004771
PFLU4776	PFLU4776	conserved_hypothetical_protein_(pseudogene)		11	346.309	610.867	1.76393	1.19583e-11	4.94022e-11
PFLU5073	PFLU5073	conserved_hypothetical_protein		10	37125.8	65473.5	1.76356	6.69214e-47	1.76078e-45
PFLU1667	PFLU1667	putative_aminotransferase		13	1491.97	2628.9	1.76203	3.49338e-28	4.04712e-27
PFLU0485	PFLU0485	conserved_hypothetical_protein		10	180.711	318.391	1.76188	7.82515e-07	2.08577e-06
PFLU4859	PFLU4859	putative_exported_protein		3	629.242	1108.41	1.7615	8.59529e-18	5.51291e-17
PFLU1912	PFLU1912	putative_RNA-directed_DNA_polymerase		12	360.266	634.048	1.75994	8.27742e-13	3.72641e-12
PFLU0173	PFLU0173	hypothetical_protein		8	283.031	498.096	1.75986	3.1685e-10	1.16942e-09
PFLU3567	PFLU3567	putative_iron_uptake_regulator_protein		9	299.608	527.056	1.75915	4.76226e-10	1.71801e-09
PFLU4869	PFLU4869	putative_exported_protein		3	61.8953	108.796	1.75774	0.00239551	0.00417223
PFLU1329	PFLU1329	conserved_hypothetical_protein		10	744.206	1307.7	1.75717	2.36805e-22	1.99415e-21
PFLU4761	PFLU4761	histidine_transport_ATP-binding_protein		3	228.465	400.701	1.75389	1.57104e-09	5.39787e-09
PFLU5324	PFLU5324	putative_lipoprotein		3	385.93	676.416	1.75269	9.97685e-12	4.14768e-11
PFLU5613	PFLU5613	putative_biotin_biosynthesis-related_protein		7	231.114	405.021	1.75247	9.07814e-05	0.000191664
PFLU5066	PFLU5066	HesB_family_protein		13	6711.77	11759.6	1.75209	2.25014e-39	4.56194e-38
PFLU5617	PFLU5617	putative_regulatory_protein		9	86.3386	151.231	1.7516	0.000359925	0.000703916
PFLU1547	PFLU1547	conserved_hypothetical_protein		10	2882.3	5044.44	1.75015	1.66527e-16	9.78989e-16
PFLU1154	pyrC	dihydroorotase	3.5.2.3	7	314.867	550.937	1.74975	5.55585e-11	2.19417e-10
PFLU5168	PFLU5168	glutamate_5-kinase	2.7.2.11	7	455.274	796.289	1.74903	1.76712e-12	7.79533e-12
PFLU5629	PFLU5629	putative_TonB-dependent_membrane_protein		3	861.484	1504.97	1.74696	2.04364e-20	1.52564e-19
PFLU1550	PFLU1550	putative_ABC_transport_system,_ATP-binding		3	425.47	743.145	1.74665	1.09599e-10	4.19954e-10
PFLU1176	PFLU1176	putative_phage-related_protein		12	137.505	240.155	1.74652	0.00509909	0.00849608
PFLU5901	trxA	thioredoxin		0	450.035	785.67	1.7458	1.14193e-06	2.99258e-06
PFLU0263	PFLU0263	conserved_EAL_domain_protein		9	692.439	1208.54	1.74534	1.56955e-17	9.85335e-17
PFLU5677	PFLU5677	conserved_hypothetical_protein		10	267.964	467.394	1.74424	1.17312e-07	3.35989e-07
PFLU5322	PFLU5322	conserved_hypothetical_protein		10	85399.7	148919	1.74379	1.03897e-45	2.54162e-44
PFLU1275	cdsA	phosphatidate_cytidylyltransferase	2.7.7.41	3	61.7968	107.52	1.7399	0.00495522	0.00826802
PFLU3023	PFLU3023	putative_two-component_sensor_histidine_kinase		9	594.509	1034.2	1.73958	1.23779e-16	7.37193e-16
PFLU4125A	PFLU4125A	conserved_hypothetical_protein		10	76.6562	133.239	1.73813	0.00134925	0.00243375
PFLU3489	PFLU3489	aconitate_hydrase_B	4.2.1.3	1	3186.78	5535.51	1.73702	4.26398e-34	6.6254e-33
PFLU2186	PFLU2186	putative_acetyltransferase		13	302.489	524.99	1.73557	3.98986e-12	1.70912e-11
PFLU3135	PFLU3135	conserved_hypothetical_protein		10	549.695	953.735	1.73503	3.39954e-14	1.68553e-13
PFLU1318	PFLU1318	putative_membrane_protein		3	546.218	947.272	1.73424	4.17793e-14	2.05426e-13
PFLU1328	pdxH	pyridoxamine_5'-phosphate_oxidase	1.4.3.5	7	242.844	421.135	1.73418	7.87575e-08	2.30017e-07
PFLU3098	PFLU3098	putative_cytochrome_b-561_membrane_protein		1	63.2603	109.649	1.7333	7.12321e-05	0.000152954
PFLU0933	diaA	DnaA_initiator-associating_protein		0	231.571	401.371	1.73325	9.16203e-10	3.21132e-09
PFLU4405	PFLU4405	putative_diacylglycerol_kinase		13	454.609	787.341	1.73191	4.1298e-12	1.76395e-11
PFLU1239	ppc	phosphoenolpyruvate_carboxylase	4.1.1.31	1	590.061	1021.81	1.7317	1.26255e-10	4.80971e-10
PFLU6111	PFLU6111	conserved_hypothetical_protein		10	138.534	239.658	1.72996	5.99499e-06	1.45155e-05
PFLU2403	PFLU2403	putative_dehydrogenase		13	565.033	977.042	1.72918	5.89538e-16	3.3623e-15
PFLU2658	PFLU2658	putative_membrane_protein		3	540.168	933.602	1.72835	0.000371723	0.000725793
PFLU3313	PFLU3313	conserved_hypothetical_protein		10	137.73	237.982	1.72789	0.000109094	0.000227808
PFLU5084	PFLU5084	hypothetical_protein		8	1474	2546.7	1.72775	4.78846e-27	5.26909e-26
PFLU1883	PFLU1883	hypothetical_protein		8	690.894	1192.81	1.72647	1.63056e-17	1.02256e-16
PFLU5372	PFLU5372	putative_exported_protein		3	159.218	274.615	1.72478	2.47899e-05	5.62284e-05
PFLU1022	PFLU1022	putative_ferric_siderophore_receptor		0	150.946	260.178	1.72364	2.50076e-06	6.32941e-06
PFLU5580	apaH	bis(5'-nucleosyl)-tetraphosphatase,_symmetrical	3.6.1.41	7	153.272	263.992	1.72238	1.36046e-05	3.18336e-05
PFLU0042	osmC	osmotically_inducible_protein_c		0	4953.45	8528.05	1.72164	2.99984e-35	4.96063e-34
PFLU3068	PFLU3068	putative_LysR-family_transcriptional_regulator		9	124.704	214.468	1.71982	6.97561e-05	0.000149893
PFLU3782	PFLU3782	putative_arsenate_reductase		0	81.5783	140.069	1.71698	0.0018379	0.0032537
PFLU2824	PFLU2824	hypothetical_protein		8	249.947	428.916	1.71603	6.82044e-09	2.21244e-08
PFLU0275	PFLU0275	putative_exported_protein		3	164.054	281.434	1.7155	2.62386e-06	6.6268e-06
PFLU3516	PFLU3516	putative_exported_protein		3	200.296	343.591	1.71542	3.89718e-06	9.62507e-06
PFLU1555	PFLU1555	conserved_hypothetical_protein		10	245.146	420.411	1.71494	1.13133e-07	3.24804e-07
PFLU5067	PFLU5067	NifU_family_protein		13	2613.01	4477.19	1.71342	3.52239e-29	4.31729e-28
PFLU1460	PFLU1460	conserved_hypothetical_protein		10	591.385	1012.5	1.71208	3.4127e-13	1.57591e-12
PFLU0234	PFLU0234	putative_transport-related_membrane_protein		3	245.111	419.32	1.71073	3.02177e-08	9.2021e-08
PFLU0598	PFLU0598	putative_exported_protein		3	245.389	419.601	1.70994	1.25024e-07	3.57039e-07
PFLU2980	PFLU2980	putative_cytochrome_C		1	118.279	202.171	1.70928	0.00256891	0.00444286
PFLU0603	cobL	precorrin-6Y_C(5,15)-methyltransferase	2.1.1.132	7	70.1087	119.775	1.70841	0.00219498	0.00385702
PFLU1259	dapE	succinyl-diaminopimelate_desuccinylase	3.5.1.18	7	173.013	295.546	1.70823	3.82622e-06	9.47354e-06
PFLU5020	PFLU5020	conserved_hypothetical_hexapeptide_repeat		10	1008.06	1721.77	1.708	4.51148e-10	1.63052e-09
PFLU4531	PFLU4531	LysR-family_transcriptional_regulator		9	101.042	172.507	1.70729	0.000395794	0.000768986
PFLU5131	PFLU5131	conserved_hypothetical_protein		10	146.661	250.387	1.70725	7.86406e-06	1.88026e-05
PFLU2734	PFLU2734	conserved_hypothetical_protein		10	340.884	581.606	1.70617	2.46081e-10	9.16225e-10
PFLU0849	PFLU0849	5-dehydro-4-deoxyglucarate_dehydratase	4.2.1.41	6	118.955	202.776	1.70464	1.48048e-06	3.83563e-06
PFLU1532	PFLU1532	conserved_hypothetical_membrane_protein		0	71.8609	122.443	1.70389	0.00162087	0.00289459
PFLU0757	PFLU0757	putative_TonB-dependent_exported_protein		3	62.1556	105.791	1.70204	0.00180589	0.00319894
PFLU3975	PFLU3975	putative_L-ornithine_5-monooxygenase		13	1576.6	2680.76	1.70034	1.21021e-22	1.03682e-21
PFLU3844	PFLU3844	putative_NADP-dependent		13	1293.05	2198.16	1.69999	4.3713e-14	2.14756e-13
PFLU3502	PFLU3502	putative_GntR-family_transcriptional_regulator		9	155.464	263.927	1.69768	2.46808e-06	6.25205e-06
PFLU2568	PFLU2568	putative_oxidoreductase		13	101.458	172.184	1.69709	0.000229641	0.000461307
PFLU0319	PFLU0319	putative_membrane_protein		0	132.004	223.74	1.69495	3.69226e-05	8.24363e-05
PFLU0874	fumC1	fumarate_hydratase_class_II	4.2.1.2	1	17511.6	29623	1.69162	2.53637e-39	5.12468e-38
PFLU5443	eutB	ethanolamine_ammonia-lyase_heavy_chain	4.3.1.7	6	878.009	1483.64	1.68978	1.70607e-18	1.15033e-17
PFLU4497	PFLU4497	putative_transmembrane_protein		3	428.217	723.371	1.68926	1.70139e-12	7.51097e-12
PFLU4681	PFLU4681	putative_IclR-family_regulatory_protein		9	206.439	348.258	1.68698	8.35857e-07	2.22095e-06
PFLU1919	PFLU1919	putative_membrane_protein		3	760.829	1283.36	1.68679	6.31689e-18	4.08699e-17
PFLU1041	PFLU1041	putative_iron_transport-related_regulatory		9	826.335	1393.66	1.68656	8.76042e-15	4.58547e-14
PFLU2066	PFLU2066	conserved_hypothetical_protein		10	6967.95	11746.9	1.68585	6.02968e-14	2.92828e-13
PFLU5429	PFLU5429	putative_membrane_protein		3	129.008	217.321	1.68455	5.06883e-05	0.000111015
PFLU5391	PFLU5391	putative_cation_transport_membrane_protein		3	100.538	169.267	1.68361	0.000278581	0.000553795
PFLU4830	PFLU4830	putative_long-chain-fatty-acid--CoA_ligase		7	432.787	728.461	1.68319	3.23398e-10	1.1921e-09
PFLU2748	PFLU2748	putative_thiol_peroxidase		0	3795.53	6387.03	1.68278	1.46175e-31	2.02186e-30
PFLU0357	PFLU0357	putative_lipoprotein		3	1936.09	3255.21	1.68133	1.93096e-25	1.93751e-24
PFLU0505	psd	phosphatidylserine_decarboxylase_proenzyme	4.1.1.65	3	135.098	226.939	1.67981	0.000107145	0.000223896
PFLU5225	PFLU5225	conserved_hypothetical_protein		10	1746.48	2933.55	1.67969	3.13849e-24	2.96329e-23
PFLU5573	PFLU5573	conserved_hypothetical_protein		10	188.497	316.543	1.6793	4.26593e-06	1.0492e-05
PFLU3568	PFLU3568	putative_RNA_polymerase_sigma_factor		9	1803.16	3027.1	1.67877	1.97161e-23	1.7847e-22
PFLU2674	PFLU2674	NAD_kinase	2.7.1.23	7	234.757	394.044	1.67852	3.42372e-06	8.55209e-06
PFLU5345	PFLU5345	putative_cytochrome_oxidase_subunit_II		1	1230.95	2063.53	1.67638	1.85793e-20	1.39051e-19
PFLU2365	PFLU2365	putative_TonB-dependent_siderophore_receptor		0	389.185	651.606	1.67428	9.43979e-10	3.30476e-09
PFLU2694	PFLU2694	conserved_hypothetical_protein		10	2089.43	3490.39	1.6705	1.00635e-27	1.13262e-26
PFLU1872	PFLU1872	conserved_hypothetical_protein		10	261.7	437.009	1.66989	2.91508e-08	8.90008e-08
PFLU2471	tsx	nucleoside-specific_channel-forming_protein		3	176.605	294.541	1.6678	4.67462e-06	1.14496e-05
PFLU5075	PFLU5075	preprotein_translocase,_auxillary_membrane		0	179.48	299.297	1.66758	2.13578e-05	4.87801e-05
PFLU5583	PFLU5583	conserved_hypothetical_protein		10	7255.89	12095.1	1.66694	3.09476e-34	4.87259e-33
PFLU0525	purA	adenylosuccinate_synthetase	6.3.4.4	7	717.733	1195.69	1.66592	3.99246e-15	2.14867e-14
PFLU3111	PFLU3111	putative_transmembrane_protein		0	174.962	291.365	1.6653	9.46864e-05	0.000199624
PFLU0898	uraA	uracil_permease		0	176.57	293.87	1.66432	0.0038742	0.00654732
PFLU2483	PFLU2483	putative_transposase		12	241.218	400.375	1.6598	1.85303e-07	5.19901e-07
PFLU5621	PFLU5621	putative_membrane_protein		0	214.016	355.011	1.6588	3.45957e-06	8.62345e-06
PFLU5953	glnK	nitrogen_regulatory_protein_P-II_2		9	3233.76	5362.92	1.65842	2.4669e-28	2.87481e-27
PFLU3462	PFLU3462	putative_exported_protein		3	277.699	460.491	1.65824	1.22256e-06	3.18835e-06
PFLU3403	PFLU3403	putative_lipoprotein		3	89.5489	148.486	1.65816	0.00030283	0.000597983
PFLU4924	PFLU4924	conserved_hypothetical_protein		10	349.831	579.909	1.65768	1.22165e-10	4.65692e-10
PFLU0437	PFLU0437	putative_acyltransferase		13	135.96	225.329	1.65731	2.30876e-05	5.24878e-05
PFLU5862	argA	amino-acid_acetyltransferase	2.3.1.1	7	338.09	560.296	1.65724	3.5795e-09	1.19115e-08
PFLU4705	PFLU4705	3-oxoacyl-[acyl-carrier_protein]_reductase	1.1.1.100	7	1926.89	3190.29	1.65567	9.98021e-24	9.21729e-23
PFLU2289	PFLU2289	putative_glucarate_dehydratase		6	483.744	800.883	1.65559	1.05447e-10	4.04568e-10
PFLU1909	PFLU1909	conserved_hypothetical_protein		10	511.872	846.311	1.65336	1.21799e-10	4.64595e-10
PFLU3354	PFLU3354	conserved_hypothetical_protein		10	877.781	1449.19	1.65097	3.51048e-05	7.86305e-05
PFLU2617	PFLU2617	putative_ABC-type_amino-acid_transporter		3	1303.55	2151.87	1.65077	2.04189e-18	1.3628e-17
PFLU5567	PFLU5567	putative_ABC_transport_system,_exported_protein		3	2131.9	3519.18	1.65072	2.85067e-15	1.55396e-14
PFLU6043	PFLU6043	putative_chemotaxis-related_response_regulator		9	623.169	1028.47	1.65038	7.6046e-13	3.43134e-12
PFLU5600	pqqC	pyrroloquinoline-quinone_synthase	1.3.3.11	7	223.704	368.756	1.64841	1.82687e-08	5.6802e-08
PFLU5627	PFLU5627	putative_RNA_polymerase_sigma_factor		9	1749.82	2882.15	1.64711	3.00899e-22	2.50537e-21
PFLU3387	PFLU3387	hypothetical_protein		8	98.774	162.664	1.64683	0.000942088	0.00174069
PFLU0013	htrB	lipid_A_biosynthesis_lauroyl_acyltransferase	2.3.1.-	3	170.872	281.293	1.64622	1.59104e-05	3.69806e-05
PFLU5718	PFLU5718	conserved_hypothetical_protein		10	285.137	469.328	1.64597	3.99584e-06	9.85642e-06
PFLU3787	PFLU3787	putative_membrane_protein		0	10650.2	17524.9	1.6455	2.12173e-09	7.20634e-09
PFLU6075	uvrD	DNA_helicase_II	3.6.1.-	2	345.667	568.119	1.64354	9.53202e-09	3.0486e-08
PFLU0551	livJ2	putative_branched_amino_acid_ABC_transport		3	4788.1	7866.85	1.643	1.71412e-28	2.02952e-27
PFLU3126	PFLU3126	response_regulator_protein		9	114.657	188.177	1.64121	0.000364297	0.000711997
PFLU1249	PFLU1249	putative_TetR-family_regulatory_protein		9	168.195	275.912	1.64043	3.58962e-06	8.9201e-06
PFLU2585	PFLU2585	putative_permease_component_of_ABC_transporter		0	285.241	467.891	1.64034	0.000589427	0.00112056
PFLU2299	xylG	D-xylose_ABC_transport_system,_ATP-binding	3.6.3.17	3	167.287	274.312	1.63977	0.000105057	0.000219689
PFLU4801	PFLU4801	putative_LysR-family_transcriptional_regulatory		9	179.641	294.552	1.63967	0.000281817	0.000559851
PFLU1672	PFLU1672	conserved_hypothetical_protein		10	221.991	363.429	1.63713	8.90657e-06	2.11585e-05
PFLU5315	PFLU5315	conserved_hypothetical_protein		10	234.787	384.297	1.63679	2.45162e-07	6.81069e-07
PFLU4534	PFLU4534	putative_ATP-binding_component_of_ABC		0	187.6	306.763	1.6352	2.05178e-05	4.69523e-05
PFLU5611	bioD	dethiobiotin_synthetase	6.3.3.3	7	259.733	424.289	1.63356	3.75219e-06	9.29802e-06
PFLU1059	lepB	signal_peptidase_I	3.4.21.89	2	827.191	1351.17	1.63344	1.53052e-15	8.51567e-15
PFLU5357	PFLU5357	putative_exported_protein		3	185.362	302.722	1.63314	5.15469e-05	0.0001128
PFLU5652	glyA	serine_hydroxymethyltransferase	2.1.2.1	7	1698.45	2773.52	1.63297	5.45899e-19	3.811e-18
PFLU0277	PFLU0277	putative_membrane_protein		3	90.8965	148.421	1.63286	0.00575594	0.00950493
PFLU2245	PFLU2245	putative_two-component_system,_sensor_kinase		9	542.182	884.845	1.63201	7.52244e-11	2.93172e-10
PFLU0295	PFLU0295	purative_iron-transport_related_exported		0	1090.91	1779.83	1.63151	1.99754e-18	1.3347e-17
PFLU3868A	phaG	putative_K(+)/H(+)_antiporter_subunit_G_(pH		0	234.59	382.469	1.63037	4.12022e-05	9.14576e-05
PFLU1417	PFLU1417	putative_hydroxymethylglutaryl-CoA_lyase		13	81.9196	133.456	1.62911	0.0051208	0.00852746
PFLU2711	PFLU2711	putative_methyl-accepting_chemotaxis_protein		0	432.758	703.833	1.62639	2.13807e-07	5.96765e-07
PFLU1692	PFLU1692	putative_membrane_protein		0	160.201	260.546	1.62637	9.0356e-05	0.00019097
PFLU4932	PFLU4932	arginine_biosynthesis_bifunctional_protein_ArgJ	2.3.1.35	7	67.0602	108.936	1.62444	0.00136247	0.00245385
PFLU5419	PFLU5419	putative_cell_division-related_protein		0	327.689	531.875	1.62311	1.04638e-08	3.33398e-08
PFLU2389	PFLU2389	putative_LacI-family_regulatory_protein		9	398.215	645.86	1.62189	0.000322227	0.000633749
PFLU1445	PFLU1445	conserved_hypothetical_protein		10	554.54	899.001	1.62116	2.45745e-14	1.23498e-13
PFLU1915	PFLU1915	conserved_hypothetical_protein		10	282.442	457.572	1.62006	2.10288e-08	6.48726e-08
PFLU4715	PFLU4715	putative_exported_protein		3	397.29	643.482	1.61968	1.40643e-07	3.99331e-07
PFLU0943	murF	UDP-N-acetylmuramoyl-tripeptide--D-alanyl-D-alanine	6.3.2.10	0	506.498	819.825	1.61861	4.40487e-10	1.59491e-09
PFLU2621	PFLU2621	putative_endoribonuclease_protein		13	79.6926	128.981	1.61848	0.002296	0.00401665
PFLU4577	PFLU4577	conserved_hypothetical_protein		10	2604.85	4201.13	1.61281	1.91294e-22	1.61549e-21
PFLU0514	PFLU0514	putative_iron-sulfur_binding_protein		13	254.111	409.42	1.61119	3.9753e-07	1.08551e-06
PFLU5398	PFLU5398	putative_two-component_system,_sensor_kinase		9	1190.15	1916.23	1.61008	1.8178e-16	1.06338e-15
PFLU1112	PFLU1112	putative_two-component_system,_sensor_kinase		9	178.322	287.009	1.60949	6.09564e-05	0.000132378
PFLU5280	PFLU5280	putative_exported_protein		3	8578.37	13782.6	1.60667	6.02891e-11	2.37466e-10
PFLU2786	PFLU2786	putative_catabolic_threonine_dehydratase		6	215.751	346.584	1.6064	7.34702e-05	0.000157474
PFLU2451	PFLU2451	putative_transport-related_membrane_protein		3	110.973	178.149	1.60533	0.000445696	0.000860854
PFLU2372	araF	L-arabinose_ABC_transport_system,	3.6.3.17	3	126.526	202.873	1.60341	0.000375874	0.000733412
PFLU5717	PFLU5717	putative_membrane_protein		0	799.391	1279.9	1.6011	3.59722e-14	1.77908e-13
PFLU2031	PFLU2031	conserved_GGDEF/EAL_domain_protein		9	75.3721	120.52	1.599	0.00413877	0.00696263
PFLU5436	PFLU5436	conserved_hypothetical_protein		10	2755.97	4405.43	1.59851	9.38134e-23	8.10767e-22
PFLU0290	rfbA	glucose-1-phosphate_thymidylyltransferase	2.7.7.24	3	538.988	861.038	1.59751	1.10409e-05	2.60302e-05
PFLU0037	trpI	HTH-type_transcriptional_regulator_trpI_(trpBA		9	382.21	610.046	1.5961	8.81874e-10	3.09833e-09
PFLU2968	PFLU2968	conserved_hypothetical_protein		10	901.354	1438.09	1.59547	1.52618e-12	6.76778e-12
PFLU1844	PFLU1844	putative_thioesterase		13	256.442	409.066	1.59516	9.69643e-05	0.000204063
PFLU2493	PFLU2493	conserved_hypothetical_protein		10	3294.53	5254.99	1.59507	6.32734e-25	6.18116e-24
PFLU4880	PFLU4880	conserved_hypothetical_protein		10	614.898	976.838	1.58862	4.21871e-11	1.68635e-10
PFLU5341	fpr	ferredoxin--NADP_reductase	1.18.1.2	1	356.547	565.019	1.5847	1.49219e-06	3.8643e-06
PFLU3191	PFLU3191	putative_adhesin		3	757.84	1200.93	1.58468	1.66589e-11	6.8297e-11
PFLU4782	PFLU4782	putative_membrane_protein		3	1203.91	1907.75	1.58463	2.58839e-15	1.4162e-14
PFLU1774	PFLU1774	putative_methyltransferase		13	267.999	424.636	1.58447	9.85069e-08	2.84192e-07
PFLU1306	PFLU1306	putative_ATP-dependent_helicase		2	434.625	688.207	1.58345	1.57993e-08	4.95403e-08
PFLU3790	PFLU3790	conserved_hypothetical_protein		10	187.375	296.638	1.58313	3.83925e-05	8.55737e-05
PFLU4501	PFLU4501	putative_membrane_protein		3	2105.1	3332.38	1.583	6.20569e-11	2.44267e-10
PFLU5161	PFLU5161	conserved_hypothetical_protein		10	122.888	194.465	1.58246	0.00129494	0.00234364
PFLU2612	PFLU2612	conserved_hypothetical_protein		10	954.955	1509.44	1.58064	3.26098e-14	1.61819e-13
PFLU1818	sdhA	succinate_dehydrogenase_flavoprotein_subunit	1.3.99.1	1	1261.02	1992.39	1.57999	1.339e-16	7.93482e-16
PFLU0831	PFLU0831	putative_ABC_transport_system,_ATP-binding		3	175.893	277.641	1.57847	4.47919e-05	9.87591e-05
PFLU2090	PFLU2090	putative_hydrolase		13	807.549	1274.42	1.57813	1.03558e-12	4.64091e-12
PFLU0597	PFLU0597	putative_exported_protein		3	616.309	972.526	1.57798	1.44049e-10	5.45598e-10
PFLU5498	uvrA	uvrABC_system_protein_A		2	1871.17	2948.66	1.57583	9.80997e-19	6.71387e-18
PFLU1636	PFLU1636	putative_peptide_ABC_transport_system,		3	104.611	164.771	1.57509	0.00120194	0.00218871
PFLU3175	PFLU3175	putative_TetR-family_transcriptional_regulator		9	572.067	900.857	1.57474	7.83722e-11	3.04438e-10
PFLU3358	PFLU3358	putative_methyl-accepting_chemotaxis_receptor		0	213.322	335.551	1.57298	0.000101912	0.000213489
PFLU5296	PFLU5296	putative_antibiotic_transport-related_membrane		0	178.421	280.623	1.57282	1.05464e-05	2.4914e-05
PFLU5358	PFLU5358	puttive_ABC_transport_system,_ATP-binding		3	286.416	450.138	1.57163	3.64365e-06	9.0404e-06
PFLU1105	PFLU1105	putaive_membrane_protein		0	406.081	637.579	1.57008	3.64201e-09	1.21127e-08
PFLU4553	PFLU4553	probable_cytochrome_C_oxidase_subunit	1.9.3.1	1	161.104	252.938	1.57004	0.00156763	0.00280205
PFLU1683	PFLU1683	conserved_hypothetical_protein		10	3335.68	5235.91	1.56967	7.05983e-23	6.1462e-22
PFLU4231	PFLU4231	putative_quinone_oxidoreductase		13	410.662	644.107	1.56846	3.34603e-07	9.19613e-07
PFLU0553	livH2	high-affinity_branched-chain_amino_acid		3	596.018	934.434	1.5678	1.66056e-10	6.26546e-10
PFLU0479	PFLU0479	putative_glycosyl_transferase		3	240.756	377.326	1.56726	1.04787e-05	2.47739e-05
PFLU0181	gabT	4-aminobutyrate_aminotransferase	2.6.1.22	7	5402.92	8460.79	1.56597	5.34417e-25	5.26414e-24
PFLU3204	PFLU3204	putative_AraC_family_regulatory_protein		9	1206.48	1887.41	1.56439	1.48663e-14	7.59347e-14
PFLU1703	PFLU1703	conserved_hypothetical_protein		10	6828.31	10673.1	1.56306	1.32749e-25	1.34109e-24
PFLU3053	PFLU3053	hypothetical_protein		8	358.924	560.791	1.56242	1.84163e-08	5.72308e-08
PFLU0801	PFLU0801	putaive_membrane_protein		0	118.978	185.887	1.56236	0.00354801	0.0060357
PFLU0018	def	peptide_deformylase	3.5.1.88	2	1453.77	2269.49	1.56111	5.52976e-17	3.37486e-16
PFLU3828	PFLU3828	NADH-quinone_oxidoreductase_chain_L	1.6.99.5	1	157.951	245.967	1.55724	0.000312573	0.000616194
PFLU5715	PFLU5715	conserved_hypothetical_protein		0	371.759	578.86	1.55708	6.38673e-09	2.07744e-08
PFLU3836	PFLU3836	conserved_hypothetical_protein		10	3086.91	4806.49	1.55706	1.41894e-22	1.20692e-21
PFLU1820	sucA	2-oxoglutarate_dehydrogenase_E1_component	1.2.4.2	1	2163.06	3366.95	1.55657	3.41938e-19	2.42428e-18
PFLU1775	PFLU1775	putative_oxidoreductase		13	1007.06	1567.06	1.55607	4.48621e-14	2.20219e-13
PFLU4717	PFLU4717	citrate_and_C4-dicarboxylic_acids_transport		3	4944.62	7684.16	1.55405	7.10392e-24	6.59173e-23
PFLU1044	PFLU1044	putative_membrane_protein		3	1176.82	1828.69	1.55392	1.14895e-14	5.95601e-14
PFLU1207	mdoD	glucans_biosynthesis_protein_D_precursor		0	1146.9	1780.95	1.55284	2.70052e-14	1.3514e-13
PFLU0798	ampD	N-acetyl-anhydromuramyl-L-alanine_amidase		7	152.908	237.29	1.55185	6.13887e-05	0.000133268
PFLU0457	msrA	peptide_methionine_sulfoxide_reductase	1.8.4.6	2	750.221	1163.84	1.55133	2.46778e-11	1.00201e-10
PFLU1681	PFLU1681	putative_phospholipase		13	768.5	1191.16	1.54999	2.23867e-11	9.10853e-11
PFLU0875	PFLU0875	conserved_hypothetical_protein		10	8356.79	12948.1	1.54941	2.04299e-25	2.04645e-24
PFLU5035	PFLU5035	putative_putative_transglycosylase		3	457.121	707.042	1.54673	6.64248e-09	2.15708e-08
PFLU4612	PFLU4612	putative_outer_membrane_porin_A_protein		3	99570.9	153876	1.54539	2.98603e-24	2.82385e-23
PFLU2087	PFLU2087	putative_hydrolase		13	235.214	363.343	1.54473	7.69362e-06	1.84174e-05
PFLU5058	PFLU5058	putative_DNA-binding_protein		13	85.0665	131.24	1.5428	0.00555451	0.00919538
PFLU1549	PFLU1549	putative_lytic_transglycosylase		3	136.087	209.367	1.53848	0.000252765	0.000504507
PFLU4764	PFLU4764	putative_histidine_transport_system_permease		3	108.769	167.235	1.53752	0.00365533	0.00620399
PFLU5726	cybB	cytochrome_b561		1	748.995	1149.34	1.5345	9.49301e-11	3.65876e-10
PFLU2645	PFLU2645	ribonuclease_HI	3.1.26.4	5	137.857	211.432	1.5337	0.000775877	0.00145538
PFLU1512	PFLU1512	conserved_hypothetical_protein		10	1041.3	1596.78	1.53345	5.93348e-12	2.49299e-11
PFLU4533	PFLU4533	peptidyl-prolyl_cis-trans_isomerase_A		2	191.123	293.04	1.53325	0.000204339	0.000413003
PFLU4046	PFLU4046	putative_oligopeptide_ABC_transporter_integral		3	191.869	294.077	1.5327	0.000577134	0.00109895
PFLU4927	PFLU4927	conserved_hypothetical_protein		10	1683.6	2579.71	1.53226	3.03254e-17	1.87186e-16
PFLU4144	PFLU4144	phenylalanyl-tRNA_synthetase_alpha_chain	6.1.1.20	2	334.741	512.598	1.53133	1.79139e-07	5.03562e-07
PFLU0102	PFLU0102	putative_membrane_protein		0	1460.24	2234.78	1.53042	2.34668e-16	1.36601e-15
PFLU4539	PFLU4539	putative_3-oxoacyl-[acyl-carrier-protein]		7	1059.42	1620.17	1.5293	4.76774e-12	2.0233e-11
PFLU0045	PFLU0045	putative_lipoprotein		3	137.441	210.146	1.52899	0.00153553	0.00274798
PFLU1770	PFLU1770	putative_dehydrogenase		13	183.314	280.18	1.52841	0.000666449	0.00125849
PFLU4329	PFLU4329	putative_membrane_protein		0	483.45	738.543	1.52765	2.34966e-06	5.96483e-06
PFLU2912	PFLU2912	putative_membrane_protein		3	2518.9	3847.94	1.52763	2.64001e-10	9.80481e-10
PFLU5927	algP1	transcriptional_regulatory_protein_algp		9	6442.93	9830.24	1.52574	2.02604e-23	1.83117e-22
PFLU4157	PFLU4157	putative_ribose_operon_repressor		9	114.594	174.831	1.52566	0.0022411	0.00392641
PFLU1379	acrB	acriflavine_resistance_protein_B		0	1679.37	2562.03	1.52559	2.29303e-15	1.26159e-14
PFLU0386	PFLU0386	putative_phosphoribosyl-AMP_cyclohydrolase		7	512.856	781.195	1.52323	4.71416e-08	1.40675e-07
PFLU4127	PFLU4127	hypothetical_protein		8	762.183	1160.89	1.52311	1.34231e-10	5.09715e-10
PFLU3994	PFLU3994	putative_sugar_transport_system,_permease		0	305.195	464.49	1.52194	0.000725339	0.00136404
PFLU4300	PFLU4300	hypothetical_protein		8	273.008	415.472	1.52183	2.40531e-06	6.09565e-06
PFLU0892	PFLU0892	conserved_hypothetical_protein		10	360.919	549.089	1.52136	1.02285e-06	2.68765e-06
PFLU5007	PFLU5007	protein_disulfide_isomerase_II	5.3.4.1	0	589.251	896.215	1.52094	4.97524e-09	1.63539e-08
PFLU0259	ompR	DNA-binding_response_regulator		9	695.313	1057.37	1.5207	1.1486e-09	4.0022e-09
PFLU3176	PFLU3176	aspartate_aminotransferase	2.6.1.1	7	329.425	500.775	1.52015	1.19664e-06	3.12489e-06
PFLU1694	PFLU1694	putaitve_ABC_transport_system,_ATP-binding		3	127.782	194.186	1.51967	0.0018634	0.00329588
PFLU5933	hemD	uroporphyrinogen-III_synthase	4.2.1.75	7	361.244	548.68	1.51886	0.000205882	0.000415697
PFLU1447	PFLU1447	putative_transport-related_membrane_protein		0	157.986	239.937	1.51872	0.00178491	0.00316367
PFLU5612	PFLU5612	putative_biotin_biosynthesis-related_protein		7	409.582	621.869	1.5183	5.51226e-06	1.34125e-05
PFLU5610	PFLU5610	conserved_hypothetical_protein		10	15224	23103.1	1.51755	5.6444e-15	3.01035e-14
PFLU1479	PFLU1479	putative_hydrolase		13	404.624	614.013	1.51749	9.95725e-07	2.61754e-06
PFLU4446	PFLU4446	putative_flagellar_hook_associated_protein		0	9381.81	14235.5	1.51735	1.40498e-23	1.28554e-22
PFLU5930	PFLU5930	putative_membrane_protein		0	216.411	328.332	1.51717	0.000288508	0.000571801
PFLU1708	PFLU1708	putative_5'-nucleotidase		5	319.737	484.362	1.51487	2.10936e-05	4.8214e-05
PFLU5200	PFLU5200	conserved_hypothetical_protein		10	396.341	600.126	1.51417	8.6731e-07	2.30039e-06
PFLU2190	uvrC	excinuclease_uvrABC_system_protein_C		2	144.735	218.963	1.51286	0.000569463	0.00108469
PFLU1860	PFLU1860	putative_dipeptidase		2	442.024	667.893	1.51099	5.65632e-07	1.52484e-06
PFLU3731	PFLU3731	putative_transcriptional_regulatory_protein		9	187.311	282.796	1.50976	0.000382261	0.000745139
PFLU0770	yaaD	probable_FKBP-type_16_kDa_peptidyl-prolyl	5.2.1.8	0	219.748	331.628	1.50913	0.000142318	0.000292543
PFLU1650	PFLU1650	putative_lipoprotein		3	1104.99	1666.79	1.50842	2.7818e-13	1.29685e-12
PFLU1767	PFLU1767	putative_lipoprotein		3	590.31	889.427	1.50671	5.79564e-10	2.07563e-09
PFLU2091	PFLU2091	conserved_hypothetical_protein		10	435.072	655.292	1.50617	2.93407e-06	7.38194e-06
PFLU6098	PFLU6098	conserved_hypothetical_protein		10	238.141	358.61	1.50587	0.000331405	0.00065072
PFLU1832	PFLU1832	putative_Pirin-like_protein		13	129.736	195.179	1.50443	0.00116557	0.00212706
PFLU4966	PFLU4966	putative_ECF_sigma_factor		9	923.841	1389.45	1.50399	2.46952e-12	1.07418e-11
PFLU3148	PFLU3148	putative_amino_acid_permease		3	153.781	231.055	1.5025	0.00149724	0.00268514
PFLU6132	PFLU6132	putative_ferric_siderophore_receptor		0	801.536	1203.11	1.50101	1.03726e-11	4.30614e-11
PFLU1893	PFLU1893	hypothetical_protein		8	1910.12	2864.85	1.49983	6.27037e-15	3.32027e-14
PFLU0575	cbpA	curved_DNA-binding_protein		0	145.516	217.937	1.49769	0.00428688	0.00720361
PFLU1855	PFLU1855	putative_methyl-accepting_chemotaxis_protein		0	553.696	828.664	1.4966	3.56408e-07	9.75919e-07
PFLU1788	phnN	phosphorous_compounds_metabolism-related		7	487.434	729.422	1.49645	3.04e-06	7.6452e-06
PFLU1584	PFLU1584	conserved_hypothetical_protein		10	6837.1	10224.9	1.4955	2.86083e-21	2.25815e-20
PFLU5870	PFLU5870	putative_exported_protein		3	6670.1	9970.53	1.49481	2.60609e-21	2.06534e-20
PFLU0062	PFLU0062	conserved_hypothetical_membrane_protein		0	245.141	366.185	1.49377	1.69419e-05	3.92241e-05
PFLU0890	PFLU0890	putative_ABC_transport_system,_substrate-binding		3	1619.89	2411.7	1.48881	1.92852e-09	6.57653e-09
PFLU5402	PFLU5402	putative_exported_protein		3	206.127	306.72	1.48801	3.44859e-05	7.73875e-05
PFLU3016	PFLU3016	putative_two-component_response_regulator		9	1429.34	2126.52	1.48776	1.62449e-14	8.28337e-14
PFLU4620	PFLU4620	putative_phosphoenolpyruvate_synthase	2.7.9.2	7	4051.92	6025.09	1.48697	2.19887e-18	1.46262e-17
PFLU0867	cafA	ribonuclease_G	3.1.4.-	5	1346.67	2000.74	1.48569	5.16537e-12	2.18265e-11
PFLU4213	PFLU4213	LysR-family_transcriptional_regulator		9	116.606	173.221	1.48552	0.00583965	0.00962168
PFLU0638	PFLU0638	putative_exported_protein		3	1230.88	1827.81	1.48496	1.10646e-05	2.60759e-05
PFLU5336	PFLU5336	putative_exported_protein		3	202.297	300.225	1.48408	0.000147292	0.000302241
PFLU5120	PFLU5120	putative_phytochrome/sensor_histidine_kinase		9	2013.18	2985.65	1.48305	1.20249e-15	6.72216e-15
PFLU1029	PFLU1029	conserved_hypothetical_protein		10	183.597	272.205	1.48263	0.000165546	0.000338293
PFLU2832	PFLU2832	phage_protein		12	330.501	489.624	1.48146	2.57241e-05	5.82137e-05
PFLU4377	PFLU4377	conserved_hypothetical_protein		10	2641.38	3912.95	1.4814	3.41523e-16	1.96293e-15
PFLU0182	PFLU0182	putative_response_regulator		9	165.927	245.482	1.47945	0.00153445	0.00274688
PFLU4253	PFLU4253	putative_glutathione_S_transferase		7	231.958	343.146	1.47935	0.000270723	0.000538897
PFLU3944	PFLU3944	putative_dihydropyrimidine_dehydrogenase		7	269.809	398.928	1.47856	0.000162919	0.000333038
PFLU1520	PFLU1520	conserved_hypothetical_protein		10	87.941	129.997	1.47823	0.00360977	0.00613195
PFLU0258	PFLU0258	putative_S1_RNA-binding_domain_protein		2	304.681	450.278	1.47787	4.95679e-05	0.000108763
PFLU4151	PFLU4151	putative_lipoprotein		3	622.943	920.138	1.47708	4.64562e-09	1.5313e-08
PFLU1518	PFLU1518	putative_dehydrogenase		13	181.55	268.12	1.47684	0.00562251	0.00929756
PFLU4850	PFLU4850	putative_exported_protein		3	280.331	413.732	1.47587	9.23353e-05	0.000194806
PFLU5270	grpE	protein_GrpE_(HSP-70_cofactor)		0	722.99	1066.69	1.47538	6.00495e-10	2.1467e-09
PFLU4153	PFLU4153	conserved_hypothetical_protein		10	333.346	491.807	1.47536	1.05851e-05	2.49855e-05
PFLU4506	PFLU4506	23s_rRNA_(uracil-5-)-methyltransferase	2.1.1.-	2	733.818	1082.44	1.47508	4.88779e-09	1.60754e-08
PFLU2060	iscS	cysteine_desulfurase	2.8.1.7	2	418.112	616.639	1.47482	1.55199e-05	3.61581e-05
PFLU4519	PFLU4519	putative_transmembrane_protein		0	382.552	563.776	1.47372	0.000166423	0.000339732
PFLU5898	ubiD	3-octaprenyl-4-hydroxybenzoate_carboxy-lyase	4.1.1.-	1	738.693	1087.88	1.47271	1.13104e-08	3.59216e-08
PFLU0107	PFLU0107	putative_exported_protein		3	283.788	417.73	1.47198	5.78932e-06	1.40462e-05
PFLU5660	PFLU5660	putative_iron/sulfur-binding_protein		13	1278.32	1881.27	1.47167	1.8324e-10	6.89188e-10
PFLU3947	PFLU3947	putative_copper_resistance_protein_D		0	173.267	254.851	1.47086	0.00163631	0.0029204
PFLU2845	PFLU2845	conserved_hypothetical_protein		10	852.496	1253.22	1.47006	1.08447e-10	4.15807e-10
PFLU1892	PFLU1892	putative_cytochrome_C_subunit_protein		0	1654.3	2430.18	1.46901	7.65628e-14	3.68797e-13
PFLU1544	PFLU1544	putative_SirA-like_protein		13	180.544	264.987	1.46772	0.00130282	0.00235503
PFLU4496	PFLU4496	conserved_hypothetical_protein		10	235.544	345.675	1.46756	5.68241e-05	0.000123857
PFLU5687	PFLU5687	conserved_hypothetical_protein		10	170.341	249.804	1.4665	0.000383609	0.000747273
PFLU0881	rpoX	putative_sigma-54_modulation_protein		9	27114.8	39697.2	1.46404	8.9738e-22	7.31748e-21
PFLU0508	motA	chemotaxis_MotA_protein		0	526.049	769.619	1.46302	9.80871e-07	2.58078e-06
PFLU2504	PFLU2504	hypothetical_protein		8	577.403	842.831	1.45969	0.000236627	0.000474698
PFLU5127	PFLU5127	putative_signalling-related_protein		9	166.205	242.479	1.45891	0.00064298	0.00121728
PFLU0343	glnG	nitrogen_regulation_protein_NR(I)		7	380.296	554.687	1.45857	1.61441e-05	3.74994e-05
PFLU1570	PFLU1570	putative_glycerophosphoryl_diester		7	664.178	968.497	1.45819	6.07674e-08	1.79334e-07
PFLU3819	PFLU3819	NADH-quinone_oxidoreductase_chain_B	1.6.99.5	1	2715.71	3957.18	1.45714	4.74796e-15	2.54601e-14
PFLU1491	PFLU1491	putative_dehydrogenase		13	395.294	575.737	1.45648	5.54738e-05	0.000121011
PFLU5243	PFLU5243	glucose-6-phosphate_isomerase	5.3.1.9	1	1545.9	2249.02	1.45483	5.49006e-13	2.50781e-12
PFLU2206	PFLU2206	putative_IclR-family_regulatory_protein		9	97.7448	142.067	1.45345	0.00458516	0.00767869
PFLU5001	PFLU5001	putative_transferase		13	171.388	248.973	1.45269	0.00522245	0.0086772
PFLU0679	PFLU0679	putative_paraquat-inducible_protein		0	591.709	857.463	1.44913	4.41463e-08	1.32126e-07
PFLU4862	PFLU4862	AraC_family_transcriptional_regulator		9	1102.82	1597.97	1.44899	3.25691e-09	1.08809e-08
PFLU2294	lsc	levansucrase	2.4.1.10	5	563.349	815.74	1.44802	8.34916e-07	2.21944e-06
PFLU0914	PFLU0914	conserved_hypothetical_protein		10	481.518	697.198	1.44792	8.256e-06	1.96999e-05
PFLU5553	PFLU5553	putative_HIT_domain-containing_protein		13	384.461	556.232	1.44678	3.43842e-06	8.57794e-06
PFLU3993	PFLU3993	putative_zinc-binding_dehydrogenase		13	673.472	973.777	1.4459	6.7534e-05	0.000145541
PFLU0733	ispE	4-diphosphocytidyl-2-C-methyl-D-erythritol	2.7.1.148	7	356.31	514.899	1.44509	2.51735e-05	5.7033e-05
PFLU2548	PFLU2548	conserved_hypothetical_protein		10	185.564	268.131	1.44495	0.00176684	0.00313351
PFLU5996	PFLU5996	conserved_hypothetical_protein		10	939.568	1356.67	1.44393	5.06455e-10	1.82373e-09
PFLU5269	dnaK	chaperone_protein_DnkA_(HSP70)		0	7411.93	10673.2	1.44001	2.55976e-18	1.69885e-17
PFLU0190	cysA	sulfate/thiosulfate_ABc_transport_system,	3.6.3.25	3	241.722	347.167	1.43623	0.000160658	0.000328758
PFLU0264	hslR	heat_shock_protein_15		0	605.197	868.6	1.43524	0.000295625	0.000585318
PFLU0478	PFLU0478	putative_glycosyl_transferase		3	215.572	309.021	1.4335	0.000779939	0.00146161
PFLU5915	PFLU5915	putative_membrane_protein		0	1672.37	2395.05	1.43212	1.15264e-12	5.15771e-12
PFLU5584	PFLU5584	conserved_hypothetical_protein		10	14250.8	20390.3	1.43082	1.29845e-18	8.82526e-18
PFLU3634	PFLU3634	AraC-family_transcriptional_regulator		9	257.784	368.638	1.43003	0.000621819	0.00117873
PFLU5855	ssuC	putative_aliphatic_sulfonates_ABC_transport		3	209.221	298.906	1.42866	0.00128123	0.00232167
PFLU5806	PFLU5806	hypothetical_protein		8	773.452	1104.93	1.42857	4.53165e-07	1.2278e-06
PFLU5725	PFLU5725	putative_exported_protein		3	2916.8	4166.48	1.42844	1.88038e-13	8.8559e-13
PFLU4381	PFLU4381	two-component_system_response_regulator		9	273.731	390.531	1.4267	0.000405068	0.000785457
PFLU2167	PFLU2167	putative_lipoprotein		3	1822.29	2599.42	1.42646	8.16132e-13	3.67694e-12
PFLU1623	PFLU1623	putative_LysR-family_regulatory_protein		9	196.178	279.759	1.42605	0.00224004	0.00392571
PFLU1260	PFLU1260	putative_beta-(1-3)-glucosyl_transferase		0	780.976	1111.95	1.42379	2.09225e-07	5.84803e-07
PFLU3253	PFLU3253	putative_membrane_protein		0	435.037	618.408	1.42151	1.11757e-05	2.63272e-05
PFLU0994	PFLU0994	conserved_hypothetical_protein		10	2688.8	3817.33	1.41972	6.09243e-13	2.7744e-12
PFLU1253	PFLU1253	putative_exported_protein		3	124.479	176.646	1.41909	0.00400485	0.0067527
PFLU3743	PFLU3743	putative_ABC_transport_protein,_inner_membrane		3	769.194	1091.45	1.41895	4.95556e-08	1.4757e-07
PFLU1324	PFLU1324	putative_ATP-dependent_helicase		2	198.023	280.871	1.41838	0.00251604	0.00435907
PFLU2188	PFLU2188	putative_DNA-binding_protein		9	345.54	489.97	1.41798	0.000345131	0.000676547
PFLU5546	PFLU5546	conserved_hypothetical_protein		10	486.884	690.25	1.41769	6.26381e-06	1.51354e-05
PFLU5778	PFLU5778	putative_cell_division-related_membrane_protein		0	669.303	948.558	1.41723	2.10858e-07	5.8909e-07
PFLU1752	PFLU1752	putative_lipoprotein		3	9938	14082.3	1.41702	1.6472e-09	5.63665e-09
PFLU4907	PFLU4907	putative_OmpA_family_lipoprotein		3	7629.04	10793.6	1.41481	3.88475e-16	2.22846e-15
PFLU1311	PFLU1311	putative_amino_acid_transport_system,		3	6101.47	8627.54	1.41401	8.30656e-09	2.66964e-08
PFLU5201	PFLU5201	putative_plasmid-related_protein_(pseudogene)		11	195.05	275.695	1.41346	0.00364795	0.00619324
PFLU5550	PFLU5550	conserved_hypothetical_protein		10	353.302	499.013	1.41243	4.89888e-05	0.000107612
PFLU1471	PFLU1471	putative_exported_heat-shock_adaptation_serine		0	1741.7	2459.66	1.41222	5.90116e-11	2.32589e-10
PFLU0949	ddlB	D-alanine--D-alanine_ligase_B	6.3.2.4	0	267.322	377.295	1.41139	0.000445342	0.000860854
PFLU2692	PFLU2692	glucose-6-phosphate_1-dehydrogenase		1	1708.19	2410.9	1.41138	4.42057e-11	1.76346e-10
PFLU2147	hemB	delta-aminolevulinic_acid_dehydratase	4.2.1.24	0	332.936	469.718	1.41084	0.00028197	0.000559967
PFLU2304	PFLU2304	putative_glucose_dehydrogenase		7	1085.91	1531.37	1.41022	2.37621e-08	7.29387e-08
PFLU3823	PFLU3823	NADH_dehydrogenase_I_chain_G		1	374.401	527.551	1.40905	3.41371e-05	7.66661e-05
PFLU5693	PFLU5693	putative_transport-related_membrane_protein		3	201.499	283.497	1.40694	0.0025839	0.00446488
PFLU3595	PFLU3595	conserved_hypothetical_protein		10	251.005	353.003	1.40636	0.00134695	0.00243183
PFLU3613	PFLU3613	conserved_hypothetical_protein		10	316.625	445.222	1.40615	2.08575e-05	4.76926e-05
PFLU2764	PFLU2764	putative_GGDEF_domain_signalling_protein		0	855.12	1199.64	1.40289	2.93197e-06	7.37979e-06
PFLU1834	PFLU1834	putative_exported_hydrolase		13	735.265	1031.27	1.40258	0.000231014	0.000463909
PFLU1720	PFLU1720	putative_LysR-family_regulatory_protein		9	279.729	392.228	1.40217	0.00153776	0.00275114
PFLU1572	PFLU1572	putative_lipoprotein_releasing_system,_membrane		3	287.786	403.337	1.40152	0.000631202	0.00119613
PFLU6117	atpC	ATP_synthase_epsilon_chain	3.6.3.14	1	468.47	656.566	1.40151	0.000437021	0.000846032
PFLU5362	PFLU5362	putative_transmembrane_sensor_protein		9	3214.92	4505.61	1.40147	3.24852e-08	9.85207e-08
PFLU0556	livF2	high-affinity_branched-chain_amino_acid		3	1131.34	1582.76	1.39901	7.41005e-08	2.16951e-07
PFLU4467	PFLU4467	transcriptional_regulator		9	346.927	485.171	1.39848	0.000243636	0.000487436
PFLU4925	PFLU4925	putative_family_S43_non-peptidase_homologue		3	22395.5	31316.8	1.39835	7.7499e-17	4.6768e-16
PFLU2913	PFLU2913	putative_exported_protein		3	1734.2	2424.24	1.3979	2.51674e-11	1.01909e-10
PFLU0048	prlC	oligopeptidase_A	3.4.24.70	5	537.778	751.628	1.39766	2.08457e-06	5.31696e-06
PFLU4143	PFLU4143	phenylalanyl-tRNA_synthetase_beta_chain		2	1200.02	1676.54	1.3971	5.1486e-09	1.68863e-08
PFLU2061	PFLU2061	putative_peptidase		2	695.088	970.038	1.39556	1.38503e-05	3.23703e-05
PFLU0245	PFLU0245	putative_ABC_transport_system,_permease		3	227.696	317.743	1.39547	0.00277072	0.00477238
PFLU0461	PFLU0461	putative_glutamate-ammonia-ligase		7	363.88	507.604	1.39498	0.000102356	0.000214344
PFLU4912	PFLU4912	putative_thioesterase		13	391.789	546.312	1.39441	2.04711e-05	4.68635e-05
PFLU2762	PFLU2762	putative_trehalose_synthase_protein		7	1275.37	1778.04	1.39413	1.93505e-09	6.59216e-09
PFLU1301	PFLU1301	putative_lipoprotein		3	16884.3	23525.6	1.39334	3.27627e-16	1.88672e-15
PFLU1040	fecA	iron_(III)_dicitrate_transport_protein		3	794.874	1107.43	1.39321	2.14876e-08	6.6219e-08
PFLU3369	PFLU3369	putative_glycogen_debranching_protein	EC	6	3079.34	4289.23	1.39291	4.6719e-13	2.144e-12
PFLU4739	PFLU4739	putative_membrane_protein		0	681.142	948.016	1.3918	4.02554e-06	9.9214e-06
PFLU1606	PFLU1606	putative_two-component_system_LuxR-family		9	166.367	231.39	1.39084	0.00357825	0.00608364
PFLU2690	PFLU2690	conserved_hypothetical_protein		10	2786.6	3873.69	1.39011	5.16376e-08	1.53538e-07
PFLU0797	PFLU0797	conserved_hypothetical_protein		10	197.82	274.562	1.38793	0.00561963	0.00929539
PFLU3913	PFLU3913	cytochrome_B561		1	1000.34	1388	1.38752	1.09994e-07	3.16562e-07
PFLU2159	PFLU2159	putative_transport-related_membrane_protein		3	558.966	775.175	1.3868	1.85867e-05	4.26651e-05
PFLU2459	PFLU2459	hypothetical_protein		8	555.595	770.281	1.38641	7.7647e-06	1.85801e-05
PFLU5602	pqqE	coenzyme_PQQ_synthesis_protein_E		7	2452.72	3393.33	1.3835	1.32e-11	5.43801e-11
PFLU5352	PFLU5352	putative_transport-related_membrane_protein		3	522.583	722.83	1.38319	4.07603e-06	1.00417e-05
PFLU5624	PFLU5624	putative_response_regulator		9	3514.62	4851.32	1.38033	4.07457e-12	1.74162e-11
PFLU4376	PFLU4376	putative_peptidase		5	698.79	964.343	1.38002	0.00522014	0.0086772
PFLU5678	PFLU5678	putative_AraC-family_regulatory_protein		9	6231.08	8586.13	1.37795	1.09747e-13	5.23529e-13
PFLU1243	PFLU1243	conserved_hypothetical_protein		10	4656.79	6416.27	1.37783	1.78933e-12	7.88743e-12
PFLU5787	PFLU5787	putative_TetR-family_regulatory_protein		9	469.95	647.337	1.37746	2.97341e-05	6.69555e-05
PFLU4939	PFLU4939	putative_transcriptional_regulator		9	2313.95	3184.24	1.37611	3.25103e-06	8.14823e-06
PFLU5216	PFLU5216	conserved_hypothetical_protein		10	1919.31	2639.89	1.37544	1.39296e-10	5.27932e-10
PFLU3355	PFLU3355	conserved_hypothetical_protein		0	697.217	958.651	1.37497	3.86796e-06	9.56625e-06
PFLU2760	PFLU2760	conserved_hypothetical_protein		10	1602.81	2203.54	1.3748	1.98044e-10	7.4251e-10
PFLU0403	rpmE	50S_ribosomal_protein_L31		2	793.174	1090.43	1.37477	1.84944e-06	4.74032e-06
PFLU5488	PFLU5488	putative_phospholipase		13	1467.63	2016.98	1.37431	1.93533e-09	6.59216e-09
PFLU5439	mpl	UDP-Nacetylmuramate:l-alanyl-gamma-D-glutamyl-meso-diaminopimelate	6.3.2.-	3	648.566	891.109	1.37397	0.000135192	0.000278862
PFLU1673	PFLU1673	putative_membrane_protein		3	1832.19	2514.14	1.37221	1.5484e-09	5.33247e-09
PFLU2914	PFLU2914	putative_exported_protein		3	2347.53	3220.69	1.37195	2.16353e-10	8.08593e-10
PFLU1030	PFLU1030	putative_leucine_dehydrogenase		6	1444.98	1980.9	1.37088	3.60368e-05	8.05657e-05
PFLU0384	PFLU0384	putative_Sec-independent_protein_translocase		3	549.989	753.616	1.37024	4.28249e-05	9.46689e-05
PFLU5960	PFLU5960	putative_EAL/GGDEF_domain_protein		9	642.313	879.648	1.3695	8.47286e-06	2.01848e-05
PFLU1268	glnD	uridylyltransferase	2.7.7.59	7	550.527	752.471	1.36682	3.57883e-05	8.00705e-05
PFLU1499	PFLU1499	conserved_hypothetical_protein		10	308.712	421.859	1.36651	0.000766318	0.00143791
PFLU5779	ftsE	cell_division_ATP-binding_protein		0	289.371	395.017	1.36509	0.0034479	0.0058789
PFLU4779	PFLU4779	hypothetical_protein		8	314.029	428.461	1.3644	0.0011414	0.00208489
PFLU2375	PFLU2375	putative_aldose_1-epimerase		6	1461.29	1993.5	1.3642	2.55431e-08	7.80666e-08
PFLU2458	PFLU2458	conserved_hypothetical_protein		10	655.075	893.544	1.36403	1.45981e-05	3.40775e-05
PFLU1663	PFLU1663	putative_3-oxoacyl-[acyl-carrier-protein]		7	752.547	1026.46	1.36398	2.38836e-06	6.0553e-06
PFLU0523	PFLU0523	putative_phage-related_protein		2	1320.65	1799.73	1.36277	8.56564e-08	2.49305e-07
PFLU5628	PFLU5628	putative_anti_sigma_factor		9	1431.71	1951.06	1.36275	2.19167e-08	6.75062e-08
PFLU2487	PFLU2487	conserved_hypothetical_protein		10	630.169	857.841	1.36129	1.81633e-05	4.18718e-05
PFLU1056	PFLU1056	putative_ABC_transport_system,_membrane_protein		3	420.114	571.425	1.36017	4.59392e-05	0.000101138
PFLU5325	PFLU5325	putative_transcription_elongation_factor		2	463.771	630.749	1.36004	0.000391029	0.000760727
PFLU3927	PFLU3927	DNA-binding_ATP-dependent_protease_La;_heat	3.4.21.53	0	5976.26	8127.47	1.35996	1.09444e-12	4.90096e-12
PFLU2020	PFLU2020	hypothetical_protein		8	304.461	413.926	1.35954	0.00170113	0.00302604
PFLU3024	PFLU3024	putative_protein_kinase		7	5155.48	7008.21	1.35937	2.5949e-12	1.12623e-11
PFLU0751	PFLU0751	putative_MerR-family_regulatory_protein		9	394.033	535.602	1.35928	6.06422e-05	0.000131744
PFLU5271	recN	DNA_repair_protein		2	1147.25	1559.34	1.35919	1.27618e-07	3.63921e-07
PFLU4524	PFLU4524	conserved_hypothetical_protein		10	2158.89	2930.51	1.35742	6.09651e-10	2.17811e-09
PFLU3601	PFLU3601	putative_sensor_kinase/response_regulator_fusion		9	1243.3	1687.61	1.35737	7.44978e-08	2.18006e-07
PFLU1115	PFLU1115	putative_two-component_system,_response		9	349.749	474.018	1.35531	0.00267448	0.00461467
PFLU1197	PFLU1197	putative_LysR-family_regulatory_protein		9	433.844	587.882	1.35505	0.000533612	0.00102034
PFLU2635	PFLU2635	peptidyl-prolyl_cis-trans_isomerase	5.2.1.8	0	1217.9	1649.99	1.35479	1.59255e-07	4.50233e-07
PFLU2366	PFLU2366	putative_GntR-family_regulatory_protein		9	278.387	376.451	1.35226	0.00168631	0.00300058
PFLU0007	PFLU0007	putative_two-component_system,_sensor_kinase		0	265.413	358.837	1.35199	0.00126077	0.00228738
PFLU4768	PFLU4768	ribonucleoside-diphosphate_reductase_beta_chain	1.17.4.1	2	1381.85	1868.07	1.35186	1.41071e-07	4.00355e-07
PFLU4142	PFLU4142	integration_host_factor_alpha-subunit		2	3228.41	4360.32	1.35061	1.54389e-10	5.83641e-10
PFLU5165	PFLU5165	putative_putative_oxidoreduxtase		13	417.158	563.007	1.34962	0.000788525	0.0014749
PFLU4693	PFLU4693	putative_GntR-family_regulatory_protein		9	303.385	408.534	1.34659	0.00135911	0.00244855
PFLU4639	PFLU4639	conserved_hypothetical_protein		10	530.34	713.925	1.34616	4.2724e-05	9.44811e-05
PFLU5845	potF1	putrescine_ABC_transport_system,		3	6423.73	8642.87	1.34546	6.32785e-12	2.65491e-11
PFLU2101	PFLU2101	hypothetical_protein		8	301.789	405.931	1.34508	0.000448714	0.00086572
PFLU2951	PFLU2951	hypothetical_protein		8	4834.68	6498.47	1.34414	7.99916e-05	0.000170465
PFLU2865	PFLU2865	hypothetical_protein		8	2992.31	4020.69	1.34368	9.07005e-07	2.39923e-06
PFLU0870	PFLU0870	putative_modulation_of_DNA_gyrase-related		2	692.647	930.491	1.34338	2.16294e-05	4.93433e-05
PFLU1664	PFLU1664	putative_dehydrogenase		13	1450.28	1947.37	1.34276	1.6554e-05	3.83862e-05
PFLU0256	gshA	glutamate--cysteine_ligase	6.3.2.2	7	1248.86	1676.28	1.34225	1.99503e-07	5.58683e-07
PFLU2693	PFLU2693	putative_haloacid_dehalogenase-like_hydrolase		13	864.706	1159.43	1.34083	5.26156e-06	1.28183e-05
PFLU3996	PFLU3996	putative_sugar-binding_exported_protein		3	1418.04	1898.92	1.33912	8.97525e-08	2.60076e-07
PFLU3432	PFLU3432	putative_exported_protein		3	1697.12	2272.36	1.33895	1.09654e-07	3.15736e-07
PFLU2376	PFLU2376	putative_short-chain_dehydrogenase/reductase		7	280.845	375.305	1.33634	0.00546487	0.00905205
PFLU3300	PFLU3300	enoyl-CoA_hydratase/isomerase_family_protein		13	320.622	428.459	1.33634	0.00250824	0.0043481
PFLU2482	PFLU2482	putative_oxidoreductase		13	251.972	336.588	1.33582	0.00412207	0.00693652
PFLU5566	PFLU5566	putative_ABC_transport_system,_membrane_protein		3	293.866	392.423	1.33538	0.00256683	0.00444057
PFLU5303	PFLU5303	putative_recombinase		12	17557	23444.4	1.33533	6.71166e-13	3.04235e-12
PFLU2449	PFLU2449	conserved_hypothetical_protein		10	490.235	652.732	1.33147	0.00219137	0.00385182
PFLU1278	PFLU1278	putative_surface_exported_protein		3	2986.28	3975.04	1.3311	1.47071e-09	5.06786e-09
PFLU0413	PFLU0413	conserved_hypothetical_protein		10	760.551	1008.18	1.32559	5.32093e-05	0.000116365
PFLU1236	PFLU1236	putative_lipoprotein		3	29970.3	39667.5	1.32356	3.39301e-09	1.13228e-08
PFLU2181	PFLU2181	putative_two-component_system,_sensor_kinase		9	776.723	1027.78	1.32322	1.55815e-05	3.62874e-05
PFLU1819	sdhB	succinate_dehydrogenase_iron-sulfur_protein	1.3.99.1	1	2795.1	3698.19	1.3231	7.14269e-09	2.31317e-08
PFLU4514	PFLU4514	putative_membrane_protein		3	6798.43	8983.16	1.32136	1.3478e-10	5.11474e-10
PFLU5744	PFLU5744	hypothetical_protein		8	448.832	593.06	1.32134	0.000445552	0.000860854
PFLU1812	PFLU1812	putative_glycine_betaine-binding_protein		3	8133.96	10747.4	1.3213	9.28648e-11	3.5815e-10
PFLU5603	PFLU5603	conserved_hypothetical_protein		10	2143.77	2831.54	1.32082	1.69808e-08	5.29642e-08
PFLU5353	trmA	tRNA_(uracil-5-)-methyltransferase	2.1.1.35	2	475.889	626.547	1.31658	0.000613158	0.00116268
PFLU4389	PFLU4389	putative_RNA_polymerase_sigma_factor		9	4014.6	5282.3	1.31577	1.25468e-09	4.35132e-09
PFLU4493	PFLU4493	putative_exported_protein		3	755.305	992.258	1.31372	7.74309e-05	0.000165245
PFLU0891	PFLU0891	putative_ABC_transport_system,_exported_protein		3	3081.46	4045.48	1.31284	6.44143e-09	2.09408e-08
PFLU0445	PFLU0445	putative_potassium_efflux_system_protein		3	370.336	486.187	1.31283	0.000928677	0.00171805
PFLU3961	PFLU3961	metallo-beta-lactamase_superfamily_protein		13	387.104	507.702	1.31154	0.00198371	0.00350241
PFLU5348	PFLU5348	putative_dehydrogenase		13	595.336	780.467	1.31097	0.00014788	0.000303239
PFLU2010	PFLU2010	putative_AsnC-family_regulatory_protein		9	2099.81	2752.48	1.31083	1.84599e-07	5.18173e-07
PFLU4981	PFLU4981	pH-inducible_protein_involved_in_stress		0	2369.3	3105.35	1.31066	1.08235e-07	3.11801e-07
PFLU4825	PFLU4825	peptide_deformylase		2	554.137	725.64	1.3095	0.00150833	0.00270258
PFLU0363	PFLU0363	putative_histidine_transport_system,		3	1043.87	1366.15	1.30874	3.86861e-05	8.61631e-05
PFLU3558	PFLU3558	putative_exported_protein		3	493.669	644.874	1.30629	0.000257666	0.000513423
PFLU0822	dppB	dipeptide_ABC_transport_system,_permease		3	579.059	755.756	1.30514	0.000111832	0.000233032
PFLU1167	PFLU1167	putative_regulatory_protein		9	526.482	686.629	1.30418	0.000325179	0.00063913
PFLU0522	PFLU0522	putative_phage-related_protein		2	2876.22	3750.45	1.30395	5.96346e-08	1.76254e-07
PFLU0458	PFLU0458	conserved_GGDEF/EAL_domain_protein		9	785.031	1023.64	1.30395	4.17034e-05	9.2466e-05
PFLU5005	thrC	threonine_synthase	4.2.3.1	7	411.969	537.15	1.30386	0.00134884	0.00243374
PFLU1000	PFLU1000	putative_amino_acid_ABC_transport_system,		3	4789.84	6244.97	1.3038	3.96784e-09	1.31447e-08
PFLU0685	PFLU0685	conserved_hypothetical_protein		10	3208.02	4182.15	1.30366	7.60161e-09	2.45508e-08
PFLU0941	PFLU0941	putative_peptidoglycan_glycosyltransferase,_cell		0	1019.99	1326.85	1.30084	5.44317e-05	0.000118862
PFLU5366	PFLU5366	putative_TetR-family_regulatory_protein		9	524.944	682.371	1.29989	0.000296967	0.000587582
PFLU4696	PFLU4696	putative_molybdenum_cofactor_biosynthesis		7	1342.35	1744.47	1.29956	1.66703e-05	3.86255e-05
PFLU1165	PFLU1165	putative_membrane_protein		0	1464.53	1902.61	1.29912	1.89738e-06	4.85624e-06
PFLU0882	rpoN	RNA_polymerase_sigma-54_factor		9	1468.76	1906.24	1.29786	3.64722e-06	9.04547e-06
PFLU3765	PFLU3765	hypothetical_protein		8	474.774	614.767	1.29486	0.000958497	0.00176714
PFLU1107	PFLU1107	putative_glutamate_synthase		7	344.95	446.66	1.29485	0.00221499	0.00388756
PFLU2016	PFLU2016	conserved_hypothetical_protein		10	670.917	868.529	1.29454	0.000847898	0.00157848
PFLU5830	PFLU5830	conserved_hypothetical_protein		10	1854.25	2396.59	1.29249	0.00223365	0.00391683
PFLU0022	qor	quinone_oxidoreductase	1.6.5.5	1	780.02	1007.69	1.29187	0.000243105	0.000486539
PFLU1732	msrB	peptide_methionine_sulfoxide_reductase	1.8.4.6	5	835.774	1079.15	1.2912	0.000204002	0.000412462
PFLU5496	ssb	single-strand_binding_protein		2	1827.91	2358.19	1.2901	3.87976e-06	9.59004e-06
PFLU5842	potH	putrescine_ABC_transport_system,_permease		3	629.764	812.143	1.2896	0.000693139	0.00130681
PFLU1231	PFLU1231	conserved_hypothetical_protein		10	894.562	1152.35	1.28817	0.000155375	0.000318277
PFLU1579	PFLU1579	conserved_hypothetical_protein		10	3219.22	4139.17	1.28577	3.03148e-05	6.8237e-05
PFLU1630	PFLU1630	putative_LuxR-family_regulatory_protein		9	1661.19	2133.53	1.28434	0.000947235	0.00174911
PFLU5846	PFLU5846	putative_aminotransferase		13	4377.52	5619.28	1.28367	3.93082e-08	1.18124e-07
PFLU4341	PFLU4341	conserved_hypothetical_protein		10	367.623	471.155	1.28163	0.00543554	0.00900851
PFLU5582	PFLU5582	conserved_hypothetical_protein		10	78899.8	101114	1.28155	2.58265e-10	9.60382e-10
PFLU3335	PFLU3335	putative_morphinone_reductase		7	1345.64	1723.73	1.28098	2.16242e-05	4.93433e-05
PFLU4860	PFLU4860	hypothetical_protein		8	1156.92	1481.92	1.28092	0.000165862	0.000338821
PFLU1070	lon	ATP-dependent_protease	3.4.21.53	5	859.112	1099.74	1.28008	0.000130969	0.000270908
PFLU4464	PFLU4464	putative_membrane_protein		0	1966.15	2516.63	1.27998	0.000154005	0.000315579
PFLU5547	PFLU5547	conserved_hypothetical_protein		10	3712.56	4744.07	1.27784	1.13874e-07	3.26773e-07
PFLU5932	PFLU5932	putative_uroporphyrin-III_C-methyltransferase		7	1101.54	1406.49	1.27685	5.87846e-05	0.000127896
PFLU5311	PFLU5311	conserved_hypothetical_protein		10	962.787	1226.93	1.27436	9.88865e-05	0.000207813
PFLU1565	mfd	transcription-repair_coupling_factor		2	839.429	1069.6	1.2742	0.000137303	0.000282921
PFLU4714	rne	putative_ribonuclease_E		5	2482.71	3163.11	1.27406	4.01647e-07	1.09624e-06
PFLU4330	PFLU4330	conserved_hypothetical_protein		10	389.186	494.659	1.27101	0.00417427	0.00702036
PFLU1890	PFLU1890	conserved_hypothetical_protein		10	1445.46	1836.61	1.27061	9.29e-06	2.20605e-05
PFLU3757	PFLU3757	hypothetical_protein		8	11860.3	15051.5	1.26907	8.03086e-09	2.58525e-08
PFLU1583	PFLU1583	putative_response_regulator		9	1592.14	2019.92	1.26868	6.33333e-06	1.52971e-05
PFLU1273	rrf	ribosome_recycling_factor		2	643.258	815.331	1.2675	0.000929663	0.00171934
PFLU2133	PFLU2133	putative_membrane_protein		0	1552.17	1966.85	1.26716	1.71352e-05	3.96406e-05
PFLU4601	PFLU4601	conserved_hypothetical_protein		10	816.483	1034.46	1.26696	0.000249822	0.000498969
PFLU1585	talB	transaldolase_B	2.2.1.2	7	2298.27	2903.75	1.26345	1.65375e-06	4.26589e-06
PFLU1684	PFLU1684	conserved_hypothetical_protein		10	579.36	731.443	1.2625	0.000792514	0.0014819
PFLU5440	PFLU5440	putative_regulatory_protein		9	1262.61	1593.74	1.26226	7.96379e-05	0.000169772
PFLU1442	PFLU1442	conserved_hypothetical_protein		10	853.658	1077.47	1.26218	0.000278374	0.000553755
PFLU0998	rhlB	ATP-dependent_RNA_helicase	3.6.1.-	2	393.466	496.497	1.26185	0.00542532	0.00899655
PFLU1659	fnl3	UDP-N-acetylglucosamine2-epimerase		3	1383.64	1745.59	1.26159	1.89876e-05	4.35685e-05
PFLU1468	mucA	sigma_factor_negative_regulatory_protein		9	91466.5	115328	1.26088	3.07281e-09	1.03182e-08
PFLU1217	PFLU1217	hypothetical_protein		8	333.156	419.968	1.26057	0.00509035	0.00848392
PFLU0940	PFLU0940	putative_cell_division_protein		0	544.94	686.919	1.26054	0.00225568	0.0039496
PFLU0005	PFLU0005	putative_two-component_system,_response		9	1142.41	1436.26	1.25722	0.0015544	0.00277924
PFLU0768	ileS	isoleucyl-tRNA_synthetase	6.1.1.5	2	1942.58	2437.6	1.25483	1.13662e-05	2.67653e-05
PFLU4432	PFLU4432	putative_response_regulator		9	468.555	587.05	1.25289	0.00407104	0.00685489
PFLU3133	PFLU3133	hypothetical_protein		8	1475	1846.83	1.25209	1.1939e-05	2.80472e-05
PFLU4126C	PFLU4126C	hypothetical_protein		8	3739.04	4678.53	1.25127	7.31825e-07	1.95417e-06
PFLU5256	PFLU5256	general_secretory_pathway,_protein-export		3	393.519	492.304	1.25103	0.00474328	0.00793003
PFLU1685	PFLU1685	putative_membrane_protein		0	1108.17	1385.84	1.25056	0.000373609	0.000729233
PFLU0952	ftsZ	cell_division_protein		0	2170.9	2714.73	1.25051	0.000192233	0.0003896
PFLU2985	galU	UTP--glucose-1-phosphate_uridylyltransferase	2.7.7.9	7	6074.24	7594.43	1.25027	2.23086e-07	6.2149e-07
PFLU4625	PFLU4625	putative_O-acetylserine_(thiol)-lyase		13	1382.35	1727.02	1.24933	9.55161e-05	0.000201158
PFLU4623	PFLU4623	putative_membrane_protein		3	2776.4	3466.03	1.24839	3.88406e-06	9.59667e-06
PFLU2888	PFLU2888	conserved_hypothetical_protein		10	3142.39	3916.48	1.24634	3.23417e-06	8.1094e-06
PFLU0887	kdsD	arabinose_5-phosphate_isomerase	5.3.1.13	3	557.861	695.22	1.24622	0.00377814	0.00639777
PFLU1542	acnA	aconitate_hydratase_1	4.2.1.3	1	3379.09	4206.32	1.24481	2.3371e-06	5.93804e-06
PFLU1879	PFLU1879	hypothetical_protein		8	2513.01	3125.78	1.24384	6.87822e-06	1.65592e-05
PFLU1817	PFLU1817	putative_succinate_dehydrogenase_hydrophobic		0	620.676	772.008	1.24382	0.00492323	0.00822158
PFLU1005	PFLU1005	conserved_hypothetical_protein		10	4564.7	5669.8	1.2421	1.29654e-06	3.37089e-06
PFLU0520	hfq	Hfq_protein_(host_factor-I_protein)		2	10276	12758.1	1.24154	1.74693e-07	4.92469e-07
PFLU5843	potG	putrescine_ABC_transport_system,_ATP-binding		3	1173.95	1456.84	1.24098	0.000556341	0.00106106
PFLU5166	PFLU5166	putative_glutathione_peroxidase		0	2996.22	3717.27	1.24065	8.68276e-06	2.06599e-05
PFLU3134	PFLU3134	conserved_hypothetical_protein		0	1568.31	1940.33	1.23721	5.39401e-05	0.000117832
PFLU5490	PFLU5490	conserved_hypothetical_protein		10	823.377	1017.02	1.23519	0.000656573	0.00124183
PFLU5564	PFLU5564	putative_alcohol_dehydrogenase		13	752.16	924.284	1.22884	0.0038169	0.00645601
PFLU2780	PFLU2780	putative_transmembrane_phosphatidylcholine	2.7.8.24	0	3348.36	4112.92	1.22834	8.72361e-06	2.07405e-05
PFLU4938	PFLU4938	formyltetrahydrofolate_deformylase		7	1094.4	1343.94	1.22802	0.000540831	0.00103281
PFLU0555	livG2	high-affinity_branched-chain_amino_acid		3	1388.17	1701.11	1.22543	0.000582828	0.00110872
PFLU4342	PFLU4342	putative_isochorismatase		13	708.65	867.999	1.22486	0.00247219	0.00429316
PFLU3378	PFLU3378	putative_ferric_alcaligin_siderophore_receptor		0	2671.67	3270.34	1.22408	2.29672e-05	5.22342e-05
PFLU5218	PFLU5218	ketol-acid_reductoisomerase	1.1.1.86	7	1389.13	1683.89	1.21219	0.000677133	0.00127745
PFLU3022	PFLU3022	hypothetical_protein		8	1126.62	1364.15	1.21083	0.00129949	0.00234972
PFLU4668	PFLU4668	hypothetical_protein		8	6960.55	8410.05	1.20825	8.63684e-06	2.05672e-05
PFLU5760	PFLU5760	conserved_hypothetical_membrane_protein		3	2890.03	3486.11	1.20625	0.00024288	0.000486252
PFLU0179	PFLU0179	putative_phage_integrase		12	1148.81	1385.24	1.2058	0.000801847	0.00149651
PFLU0931	PFLU0931	conserved_hypothetical_protein		10	6352.48	7653.45	1.2048	1.57359e-05	3.66181e-05
PFLU1465	nadB	L-aspartate_oxidase	1.4.3.16	7	828.093	996.093	1.20288	0.00588931	0.0097008
PFLU0742	PFLU0742	putative_exported_protein		3	1625.57	1954.8	1.20253	0.000446089	0.000861334
PFLU2407	cpo	non-heme_chloroperoxidase	1.11.1.10	0	1111.58	1332.68	1.19891	0.0034649	0.0059028
PFLU2703	PFLU2703	conserved_hypothetical_protein		10	2640.45	3163.73	1.19818	0.000293728	0.000581755
PFLU2664	PFLU2664	conserved_hypothetical_protein		10	8572.54	10256.1	1.19639	0.00579255	0.00956272
PFLU0038	PFLU0038	conserved_hypothetical_protein		10	18757.5	22420.1	1.19526	7.09521e-06	1.70469e-05
PFLU4669	PFLU4669	conserved_hypothetical_protein		10	2586.08	3090.94	1.19522	0.000175253	0.000356652
PFLU5273	omlA	outer_membrane_lipoprotein		3	3039.38	3628.39	1.19379	0.000226385	0.000455077
PFLU5250	PFLU5250	30S_ribosomal_protein_S15		2	20153.7	24012.6	1.19147	0.00320486	0.00548395
PFLU4141	PFLU4141	MerR-family_transcriptional_regulator		9	2347.08	2794.79	1.19075	0.000444879	0.000860399
PFLU4660	PFLU4660	putative_amino_transferase		13	3534.48	4208.2	1.19061	0.000162516	0.000332329
PFLU3598	PFLU3598	conserved_hypothetical_protein		10	4043.66	4814.39	1.1906	9.85203e-05	0.000207117
PFLU2517	PFLU2517	conserved_hypothetical_protein		10	953.154	1133.61	1.18932	0.00407125	0.00685489
PFLU4122A	PFLU4122A	hypothetical_protein		8	1368.02	1626.83	1.18919	0.00568429	0.00939185
PFLU1991	PFLU1991	putative_polysaccharide_deacetylase		13	5508.18	6545.1	1.18825	9.48648e-05	0.000199892
PFLU2745	PFLU2745	putative_mannitol-binding_component_of_ABC		3	1961.73	2327.72	1.18657	0.00542681	0.00899655
PFLU5021	PFLU5021	conserved_hypothetical_protein,_MutT-like		10	978.582	1156.77	1.18209	0.0059179	0.00974248
PFLU2009	PFLU2009	putative_threonine_synthase		7	1832.32	2165.46	1.18181	0.00123661	0.0022477
PFLU5340	mscL	large-conductance_mechanosensitive_channel		0	7621.87	9000.19	1.18084	0.000116809	0.000242891
PFLU1524	PFLU1524	conserved_hypothetical_protein		10	1759.64	2072.83	1.17799	0.00208718	0.00367414
PFLU2705	PFLU2705	conserved_hypothetical_protein		10	7579.71	8915.72	1.17626	0.000102922	0.000215375
elbB	elbB	enhancing_lycopene_biosynthesis_protein_2_(sigma		7	2183.78	2565.75	1.17491	0.00221048	0.00388079
PFLU3746	PFLU3746	probable_ATP-binding_ABC_transporter_protein		3	3064.1	3598.57	1.17443	0.000963031	0.00177495
PFLU1101	PFLU1101	conserved_hypothetical_protein		10	2142.49	2495.91	1.16496	0.00380335	0.00643494
PFLU1730	htpX	probable_protease_(heat_shock_protein)	3.4.24.-	0	4169.64	4841.11	1.16104	0.0012585	0.00228397
PFLU4596	PFLU4596	putative_GntR-family_transcriptional_regulator		9	2045.72	2374.52	1.16072	0.00443587	0.00744763
PFLU2993	PFLU2993	putative_regulatory_protein		9	6563.09	7586.22	1.15589	0.000861582	0.00160143
PFLU0873	PFLU0873	conserved_hypothetical_protein		10	11900.2	13749	1.15536	0.000305057	0.00060218
PFLU3803	PFLU3803	putative_arginyl-tRNA--protein_transferase	2.3.2.8	2	3002.4	3465.13	1.15412	0.00242731	0.00422265
PFLU1990	PFLU1990	putative_transport-related_membrane_protein		3	6071.81	6996.77	1.15234	0.0013947	0.00250808
PFLU4116	PFLU4116	putative_sensory_box_GGDEF_transmembrane		0	2752.04	3155.97	1.14678	0.00510897	0.00851016
PFLU1895	PFLU1895	putative_cytochrome_C_dehydrogenase-related		1	6232.27	7084.59	1.13676	0.00268485	0.00463121
PFLU3808	PFLU3808	isocitrate_dehydrogenase_[NADP]	1.1.1.42	1	18756.6	21315.2	1.13641	0.00192614	0.00340279

## Sheet: Cap- higher
Locus	Gene Name	Product	EC Number	Colour in SBW25 Annotation	Cap- BaseMean	1A4 BaseMean	Fold Change (Cap-/1A4)	P-value	Adjusted P-value
PFLU0108	PFLU0108	conserved_hypothetical_protein		10	18.6363	0	Infinite	5.27474e-09	1.72904e-08
PFLU0121	PFLU0121	conserved_hypothetical_protein		10	6.62847	0	Infinite	0.000966057	0.00177997
PFLU0186	PFLU0186	conserved_hypothetical_protein		10	63.5611	0	Infinite	5.64848e-26	5.79532e-25
PFLU0205	PFLU0205	putative_LysR-family_regulatory_protein		9	12.2911	0	Infinite	7.69614e-05	0.000164303
PFLU0206	PFLU0206	putative_TonB-dependent_exported_protein		3	23.1362	0	Infinite	1.90485e-07	5.34189e-07
PFLU0237	PFLU0237	putative_amino_acid_ABC_transport_system,		3	14.8014	0	Infinite	1.76435e-05	4.07528e-05
PFLU0429	PFLU0429	conserved_hypothetical_protein		10	51.5128	0	Infinite	2.67491e-13	1.24885e-12
PFLU0563	ureE	urease_accessory_protein		7	52.1549	0	Infinite	3.45855e-14	1.71193e-13
PFLU0585	PFLU0585	putative_amino_acid_ABC_transport_system,		3	6.76739	0	Infinite	0.000762759	0.00143169
PFLU0592	PFLU0592	putative_iron_ABC_transport_system,_ATP-binding		3	22.5521	0	Infinite	3.09767e-08	9.42839e-08
PFLU0774	PFLU0774	putative_membrane_protein		3	8.03401	0	Infinite	8.94455e-05	0.000189181
PFLU0963	PFLU0963	putative_exported_protein		3	23.6973	0	Infinite	9.74783e-07	2.5659e-06
PFLU1034	sdaC	serine_transporter		0	31.6099	0	Infinite	4.02149e-12	1.72142e-11
PFLU1133	PFLU1133	putative_membrane_protein		3	11.9498	0	Infinite	0.0010912	0.00199749
PFLU1350	PFLU1350	conserved_hypothetical_protein		10	20.464	0	Infinite	7.15915e-09	2.31723e-08
PFLU1391	PFLU1391	putative_acyltransferase		13	25.7679	0	Infinite	1.07855e-09	3.76252e-09
PFLU1677	kdpB	potassium-transporting_ATPase_B_chain	3.6.3.12	0	10.261	0	Infinite	0.00150259	0.00269311
PFLU1800	PFLU1800	putative_hydroxypyruvate_reductase		1	12.7943	0	Infinite	0.0013782	0.00247993
PFLU1903A	PFLU1903A	hypothetical_protein		8	18.7982	0	Infinite	2.43733e-09	8.24987e-09
PFLU1921	PFLU1921	putative_membrane_protein		0	16.9704	0	Infinite	5.88042e-06	1.42497e-05
PFLU1962	PFLU1962	putative_exported_protein		3	10.3824	0	Infinite	0.00247777	0.00430032
PFLU1964	PFLU1964	putative_exported_protein		3	6.16579	0	Infinite	0.000175114	0.00035649
PFLU1983	PFLU1983	conserved_hypothetical_protein		10	3.9563	0	Infinite	0.00350593	0.00596925
PFLU2153	PFLU2153	putative_LysR-family_regulatory_protein		9	63.5382	0	Infinite	1.05165e-21	8.55189e-21
PFLU2228	PFLU2228	putative_peptide_methionine_sulfoxide_reductase		2	14.0784	0	Infinite	1.11024e-07	3.19214e-07
PFLU2238	PFLU2238	putative_glutathione_S-transferase		13	14.5181	0	Infinite	0.000174856	0.00035621
PFLU2285	PFLU2285	putative_muconate_delta-isomerase		6	15.1427	0	Infinite	1.28486e-08	4.06757e-08
PFLU2320	folD	folD_bifunctional_protein	3.5.4.9	7	37.5154	0	Infinite	7.47295e-10	2.64593e-09
PFLU2335	PFLU2335	putative_oxidoreductase		13	29.6608	0	Infinite	1.26849e-07	3.61901e-07
PFLU2351	PFLU2351	conserved_hypothetical_protein		10	5.44278	0	Infinite	0.00249408	0.00432737
PFLU2394	PFLU2394	putative_transport-related_membrane_protein		0	11.9903	0	Infinite	0.000449623	0.000867025
PFLU2443	PFLU2443	conserved_hypothetical_protein		10	11.4872	0	Infinite	5.06895e-06	1.23694e-05
PFLU2524	PFLU2524	putative_pyridine_nucleotide-disulphide		7	36.4106	0	Infinite	1.94967e-10	7.31821e-10
PFLU2608	PFLU2608	hypothetical_protein		10	9.65941	0	Infinite	0.00120566	0.0021948
PFLU2610	PFLU2610	putative_membrane_protein		3	11.6895	0	Infinite	0.000914934	0.00169369
PFLU2611	PFLU2611	putative_exported_protein		3	11.5276	0	Infinite	5.77287e-05	0.000125691
PFLU2683	PFLU2683	conserved_hypothetical_protein		10	14.8998	0	Infinite	0.000100206	0.000210362
PFLU2684	PFLU2684	conserved_hypothetical_protein		10	104.767	0	Infinite	1.23284e-32	1.77578e-31
PFLU2721	PFLU2721	putative_efflux_system_inner_membrane_protein		3	82.6776	0	Infinite	2.84271e-21	2.24684e-20
PFLU2776	PFLU2776	putative_membrane_protein		3	8.55467	0	Infinite	0.00178867	0.00316938
PFLU2837	PFLU2837	conserved_hypothetical_protein		10	28.6774	0	Infinite	2.19699e-10	8.20579e-10
PFLU2838	PFLU2838	hypothetical_protein		8	21.1695	0	Infinite	1.45413e-05	3.39583e-05
PFLU2852	PFLU2852	hypothetical_protein		8	37.1512	0	Infinite	8.8673e-11	3.42429e-10
PFLU2854	PFLU2854	hypothetical_protein		8	33.0439	0	Infinite	0.000257049	0.000512539
PFLU2862	PFLU2862	hypothetical_protein		8	19.1799	0	Infinite	2.03527e-11	8.29807e-11
PFLU2875	PFLU2875	conserved_hypothetical_protein		10	16.149	0	Infinite	2.35658e-05	5.3534e-05
PFLU2884	PFLU2884	putative_phage_protein		12	7.65227	0	Infinite	0.000141784	0.000291648
PFLU2891	PFLU2891	putative_phage_tail_assembly_protein		12	19.5212	0	Infinite	6.51366e-08	1.9175e-07
PFLU2896	PFLU2896	hypothetical_phage-related_protein		12	14.2982	0	Infinite	1.69769e-06	4.3678e-06
PFLU2945	PFLU2945	putative_ABC_transporter,_permease_protein		3	54.162	0	Infinite	1.023e-13	4.90775e-13
PFLU2962	PFLU2962	hypothetical_protein		8	17.4911	0	Infinite	1.32854e-05	3.11114e-05
PFLU3121	PFLU3121	conserved_hypothetical_protein		10	9.39908	0	Infinite	0.00597846	0.00982579
PFLU3162	PFLU3162	hypothetical_protein		8	12.6324	0	Infinite	0.000733759	0.001379
PFLU3230	PFLU3230	general_secretion_pathway_protein_F/S		3	9.74035	0	Infinite	0.0026663	0.00460189
PFLU3276	PFLU3276	2,4-dihydroxyhept-2-ene-1,7-dioic_acid_aldolase	4.1.2.-	6	15.9061	0	Infinite	7.66105e-05	0.000163613
PFLU3352	PFLU3352	putative_transposase_(pseudogene)		11	9.35861	0	Infinite	0.000121232	0.000251382
PFLU3417	PFLU3417	putative_glutathione-S_transferase		13	19.7815	0	Infinite	3.24404e-12	1.39874e-11
PFLU3424	PFLU3424	putative_nitrite_reductase	1.7.1.4	1	16.9475	0	Infinite	0.00233025	0.00406815
PFLU3461	PFLU3461	putative_transmembrane_protein		0	10.0007	0	Infinite	0.000139666	0.00028759
PFLU3545	PFLU3545	putative_outer_membrane_protein		3	34.7623	0	Infinite	8.52171e-10	2.99932e-09
PFLU3622	PFLU3622	putative_membrane_protein		0	32.998	0	Infinite	3.8284e-12	1.64352e-11
PFLU3647	PFLU3647	hypothetical_protein		8	48.6788	0	Infinite	1.65444e-12	7.31461e-12
PFLU3660	PFLU3660	putative_membrane_protein		3	10.8856	0	Infinite	2.17995e-05	4.96741e-05
PFLU3662	PFLU3662	putative_polysaccharide_export_protein		3	361.429	0	Infinite	8.22013e-138	1.52072e-135
PFLU3672	PFLU3672	conserved_hypothetical_membrane_protein		0	118.174	0	Infinite	2.94188e-38	5.65453e-37
PFLU3674	PFLU3674	putative_lipopolysaccharide_biosinthesis-related		3	28.1163	0	Infinite	7.64434e-14	3.68522e-13
PFLU3680	PFLU3680	hypothetical_protein		8	7.05068	0	Infinite	0.000257554	0.000513374
PFLU3692	PFLU3692	conserved_hypothetical_protein		10	12.0308	0	Infinite	4.60471e-06	1.12971e-05
PFLU3698	PFLU3698	putative_TonB-dependent_outer_membrane_receptor		3	96.1139	0	Infinite	2.57064e-31	3.51459e-30
PFLU3843	PFLU3843	conserved_hypothetical_protein		10	21.4299	0	Infinite	3.60637e-07	9.86585e-07
PFLU3854	PFLU3854	putative_branched-chain_amino_acid_ABC		3	20.8458	0	Infinite	1.61463e-05	3.74994e-05
PFLU3856	PFLU3856	putative_branched-chain_amino_acid_transport		3	35.867	0	Infinite	3.52338e-18	2.31246e-17
PFLU3858	PFLU3858	conserved_hypothetical_protein		10	6.8888	0	Infinite	0.000331382	0.00065072
PFLU3878	PFLU3878	putative_transcriptional_regulator_(MarR		9	19.741	0	Infinite	1.1603e-07	3.32639e-07
PFLU4032	PFLU4032	putative_permease_component_of_ABC_transporter		0	28.1743	0	Infinite	2.8221e-07	7.81058e-07
PFLU4053	PFLU4053	putative_metal-activated_pyridoxal_enzyme		13	6.54753	0	Infinite	0.000101329	0.000212493
PFLU4057	PFLU4057	conserved_hypothetical_protein		10	11.2673	0	Infinite	0.000347849	0.0006812
PFLU4101	PFLU4101	hypothetical_protein		8	30.9274	0	Infinite	4.59833e-08	1.37485e-07
PFLU4137	PFLU4137	conserved_hypothetical_protein		11	24.7211	0	Infinite	1.60234e-06	4.13868e-06
PFLU4176	PFLU4176	putative_membrane_protein		3	12.5514	0	Infinite	2.42568e-07	6.74181e-07
PFLU4219	PFLU4219	putative_cobalamin-binding_component_of_ABC		3	5.10151	0	Infinite	0.00242624	0.00422204
PFLU4244	PFLU4244	hypothetical_protein		8	25.687	0	Infinite	1.19347e-06	3.11935e-06
PFLU4255	PFLU4255	conserved_hypothetical_protein		10	98.4853	0	Infinite	2.37907e-30	3.10223e-29
PFLU4648	PFLU4648	putative_membrane_protein		0	5.36184	0	Infinite	0.00109284	0.00199988
PFLU5306	PFLU5306	putative_transposase		12	11.8284	0	Infinite	4.99936e-05	0.000109575
PFLU5692	PFLU5692	conserved_hypothetical_protein		10	29.1981	0	Infinite	8.77729e-14	4.21766e-13
PFLU5710	PFLU5710	putative_membrane_protein		3	30.9854	0	Infinite	6.01241e-08	1.77612e-07
PFLU5809	PFLU5809	putative_cation_ABC_transport_system,		3	10.6427	0	Infinite	0.00257683	0.00445397
PFLU5853	PFLU5853	putative_molibdenumpterin_binding_protein		7	11.5276	0	Infinite	0.000200156	0.00040538
PFLU5903	PFLU5903	putative_ABC_transport_system,_substrate-binding		3	23.9172	0	Infinite	1.20758e-14	6.25446e-14
PFLU5904	PFLU5904	putative_ABC_transport_system,_membrane_protein		3	9.01735	0	Infinite	2.28415e-05	5.19683e-05
PFLU5972	PFLU5972	conserved_hypothetical_protein		10	6.72692	0	Infinite	0.000131593	0.000272102
PFLU6025	clpB2	chaperone		0	5.44278	0	Infinite	0.00204307	0.00360077
PFLU6027	PFLU6027	conserved_hypothetical_protein		10	4.67931	0	Infinite	0.00277296	0.00477485
PFLU6089	PFLU6089	putative_cation_ABC_trasnport_system,		3	8.17293	0	Infinite	0.000181864	0.000369215
PFLU6102	PFLU6102	conserved_hypothetical_protein		10	13.8585	0	Infinite	0.000237512	0.000476311
PFLU2408	PFLU2408	putative_exported_protein		3	119.273	0.378198	315.372	4.7827e-39	9.50119e-38
PFLU3619	PFLU3619	putative_oxygen-independent_coproporphyrinogen		7	642.33	2.33409	275.196	6.92028e-226	4.09681e-223
PFLU2792	PFLU2792	putative_molybdenum-pterin_binding_protein_II		7	104.987	0.410647	255.662	1.16403e-24	1.11868e-23
PFLU1608	PFLU1608	putative_fimbria-related_protein_precursor		3	64.3651	0.378198	170.189	1.78244e-18	1.1991e-17
PFLU0704	PFLU0704	putative_chemotaxis_protein		0	115.959	0.756396	153.304	2.01643e-33	3.04521e-32
PFLU3815	PFLU3815	putative_acetyltransferase		13	90.2314	0.756396	119.291	4.74896e-28	5.459e-27
PFLU1177	PFLU1177	hypothetical_phage-related_protein		12	38.0185	0.378198	100.526	6.04216e-14	2.93193e-13
PFLU4133	PFLU4133	putative_tail_fiber_assembly_protein		11	195.785	1.98834	98.4667	1.26971e-76	8.94843e-75
PFLU0611	purD	phosphoribosylamine--glycine_ligase	6.3.4.13	7	151.485	1.54524	98.033	2.3189e-36	4.09787e-35
PFLU1523	PFLU1523	putative_RNA_methyltransferase		2	37.5559	0.410647	91.4554	4.32484e-10	1.56881e-09
PFLU1222	wspD	putative_chemotaxis-related_protein		0	34.1202	0.378198	90.2179	8.35368e-09	2.68188e-08
PFLU3451	PFLU3451	putative_membrane_protein		0	65.3188	0.788845	82.8032	0.000394524	0.000767021
PFLU2276	PFLU2276	hypothetical_protein		8	60.889	0.756396	80.4988	2.05846e-15	1.13888e-14
PFLU4769A	PFLU4769A	conserved_hypothetical_protein_(pseudogene)		11	56.3311	0.756396	74.473	8.05922e-15	4.22592e-14
PFLU1970	PFLU1970	conserved_hypothetical_protein		10	112.807	1.54524	73.0026	2.13027e-24	2.03079e-23
PFLU1943	PFLU1943	putative_hydrolase		13	29.8227	0.410647	72.6236	3.08009e-09	1.03309e-08
PFLU6093	PFLU6093	conserved_hypothetical_protein		10	28.2782	0.410647	68.8626	4.44925e-12	1.89357e-11
PFLU5091	PFLU5091	putative_chemotaxis_protein_CheW		0	49.4827	0.756396	65.4191	7.41042e-11	2.89569e-10
PFLU2806	PFLU2806	conserved_hypothetical_protein		10	50.7089	0.788845	64.2825	6.1673e-15	3.27742e-14
PFLU2321	purU1	formyltetrahydrofolate_deformylase	3.5.1.10	7	260.613	4.28997	60.7493	4.4353e-53	1.41167e-51
PFLU4961	PFLU4961	putative_two-component_sensor_histidine_kinase		9	45.8272	0.788845	58.0941	5.1178e-11	2.02522e-10
PFLU0339	grxC	glutaredoxin_3		7	243.931	4.22508	57.7341	3.31982e-51	9.92592e-50
PFLU3267	PFLU3267	homoprotocatechuate_degradative_operon		9	45.3295	0.788845	57.4632	2.25199e-08	6.92562e-08
PFLU4094	PFLU4094	putative_transcriptional_regulator		9	21.4299	0.378198	56.6631	8.82916e-08	2.56391e-07
PFLU0907	PFLU0907	hypothetical_protein		8	65.2095	1.16704	55.8758	4.19924e-21	3.26669e-20
PFLU2411	PFLU2411	putative_exported_protein		3	167.992	3.12293	53.7932	5.02475e-40	1.04741e-38
PFLU0987	algK	alginate_biosynthesis_protein_precursor		3	61.0508	1.16704	52.3124	3.94761e-14	1.94425e-13
PFLU1383	PFLU1383	conserved_hypothetical_protein		10	38.3828	0.788845	48.6569	9.06469e-08	2.62539e-07
PFLU3722	PFLU3722	putative_phosphorous_compounds		7	19.6601	0.410647	47.8759	1.30175e-07	3.71034e-07
PFLU2318	PFLU2318	putative_sarcosine_oxidase_delta_subunit		6	17.3117	0.378198	45.7741	1.73372e-06	4.4547e-06
PFLU1609	PFLU1609	putative_fimbria-related_protein_precursor		3	33.4957	0.756396	44.2832	6.1232e-08	1.80615e-07
PFLU5454	PFLU5454	putative_hydrolase		13	68.3389	1.54524	44.2254	6.86701e-23	5.99597e-22
PFLU0304	wssE	cellulose_synthase_operon_protein_C_precursor		7	62.6183	1.51279	41.3925	8.47297e-17	5.09238e-16
PFLU4029	PFLU4029	putative_family_S43_non-peptidase_homologue		3	284.975	7.13205	39.957	5.21602e-53	1.64249e-51
PFLU1905	PFLU1905	hypothetical_protein		8	30.5457	0.788845	38.722	1.10731e-09	3.8606e-09
PFLU0128	PFLU0128	putative_nodulation-related_LysR-family		0	30.3258	0.788845	38.4433	6.85341e-08	2.01151e-07
PFLU1016	PFLU1016	putative_exported_protein		3	45.9311	1.19949	38.2922	3.50156e-10	1.28354e-09
PFLU2237	PFLU2237	conserved_hypothetical_protein		10	29.2845	0.788845	37.1233	5.75717e-06	1.39739e-05
PFLU5106	PFLU5106	putative_detoxification-related_protein		0	13.6791	0.378198	36.1693	7.19399e-07	1.92186e-06
PFLU3651	PFLU3651	putative_amino_acid_exporter_(homoserine,_HSL)		0	148.529	4.28997	34.6224	2.62845e-39	5.27472e-38
PFLU0159	PFLU0159	putative_exported_protein		3	93.9274	2.77718	33.8211	1.39167e-24	1.33528e-23
PFLU3784	PFLU3784	putative_membrane_protein		0	13.7951	0.410647	33.5936	0.000920399	0.00170327
PFLU2218	PFLU2218	putative_peptidase		13	13.6562	0.410647	33.2553	0.000606576	0.00115131
PFLU4324	csrA2	carbon_storage_regulator		9	115.218	3.50113	32.9089	4.98523e-24	4.64764e-23
PFLU2729	PFLU2729	putative_Acyl-CoA_dehydrogenase		13	97.1486	3.18783	30.4749	4.72481e-21	3.6659e-20
PFLU3129	PFLU3129	putative_two-component_response_regulator		9	48.8232	1.61014	30.3223	7.25434e-15	3.82079e-14
PFLU2486	PFLU2486	putative_methyl-accepting_chemotaxis_protein		0	12.43	0.410647	30.2694	0.00302095	0.00518677
PFLU0700	PFLU0700	putative_two-component_system,_sensor_kinase		9	10.926	0.378198	28.8897	0.000353351	0.000691288
PFLU1975	PFLU1975	conserved_hypothetical_protein		10	43.9995	1.57769	27.8886	3.19716e-08	9.71623e-08
PFLU5094	PFLU5094	conserved_hypothetical_protein		10	64.504	2.39898	26.8881	2.2042e-15	1.21611e-14
PFLU0351	PFLU0351	conserved_hypothetical_protein		10	10.0411	0.378198	26.55	0.000117308	0.000243841
PFLU3938	PFLU3938	putative_lipoprotein		3	100.313	3.91177	25.6439	3.20903e-18	2.11553e-17
PFLU4896	PFLU4896	putative_glycine_cleavage_system_H_protein		6	19.7235	0.788845	25.003	6.37272e-06	1.5386e-05
PFLU1734	gpx1	glutathione_peroxidase	1.11.1.9	7	412.154	16.5982	24.8313	8.88565e-98	9.2286e-96
PFLU3509	PFLU3509	putative_exported_protein		3	58.5635	2.36653	24.7465	1.41494e-12	6.28863e-12
PFLU2348	PFLU2348	putative_oxidoreductase		13	78.0267	3.15538	24.7282	5.58104e-17	3.40265e-16
PFLU0919	PFLU0919	putative_ribosomal_RNA_small_subunit		2	75.395	3.12293	24.1424	5.83782e-25	5.73133e-24
PFLU1955	PFLU1955	putative_exported_protein		3	46.5732	1.98834	23.4232	6.54665e-10	2.3277e-09
PFLU2127	PFLU2127	conserved_hypothetical_protein		10	9.57847	0.410647	23.3253	0.0040772	0.00686295
PFLU3377	PFLU3377	putative_transcriptional_regulatory_protein		9	242.687	10.5034	23.1056	2.19747e-57	7.93234e-56
PFLU3666	PFLU3666	putative_glycosyltransferase		3	52.5771	2.33409	22.5258	4.0303e-09	1.33367e-08
PFLU5457	PFLU5457	conserved_hypothetical_protein		10	35.144	1.61014	21.8267	1.39198e-11	5.72658e-11
PFLU0616	prmA	ribosomal_protein_L11_methyltransferase	2.1.1.-	2	151.467	7.0996	21.3346	1.73317e-28	2.04797e-27
PFLU2557	PFLU2557	putative_LuxR-family_regulatory_protein		9	353.984	17.4407	20.2964	9.20741e-100	9.91052e-98
PFLU5049	PFLU5049	conserved_hypothetical_protein		10	31.3496	1.54524	20.2878	7.17198e-09	2.32012e-08
PFLU6040	phoR	phosphate_regulon_two-component_system,_sensor	2.7.3.-	9	158.651	7.88845	20.1118	2.58799e-29	3.19185e-28
PFLU2447	PFLU2447	putative_exported_protein		3	101.418	5.04637	20.0972	8.04102e-18	5.17422e-17
PFLU1956	PFLU1956	hypothetical_protein_(pseudogene)		11	39.2622	1.98834	19.7463	3.18585e-07	8.77629e-07
PFLU4139	PFLU4139	phage_protein		12	46.6541	2.36653	19.7141	1.3038e-13	6.1996e-13
PFLU1875	sugE	quaternary_ammonium_compound-resistance_protein		0	23.2171	1.19949	19.3558	1.94178e-07	5.4403e-07
PFLU0225	PFLU0225	conserved_hypothetical_protein_(pseudogene)		11	52.5366	2.74473	19.1409	5.87408e-09	1.9149e-08
PFLU3658	PFLU3658	putative_extracellular_polysaccharide		3	240.582	12.5891	19.1104	2.43079e-74	1.54734e-72
PFLU5888	PFLU5888	putative_ABC_transport_system,_exported_protein		3	66.0769	3.46868	19.0496	1.4273e-23	1.30395e-22
PFLU5284	PFLU5284	conserved_hypothetical_protein		10	142.502	7.57515	18.8118	2.75512e-39	5.51025e-38
PFLU5039	PFLU5039	trehalose-6-phosphate_hydrolase	3.2.1.93	6	28.0988	1.51279	18.5741	2.03027e-08	6.27635e-08
PFLU3345	PFLU3345	conserved_hypothetical_protein		10	92.6783	5.14372	18.0178	9.19089e-21	7.02065e-20
PFLU2319	soxB	sarcosine_oxidase_beta_subunit	1.5.3.1	6	166.402	9.68209	17.1866	6.28385e-29	7.62304e-28
PFLU2399	PFLU2399	putative_oxidoreductase		13	68.2809	3.97667	17.1704	5.63456e-12	2.37245e-11
PFLU2118	PFLU2118	conserved_hypothetical_protein		10	32.0956	1.89099	16.9729	5.75496e-10	2.06231e-09
PFLU1786	phnL	phosphonates_ABC_transport_system,_ATP-binding		3	25.8718	1.54524	16.7429	0.000205159	0.000414518
PFLU2171	PFLU2171	putative_lipoprotein		3	52.8199	3.15538	16.7396	3.84011e-14	1.89604e-13
PFLU1084	PFLU1084	putative_exported_protein		3	40.0027	2.39898	16.6749	3.86072e-09	1.28042e-08
PFLU3668	PFLU3668	putative_GDP-mannose_4,6-dehydratase	4.2.1.47	3	6.30471	0.378198	16.6704	0.00345801	0.00589445
PFLU2872	PFLU2872	hypothetical_phage_protein		12	58.1588	3.50113	16.6115	1.24212e-12	5.5455e-12
PFLU3664	PFLU3664	mannose-1-phosphate_guanylyltransferase		3	12.8522	0.788845	16.2925	0.00119931	0.00218459
PFLU3655	PFLU3655	hypothetical_protein		8	679.009	42.5652	15.9522	4.05509e-218	1.84663e-215
PFLU3587	PFLU3587	putative_glutaminase		6	144.636	9.21773	15.6911	8.31814e-28	9.3976e-27
PFLU2700	PFLU2700	putative_exported_protein		3	1270	81.326	15.6161	7.1639e-39	1.4184e-37
PFLU3530	PFLU3530	putative_fatty_acid_transport_system,_membrane		3	17.9538	1.16704	15.384	9.64267e-08	2.78462e-07
PFLU5424	PFLU5424	conserved_hypothetical_protein		10	289.706	18.8349	15.3813	3.12568e-51	9.39289e-50
PFLU2000	PFLU2000	putative_membrane_protein		0	1342.54	88.5666	15.1585	2.96298e-207	1.0963e-204
PFLU2582	PFLU2582	hypothetical_protein		8	303.224	20.0993	15.0863	8.33248e-46	2.05535e-44
PFLU0813	PFLU0813	putative_amino_acid_ABC_transport_system,		3	23.5989	1.57769	14.9579	3.43031e-06	8.56296e-06
PFLU2537	PFLU2537	putative_ATP-binding_protein		13	40.0891	2.71228	14.7806	6.31147e-15	3.33905e-14
PFLU3891	PFLU3891	putative_enoyl_CoA_hydratase-like_protein		7	70.1721	4.76552	14.725	2.75002e-14	1.37385e-13
PFLU5456	PFLU5456	conserved_hypothetical_protein		10	302.877	21.2339	14.2639	9.90704e-30	1.25053e-28
PFLU2317	PFLU2317	putative_sarcosine_oxidase_alpha_subunit		6	163.319	11.4545	14.2581	7.26285e-21	5.56944e-20
PFLU0151	PFLU0151	hypothetical_protein		8	45.37	3.18783	14.2323	2.05133e-08	6.33815e-08
PFLU1614	PFLU1614	putatice_exported_protein		3	49.2049	3.46868	14.1855	1.47352e-17	9.30976e-17
PFLU3548	PFLU3548	conserved_hypothetical_protein		10	5.78405	0.410647	14.0852	0.00237362	0.00413897
PFLU2699	PFLU2699	putative_exported_protein		3	17992.8	1286.33	13.9877	3.34457e-77	2.38552e-75
PFLU5871	PFLU5871	putative_exported_protein		3	426.089	30.4841	13.9774	1.66415e-67	8.79622e-66
PFLU4371	PFLU4371	putative_cell_division_topological_specificity		0	474.733	34.331	13.8281	3.08924e-95	2.99808e-93
PFLU2161	PFLU2161	putative_LysR-family_regulatory_protein		9	11.1054	0.821294	13.5219	0.0012572	0.00228231
PFLU4986	PFLU4986	putative_membrane_protein		0	10.6657	0.788845	13.5207	0.000401578	0.000779456
PFLU2051	PFLU2051	putative_LysR-family_regulatory_protein		9	68.142	5.04637	13.5032	2.24288e-15	1.2363e-14
PFLU2026	PFLU2026	putative_membrane_protein		3	78.9521	5.90011	13.3815	8.12061e-19	5.60303e-18
PFLU2269	PFLU2269	putative_exported_pectin_lyase		5	26.5489	1.98834	13.3523	1.22234e-05	2.86811e-05
PFLU0619	yqhS	3-dehydroquinate_dehydratase	4.2.1.10	7	247.037	18.619	13.268	3.09174e-58	1.1658e-56
PFLU0487	PFLU0487	conserved_hypothetical_protein		10	263.227	19.8509	13.2602	5.44502e-56	1.86327e-54
PFLU1125	PFLU1125	putative_fatty_acid_desaturase		6	148.378	11.2922	13.1398	5.29323e-38	1.00115e-36
PFLU4707	PFLU4707	putative_fatty_acid/phospholipid_synthesis		7	267.317	20.4451	13.0749	3.57471e-15	1.92911e-14
PFLU5942	PFLU5942	conserved_hypothetical_protein		10	76.5577	5.86766	13.0474	2.33084e-13	1.0908e-12
PFLU1208	PFLU1208	conserved_hypothetical_protein		10	76.7426	5.90011	13.007	2.17792e-13	1.02085e-12
PFLU1215	PFLU1215	putative_LysR-family_regulatory_protein		9	424.852	32.7208	12.9842	2.98892e-12	1.2925e-11
PFLU4063	PFLU4063	hypothetical_protein		8	118.868	9.36879	12.6877	2.09801e-20	1.56426e-19
PFLU5403	PFLU5403	conserved_hypothetical_protein		10	9.52049	0.756396	12.5867	0.00450881	0.00755724
PFLU4238	PFLU4238	conserved_hypothetical_protein		10	84.2046	6.7214	12.5278	2.42011e-22	2.03509e-21
PFLU4771	PFLU4771	putative_5-methylcytosine-specific_restriction		2	106.866	8.64484	12.3618	1.89418e-26	2.03513e-25
PFLU2001	PFLU2001	putative_exported_protein		3	333.497	27.134	12.2907	1.01845e-47	2.75307e-46
PFLU5577	pdxA	4-hydroxythreonine-4-phosphate_dehydrogenase	1.1.1.262	7	124.184	10.1901	12.1868	4.24092e-13	1.95076e-12
PFLU0714	rscQAB	putative_type_III_secretion_protein		3	38.6606	3.18783	12.1276	3.99006e-06	9.84624e-06
PFLU3390	PFLU3390	hypothetical_protein		8	305.664	25.3079	12.0778	2.29615e-47	6.15078e-46
PFLU3460	PFLU3460	putative_GntR-family_regulatory_protein		9	37.2955	3.09048	12.0679	1.4925e-10	5.64938e-10
PFLU3958	PFLU3958	putative_Sodium:sulfate_symporter		3	13.9165	1.16704	11.9246	4.81782e-05	0.00010587
PFLU4996	PFLU4996	putative_DNA_polymerase_IV		2	154.44	12.9673	11.91	1.7766e-28	2.09512e-27
PFLU3899	PFLU3899	putative_transmembrane_regulator		9	83.3481	7.03471	11.8481	1.58149e-16	9.30658e-16
PFLU1065	PFLU1065	putative_deaminase		2	56.6953	4.79797	11.8165	1.39283e-10	5.27932e-10
PFLU4131	PFLU4131	putative_phage_encoded_lysozyme		12	46.0296	3.91177	11.7669	1.64946e-11	6.767e-11
PFLU6107	PFLU6107	putative_membrane_protein		0	46.0876	3.94422	11.6848	1.37032e-11	5.64139e-11
PFLU3652	PFLU3652	putative_GntR_family_transcriptional_regulator		9	161.913	14.037	11.5348	4.69773e-30	6.04578e-29
PFLU2868	PFLU2868	putative_phage-related_conserved_hypothetical		12	17.5315	1.54524	11.3455	1.23362e-06	3.21435e-06
PFLU2173	PFLU2173	putative_hydrolase		13	44.8439	3.97667	11.2767	6.11561e-10	2.1823e-09
PFLU0730	pth	peptidyl-tRNA_hydrolase	3.1.1.29	2	222.627	19.7748	11.2581	0.000666066	0.00125817
PFLU0097	PFLU0097	putative_ABC_transport_system,_ATP-binding		3	202.806	18.5541	10.9305	9.34735e-26	9.52432e-25
PFLU2768	PFLU2768	putative_LysR_family_transcriptional_regulator		9	99.4282	9.12039	10.9017	2.64536e-15	1.4447e-14
PFLU3625	PFLU3625	conserved_hypothetical_protein		10	218.782	20.0993	10.8851	4.44116e-33	6.58938e-32
PFLU5310	PFLU5310	hypothetical_protein		8	29.3425	2.71228	10.8184	7.44397e-05	0.000159264
PFLU4106	PFLU4106	putative_membrane_protein		0	41.9519	3.87933	10.8142	4.23484e-07	1.15372e-06
PFLU0112	PFLU0112	putative_NAD(P)_transhydrogenase_subunit_alpha		0	66.9968	6.34321	10.562	8.76286e-19	6.01811e-18
PFLU1420	PFLU1420	putative_LysR-family_regulatory_protein		9	37.8742	3.59847	10.5251	0.000787552	0.00147355
PFLU3684	PFLU3684	putative_LysR-family_transcriptional_regulator		9	127.666	12.1784	10.483	3.95693e-18	2.59126e-17
PFLU3450	PFLU3450	conserved_hypothetical_membrane_protein		3	29.0767	2.77718	10.4699	6.08633e-06	1.47306e-05
PFLU1063	pdxJ	pyridoxal_phosphate_biosynthetic_protein		7	90.6416	8.70974	10.4069	2.55678e-10	9.51359e-10
PFLU2698	PFLU2698	putative_periplasmic_protein		3	1614.69	155.251	10.4005	7.79267e-64	3.75062e-62
PFLU3374	PFLU3374	conserved_hypothetical_protein		10	85.8934	8.29909	10.3497	1.24857e-12	5.5701e-12
PFLU0054	PFLU0054	conserved_SAM_superfamily_hypothetical_protein		13	181.469	17.7328	10.2335	7.12106e-26	7.29355e-25
PFLU4218	PFLU4218	hypothetical_protein		8	11.8689	1.16704	10.1701	2.27758e-05	5.18389e-05
PFLU4904	PFLU4904	putative_transcriptional_regulatory_protein		9	297.648	29.5655	10.0674	8.70183e-33	1.26572e-31
PFLU0257	PFLU0257	putative_thioesterase		13	42.513	4.22508	10.0621	1.30475e-09	4.51175e-09
PFLU3074	PFLU3074	putative_two-component_response_regulator		9	102.326	10.1901	10.0417	2.73358e-22	2.29218e-21
PFLU2799	PFLU2799	putative_monooxygenase		13	39.1233	3.91177	10.0014	1.15498e-09	4.01968e-09
PFLU0118	PFLU0118	conserved_hypothetical_protein		10	50.7089	5.07882	9.98439	2.31552e-12	1.00793e-11
PFLU1917	PFLU1917	putative_traC-like_DNA_primase		12	50.3676	5.04637	9.98096	1.1065e-14	5.74603e-14
PFLU3971	PFLU3971	putative_leucine-responsive_regulatory_protein		9	3437.32	347.729	9.88505	1.35297e-153	2.86056e-151
PFLU0137	PFLU0137	putative_membrane_protein		0	125.363	12.6864	9.88171	5.53108e-26	5.68472e-25
PFLU0342	PFLU0342	conserved_hypothetical_protein		10	177.27	17.9812	9.85864	2.06006e-29	2.55672e-28
PFLU4794	PFLU4794	putative_phosphate_transporter		0	170.271	17.8838	9.52093	2.37983e-24	2.25778e-23
PFLU2528	PFLU2528	putative_ABC_transport_system,_ATP-binding		3	149.026	15.712	9.48484	1.88148e-08	5.83773e-08
PFLU4813	PFLU4813	hypothetical_protein		8	417.697	44.4024	9.40706	1.17973e-64	5.82001e-63
PFLU2508	PFLU2508	hypothetical_protein		8	21.933	2.33409	9.39683	1.1829e-05	2.77998e-05
PFLU5395	rluE	ribosomal_large_subunit_pseudouridine_synthase	5.4.99.-	2	33.2758	3.56603	9.33134	8.47479e-08	2.46903e-07
PFLU2387	PFLU2387	conserved_hypothetical_protein		10	169.138	18.1434	9.32225	1.06616e-29	1.34006e-28
PFLU4394	PFLU4394	acetyl-CoA_carboxylase_carboxyltransferase		13	203.917	21.893	9.31429	1.40529e-32	2.00465e-31
PFLU2701	PFLU2701	putative_exported_protein		3	154.776	16.6631	9.28855	4.6941e-19	3.29254e-18
PFLU3170	PFLU3170	putative_membrane_protein		3	14.5815	1.57769	9.24234	1.76272e-05	4.07311e-05
PFLU5179	PFLU5179	RpiR_family_regulatory_protein		9	148.009	16.0253	9.23593	1.03307e-19	7.46733e-19
PFLU2597	PFLU2597	putative_Rhs_protein		10	156.678	17.0413	9.19402	2.7233e-18	1.80133e-17
PFLU4109	PFLU4109	IclR-family_transcriptional_regulator		9	54.0231	5.93256	9.10621	8.57207e-12	3.56868e-11
PFLU0052	PFLU0052	putative_dehydrogenase		13	180.706	19.8509	9.10314	1.2805e-23	1.17346e-22
PFLU4463	PFLU4463	conserved_hypothetical_integral_membrane		3	56.1976	6.18096	9.09205	4.39515e-07	1.19355e-06
PFLU4893	PFLU4893	carbamate_kinase	2.7.2.2	7	731.472	80.5159	9.08481	8.15559e-30	1.03608e-28
PFLU1240	adk	adenylate_kinase	2.7.4.3	7	1330.3	148.519	8.95712	9.00824e-176	2.53947e-173
PFLU3997	PFLU3997	putative_membrane_protein		0	94.8582	10.6332	8.92096	3.87641e-14	1.91236e-13
PFLU5458	PFLU5458	putative_MerR-family_regulatory_protein		9	125.456	14.0694	8.91696	1.86219e-26	2.00439e-25
PFLU3413	PFLU3413	hypothetical_protein		8	83.6664	9.46614	8.83849	1.41642e-14	7.25361e-14
PFLU4454	PFLU4454	flagellar_L-ring_protein		0	980.576	111.615	8.78531	2.50029e-76	1.72113e-74
PFLU1676	kdpA	potassium-transporting_ATPase_A_chain	3.6.3.12	0	26.9536	3.09048	8.72149	0.000245846	0.000491692
PFLU1863	PFLU1863	putative_LysR-family_regulatory_protein		9	284.905	32.7857	8.68991	3.23289e-23	2.89105e-22
PFLU3685	PFLU3685	conserved_hypothetical_protein		10	36.9368	4.28997	8.61002	1.78455e-07	5.02116e-07
PFLU1888	PFLU1888	putative_transposase_subunit_B		12	152.792	18.0461	8.46675	2.51858e-19	1.79638e-18
PFLU1922	PFLU1922	putative_exported_protein		3	59.8247	7.06715	8.46517	1.15802e-07	3.32146e-07
PFLU2144	PFLU2144	conserved_hypothetical_protein		10	568.615	67.6784	8.40171	1.28613e-64	6.29249e-63
PFLU4608	PFLU4608	putative_response_regulator_protein		9	12.8522	1.54524	8.3173	0.000301146	0.000595254
PFLU0934	PFLU0934	hypothetical_protein		8	115.132	13.8535	8.3107	1.32903e-20	1.00741e-19
PFLU4230	PFLU4230	putative_membrane_protein		3	52.9359	6.37566	8.30282	1.25322e-06	3.26256e-06
PFLU1307	aotP	arginine/ornithine_ABC_transport_system,		3	44.9653	5.42457	8.2892	1.49894e-08	4.71253e-08
PFLU3339	PFLU3339	putative_short-chain_dehydrogenase/reductase		13	117.387	14.2641	8.22957	3.0269e-23	2.71504e-22
PFLU0824	PFLU0824	putative_outer_membrane_porin		3	619.796	75.6855	8.1891	4.83884e-59	1.90973e-57
PFLU4650	PFLU4650	putative_membrane_protein		0	173.152	21.2339	8.1545	4.11424e-18	2.68833e-17
PFLU0138	PFLU0138	conserved_hypothetical_membrane_protein		3	104.813	13.0971	8.00279	1.46012e-13	6.92066e-13
PFLU2151	scoB	succinyl-CoA:3-ketoacid-coenzyme_A_transferase	2.8.3.5	3	3944.5	493.6	7.9913	2.71034e-293	2.6742e-290
PFLU0455	PFLU0455	putative_homocysteine_synthase		7	62.4793	7.9209	7.88791	3.68326e-10	1.34764e-09
PFLU4235	PFLU4235	putative_phosphoglycolate_phosphatase	3.1.3.18	7	56.47	7.1645	7.88192	7.58008e-11	2.94643e-10
PFLU2163	PFLU2163	putative_glutamine_synthetase		7	133.837	17.095	7.82902	1.00654e-23	9.28148e-23
PFLU0109	PFLU0109	conserved_hypothetical_protein		10	553.653	71.071	7.79014	2.20802e-12	9.63261e-12
PFLU2405	PFLU2405	putative_LysR-family_regulatory_protein		9	61.8143	7.95335	7.77212	3.20393e-10	1.18176e-09
PFLU5922	PFLU5922	hypothetical_protein		8	67.2976	8.74219	7.69802	3.76242e-10	1.37321e-09
PFLU1456	PFLU1456	conserved_hypothetical_protein		10	51.3914	6.68896	7.68303	1.21955e-07	3.48779e-07
PFLU1170	PFLU1170	hypothetical_phage-related_protein		12	241.514	31.4889	7.66981	1.54035e-34	2.45132e-33
PFLU3970	PFLU3970	ornithine_cyclodeaminase	4.3.1.12	7	29394.4	3864.69	7.60588	0	0
PFLU3618	PFLU3618	hypothetical_protein		8	3691.73	486.35	7.59068	2.99745e-89	2.60955e-87
PFLU5148	PFLU5148	conserved_hypothetical_protein		10	174.898	23.06	7.58445	1.59405e-13	7.53736e-13
PFLU0977	PFLU0977	putative_exported_protein		3	21.0077	2.77718	7.56438	3.00173e-07	8.29222e-07
PFLU4252	PFLU4252	conserved_hypothetical_protein		10	483.322	64.3071	7.51584	1.73528e-62	7.96344e-61
PFLU4730	PFLU4730	putative_flagellar_basal-body_rod_protein		0	533.151	71.0285	7.50616	2.95008e-75	1.9623e-73
PFLU1626	PFLU1626	putative_transport-related_membrane_protein		3	168.617	22.4983	7.49465	2.03198e-17	1.26758e-16
PFLU0983	algL	alginate_lyase_precursor	4.2.2.3	3	29.2845	3.94422	7.42465	7.75367e-05	0.000165412
PFLU2949A	PFLU2949A	hypothetical_protein		8	174.494	23.5355	7.41406	1.66929e-34	2.64939e-33
PFLU3416	PFLU3416	hypothetical_protein		8	93.2908	12.5891	7.41046	4.00391e-11	1.60156e-10
PFLU5737	PFLU5737	putative_malonyl-CoA-acyl_carrier_protein		7	40.3845	5.48946	7.35672	4.83775e-06	1.18296e-05
PFLU0482	hldE	bifunctional_protein_HldE_-_core	2.7.7.-	3	606.764	82.5579	7.34956	2.42421e-71	1.42092e-69
PFLU3375	PFLU3375	putative_D-serine/D-alanine/glycine_transporter		3	413.375	57.0128	7.25056	8.62781e-69	4.72932e-67
PFLU3915	PFLU3915	putative_2,4-dienoyl-CoA_reductase	1.3.1.34	7	87.3624	12.2433	7.13551	1.78373e-15	9.89662e-15
PFLU2602	PFLU2602	putative_fumarylpyruvate_hydrolase		6	46.5327	6.52671	7.12958	9.16042e-07	2.42205e-06
PFLU3411	PFLU3411	putative_acetyltransferase		13	33.5186	4.73307	7.0818	4.93109e-11	1.95788e-10
PFLU2606	PFLU2606	putative_signalling-related_protein		9	499.257	70.9636	7.0354	2.11041e-68	1.12555e-66
PFLU0210	PFLU0210	putative_transport-related_membrane_protein		0	356.808	51.0153	6.99413	2.79824e-31	3.80817e-30
PFLU0775	PFLU0775	putative_exported_protein		3	32.1131	4.60327	6.97614	1.14812e-05	2.70145e-05
PFLU3526	PFLU3526	putative_3-ketoacyl-CoA_thiolase	2.3.1.16	6	29.6433	4.35487	6.80692	0.000380166	0.000741543
PFLU3986	PFLU3986	putative_ABC_transport_system,_ATP-binding		3	35.4448	5.20861	6.80504	0.000286926	0.000569045
PFLU3885	PFLU3885	LysR_family_regulatory_protein		9	639.116	95.4066	6.69887	3.13564e-83	2.5782e-81
PFLU1620	PFLU1620	putative_membrane_protein		3	319.697	47.9136	6.67235	3.1293e-36	5.49716e-35
PFLU3376	PFLU3376	putative_acetylpolyamine_aminohydrolase		13	800.619	120.218	6.65974	2.97383e-82	2.37906e-80
PFLU3607	PFLU3607	conserved_hypothetical_protein		10	177.941	26.8856	6.61843	1.62177e-31	2.23797e-30
PFLU3446	PFLU3446	putative_fosmidomycin_resistance_protein		0	441.706	66.8896	6.60351	3.15737e-49	8.90078e-48
PFLU0469	PFLU0469	putative_ABC_transport_system,_periplasmic		3	38.782	5.90011	6.5731	0.000211755	0.000426972
PFLU0252	tauD	alpha-ketoglutarate-dependent_taurine	1.14.11.17	6	54.127	8.36399	6.47144	1.1014e-05	2.59773e-05
PFLU0207	PFLU0207	putative_transport-related_membrane_protein		0	22.7545	3.53358	6.4395	0.00557527	0.0092246
PFLU3061	PFLU3061	putative_citrate_transporter		0	169.785	26.4313	6.42363	6.96679e-05	0.000149758
PFLU0593	PFLU0593	putative_TonB-dependent_membrane_receptor		3	128.881	20.153	6.39513	5.06572e-11	2.0073e-10
PFLU5992	PFLU5992	conserved_hypothetical_protein		10	91.2148	14.2966	6.38019	1.72162e-19	1.23689e-18
PFLU6069	PFLU6069	conserved_hypothetical_protein_(pseudogene)		11	25.2013	3.97667	6.33729	1.54178e-05	3.59344e-05
PFLU1074	PFLU1074	putative_sugar_transport-related,_membrane		0	32.0146	5.07882	6.30356	0.000231192	0.000464108
PFLU3780	PFLU3780	putative_lipoprotein		3	69.8079	11.1087	6.28406	5.36737e-08	1.59272e-07
PFLU1937	PFLU1937	hypothetical_protein		8	374.721	60.0384	6.24136	7.51546e-37	1.36897e-35
PFLU5338	PFLU5338	putative_ankyrin_domain_protein		13	48.5574	7.7911	6.23242	4.18506e-05	9.2723e-05
PFLU5412	PFLU5412	putaitve_DNA_polymerase_III,_delta_subunit		2	44.5661	7.1645	6.2204	4.66421e-08	1.39352e-07
PFLU2274	PFLU2274	conserved_hypothetical_protein		10	75.3545	12.1784	6.18755	7.88214e-09	2.5429e-08
PFLU0539	PFLU0539	hypothetical_protein		8	258.668	41.9923	6.15989	6.92766e-12	2.89631e-11
PFLU2897	PFLU2897	putative_phage-related_protein		12	94.3726	15.496	6.09011	3.56668e-19	2.52568e-18
PFLU0303	wssD	endoglucanase_precursor	3.2.1.4	7	96.8424	15.9067	6.08815	5.50368e-09	1.80209e-08
PFLU4943	PFLU4943	putative_membrane_protein		0	98.3639	16.22	6.06436	1.43129e-16	8.47326e-16
PFLU3118	PFLU3118	putative_sugar_ABC_transport_system,_membrane		3	260.422	42.9434	6.06432	4.1057e-22	3.39941e-21
PFLU0789	coaE	dephospho-CoA_kinase	2.7.1.24	7	272.447	45.0179	6.05197	2.77432e-31	3.78432e-30
PFLU4721	PFLU4721	hypothetical_protein		8	35.3464	5.86766	6.02393	4.48175e-07	1.21539e-06
PFLU3737	PFLU3737	putative_AraC-family_transcriptional_regulator		9	150.056	24.9834	6.00622	2.43697e-17	1.50909e-16
PFLU5866	PFLU5866	conserved_hypothetical_protein		10	4064.47	677.131	6.00249	4.16788e-117	5.36388e-115
PFLU2630	PFLU2630	putative_sigma-54_dependent_transcriptional		9	96.5591	16.1226	5.98904	9.69561e-07	2.55443e-06
PFLU4944	PFLU4944	putative_membrane_protein		0	54.5208	9.15284	5.95671	2.12518e-10	7.95766e-10
PFLU0990	algD	GDP-mannose_6-dehydrogenase	1.1.1.132	3	139.732	23.6329	5.91259	4.98501e-24	4.64764e-23
PFLU3271	PFLU3271	5-carboxymethyl-2-hydroxymuconate_semialdehyde	1.2.1.-	6	297.775	50.4424	5.90326	3.80845e-30	4.92271e-29
PFLU2052	PFLU2052	putative_hydrolase		13	78.403	13.313	5.8892	3.0119e-09	1.01194e-08
PFLU1413	PFLU1413	putative_transport-related_memebrane_protein		0	459.96	78.1493	5.88566	3.5129e-39	7.00215e-38
PFLU1998	PFLU1998	conserved_hypothetical_protein		10	8990.24	1533.1	5.86409	2.1389e-292	1.8089e-289
PFLU0823	dppA1	dipeptide_ABC_transport_system,		3	1074.71	187.118	5.74346	5.82819e-36	1.00886e-34
PFLU3726	PFLU3726	putative_ribose_transport_system_permease		0	126.867	22.1526	5.72699	1.55808e-18	1.05415e-17
PFLU4105	PFLU4105	conserved_hypothetical_protein		10	60.773	10.6656	5.69802	1.69756e-06	4.3678e-06
PFLU5724	rhlE1	putative_ATP-dependent_RNA_helicase		2	501.472	88.1022	5.69194	1.69572e-52	5.2835e-51
PFLU4843	PFLU4843	ABC_transport_system,_ATP-binding_component		3	390.02	69.0726	5.64652	7.84527e-46	1.94326e-44
PFLU3056	PFLU3056	conserved_hypothetical_protein_(pseudogene)		11	162.265	28.7442	5.64515	1.37328e-15	7.64802e-15
PFLU0574	PFLU0574	putative_chaperone/heat_shock_protein		0	88.3512	15.6795	5.6348	7.00227e-14	3.38119e-13
PFLU5241	PFLU5241	3-methyl-2-oxobutanoate		7	366.479	65.1496	5.62519	2.4258e-31	3.32425e-30
PFLU4785	PFLU4785	putative_LysR_family_transcriptional_regulator		9	160.346	28.6256	5.60148	2.60508e-16	1.51494e-15
PFLU6136	rpmH	50S_ribosomal_protein_L34		2	575.467	103.188	5.5769	1.41968e-68	7.64044e-67
PFLU3242A	PFLU3242A	hypothetical_protein		8	30.9679	5.55436	5.57541	0.000116784	0.000242891
PFLU2972	PFLU2972	putative_dioxygenase		0	473.91	85.0117	5.57465	1.47441e-47	3.96749e-46
PFLU2509A	PFLU2509A	conserved_hypothetical_protein		10	74.5506	13.4428	5.54576	1.63011e-08	5.10054e-08
PFLU2152	scoA	probable_succinyl-CoA:3-ketoacid-coenzyme_A	2.8.3.5	3	3762.59	680.016	5.53309	4.35522e-97	4.44533e-95
PFLU4905	PFLU4905	putative_radical_SAM-superfamily_protein		13	75.9102	13.8535	5.47951	4.1478e-12	1.77037e-11
PFLU5674	PFLU5674	conserved_hypothetical_protein		10	14.8594	2.71228	5.47855	0.00596733	0.00981567
PFLU3251	PFLU3251	putative_exported_protein		3	316.822	57.8665	5.47505	3.92687e-16	2.25044e-15
PFLU1135	PFLU1135	putative_two-component_system,_sensor_kinase		9	171.931	31.4564	5.46569	1.30116e-18	8.83357e-18
PFLU2243	PFLU2243	hypothetical_protein		8	134.37	24.6377	5.45383	6.6518e-13	3.01752e-12
PFLU5143	PFLU5143	nitric_oxide_reductase_sigma-54-dependent		9	105.212	19.3754	5.4302	2.14829e-14	1.08607e-13
PFLU5026	PFLU5026	putative_phosphosugar-binding_protein		13	127.967	23.6653	5.40735	2.94044e-11	1.18741e-10
PFLU4325	PFLU4325	putative_dehydrogenase	1.-.-.-	13	596.198	110.675	5.3869	1.68389e-65	8.59363e-64
PFLU5156	PFLU5156	putative_membrane_protein		0	174.557	32.5586	5.36133	1.25651e-28	1.4997e-27
PFLU5285	PFLU5285	hypothetical_protein		8	51.9351	9.71454	5.34612	1.85712e-08	5.76817e-08
PFLU4002	PFLU4002	putative_ABC_transporter_ATP-binding_protein		3	186.564	34.9576	5.33687	1.18088e-08	3.7424e-08
PFLU5491	PFLU5491	conserved_hypothetical_protein		10	1577.43	295.73	5.33402	2.19562e-158	4.81409e-156
PFLU4833	PFLU4833	conserved_hypothetical_protein		10	78852.1	14790.8	5.33116	1.92556e-173	5.1815e-171
PFLU0377	PFLU0377	putative_ABC_transport_system,_membrane_protein		3	141.727	26.6372	5.32063	6.44344e-13	2.93199e-12
PFLU4345	PFLU4345	putative_GTP_cyclohydrolase_I		7	517.072	97.3737	5.31019	1.82762e-23	1.65943e-22
PFLU1787	phnM	phosphorous_compounds_metabolism-related		7	111.904	21.0829	5.30783	6.22456e-14	3.0155e-13
PFLU4437	PFLU4437	flagellar_assembly_protein		0	178.155	33.6395	5.29601	4.34485e-21	3.37553e-20
PFLU4040	PFLU4040	putative_acetylornithine_deacetylase		13	62.1731	11.8002	5.26881	6.44829e-11	2.53479e-10
PFLU1118	PFLU1118	putative_LysR-family_regulatory_protein		9	260.694	49.5674	5.25937	4.24883e-25	4.22032e-24
PFLU0330	hisA	1-(5-phosphoribosyl)-5-[(5-phosphoribosylamino)methylideneamino]	5.3.1.16	7	319.281	60.741	5.25643	2.43306e-10	9.07035e-10
PFLU5339	katB	catalase_precursor	1.11.1.6	0	152.792	29.2197	5.22906	5.77316e-22	4.74682e-21
PFLU6133	trmE	probable_tRNA_modification_GTPase		2	796.706	153.003	5.20711	7.15879e-25	6.95896e-24
PFLU2697	PFLU2697	putative_exported_protein		3	756.422	145.623	5.19439	1.28286e-62	5.93323e-61
PFLU1961	PFLU1961	putative_traG-like_protein		12	64.8453	12.5566	5.16423	1.63595e-06	4.22181e-06
PFLU3570	PFLU3570	5-methyltetrahydropteroyltriglutamate--homocyst	2.1.1.14	7	162.942	31.6724	5.14461	7.86018e-11	3.0513e-10
PFLU2581	PFLU2581	putative_oxidoreductase		13	34.3805	6.7214	5.11508	7.33879e-06	1.76179e-05
PFLU1735	PFLU1735	putative_MarR-family_regulatory_protein		9	102.586	20.0993	5.10395	3.34092e-10	1.22922e-09
PFLU4797	PFLU4797	putative_lactam_utilization_protein		13	599.437	117.949	5.08219	1.18587e-53	3.85734e-52
PFLU4426	PFLU4426	flagellar_protein_FliO		0	29.8227	5.90011	5.05459	6.80818e-05	0.000146562
PFLU2669	PFLU2669	putative_cobalamin_biosynthesis-related_protein		7	134.74	26.7234	5.04201	1.47919e-17	9.33563e-17
PFLU0390	PFLU0390	conserved_hypothetical_protein		10	324.475	64.523	5.02882	1.15897e-31	1.61438e-30
PFLU5140	PFLU5140	cytochrome_C_oxidase_(ubiquinol_oxidase)_subunit	1.10.3.-	1	965.637	192.219	5.02364	2.90532e-91	2.68742e-89
PFLU3409	PFLU3409	methyl-accepting_chemotaxis_protein		0	123.745	24.6377	5.02257	4.72905e-15	2.53816e-14
PFLU4499	PFLU4499	putative_phosphoribosylaminoimidazole		7	381.782	76.0424	5.02065	1.73933e-38	3.39829e-37
PFLU3050	PFLU3050	hypothetical_protein		8	82.8045	16.5657	4.99854	3.61944e-12	1.5572e-11
PFLU1407	PFLU1407	putative_RNA_polymerase_sigma_factor		9	33.4377	6.75385	4.9509	1.53442e-06	3.9719e-06
PFLU5328	PFLU5328	putative_putative_membrane_protein		0	140.015	28.3984	4.93038	7.56628e-27	8.29488e-26
PFLU0483	PFLU0483	putative_lipopolysaccharide_biosynthesis-related		3	225.462	45.7854	4.92432	4.52627e-23	4.00531e-22
PFLU1687	PFLU1687	putative_methyl-accepting_chemotaxis_protein		0	1655.93	336.329	4.92353	3.13502e-109	3.86653e-107
PFLU3773	PFLU3773	biopolymer_transport_protein		3	49.824	10.1252	4.9208	8.15165e-08	2.3784e-07
PFLU2139	PFLU2139	putative_transport-related_membrane_protein		3	48.32	9.84433	4.90841	3.62074e-08	1.09027e-07
PFLU0211	PFLU0211	putative_transport-related_membrane_protein		3	279.33	57.2399	4.87998	4.47458e-25	4.42229e-24
PFLU2267	PFLU2267	putative_two-component_system,_fusion_protein		9	97.6288	20.0344	4.87306	8.86367e-16	4.99267e-15
PFLU5090	PFLU5090	chemotaxis_response,_glutamate	2.1.1.80	0	11.3482	2.33409	4.86197	0.00446285	0.00748444
PFLU4890	PFLU4890	arginine/ornithine_antiporter		0	1708.79	354.007	4.827	1.91115e-128	3.05783e-126
PFLU0418	PFLU0418	putative_LysR-family_regulatory_protein		9	61.9182	12.9348	4.78694	3.49279e-06	8.69526e-06
PFLU4440	PFLU4440	flagellar_biosynthesis;_basal-body_component		0	2922.76	610.857	4.78469	1.92941e-130	3.26346e-128
PFLU4955	PFLU4955	alpha-ketoglutarate_permease		3	807.79	168.899	4.78268	1.10289e-61	4.87247e-60
PFLU0115	PFLU0115	putative_acyl-CoA_dehydrogenase		13	11428.6	2395.62	4.77064	1.90978e-198	6.65051e-196
PFLU2495	PFLU2495	hypothetical_protein		8	67.396	14.1343	4.76826	6.29451e-08	1.85575e-07
PFLU5973	PFLU5973	putative_GntR-family_regulatory_protein		9	124.514	26.3127	4.73206	3.38989e-20	2.50226e-19
PFLU4280	PFLU4280	putative_membrane_protein		3	189.514	40.0688	4.72971	1.32362e-07	3.76543e-07
PFLU1416	PFLU1416	putative_CoA_transferase_family_protein		13	160.634	34.0177	4.72208	2.21798e-19	1.5858e-18
PFLU6085	PFLU6085	putative_cobalamine_biosynthesis-related		7	86.8713	18.4243	4.71504	1.26561e-09	4.38664e-09
PFLU3588	PFLU3588	putative_membrane_protein		0	241.218	51.2749	4.70441	1.89737e-27	2.11932e-26
PFLU0760	cysD	sulfate_adenylyltransferase_subunit_2	2.7.7.4	7	550.388	117.148	4.69821	5.98017e-62	2.70249e-60
PFLU5609	PFLU5609	putative_dehydrogenase		13	3101.11	661.957	4.68476	2.77076e-152	5.65617e-150
PFLU3883	PFLU3883	putative_phosphate-related_ABC_transport_system,		3	23.7378	5.07882	4.67388	9.31514e-06	2.21113e-05
PFLU2124	PFLU2124	putative_cation_transport-related_membrane		0	12.8118	2.74473	4.66777	0.00378506	0.00640766
PFLU1670	PFLU1670	putative_TetR-family_regulatory_protein		9	157.835	33.8554	4.66204	4.56189e-28	5.25416e-27
PFLU1999	PFLU1999	putative_hydrolase		13	4365.34	946.807	4.61059	8.83177e-171	2.27322e-168
PFLU2246	PFLU2246	conserved_hypothetical_protein		10	63.7864	13.8535	4.60437	1.00769e-08	3.21418e-08
PFLU0498	PFLU0498	conserved_hypothetical_protein		10	251.351	54.6787	4.59688	9.87952e-15	5.15756e-14
PFLU3936	PFLU3936	putative_transport_related_membrane_protein		3	64.2896	14.0045	4.59063	6.71058e-08	1.97253e-07
PFLU2312	PFLU2312	putative_methyl-accepting_chemotaxis_protein		11	121.917	26.6797	4.56964	2.14645e-11	8.73934e-11
PFLU2534	fmdA	formamidase	3.5.1.49	6	51.6343	11.3247	4.55945	5.6459e-06	1.37207e-05
PFLU4796	PFLU4796	conserved_hypothetical_protein		10	1143.42	252.463	4.52905	4.36361e-75	2.87029e-73
PFLU2744	PFLU2744	putative_transmembrane_ABC_transporter_protein		3	134.393	29.6841	4.52744	3.60388e-21	2.82209e-20
PFLU3273	PFLU3273	6_5-carboxymethyl-2-hydroxymuconate	EC	6	105.01	23.3196	4.50307	8.92347e-07	2.36256e-06
PFLU6042	PFLU6042	putative_peptidase		5	12.2911	2.74473	4.47807	0.00528698	0.00877457
PFLU0409	PFLU0409	putative_fimbriae_biogenesis-related_fusion		3	60.0445	13.4104	4.47747	4.56662e-05	0.000100574
PFLU0177	PFLU0177	putative_membrane_protein		3	423.792	94.7039	4.47492	1.68559e-32	2.39297e-31
PFLU2461	PFLU2461	putative_membrane_protein		0	31.3266	7.00226	4.47379	0.00259287	0.00447908
PFLU1671	PFLU1671	putative_GntR-family_regulatory_protein		9	94.7489	21.2339	4.46215	9.06288e-11	3.49754e-10
PFLU5707	tktA	transketolase_1	2.2.1.1	7	1434.87	321.859	4.45806	1.50955e-78	1.14571e-76
PFLU5473	ribD	riboflavin_biosynthesis_protein_RibD_[includes:	1.1.1.193	7	177.565	39.939	4.44591	1.21925e-15	6.80941e-15
PFLU2830	PFLU2830	putative_membrane_protein		3	251.393	56.5484	4.44562	2.85829e-22	2.38325e-21
PFLU0085	PFLU0085	conserved_GGDEF_domain_protein		9	194.049	43.7322	4.43721	5.82697e-15	3.09934e-14
PFLU1406	PFLU1406	conserved_hypothetical_protein		10	69.2872	15.6471	4.42812	6.58965e-07	1.76599e-06
PFLU4792	PFLU4792	putative_methyl-accepting_chemotaxis_protein_I		0	118.411	26.8095	4.41676	1.16241e-08	3.68781e-08
PFLU2595	PFLU2595	putative_membrane_protein		0	129.99	29.4357	4.41608	9.34705e-05	0.000197131
PFLU4599	PFLU4599	family_S13_unassigned_peptidase		3	224.978	51.1988	4.39419	1.41866e-17	8.98231e-17
PFLU4316	PFLU4316	putative_thiolase		6	407.927	92.9863	4.38695	2.63491e-33	3.95905e-32
PFLU4091	PFLU4091	iron(III)_dicitrate-binding_periplasmic_protein		3	67.8182	15.5285	4.36734	2.9215e-07	8.07435e-07
PFLU0565	PFLU0565	putative_TetR-family_regulatory_protein		9	104.125	23.9137	4.35419	2.19849e-09	7.45848e-09
PFLU3555	PFLU3555	putative_two-component_regulator_sensor		9	164.8	37.8645	4.35234	1.82319e-12	8.03071e-12
PFLU1997	accC	biotin_carboxylase	6.4.1.2	7	15168.9	3491.34	4.34473	2.83744e-237	1.86641e-234
PFLU0765	rpsT	30S_ribosomal_protein_S20		2	3825.75	886.609	4.31503	3.33541e-18	2.19152e-17
PFLU5712	PFLU5712	putative_exported_protein		3	353.087	81.8563	4.3135	6.98044e-24	6.48732e-23
PFLU3183	PFLU3183	conserved_hypothetical_protein		10	379.261	87.94	4.31273	1.02132e-34	1.63411e-33
PFLU2813	PFLU2813	putative_acyl_carrier_protein_phosphodiesterase		7	106.901	24.8324	4.3049	4.36739e-12	1.86007e-11
PFLU3549	PFLU3549	conserved_hypothetical_protein		10	122.2	28.4309	4.29815	2.20568e-06	5.61135e-06
PFLU6005	PFLU6005	conserved_hypothetical_protein		10	51.6747	12.0811	4.27733	3.52897e-05	7.89848e-05
PFLU3088	PFLU3088	putative_IclR-family_transcriptional_regulator		9	230.894	54.0845	4.26913	1.65612e-24	1.58133e-23
PFLU2325	PFLU2325	putative_glutamate_synthase		7	45.6654	10.6981	4.26856	0.000302768	0.000597983
PFLU4729	PFLU4729	flagellar_biosynthesis,_initiation_of_hook		0	602.763	141.494	4.25999	1.6801e-51	5.07458e-50
PFLU1235	PFLU1235	hypothetical_protein		8	38.7011	9.08794	4.25851	0.000183172	0.000371489
PFLU2555	PFLU2555	putative_drug-efflux_protein		3	22.1124	5.20861	4.24535	0.0059112	0.00973417
PFLU2216	PFLU2216	putative_enterobactin_receptor		3	265.009	62.5996	4.23339	3.40228e-19	2.41505e-18
PFLU3617	PFLU3617	conserved_hypothetical_protein		10	40707.9	9630.75	4.22686	1.89795e-49	5.45431e-48
PFLU5394	PFLU5394	putative_membrane_protein		0	19.7235	4.66817	4.22511	0.00286406	0.00492313
PFLU5017	PFLU5017	phosphoribosylglycinamide_formyltransferase_2		7	460.053	109.163	4.21438	3.32434e-34	5.20637e-33
PFLU1996	PFLU1996	putative_biotin-requiring_protein		13	4859.14	1154.94	4.20726	1.99433e-29	2.48034e-28
PFLU0215	PFLU0215	putative_exported_protein		3	315.197	75.3184	4.18486	2.16607e-21	1.72354e-20
PFLU2034	PFLU2034	conserved_hypothetical_protein		10	382.246	91.4411	4.18025	5.84907e-35	9.48671e-34
PFLU2326	PFLU2326	putative_glutamate_synthase_large_subunit		7	37.5559	8.99059	4.17724	0.000535602	0.00102382
PFLU3811	PFLU3811	tRNA	2.1.1.61	2	267.403	64.0475	4.17507	2.63068e-25	2.63068e-24
PFLU2302	xylR	xylose_operon_regulatory_protein		9	349.49	84.0495	4.15815	4.66604e-23	4.11669e-22
PFLU0452	putP	sodium/proline_symporter_(proline_permease)		0	427.425	103.014	4.14918	2.12008e-31	2.9188e-30
PFLU3332	PFLU3332	short_chain_dehydrogenase		13	166.402	40.1763	4.1418	1.04491e-10	4.01157e-10
PFLU3544	PFLU3544	putative_membrane_protein		3	54.3185	13.1295	4.13713	6.16182e-05	0.000133668
PFLU0300	wssA	putative_cell_morphology-related_protein		0	195.79	47.428	4.12816	6.54043e-13	2.97155e-12
PFLU2513	PFLU2513	conserved_hypothetical_protein		10	43.5773	10.5683	4.1234	4.40592e-07	1.19592e-06
PFLU5013	PFLU5013	signal_recognition_particle_protein		2	566.589	137.972	4.10656	4.07682e-44	9.31845e-43
PFLU5961	rep	ATP-dependent_DNA_helicase	3.6.1.-	2	149.217	36.4704	4.09146	3.7431e-15	2.01814e-14
PFLU3886	PFLU3886	MerR-family_transcriptional_regulator		9	28.3591	6.93736	4.08789	0.0028363	0.00487823
PFLU0740	moeB	molybdopterin_biosynthesis_protein		7	33.8829	8.29909	4.08272	1.3485e-05	3.15663e-05
PFLU4571	PFLU4571	adenine_phosphoribosyltransferase	2.4.2.7	7	743.465	182.363	4.07684	4.77784e-51	1.42135e-49
PFLU5578	ksgA	dimethyladenosine_transferase	2.1.1.-	2	29.0012	7.13205	4.06632	1.62738e-05	3.7751e-05
PFLU1727	PFLU1727	putative_aromatic_ring_dioxygenase		0	64.0293	15.7769	4.05842	6.24415e-07	1.67643e-06
PFLU2350	PFLU2350	putative_lactonase		6	84.8521	20.9206	4.05591	1.405e-06	3.64327e-06
PFLU1873	PFLU1873	putative_ABC_transport_system,_membrane_protein		3	92.6028	22.9089	4.04221	4.84283e-11	1.92542e-10
PFLU2306	PFLU2306	putative_transport-related_membrane_protein		3	41.009	10.1576	4.03726	6.30095e-05	0.000136586
PFLU4305	PFLU4305	L-lactate_dehydrogenase	1.1.2.3	1	62.4969	15.5173	4.02756	1.47058e-05	3.43154e-05
PFLU5607	PFLU5607	putative_dehydrogenase		13	945.33	234.881	4.02472	6.43234e-69	3.5924e-67
PFLU1562	nagZ	beta-hexosaminidase	3.2.1.52	7	89.3345	22.2174	4.02092	3.07888e-07	8.49743e-07
PFLU2942	PFLU2942	conserved_hypothetical_protein		10	30.2624	7.5427	4.01214	6.34402e-05	0.000137419
PFLU0984	algX	alginate_biosynthesis_protein_precursor		3	108.307	27.0691	4.00111	3.59131e-08	1.08285e-07
PFLU2624	PFLU2624	2-dehydro-3-deoxygluconokinase	2.7.1.45	6	65.5912	16.4359	3.99072	8.2076e-06	1.95923e-05
PFLU5734	PFLU5734	putative_malonate_utilisation_LysR-family		9	156.164	39.28	3.97566	1.77879e-18	1.198e-17
PFLU1434	phaG	(R)-3-hydroxydecanoyl-ACP:CoA_transacylase	2.4.1.-	7	229.216	57.7367	3.97002	6.9853e-21	5.3845e-20
PFLU1066	PFLU1066	conserved_hypothetical_protein		10	153.381	38.6422	3.96927	3.1219e-10	1.15366e-09
PFLU0365	PFLU0365	putative_histidine_ABC_transport_system,		3	1194.67	301.251	3.96569	5.16117e-34	7.95681e-33
PFLU3678	PFLU3678	putative_protein-tyrosine_phosphatase		2	44.3003	11.1736	3.96472	1.13649e-10	4.34628e-10
PFLU5697	PFLU5697	conserved_hypothetical_protein		10	113.044	28.5282	3.96253	7.99348e-10	2.81675e-09
PFLU3514	PFLU3514	putative_glutathione-S-transferase_domain		13	152.693	38.6209	3.95364	1.33803e-14	6.88198e-14
PFLU4423	PFLU4423	flagellar_biosynthetic_protein_FliR		0	141.906	36.006	3.94118	4.20093e-06	1.03365e-05
PFLU2154	PFLU2154	conserved_hypothetical_protein		10	8183.55	2079.84	3.9347	2.1939e-191	6.83573e-189
PFLU3579	PFLU3579	carboxynorspermidine_decarboxylase		7	181.388	46.2285	3.92373	4.23149e-19	2.97511e-18
PFLU0318	PFLU0318	putative_transport-related_membrane_protein		3	71.5776	18.3706	3.89632	1.34671e-08	4.25656e-08
PFLU5342	PFLU5342	putative_LuxR-family_regulatory_protein		9	3259.5	836.789	3.89525	9.89898e-149	1.9534e-146
PFLU3965	PFLU3965	2-oxoisovalerate_dehydrogenase_beta_subunit	1.2.4.4	6	3717.07	957.116	3.88361	2.46096e-137	4.41482e-135
PFLU4461	PFLU4461	conserved_hypothetical_protein		10	113.264	29.166	3.88342	3.49623e-10	1.28241e-09
PFLU5323	PFLU5323	putative_exported_protein		3	195.062	50.2377	3.88278	1.42523e-20	1.0762e-19
PFLU2685	PFLU2685	putative_acetyltransferase		13	78.1252	20.1642	3.87445	8.28446e-09	2.66399e-08
PFLU3581	PFLU3581	putative_transcriptional_regulator		9	32.3559	8.36399	3.86848	9.608e-05	0.000202274
PFLU0272	PFLU0272	hypothetical_exported_protein		3	383.333	99.8588	3.83876	2.76294e-18	1.82551e-17
PFLU0862	gatC	glutamyl-tRNA(Gln)_amidotransferase_subunit_C	6.3.5.-	2	463.586	120.779	3.83829	5.37873e-31	7.30324e-30
PFLU4452	PFLU4452	peptidoglycan_hydrolase	3.2.1.-	0	847.33	221.016	3.83379	6.84518e-67	3.55469e-65
PFLU1344	livM1	high-affinity_branched-chain_amino_acid_ABC		0	770.367	201.901	3.81558	5.42801e-56	1.86327e-54
PFLU3174	PFLU3174	putative_LysR-family_transcriptional_regulator		11	96.1369	25.2318	3.81014	1.31129e-13	6.2302e-13
PFLU4332	PFLU4332	putative_fatty_acid_CoA_ligase	6.2.1.-	7	209.782	55.2191	3.79909	4.35292e-18	2.83803e-17
PFLU6059	PFLU6059	putative_L-asparaginase		7	160.791	42.3481	3.79688	7.17376e-06	1.72287e-05
PFLU5895	PFLU5895	putative_TonB-dependent_membrane_receptor		0	794.783	209.357	3.7963	9.23224e-36	1.56604e-34
PFLU4892	PFLU4892	ornithine_carbamoyltransferase,_catabolic	2.1.3.3	6	3524.3	932.325	3.78012	9.71503e-130	1.59758e-127
PFLU5795	PFLU5795	conserved_hypothetical_protein		10	58.2977	15.4311	3.77793	1.12571e-07	3.23348e-07
PFLU4645	PFLU4645	putative_LysR_family_transcriptional_regulator		9	95.1711	25.2755	3.76535	1.15123e-08	3.65429e-08
PFLU2192	PFLU2192	putative_phage-related_integrase_(pseudogene)		11	47.6955	12.6864	3.75957	1.66812e-06	4.29734e-06
PFLU1593	PFLU1593	hypothetical_protein		8	183.153	48.7573	3.75641	6.24804e-19	4.34015e-18
PFLU5300	PFLU5300	putative_putative_GMC_oxidoreductase		13	799.965	213.074	3.75439	2.2644e-62	1.03117e-60
PFLU1590	PFLU1590	terminase,_ATPase_subunit		12	166.581	44.3913	3.75257	4.89084e-12	2.07405e-11
PFLU1723	aroH	phospho-2-dehydro-3-deoxyheptonate_aldolase	2.5.1.54	7	390.725	104.279	3.74694	6.52189e-31	8.81497e-30
PFLU4428	PFLU4428	flagellar_motor_switch_protein		0	543.412	145.514	3.73442	1.38265e-36	2.48039e-35
PFLU4584	PFLU4584	putative_phage-related_protein		12	139.841	37.5837	3.72079	3.03545e-17	1.87186e-16
PFLU0702	PFLU0702	putative_outer_membrane_protein		3	75.5055	20.3477	3.71076	0.000137123	0.000282649
PFLU2867	PFLU2867	putative_phage_terminase_large_subunit		12	58.3032	15.7444	3.7031	1.40228e-08	4.42577e-08
PFLU5776	mtgA	monofunctional_biosynthetic_peptidoglycan	2.4.2.-	0	182.632	49.4164	3.69578	1.94587e-16	1.13717e-15
PFLU0162	PFLU0162	putative_lipoprotein		3	61.4555	16.6306	3.69532	1.90347e-06	4.86973e-06
PFLU2933	PFLU2933	putative_LysR-family_transcriptional_regulator		9	482.75	131.174	3.68022	1.75527e-35	2.93537e-34
PFLU4397	PFLU4397	putative_acetyl-/propionyl-coenzyme_A	6.3.4.14	7	62.6762	17.0413	3.67791	1.67402e-07	4.72814e-07
PFLU2586	PFLU2586	putative_DnaK_suppressor_protein		9	72.7404	19.786	3.67635	9.25526e-08	2.67535e-07
PFLU3998	PFLU3998	putative_exported_protein		3	147.233	40.0688	3.6745	7.97883e-10	2.81326e-09
PFLU3937	PFLU3937	putative_membrane_protein		3	56.2906	15.3338	3.67101	5.86667e-07	1.57723e-06
PFLU0449	PFLU0449	conserved_hypothetical_protein		10	229.934	62.6533	3.66994	4.29502e-17	2.63487e-16
PFLU6033	PFLU6033	putative_nitric_oxide_detoxification-related		0	237.51	64.7714	3.6669	8.33594e-19	5.73823e-18
PFLU1258	rrmA	ribosomal_RNA_large_subunit_methyltransferase_A	2.1.1.51	2	37.7528	10.3199	3.65826	0.00370353	0.00627682
PFLU2380	PFLU2380	putative_AraC-family_regulatory_protein		9	70.1437	19.278	3.63853	0.000326844	0.00064219
PFLU3552	PFLU3552	conserved_hypothetical_protein		10	74.8514	20.6935	3.61715	1.11422e-10	4.26386e-10
PFLU3922	PFLU3922	LysR_family_transcriptional_regulator		9	351.26	97.6332	3.59775	1.13717e-28	1.36001e-27
PFLU3029	PFLU3029	butyryl-CoA_dehydrogenase	1.3.99.2	1	736.362	204.699	3.59729	1.3452e-30	1.78555e-29
PFLU5041	PFLU5041	trehalose_operon_transcriptional_repressor		9	70.3285	19.6887	3.57203	1.38315e-06	3.58976e-06
PFLU1995	PFLU1995	conserved_hypothetical_protein		10	9416.33	2644.58	3.56061	1.58503e-161	3.75336e-159
PFLU4456	PFLU4456	flagellar_basal-body_rod_protein		0	750.217	210.751	3.55973	4.63623e-18	3.01278e-17
PFLU6049	PFLU6049	putative_transport-related_membrane_protein		0	154.654	43.5051	3.55486	5.54915e-14	2.70601e-13
PFLU0837	PFLU0837	putative_acyl-CoA_dehydrogenase		7	340.277	95.9907	3.5449	1.64029e-21	1.32296e-20
PFLU1923	PFLU1923	conserved_hypothetical_protein		10	25.4441	7.19695	3.53541	8.01908e-06	1.91578e-05
PFLU2723	PFLU2723	sensor_kinase_protein	2.7.3.-	0	380.794	107.78	3.53307	3.95955e-34	6.18484e-33
PFLU0146	PFLU0146	conserved_hypothetical_membrane_protein		3	50.1653	14.1992	3.53296	0.000807439	0.00150647
PFLU2515A	PFLU2515A	hypothetical_protein		8	821.563	233.076	3.52487	1.09467e-49	3.17668e-48
PFLU1540	cysK	cysteine_synthase_A	2.5.1.47	7	583.207	165.669	3.52032	7.44045e-35	1.19694e-33
PFLU2903	PFLU2903	hypothetical_protein		8	845.325	240.294	3.51787	2.76268e-30	3.58663e-29
PFLU0794	PFLU0794	putative_pilus_biosynthesis-related_protein		0	189.63	53.9547	3.51461	9.99318e-18	6.38184e-17
PFLU4674	PFLU4674	putative_lipoprotein		3	30.4242	8.67729	3.50619	0.00339043	0.00578425
PFLU3532	PFLU3532	putative_fatty_acid_transport_system,_membrane		3	1317.25	375.835	3.50485	2.34437e-64	1.13759e-62
PFLU2565	PFLU2565	putative_oxidoreductase		13	165.384	47.2009	3.50382	5.04873e-13	2.31156e-12
PFLU1103	PFLU1103	putative_amino_acid_transport-related_membrane		3	903.511	257.941	3.50278	1.16982e-49	3.37822e-48
PFLU3084	PFLU3084	conserved_hypothetical_protein		10	558.51	159.67	3.4979	5.14501e-26	5.31561e-25
PFLU0216	PFLU0216	putative_transposase-like_protein_(pseudogene)		11	785.622	224.626	3.49746	1.16962e-42	2.58364e-41
PFLU2297	PFLU2297	conserved_hypothetical_protein		10	111.083	31.8671	3.48581	1.75991e-07	4.95654e-07
PFLU3094	PFLU3094	putative_transmembrane_permease_protein		3	335.082	96.2279	3.48218	3.59077e-23	3.1966e-22
PFLU0897	PFLU0897	putative_histidinol-phosphate_aminotransferase		7	376.994	108.288	3.48141	6.39953e-29	7.74749e-28
PFLU2629	PFLU2629	putative_membrane_protein		0	224.93	64.7826	3.47208	3.98619e-12	1.70878e-11
PFLU4586	PFLU4586	hypothetical_protein		8	100.579	29.0575	3.46138	2.37196e-09	8.03778e-09
PFLU1395	PFLU1395	conserved_hypothetical_membrane_protein		3	10.8046	3.12293	3.45977	0.00444425	0.00745959
PFLU4898	PFLU4898	L-serine_dehydratase	4.3.1.17	6	375.611	108.59	3.45899	8.51528e-24	7.88896e-23
PFLU4102	PFLU4102	putative_two-component_system_sensor_kinase		9	134.213	38.9991	3.44145	3.04501e-10	1.12665e-09
PFLU2939	PFLU2939	putative_two-component_system_sensor_kinase		9	61.3571	17.8301	3.4412	7.95455e-06	1.90113e-05
PFLU3290	PFLU3290	putative_oxidoreductase	1.-.-.-	13	112.066	32.7208	3.42491	5.0579e-11	2.00554e-10
PFLU5657	PFLU5657	putative_amine-transport_related_membrane		3	64.2841	18.77	3.42483	1.80962e-05	4.17333e-05
PFLU4583	PFLU4583	conserved_hypothetical_protein		10	136.411	39.8529	3.42286	3.53916e-15	1.91341e-14
PFLU3768	PFLU3768	UDP-N-acetylenolpyruvoylglucosamine_reductase	1.1.1.158	3	103.673	30.3756	3.41305	9.75707e-11	3.75809e-10
PFLU4370	PFLU4370	cell_division_inhibitor		0	1250.69	367.613	3.4022	8.84693e-69	4.80494e-67
PFLU4901	PFLU4901	conserved_hypothetical_protein		10	175.094	51.5233	3.39835	2.52625e-14	1.26848e-13
PFLU0166	PFLU0166	putative_sigma_factor		9	60.6921	17.9275	3.38542	1.15887e-06	3.03464e-06
PFLU0569	lipA	lipase_precursor	3.1.1.3	6	251.114	74.2163	3.38354	4.56074e-06	1.11939e-05
PFLU3624	PFLU3624	putative_exported_protein		3	378.995	112.113	3.38047	7.1263e-20	5.18914e-19
PFLU4728	PFLU4728	putative_flagellar_hook_protein		0	2123.75	629.023	3.37627	5.34061e-92	5.09942e-90
PFLU2922	PFLU2922	putative_membrane_protein		0	133.6	39.572	3.37612	1.61156e-09	5.52429e-09
PFLU3259	PFLU3259	hypothetical_protein		8	39.9218	11.8651	3.36463	0.000875986	0.00162515
PFLU6135	rnpA	ribonuclease_P_protein_component	3.1.26.5	2	1291.36	384.221	3.36099	1.37373e-69	7.74524e-68
PFLU1192	PFLU1192	putative_exported_protein		3	715.258	213.031	3.35754	3.55089e-43	7.9626e-42
PFLU0709	rspL	sigma_factor		9	792.757	236.73	3.34879	2.70728e-52	8.34745e-51
PFLU1653	PFLU1653	putative_transport-related,_membrane_protein		3	167.09	49.9568	3.34469	8.66966e-13	3.89707e-12
PFLU4795	PFLU4795	histidine_kinase_inhibitor_antagonist		9	282.748	84.5574	3.34386	1.45464e-16	8.59429e-16
PFLU4985	PFLU4985	putative_sulfatase		0	53.8842	16.1551	3.33543	1.83598e-05	4.22424e-05
PFLU5802	PFLU5802	putative_symporter_membrane_protein		3	132.461	39.7455	3.33274	5.14085e-14	2.51519e-13
PFLU2987	PFLU2987	putative_phage_cointegrase_resolution_protein		12	1692.42	507.995	3.33158	3.22708e-43	7.264e-42
PFLU3560	PFLU3560	conserved_hypothetical_protein		10	218.4	65.6252	3.328	7.77044e-17	4.68442e-16
PFLU1272	pyrH	uridylate_kinase	2.7.4.-	7	792.191	238.598	3.32019	8.26087e-47	2.14493e-45
PFLU3330	PFLU3330	LysR_family_regulatory_protein		9	79.849	24.076	3.31654	9.22663e-09	2.95412e-08
PFLU0511	PFLU0511	putative_GTP-ase		1	98.6472	29.7601	3.31474	2.11367e-10	7.91959e-10
PFLU2856	PFLU2856	putative_phage-related_protein		12	167.524	50.5834	3.31184	5.15654e-13	2.35727e-12
PFLU4695	PFLU4695	putative_lipoprotein		3	417.834	126.204	3.31079	2.30113e-27	2.56066e-26
PFLU0845	sspB	stringent_starvation_protein_B		0	369.781	111.691	3.31074	1.18404e-27	1.33008e-26
PFLU5943	PFLU5943	conserved_hypothetical_protein		10	295.421	89.6251	3.29619	4.54934e-17	2.788e-16
PFLU4723	PFLU4723	putative_two_component_system,_sensor_kinase		9	58.2047	17.6679	3.29438	1.05844e-05	2.49855e-05
PFLU6110	PFLU6110	putative_phosphatidate_cytidylyltransferase		0	95.7322	29.1873	3.27993	2.47251e-11	1.00324e-10
PFLU6074	PFLU6074	putative_sensory_box/GGDEF_family_protein		9	212.333	64.7502	3.27927	7.83089e-14	3.76901e-13
PFLU1960	PFLU1960	putative_membrane_protein		0	57.8985	17.6679	3.27705	2.50204e-06	6.32994e-06
PFLU3086	PFLU3086	putative_phenylacetaldehyde_dehydrogenase	1.2.1.39	13	115.039	35.1411	3.27363	4.35658e-08	1.30521e-07
PFLU4465	PFLU4465	conserved_hypothetical_protein		10	213.362	65.1933	3.27277	7.47122e-15	3.92803e-14
PFLU5971	PFLU5971	putative_oxidoreductase		7	175.298	53.5765	3.27192	4.51406e-12	1.91977e-11
PFLU3964	PFLU3964	2-oxoisovalerate_dehydrogenase_alpha_subunit	1.2.4.4	6	5297.31	1620.58	3.26878	2.13129e-123	3.07737e-121
PFLU0661	PFLU0661	putative_transport_related,_membrane_protein		3	309.828	94.8661	3.26595	3.17817e-21	2.50057e-20
PFLU5205	PFLU5205	hypothetical_protein		8	82.8395	25.3941	3.26216	7.80598e-06	1.86713e-05
PFLU1148	PFLU1148	putative_formate_dehydrogenase		1	1744.83	536.663	3.25125	2.078e-76	1.44727e-74
PFLU3165	PFLU3165	putative_membrane_protein		0	92.0821	28.3984	3.24251	1.1214e-08	3.56345e-08
PFLU2328	PFLU2328	putative_histidine_biosynthesis-related		7	108.261	33.4448	3.237	8.04101e-07	2.14041e-06
PFLU5590	PFLU5590	hypothetical_protein		8	1651.6	512.194	3.22455	8.11483e-78	5.93084e-76
PFLU1598	PFLU1598	hypothetical_protein_(pseudogene)		11	51.8136	16.0902	3.2202	0.000283111	0.000561856
PFLU3725	PFLU3725	putative_N-terminal_region_of_transketolase		6	108.792	33.8879	3.21036	6.24125e-07	1.67642e-06
PFLU4678	PFLU4678	putative_electron_transport_protein		1	539.838	168.715	3.19969	2.79289e-35	4.64435e-34
PFLU4474	PFLU4474	putative_membrane_protein		3	48.9041	15.3338	3.1893	4.23357e-05	9.36924e-05
PFLU3522	PFLU3522	conserved_hypothetical_protein		10	206.12	64.6528	3.18811	2.62449e-14	1.31558e-13
PFLU0682	PFLU0682	conserved_hypothetical_protein		10	277.137	87.3671	3.1721	1.0947e-15	6.14861e-15
PFLU4442	PFLU4442	putative_two-component_system,_sensor_kinase		9	224.427	70.8875	3.16597	3.4936e-15	1.89223e-14
PFLU1907	PFLU1907	hypothetical_protein		8	56.2906	17.7977	3.16281	0.000325178	0.00063913
PFLU5938	PFLU5938	conserved_hypothetical_protein		10	563.819	178.311	3.16199	4.75865e-32	6.67564e-31
PFLU0614	dusB	tRNA-dihydrouridine_synthase_B	1.-.-.-	2	354.06	112.016	3.1608	5.64872e-22	4.65097e-21
PFLU3813	PFLU3813	adenylosuccinate_lyase	4.3.2.2	7	925.96	293.018	3.16008	5.78555e-35	9.40946e-34
PFLU4766	PFLU4766	acetyl-coenzyme_A_synthetase	6.2.1.1	6	37553	11885.6	3.15955	1.88833e-165	4.65787e-163
PFLU1482	PFLU1482	putative_colicind-pore_forming_protein		3	91.556	29.0575	3.15086	4.51732e-06	1.10919e-05
PFLU5408	lnt	apolipoprotein_N-acyltransferase	2.3.1.-	0	133.936	42.5215	3.14983	6.80597e-09	2.20896e-08
PFLU5377	PFLU5377	conserved_hypothetical_protein		10	95.0092	30.3543	3.13001	3.63041e-06	9.01512e-06
PFLU2316	PFLU2316	putative_sarcosine_oxidase_gamma_subunit		6	17.1093	5.48946	3.11676	0.00356791	0.0060678
PFLU4196	PFLU4196	3-isopropylmalate_dehydratase_large_subunit	4.2.1.33	7	2969.4	953.968	3.11268	6.86921e-47	1.79937e-45
PFLU2589	PFLU2589	hypothetical_protein		8	20.6839	6.65651	3.10732	0.00554764	0.00918657
PFLU0581	PFLU0581	putative_acetyltransferase		13	47.7939	15.3987	3.10376	6.7978e-05	0.000146391
PFLU4633	PFLU4633	GntR-family_transcriptional_regulator		9	643.639	207.617	3.10012	1.52597e-36	2.72101e-35
PFLU2890	PFLU2890	hypothetical_phage_protein		12	94.2687	30.4192	3.09899	1.72605e-07	4.86813e-07
PFLU1552	PFLU1552	conserved_hypothetical_protein		10	57.2914	18.5216	3.09322	5.36165e-07	1.44738e-06
PFLU2695	PFLU2695	sigma-54_interacting_regulatory_protein		9	2391.6	775.022	3.08585	5.95258e-32	8.31115e-31
PFLU6036	ubiA	4-hydroxybenzoate_octaprenyltransferase	2.5.1.-	0	210.395	68.4885	3.07197	1.06983e-18	7.31339e-18
PFLU5012	PFLU5012	30S_ribosomal_protein_S16		2	3440.7	1120.53	3.0706	7.96379e-70	4.57725e-68
PFLU0664	PFLU0664	conserved_hypothetical_protein		10	239.391	77.9658	3.07046	4.94199e-14	2.4219e-13
PFLU3188	PFLU3188	glyoxalase/bleomycin_resistance		13	279.59	91.073	3.06996	2.92412e-16	1.69548e-15
PFLU5078	PFLU5078	S-adenosylmethionine:tRNA		2	196.086	63.9289	3.06725	1.0466e-13	5.01284e-13
PFLU4891	PFLU4891	arginine_deiminase	3.5.3.6	6	2921.26	954.727	3.05978	1.55001e-90	1.39031e-88
PFLU1295	adhC	alcohol_dehydrogenase_class_III	1.2.1.1	6	766.921	252.452	3.03789	1.51963e-50	4.49809e-49
PFLU0675	PFLU0675	omega-amino_acid--pyruvate_aminotransferase	2.6.1.18	6	1517.19	501.941	3.02265	7.49944e-72	4.53027e-70
PFLU4509	PFLU4509	putative_LysR_family_regulatory_protein		9	182.111	60.2543	3.02238	5.67323e-12	2.38703e-11
PFLU6029	PFLU6029	hypothetical_protein		8	429.05	141.981	3.02189	1.00304e-24	9.68515e-24
PFLU5314	PFLU5314	putative_chemotaxis-related_protein		0	886.836	293.99	3.01656	1.40477e-53	4.51971e-52
PFLU4018	PFLU4018	putative_amino_acid_ABC_transporter,_permease		3	41.4892	13.821	3.00189	0.000107002	0.000223676
PFLU5625	PFLU5625	conserved_hypothetical_protein		10	5582.42	1859.66	3.00185	1.29818e-124	1.9213e-122
PFLU2288	PFLU2288	putative_transport-related_membrane_protein		0	132.779	44.3264	2.9955	0.000489974	0.000941848
PFLU4829	PFLU4829	acyl-CoA_synthetase_(long-chain-fatty-acid--CoA	6.2.1.3	7	340.467	113.766	2.9927	1.98212e-21	1.57929e-20
PFLU4731	PFLU4731	putative_flagellar_basal-body_rod_protein		0	1594.61	533.128	2.99105	1.93164e-61	8.34694e-60
PFLU4495	PFLU4495	putative_lipoprotein		3	670.713	224.246	2.99097	6.85011e-06	1.64982e-05
PFLU1814	actP	cation/acetate_symporter		3	34852.7	11654.6	2.99046	1.3342e-160	3.03788e-158
PFLU0369	PFLU0369	putative_imidazolonepropionase		6	387.717	129.673	2.98997	6.72547e-16	3.82099e-15
PFLU0863	mreB	rod_shape-determining_protein		0	1365.48	457.01	2.98786	4.53946e-55	1.52691e-53
PFLU3888	PFLU3888	putative_long-chain-fatty-acid--CoA_ligase		7	2017.61	677.327	2.97878	2.66159e-34	4.21299e-33
PFLU1412	PFLU1412	probable_alcohol_dehydrogenase	1.1.1.1	7	2532.35	850.287	2.97823	4.41154e-79	3.39173e-77
PFLU5107	PFLU5107	putative_colicin-E3_immunity_protein		0	85.0774	28.5819	2.97662	2.96212e-05	6.67266e-05
PFLU0376	PFLU0376	putative_ABC_transport_system,_exported_protein		3	293.257	98.7354	2.97013	1.55122e-13	7.34072e-13
PFLU3889	PFLU3889	putative_acyl-CoA_dehydrogenase		7	414.92	139.993	2.96388	3.14756e-13	1.46146e-12
PFLU4080	PFLU4080	general_secretion_pathway_protein		3	48.985	16.5333	2.96281	0.0023928	0.00416874
PFLU2279	PFLU2279	putative_ABC_transport_system,_membrena_protein		0	73.2435	24.7999	2.95337	9.71462e-07	2.5583e-06
PFLU4259	PFLU4259	putative_GntR-family_transcriptional_regulator		9	222.489	75.502	2.9468	1.00007e-16	5.98627e-16
PFLU0150	PFLU0150	hypothetical_protein		8	543.268	184.395	2.94622	6.24247e-30	7.99901e-29
PFLU5910	PFLU5910	putative_exported_protein		3	145.152	49.3839	2.93925	5.94933e-08	1.75924e-07
PFLU2817	PFLU2817	putative_phage_integrase		12	409.385	139.431	2.93611	1.54609e-22	1.3113e-21
PFLU1321	PFLU1321	putative_outer_membrane_protein		3	741.556	252.97	2.9314	8.70497e-37	1.57595e-35
PFLU0465	rfaP	lipopolysaccharide_core_biosynthesis_protein		3	112.194	38.3076	2.92876	0.00166642	0.00296788
PFLU5044	PFLU5044	inosine-5'-monophosphate_dehydrogenase	1.1.1.205	7	2410.51	824.05	2.92521	1.1988e-73	7.54992e-72
PFLU5189	PFLU5189	putative_putative_AsnC-family_regulatory		9	164.365	56.1915	2.92509	1.75855e-06	4.51457e-06
PFLU2984	PFLU2984	hypothetical_protein		8	60.773	20.7908	2.92307	1.80125e-06	4.62219e-06
PFLU5623	glcB	malate_synthase_G	2.3.3.9	1	5298.84	1815.65	2.91842	7.5793e-110	9.54669e-108
PFLU4194	PFLU4194	putative_methyltransferase		13	459.451	157.456	2.91797	3.41118e-23	3.04588e-22
PFLU1241	PFLU1241	putative_glycoprotease-family_protein		13	47.1748	16.1875	2.91427	0.00121364	0.0022073
PFLU4455	PFLU4455	flagellar_basal-body_rod_protein		0	1292.35	444.107	2.90999	1.49489e-44	3.48414e-43
PFLU4581	PFLU4581	putative_membrane_protein		0	47.7359	16.4359	2.90436	0.000177078	0.000360118
PFLU1232	PFLU1232	putative_lipoprotein		3	101.458	34.9576	2.90233	4.42371e-10	1.60076e-09
PFLU5914	PFLU5914	putative_membrane_protein		0	58.1183	20.0344	2.90093	0.00116911	0.00213221
PFLU3298	PFLU3298	putative_AMP-binding_enzyme		13	180.561	62.2538	2.9004	2.67885e-09	9.05182e-09
PFLU4082	PFLU4082	putative_beta-glucosidase		6	62.2945	21.4935	2.8983	2.76177e-06	6.96026e-06
PFLU2715	PFLU2715	conserved_hypothetical_protein		10	187.594	64.9661	2.88757	7.68778e-10	2.71549e-09
PFLU0666	PFLU0666	putative_ArsR-family_regulatory_protein		9	49.7026	17.2248	2.88553	0.00203934	0.00359526
PFLU3682	PFLU3682	putative_alkanesulfonate_monooxygenase		13	84.303	29.2197	2.88514	1.57699e-06	4.07677e-06
PFLU3418	PFLU3418	putative_TetR_family_transcriptional_regulator		9	156.725	54.4292	2.87943	1.39398e-07	3.95986e-07
PFLU3385	PFLU3385	conserved_hypothetical_protein		10	507.141	176.226	2.8778	3.15834e-16	1.82413e-15
PFLU1340	PFLU1340	conserved_hypothetical_protein		10	79.4902	27.642	2.8757	1.258e-05	2.95063e-05
PFLU1485	PFLU1485	putative_methyl-accepting_chemotaxis_protein		0	284.662	99.1673	2.87052	6.55799e-14	3.17184e-13
PFLU2605	PFLU2605	putative_membrane_protein		3	50.3676	17.603	2.86131	0.00077854	0.00145945
PFLU4438	PFLU4438	flagellar_motor_switch_protein		0	1178.51	413.473	2.85026	5.08255e-47	1.35535e-45
PFLU1908	PFLU1908	putative_chloride_transport-related_membrane		0	183.332	64.3395	2.84944	1.96523e-09	6.69015e-09
PFLU4241	PFLU4241	conserved_hypothetical_protein		10	92.5098	32.5049	2.84603	4.59067e-08	1.37326e-07
PFLU1984	PFLU1984	putative_oxidase		13	480.343	168.79	2.8458	2.65523e-27	2.94362e-26
PFLU5905	PFLU5905	putative_ABC_transport_system,_membrane_protein		3	201.268	70.8338	2.84141	6.29287e-10	2.24151e-09
PFLU2363	PFLU2363	putative_ArsR-family_regulatory_protein		9	194.472	68.4561	2.84083	0.000292789	0.00058009
PFLU1061	era	GTP-binding_protein		0	205.548	72.454	2.83695	5.13695e-09	1.68574e-08
PFLU3933	PFLU3933	putative_lipoprotein		3	169.831	59.866	2.83685	4.74349e-10	1.71229e-09
PFLU3677	PFLU3677	tyrosine-protein_kinase	2.7.1.112	0	167.53	59.066	2.83631	4.6025e-19	3.23212e-18
PFLU3415	PFLU3415	putative_hydrolase		13	228.927	80.9914	2.82656	1.70247e-11	6.97482e-11
PFLU1513	pheC	cyclohexadienyl_dehydratase_precursor	4.2.1.51	7	166.246	58.8176	2.82646	3.15879e-09	1.05769e-08
PFLU0647	PFLU0647	putative_type_II_secretion_system_protein		3	185.269	65.5715	2.82545	4.43234e-13	2.03564e-12
PFLU3083	PFLU3083	putative_dioxygenase		13	323.004	114.631	2.81778	2.17963e-14	1.10098e-13
PFLU1299	surE	acid_phosphatase	3.1.3.2	0	139.309	49.6972	2.80316	1.59326e-09	5.4679e-09
PFLU2575	PFLU2575	putative_carbohydrate_kinase		6	383.107	136.795	2.8006	2.11408e-17	1.31464e-16
PFLU5816	lgt	prolipoprotein_diacylglyceryl_transferase	2.4.99.-	3	463.414	165.862	2.79397	2.59835e-14	1.30358e-13
PFLU4634	PFLU4634	conserved_hypothetical_protein		10	176.454	63.2049	2.79178	5.76635e-09	1.88393e-08
PFLU5291A	PFLU5291A	conserved_hypothetical_protein_(pseudogene)		11	218.782	78.5824	2.78411	2.7561e-10	1.02176e-09
PFLU1546	pdxB	erythronate-4-phosphate_dehydrogenase	1.1.1.-	7	337.107	121.222	2.78089	1.42784e-18	9.67141e-18
PFLU1245	PFLU1245	conserved_hypothetical_protein		10	83.9147	30.1921	2.77936	0.00104857	0.00192362
PFLU1597	PFLU1597	conserved_hypothetical_protein		10	244.666	88.091	2.77742	1.239e-13	5.89621e-13
PFLU0214	PFLU0214	putative_sigma-54_dependent_regulatory_protein		9	96.6171	34.8065	2.77583	1.84501e-05	4.24051e-05
PFLU1224	wspF	putative_chemotaxis-related_two-component		9	70.976	25.5888	2.77372	4.96037e-06	1.21144e-05
PFLU4313	PFLU4313	conserved_hypothetical_protein		10	1376.08	496.831	2.76971	2.67643e-56	9.37541e-55
PFLU4310	PFLU4310	conserved_hypothetical_protein		10	49.5637	17.895	2.76969	0.000386139	0.000751955
PFLU2828	PFLU2828	putative_membrane_protein		0	164.522	59.5091	2.76465	2.07336e-09	7.05013e-09
PFLU5427	proA	gamma-glutamyl_phosphate_reductase	1.2.1.41	7	1205.25	436.275	2.76259	4.51928e-50	1.33105e-48
PFLU4903	PFLU4903	putative_fatty_acid_transport_system,_membrane		3	145.139	52.6366	2.75738	2.66887e-07	7.39341e-07
PFLU5532	rpsL	30S_ribosomal_protein_S12		2	14634.4	5313.79	2.75403	4.75967e-57	1.70771e-55
PFLU4742	PFLU4742	putative_membrane_protein		3	8025.52	2914.63	2.75353	8.40191e-119	1.15673e-116
PFLU3398	PFLU3398	putative_membrane_protein		0	138.771	50.41	2.75285	2.65942e-07	7.37412e-07
PFLU0167	PFLU0167	conserved_hypothetical_protein		10	39.6615	14.4152	2.75137	0.000889643	0.00164945
PFLU0400	PFLU0400	conserved_hypothetical_protein		10	63.8269	23.2222	2.74852	0.000228107	0.000458382
PFLU0858	PFLU0858	putative_Na+/Ca+_exchanger_membrane_protein		0	106.896	38.9018	2.74783	1.55915e-05	3.62963e-05
PFLU2573	PFLU2573	putative_transmembrane_protein		0	11833.4	4314.74	2.74257	1.33254e-121	1.87824e-119
PFLU2775	PFLU2775	conserved_hypothetical_protein		10	96.9408	35.3682	2.7409	7.01324e-05	0.000150647
PFLU5771	PFLU5771	putative_membrane_protein		0	34.3805	12.5566	2.73804	0.000665296	0.00125712
PFLU3187	PFLU3187	putative_symport_protein		3	372.483	136.34	2.73201	1.29461e-09	4.47931e-09
PFLU3523	PFLU3523	putative_oxidoreductase		13	301.101	110.222	2.73176	2.13049e-15	1.17654e-14
PFLU1510	pobA	p-hydroxybenzoate_hydroxylase	1.14.13.2	6	102.545	37.5512	2.73081	9.33704e-07	2.46655e-06
PFLU2521	nadE	NH(3)-dependent_NAD(+)_synthetase	6.3.1.5	7	337.396	123.568	2.73045	5.77578e-14	2.81189e-13
PFLU0329	PFLU0329	conserved_hypothetical_protein		10	121.072	44.37	2.7287	0.000273129	0.000543504
PFLU2919	PFLU2919	conserved_hypothetical_protein		10	30.8694	11.3247	2.72585	0.00487334	0.00814058
PFLU4566	PFLU4566	putative_cytochrome_maturation_protein		7	120.216	44.1104	2.72534	3.43097e-06	8.56296e-06
PFLU2150	PFLU2150	putative_acetyl-CoA_transferase		7	811.809	297.956	2.72459	3.95084e-29	4.83243e-28
PFLU1462	PFLU1462	hypothetical_protein		8	1284	471.404	2.72379	1.70889e-46	4.37949e-45
PFLU1464	PFLU1464	conserved_hypothetical_protein		10	532.543	195.655	2.72185	5.40729e-11	2.13693e-10
PFLU1052	valS	valyl-tRNA_synthetase	6.1.1.9	2	1107.17	406.988	2.72041	3.87759e-45	9.33142e-44
PFLU5157	PFLU5157	probable_short-chain_dehydrogenase	1.-.-.-	13	390.864	143.797	2.71817	2.10649e-19	1.50791e-18
PFLU5893	glpT	glycerol-3-phosphate_transporter		0	137.788	50.702	2.7176	1.5653e-08	4.91075e-08
PFLU4522	PFLU4522	conserved_hypothetical_protein		10	286.901	105.597	2.71695	1.8112e-16	1.0621e-15
PFLU2904	PFLU2904	conserved_hypothetical_protein		10	2963.71	1092.73	2.7122	3.59068e-76	2.44331e-74
PFLU1531	PFLU1531	putative_amidotransferase		13	234.543	86.6431	2.707	4.6278e-09	1.52627e-08
PFLU1691	PFLU1691	conserved_hypothetical_protein		10	663.964	245.482	2.70474	4.4579e-25	4.41317e-24
PFLU3519	PFLU3519	conserved_hypothetical_protein		10	239.807	88.8474	2.69909	5.86614e-14	2.85354e-13
PFLU4470	PFLU4470	putative_membrane_protein		0	59.2811	21.9903	2.69578	8.48084e-05	0.000180146
PFLU2735	PFLU2735	putative_threonine_dehydratase_biosynthetic		11	88.0044	32.6559	2.6949	2.3326e-08	7.16606e-08
PFLU4291	PFLU4291	LysR-family_transcriptional_regulator		9	51.0097	18.9323	2.69432	6.54343e-05	0.00014148
PFLU4471	PFLU4471	putative_transmembrane_two-component_system,		0	470.736	174.734	2.69401	9.9295e-30	1.25069e-28
PFLU1357	PFLU1357	conserved_hypothetical_protein		10	214.398	79.7919	2.68697	5.00601e-15	2.67953e-14
PFLU2354	PFLU2354	putative_aldolase		13	50.7494	18.8998	2.68518	0.00519626	0.0086434
PFLU5461	ispA	geranyltranstransferase	2.5.1.10	7	105.23	39.2151	2.6834	3.40031e-07	9.341e-07
PFLU4195	PFLU4195	putative_3-isopropylmalate_dehydratase_small	4.2.1.33	7	1009.44	376.354	2.68214	8.93065e-39	1.76231e-37
PFLU0110	PFLU0110	putative_hydrolase		13	730.602	273.091	2.6753	7.14126e-36	1.22896e-34
PFLU0800	PFLU0800	putative_methyl-accepting_chemotaxis_protein		0	241.172	90.2304	2.67285	1.18674e-12	5.30628e-12
PFLU5152	PFLU5152	conserved_hypothetical_protein		10	211.552	79.2839	2.66829	8.86685e-10	3.11339e-09
PFLU0893	PFLU0893	conserved_hypothetical_protein		10	243.839	91.4086	2.66757	1.02099e-14	5.3113e-14
PFLU2223	PFLU2223	Putative_ABC_transport_system,_ATP-binding		3	149.298	56.0292	2.66465	4.38799e-07	1.19215e-06
PFLU1755	moeA	molybdopterin_biosynthesis_protein		7	260.323	97.8816	2.65957	1.12402e-13	5.35765e-13
PFLU1150	bfr1	bacterioferritin		0	481.68	181.975	2.64696	6.10396e-19	4.24623e-18
PFLU0176	PFLU0176	hypothetical_protein		8	362.123	137.032	2.64262	2.64118e-15	1.44375e-14
PFLU1257	PFLU1257	conserved_hypothetical_protein		10	295.398	111.919	2.6394	4.41143e-18	2.87301e-17
PFLU3637	PFLU3637	conserved_hypothetical_protein		10	115.704	43.862	2.63791	8.24245e-08	2.40371e-07
PFLU1868	PFLU1868	putative_ABC_transport_system,_ATP-binding		3	334.81	127.101	2.6342	4.07829e-20	2.99919e-19
PFLU0857	pcaC	4-carboxymuconolactone_decarboxylase	4.1.1.44	6	43.5598	16.5657	2.62951	0.000814663	0.00151947
PFLU1104	PFLU1104	hypothetical_protein		8	246.638	93.8513	2.62797	3.02596e-12	1.30757e-11
PFLU2961	PFLU2961	arsenical_pump_membrane_protein		0	99.613	37.9294	2.62627	1.25687e-07	3.58758e-07
PFLU0111	pntB	NAD(P)_transhydrogenase_subunit_beta	1.6.1.2	1	110.337	42.0896	2.62147	2.81948e-10	1.04451e-09
PFLU2642	PFLU2642	3_membrane-bound_lytic_murein_transglycosylase_D		7	445.407	170.021	2.61971	1.65916e-12	7.33003e-12
PFLU1627	PFLU1627	putative_exported_protein		3	48.1811	18.4243	2.61509	0.0013568	0.00244518
PFLU3797	PFLU3797	serine_tRNA_synthetase	6.1.1.11	2	463.482	177.479	2.61148	1.20867e-17	7.67739e-17
PFLU2740	PFLU2740	xylulose_kinase		6	223.363	85.541	2.61118	1.01257e-10	3.89247e-10
PFLU4956	PFLU4956	putative_membrane_protein		3	74.0879	28.3772	2.61083	2.55583e-05	5.78604e-05
PFLU3931	PFLU3931	FolD_bifunctional_protein_[includes:		7	235.134	90.2092	2.60654	5.5913e-15	2.98741e-14
PFLU3257	PFLU3257	putative_ArsR-family_transcriptional_regulator		9	442.434	169.753	2.60634	3.43163e-22	2.85326e-21
PFLU2386	PFLU2386	putative_sigma-54_dependent_regulatory_protein		9	68.3848	26.2478	2.60535	0.000182741	0.000370742
PFLU5513	rpsH	30S_ribosomal_protein_S8		2	9484.26	3653.57	2.59589	4.95497e-105	5.64104e-103
PFLU0353	PFLU0353	putative_membrane_protein		0	131.865	50.7994	2.5958	3.09169e-06	7.7686e-06
PFLU2496	PFLU2496	putative_methyl-accepting_chemotaxis_protein		0	161.283	62.1453	2.59526	3.82533e-12	1.64339e-11
PFLU1021	PFLU1021	conserved_hypothetical_protein		10	382.291	147.686	2.58853	2.37972e-17	1.47517e-16
PFLU3356	PFLU3356	putative_LysR_family_transcriptional_regulator		9	176.269	68.1864	2.58511	3.73662e-10	1.36632e-09
PFLU4439	PFLU4439	flagellar_M-ring_protein		0	1222.81	473.079	2.58479	1.45759e-31	2.02082e-30
PFLU0189	cysW	sulfate_ABC_transport_system,_permease_protein		0	43.4788	16.8466	2.58087	0.00113084	0.00206622
PFLU0023	hemF	coproporphyrinogen_III_oxidase,_aerobic	1.3.3.3	7	188.902	73.2115	2.58022	2.02251e-09	6.88117e-09
PFLU0271	PFLU0271	hypothetical_protein		8	396.554	153.781	2.57869	1.56791e-24	1.49952e-23
PFLU2613	PFLU2613	putative_phosphoglycerate_mutase_family_protein		13	499.153	193.99	2.57309	2.27302e-18	1.51025e-17
PFLU4344	PFLU4344	conserved_hypothetical_protein		10	318.471	123.86	2.57122	6.01208e-14	2.92213e-13
PFLU2207	PFLU2207	conserved_hypothetical_protein		10	91.9028	35.7464	2.57096	9.18547e-05	0.000193861
PFLU4103	PFLU4103	putative_two-component_system_regulator		9	303.079	117.927	2.57005	2.50388e-11	1.01458e-10
PFLU0436	PFLU0436	putative_acyl_carrier_protein		7	387.371	150.907	2.56696	9.05116e-18	5.79274e-17
PFLU5638	PFLU5638	putative_glutathione_S-transferase		13	121.141	47.2546	2.56359	2.10233e-06	5.35589e-06
PFLU3388	PFLU3388	putative_methyl-accepting_chemotaxis_protein		0	80.1728	31.3266	2.55925	0.000145054	0.00029796
PFLU5048	PFLU5048	putative_exodeoxyribonuclease_VII_large_subunit	3.1.11.6	5	87.8655	34.3634	2.55695	1.66339e-05	3.85563e-05
PFLU3623	PFLU3623	putative_SCO1/SenC_family_protein		13	909.059	356.276	2.55156	4.86846e-33	7.20532e-32
PFLU2902	PFLU2902	hypothetical_protein		8	711.917	279.737	2.54496	6.9277e-30	8.83879e-29
PFLU0317	PFLU0317	conserved_hypothetical_protein		10	88.3227	34.7416	2.54227	6.56748e-05	0.000141948
PFLU4529	PFLU4529	acyl_carrier_protein_phosphodiesterase	3.1.4.14	7	54.0286	21.2664	2.54057	0.000730035	0.00137244
PFLU4821	PFLU4821	glutathione_S-transferase		7	37.3535	14.7072	2.53981	0.00458218	0.00767586
PFLU1342	livF1	high-affinity_branched-chain_amino_acid_ABC		3	654.294	257.962	2.53639	7.64583e-20	5.54698e-19
PFLU2747	PFLU2747	conserved_hypothetical_protein		10	60.9754	24.0435	2.53604	0.000694587	0.00130912
PFLU1806	PFLU1806	putative_membrane_protein		3	152.104	60.2006	2.52661	4.74601e-09	1.56265e-08
PFLU1854	PFLU1854	putative_GntR-family_regulatory_protein		9	227.643	90.1443	2.52532	6.46386e-12	2.70814e-11
PFLU0280	PFLU0280	putative_LysR-family_regulatory_protein		9	155.499	61.6272	2.52322	1.34684e-06	3.49858e-06
PFLU4886	PFLU4886	putative_two-component_system,_sensor_kinase		9	127.602	50.6371	2.51994	1.88477e-09	6.43846e-09
PFLU4570	PFLU4570	fumarate_and_nitrate_reduction_regulatory		9	4451.92	1767.29	2.51906	1.2504e-27	1.40197e-26
PFLU4420	PFLU4420	flagellar_biosynthesis_protein_FlhA		0	1702.74	676.396	2.51737	4.82931e-50	1.41532e-48
PFLU5252	PFLU5252	ribosome-binding_factor_A		2	85.8813	34.1687	2.51345	1.52175e-05	3.54814e-05
PFLU3428	PFLU3428	conserved_hypothetical_protein		10	111.742	44.4886	2.5117	1.84969e-06	4.74032e-06
PFLU2998	PFLU2998	putative_membrane_protein		0	602.839	240.294	2.50875	9.65443e-26	9.82031e-25
PFLU1087A	PFLU1087A	conserved_hypothetical_protein		10	22.5346	8.99059	2.50647	0.001039	0.00190784
PFLU1088	PFLU1088	putative_membrane_protein		0	79.6696	31.8022	2.50516	0.000300574	0.000594321
PFLU2773	PFLU2773	conserved_hypothetical_protein		10	343.069	137.064	2.50298	6.19521e-15	3.2893e-14
PFLU4836	PFLU4836	KHG/KDPG_aldolase		7	263.232	105.359	2.49842	2.048e-12	8.96757e-12
PFLU0481	msbA	lipid_A_export_ATP-binding/permease_protein		0	493.999	197.773	2.49781	1.78241e-22	1.50956e-21
PFLU1451	tctD	two_component_system,_response_regulator		9	479.221	191.949	2.49661	7.56465e-19	5.22552e-18
PFLU5767	PFLU5767	conserved_hypothetical_protein		10	89.1901	35.8438	2.4883	4.38254e-06	1.07699e-05
PFLU4507	PFLU4507	cysteine_synthase_B_(O-acetylserine	4.2.99.8	7	243.352	97.8167	2.48784	5.80678e-13	2.64839e-12
PFLU5388	PFLU5388	putative_exported_protein		3	175.576	70.6066	2.48667	0.000319008	0.000628043
PFLU2742	PFLU2742	putative_ATP-binding_component_of_ABC		3	347.53	139.765	2.48652	1.19335e-09	4.14834e-09
PFLU4303	PFLU4303	putative_MCP-domain_signal_transduction_protein		11	108.034	43.4514	2.48633	0.000568435	0.00108343
PFLU1489	citA	citrate-proton_symporter		3	209.163	84.158	2.48536	3.49631e-10	1.28241e-09
PFLU3052	PFLU3052	hypothetical_protein		8	130.818	52.6904	2.48277	8.59033e-07	2.28048e-06
PFLU4654	PFLU4654	putative_gamma-butyrobetaine_dioxygenase		13	323.421	130.278	2.48255	6.65835e-17	4.03867e-16
PFLU2475	PFLU2475	conserved_hypothetical_protein		10	207.353	83.5526	2.4817	3.74221e-09	1.24251e-08
PFLU5277	pdhR	pyruvate_dehydrogenase_complex_repressor		9	839.656	338.609	2.47972	4.16001e-35	6.82196e-34
PFLU5632	PFLU5632	putative_ornithine_cyclodeaminase		7	57.5397	23.2547	2.47433	0.000532404	0.00101902
PFLU1813	PFLU1813	putative_membrane_protein		3	19987	8089.59	2.4707	1.45791e-107	1.72617e-105
PFLU3710	PFLU3710	putative_AraC_family_transcriptional_regulator		9	121.078	49.0594	2.46798	9.428e-07	2.48725e-06
PFLU5982	radC	DNA_repair_protein		2	98.9534	40.1337	2.46559	4.45621e-05	9.83257e-05
PFLU3989	PFLU3989	putative_LysR-family_transcriptional_regulatory		9	58.5635	23.7627	2.46452	0.000182643	0.000370672
PFLU2895	PFLU2895	putative_phage-related_protein		12	285.6	115.97	2.4627	4.38624e-13	2.01603e-12
PFLU1802	hyi	hydroxypyruvate_isomerase	5.3.1.22	7	119.129	48.4004	2.46132	3.19269e-08	9.7076e-08
PFLU5494	tam	trans-aconitate_2-methyltransferase	2.1.1.144	7	215.855	87.7016	2.46124	6.58869e-13	2.99119e-12
PFLU6048	PFLU6048	putative_phosphate_ABC_transport_system,		3	185.79	75.5456	2.45931	0.00374628	0.00634745
PFLU2544	pvdJ	pvdj(2)		0	1109.5	452.331	2.45285	8.20483e-14	3.94578e-13
PFLU1162	PFLU1162	putativ_ATP-binding_protein		13	204.594	83.5526	2.44869	0.000125195	0.000259146
PFLU4870	PFLU4870	aromatic_amino_acid_transport_protein		3	169.577	69.3098	2.44666	3.07974e-09	1.03309e-08
PFLU1254	PFLU1254	putative_lipoprotein		3	81.5729	33.3474	2.44615	6.73309e-05	0.000145156
PFLU5525	rplW	50S_ribosomal_protein_L23		2	4040.93	1654.65	2.44217	4.69339e-75	3.05328e-73
PFLU1477	dapA	dihydrodipicolinate_synthase	4.2.1.52	7	1192.02	488.543	2.43995	1.0384e-35	1.75639e-34
PFLU2224	PFLU2224	putative_hydrolase		13	58.4651	23.9786	2.43821	0.00306001	0.0052508
PFLU2657	PFLU2657	putative_sulfite_reductase		7	1097.48	450.203	2.43775	6.54562e-19	4.53217e-18
PFLU4441	PFLU4441	two-component_response_regulator		9	241.854	99.4269	2.43248	4.22382e-05	9.35116e-05
PFLU3048	PFLU3048	conserved_hypothetical_protein		10	869.841	358.394	2.42705	8.44411e-28	9.52174e-27
PFLU1789	phnP	phosphorous_compounds_metabolism-related		7	251.444	103.63	2.42638	2.9294e-09	9.85905e-09
PFLU2253	PFLU2253	conserved_hypothetical_protein		10	90.775	37.4215	2.42575	8.50096e-05	0.000180508
PFLU5824	rpiA	ribose-5-phosphate_isomerase_A	5.3.1.6	7	44.1614	18.2083	2.42534	0.00403676	0.00680262
PFLU0667	PFLU0667	putative_adenosine_deaminase		7	867.014	358.233	2.42025	1.75154e-33	2.65195e-32
PFLU5010	PFLU5010	tRNA_(guanine-N1)-methyltransferase		2	3593.92	1485.33	2.41962	3.17407e-70	1.84221e-68
PFLU5096	PFLU5096	putative_chemotaxis-related_protein		0	165.303	68.4997	2.41319	1.66078e-08	5.18284e-08
PFLU2826	PFLU2826	hypothetical_protein		8	98.3464	40.7928	2.41088	1.31827e-05	3.08954e-05
PFLU2766	PFLU2766	conserved_hypothetical_exported_protein		10	270.104	112.058	2.41038	3.6349e-12	1.56272e-11
PFLU2680	PFLU2680	conserved_hypothetical_protein		10	437.033	181.402	2.4092	0.0052303	0.00868781
PFLU4578	PFLU4578	DNA_polymerase_III_subunit_Tau	2.7.7.7	2	940.288	390.574	2.40745	3.59242e-08	1.08285e-07
PFLU2353	PFLU2353	conserved_hypothetical_protein		10	182.684	75.8913	2.40718	0.00023862	0.000478047
PFLU1615	PFLU1615	putative_LysR-family_regulatory_protein		9	124.172	51.5882	2.40699	5.21776e-06	1.27168e-05
PFLU1686	PFLU1686	putative_RHS_repeat-like_protein		13	245.644	102.074	2.40652	1.00681e-10	3.87284e-10
PFLU3192	PFLU3192	putative_adhesin_activator_protein		3	65.9325	27.4149	2.40499	0.00301127	0.00517165
PFLU1156	argG	argininosuccinate_synthase	6.3.4.5	7	2641.36	1098.48	2.40456	9.17918e-61	3.82681e-59
PFLU3518	PFLU3518	conserved_hypothetical_protein		10	619.172	257.714	2.40256	1.26982e-31	1.76463e-30
PFLU1920	PFLU1920	putative_membrane_protein		3	330.398	137.529	2.40239	4.94625e-13	2.26815e-12
PFLU0267	pckA	phosphoenolpyruvate_carboxykinase_[ATP]	4.1.1.49	7	1473.21	613.688	2.40058	2.2886e-38	4.44214e-37
PFLU2844	PFLU2844	hypothetical_protein		0	1129.63	470.984	2.39844	2.36447e-20	1.76071e-19
PFLU2078	PFLU2078	conserved_hypothetical_protein		0	219.899	91.7219	2.39745	8.6911e-09	2.78869e-08
PFLU5389	hrpB	ATP-dependent_RNA_helicase	3.6.1.-	2	175.945	73.395	2.39724	7.86446e-08	2.29801e-07
PFLU1389	PFLU1389	putative_ArsR-family_regulatory_protein		9	65.8341	27.4798	2.39573	0.000320459	0.00063048
PFLU3657	PFLU3657	hypothetical_protein		8	237.922	99.3295	2.39528	1.98611e-18	1.32856e-17
PFLU5435	PFLU5435	conserved_hypothetical_lipoprotein		3	233.728	97.5896	2.39501	8.18085e-12	3.40821e-11
PFLU1286	accA	acetyl-coenzyme_A_carboxylase_carboxyl	6.4.1.2	7	884.713	369.46	2.39461	2.16265e-30	2.82624e-29
PFLU0068	PFLU0068	putative_D-methionine_ABC_transport_system,		3	278.809	116.489	2.39343	9.58487e-17	5.75481e-16
PFLU0570	PFLU0570	putative_membrane_protein		3	86.7837	36.3081	2.3902	0.00218004	0.00383304
PFLU4128B	PFLU4128B	putative_phage_excisionase		12	1641.47	687.385	2.38799	9.81819e-48	2.66623e-46
PFLU2502	PFLU2502	putative_membrane_protein		3	146.556	61.465	2.38438	3.96784e-05	8.82737e-05
PFLU4941	PFLU4941	putative_transmembrane_protein		3	213.941	89.7985	2.38246	7.15345e-10	2.5404e-09
PFLU2178	mgtA	magnesium_transporting_ATPase	3.6.3.2	3	65.0706	27.3287	2.38103	0.00079818	0.00149108
PFLU3027	PFLU3027	putative_short-chain_dehydrogenase_family		13	871.212	365.99	2.38042	3.77843e-25	3.75938e-24
PFLU0178	PFLU0178	hypothetical_protein		8	151.467	63.6693	2.37897	0.00245531	0.00426591
PFLU2960	PFLU2960	putative_arsenate_reductase	1.20.4.1	0	48.6208	20.4451	2.37812	0.000599097	0.00113821
PFLU1455	PFLU1455	conserved_hypothetical_protein		10	361.375	152.171	2.3748	1.9521e-05	4.47404e-05
PFLU3763	PFLU3763	hypothetical_protein		8	286.416	120.779	2.37139	2.55039e-12	1.10773e-11
PFLU5937	PFLU5937	putative_glutathione_S-transferase_domain		7	91.9378	38.7832	2.37056	9.92402e-06	2.35001e-05
PFLU3184	PFLU3184	putative_NADH_oxidase		7	185.137	78.1281	2.36966	1.19483e-09	4.15105e-09
PFLU5093	PFLU5093	putative_chemotaxis_two-component_system,_sensor	2.7.3.-	0	61.8548	26.118	2.36828	0.000101553	0.000212888
PFLU0203	PFLU0203	putative_taurine_dioxygenase		7	75.7713	32.0293	2.36568	0.00227792	0.00398619
PFLU2963	PFLU2963	putative_membrane_protein		0	48.8407	20.6722	2.36263	0.00152938	0.00273864
PFLU3302	PFLU3302	putative_family_S43_non-peptidase_homologue		13	59.9866	25.4053	2.36119	0.000461509	0.000889078
PFLU1027	PFLU1027	putative_maleylacetoacetate_isomerase		6	52.8779	22.4659	2.3537	0.00200813	0.0035434
PFLU2743	PFLU2743	putative_ABC_transporter_permease_protein		3	301.205	128.106	2.35121	6.55494e-18	4.23176e-17
PFLU3956	PFLU3956	putative_transmembrane_efflux_pump_protein		0	129.436	55.0569	2.35094	2.60363e-06	6.57852e-06
PFLU0791	pilC	type_IV_fimbrial_assembly_protein		0	147.523	62.7506	2.35094	3.47679e-06	8.66271e-06
PFLU4840	PFLU4840	hex_regulon_repressor		9	295.745	125.826	2.35043	1.86678e-12	8.19223e-12
PFLU2551	PFLU2551	conserved_hypothetical_protein		10	334.706	142.489	2.349	5.12281e-14	2.50844e-13
PFLU6082	PFLU6082	conserved_hypothetical_protein		10	374.633	159.66	2.34645	3.26338e-13	1.51049e-12
PFLU5092	PFLU5092	putative_methyl_accepting_chemotaxis_protein		0	282.91	120.768	2.34259	5.71576e-11	2.25432e-10
PFLU2027	fklB	FKBP-type_peptidyl-prolyl_cis-trans_isomerase	5.2.1.8	0	2021.81	863.849	2.34047	5.14112e-48	1.40905e-46
PFLU0123	PFLU0123	putative_taurine_catabolism_dioxygenase		6	44.0629	18.8349	2.33943	0.00233863	0.00408037
PFLU3517	PFLU3517	putative_exported_protein		3	558.845	238.9	2.33924	9.43729e-21	7.19958e-20
PFLU3007	PFLU3007	conserved_hypothetical_protein		10	170.416	72.8758	2.33845	4.56004e-05	0.000100467
PFLU0838	tas	NADP(H)-dependt_aldo-keto_reductase		7	1487.67	636.286	2.33805	2.1923e-41	4.754e-40
PFLU0380	PFLU0380	putative_methyl-accepting_chemotaxis_protein		0	346.026	148.032	2.33751	1.33614e-07	3.79921e-07
PFLU0662	PFLU0662	conserved_hypothetical_protein		10	182.094	77.9334	2.33653	3.44145e-11	1.38125e-10
PFLU0056	PFLU0056	putative_transport-related_membrane_protein		3	137.551	58.8713	2.33646	1.92756e-06	4.9271e-06
PFLU0769	lspA	lipoprotein_signal_peptidase	3.4.23.36	0	256.246	109.703	2.33582	6.08962e-13	2.7744e-12
PFLU3000	PFLU3000	LysR_family_transcription_regulatory_protein		9	51.293	22.0228	2.32909	0.002233	0.00391683
PFLU5283	PFLU5283	putative_phage_integrase		12	226.938	97.471	2.32826	2.84142e-09	9.57381e-09
PFLU1480	purC	phosphoribosylaminoimidazole-succinocarboxamide	6.3.2.6	7	2192.61	943.727	2.32335	4.85507e-46	1.20765e-44
PFLU3179	PFLU3179	TetR-family_regulatory_protein		9	1004.11	432.362	2.32238	1.66702e-33	2.53044e-32
PFLU4741	PFLU4741	hypothetical_protein		8	20359	8771.13	2.32113	1.41422e-17	8.96378e-17
PFLU0724	rspE	putative_type_III_secretion_protein		3	345.934	149.037	2.32113	2.41062e-14	1.21248e-13
PFLU2301	xylA	xylose_isomerase	5.3.1.5	5	203.304	87.5942	2.32097	2.13312e-10	7.97731e-10
PFLU2670	PFLU2670	putative_cobalamin_biosynthesis-related_protein		7	150.501	64.9661	2.31661	6.95792e-07	1.86047e-06
PFLU4403	PFLU4403	putative_sensor_kinase_protein		0	151.172	65.2794	2.31576	8.57402e-07	2.27717e-06
PFLU3407	PFLU3407	putative_cystathionine_gamma-synthase	4.2.99.9	7	660.539	285.765	2.31147	6.92655e-23	6.03906e-22
PFLU5422	mrdB	rod_shape-determining_protein_RodA		0	153.919	66.6624	2.30894	7.42867e-06	1.78178e-05
PFLU0595	PFLU0595	putative_outer_membrane_protein		3	704.76	305.337	2.30814	6.27711e-21	4.84491e-20
PFLU2478	PFLU2478	hypothetical_protein		8	76.4363	33.1639	2.3048	1.73364e-06	4.4547e-06
PFLU1938	gabD2	succinate-semialdehyde_dehydrogenase	1.2.1.16	7	141.762	61.5512	2.30315	6.3495e-07	1.70394e-06
PFLU1845	PFLU1845	putative_hydrolase		13	182.111	79.2302	2.29851	3.24382e-08	9.84791e-08
PFLU1536	PFLU1536	putative_hydrolase		13	157.824	68.7917	2.29423	7.41769e-05	0.000158759
PFLU6114	glmS	glucosamine--fructose-6-phosphate	2.6.1.16	6	130.118	56.8293	2.28963	6.51132e-06	1.57078e-05
PFLU5425	PFLU5425	conserved_hypothetical_protein		10	626.142	273.501	2.28936	4.11864e-19	2.89921e-18
PFLU4647	PFLU4647	putative_hydrolase		13	132.964	58.0937	2.28879	3.39677e-06	8.49193e-06
PFLU1679	kdpD	two-component_system,_sensor_kinase	2.7.3.-	9	101.516	44.37	2.28795	0.000203941	0.000412462
PFLU1099	PFLU1099	putative_exported_protein		3	157.055	68.6843	2.28663	0.00208653	0.00367408
PFLU3868	PFLU3868	pH_adaptation_potassium_efflux_system_protein_F		0	491.258	214.868	2.28633	3.05777e-14	1.52118e-13
PFLU2935	PFLU2935	putative_glycine_betaine/L-proline_ABC		0	779.743	341.698	2.28196	3.25854e-26	3.4386e-25
PFLU1851	pyrF	orotidine_5'-phosphate_decarboxylase	4.1.1.23	7	113.668	49.827	2.28126	8.92974e-07	2.36317e-06
PFLU0072	PFLU0072	putative_lipoprotein		3	311.512	136.621	2.28011	7.30838e-10	2.59076e-09
PFLU3724	PFLU3724	C-terminal_region_of_transketolase	2.2.1.1	6	127.937	56.2564	2.27418	7.00286e-06	1.68387e-05
PFLU1267	PFLU1267	putative_aminotransferase		13	327.974	144.218	2.27416	6.00385e-12	2.52077e-11
PFLU0195	PFLU0195	putative_response_regulator_(pseudogene)		11	250.785	110.276	2.27416	5.9252e-10	2.12075e-09
PFLU3755	PFLU3755	hypothetical_protein		8	67.2746	29.5979	2.27295	0.000133959	0.000276512
PFLU2908	PFLU2908	hypothetical_protein		8	77.5356	34.1799	2.26846	0.000247576	0.000494984
PFLU3730	PFLU3730	putative_short-chain_dehydrogenase/reductase		7	72.6594	32.0942	2.26394	0.000211118	0.000425833
PFLU0583	PFLU0583	putative_uerase_accessory_protein		7	36.613	16.1875	2.2618	0.00396152	0.00668345
PFLU4838	PFLU4838	glucose_6-phosphate_dehydrogenase	1.1.1.49	1	1340.01	592.454	2.2618	9.03276e-36	1.53661e-34
PFLU1586	dusA	tRNA-dihydrouridine_synthase_A	1.-.-.-	2	389.244	172.119	2.26148	1.00837e-17	6.43268e-17
PFLU3032	PFLU3032	putative_hydratase		13	1248.03	551.887	2.26138	1.41689e-36	2.53414e-35
PFLU0148	PFLU0148	putative_adhesin		3	629.579	278.657	2.25933	8.51364e-13	3.82985e-12
PFLU0535	PFLU0535	putative_membrane_protein		0	1726.79	765.017	2.25719	1.83267e-17	1.14687e-16
PFLU1219	wspA	putative_methyl-accepting_chemotaxis_protein		0	1219.51	540.757	2.25518	5.1351e-30	6.59431e-29
PFLU5254	PFLU5254	transcription_termination_factor		2	4182.18	1854.64	2.25499	8.52233e-62	3.7934e-60
PFLU5499	bfr2	bacterioferritin		0	791.411	351.565	2.25111	2.70762e-22	2.27363e-21
PFLU1146	argF	ornithine_carbamoyltransferase	2.1.3.3	7	1790.87	796.494	2.24844	5.02491e-42	1.10176e-40
PFLU0239	PFLU0239	putative_amino_acid_ABC_transport_system,		3	87.6052	39.064	2.2426	0.00172736	0.0030685
PFLU5330	glyA	serine_hydroxymethyltransferase	2.1.2.1	7	1264.03	564.293	2.24002	1.79258e-30	2.35824e-29
PFLU1422	PFLU1422	putative_transport-related_protein		0	345.186	154.787	2.23007	6.54097e-07	1.75453e-06
PFLU3064	PFLU3064	putative_LysR-family_transcriptional_regulator		9	389.042	174.453	2.23006	3.06629e-16	1.77443e-15
PFLU5783	PFLU5783	conserved_hypothetical_protein		10	208.4	93.5156	2.2285	0.000313266	0.00061715
PFLU4390	PFLU4390	conserved_hypothetical_protein		10	467.01	209.607	2.22803	7.94828e-16	4.48987e-15
PFLU5876	PFLU5876	putative_iron_(III)_ABC_transport_system,		3	708.216	318.152	2.22603	1.38937e-21	1.12364e-20
PFLU5024	PFLU5024	GntR_family_transcriptional_regulator		9	71.4562	32.1155	2.22498	0.00098217	0.00180797
PFLU2003	PFLU2003	hypothetical_protein		8	283.559	127.468	2.22454	3.04441e-13	1.41467e-12
PFLU5829	serA	D-3-phosphoglycerate_dehydrogenase	1.1.1.95	7	891.243	400.776	2.22379	9.33642e-29	1.11886e-27
PFLU5519	rpmC	50S_ribosomal_protein_L29		2	2243.13	1008.79	2.22359	2.02688e-46	5.12783e-45
PFLU6115	srlR	glucitol_operon_repressor		9	232.537	104.722	2.22052	2.38124e-06	6.03982e-06
PFLU3783	PFLU3783	putative_Trp_repressor_binding_protein		9	91.9378	41.4306	2.21908	7.48076e-05	0.000159993
PFLU4915	PFLU4915	crossover_junction_endodeoxyribonuclease	3.1.22.4	2	62.7977	28.3011	2.21892	0.0019083	0.0033733
PFLU2567	PFLU2567	putative_LysR-family_transcriptional_regulator		9	86.5004	38.988	2.21865	8.38844e-06	1.99998e-05
PFLU2957	PFLU2957	Mg(2+)_transport_ATPase_protein_B		0	132.027	59.5091	2.2186	3.19258e-05	7.17816e-05
PFLU2343	PFLU2343	putative_polyamine_ABC_transport_system,		3	250.218	112.805	2.21815	1.29599e-10	4.93077e-10
PFLU2460	PFLU2460	putative_LysR-family_regulatory_protein		9	79.126	35.714	2.21555	0.000318108	0.00062648
PFLU4237	PFLU4237	putative_oxidoreductase		13	125.78	56.7856	2.215	2.16881e-06	5.51992e-06
PFLU0183	PFLU0183	conserved_GGDEF_domain_protein		9	1120.65	506.416	2.21291	2.71549e-26	2.89132e-25
PFLU4207	PFLU4207	putative_glutamyl-tRNA_synthetase	6.1.1.17	2	953.757	431.12	2.21228	8.05059e-31	1.08564e-29
PFLU1592	PFLU1592	conserved_hypothetical_protein		10	1410.56	637.623	2.21221	2.04296e-28	2.39492e-27
PFLU2738	PFLU2738	putative_membrane_protein		3	328.952	148.713	2.21198	6.51326e-14	3.15278e-13
PFLU1747	PFLU1747	putative_ammonia_transport-related_membrane		0	855.868	387.042	2.21131	6.64708e-23	5.81252e-22
PFLU3393	PFLU3393	conserved_hypothetical_protein		10	113.795	51.4909	2.21001	0.00185557	0.00328302
PFLU0197	PFLU0197	putative_membrane_protein		0	136.446	61.8219	2.20708	2.57706e-06	6.51418e-06
PFLU5406	PFLU5406	conserved_hypothetical_protein		10	595.22	269.915	2.20522	3.79754e-21	2.96198e-20
PFLU3466	PFLU3466	putative_HTH-type_transcriptional_regulator		9	226.527	102.896	2.20153	4.27563e-07	1.16376e-06
PFLU1924	PFLU1924	putative_HTH-type_regulatory_potein		9	543.408	247.038	2.19969	6.40473e-11	2.51933e-10
PFLU5220	PFLU5220	acetolactate_synthase_isozyme_III_large_subunit	2.2.1.6	7	2172.33	987.848	2.19906	1.92574e-49	5.50322e-48
PFLU0866	PFLU0866	conserved_hypothetical_protein		10	216.446	98.6705	2.19362	3.22611e-08	9.79915e-08
PFLU4234	PFLU4234	putative_membrane_protein		3	222.554	101.62	2.19006	3.42568e-09	1.14254e-08
PFLU1645	pheA	chorismate_mutase/prephenate_dehydratase	4.2.1.51	7	493.514	225.587	2.18768	2.74044e-14	1.37022e-13
PFLU5516	rplX	50S_ribosomal_protein_L24		2	4616.46	2110.22	2.18767	1.33043e-61	5.83418e-60
PFLU5109	PFLU5109	putative_lipoprotein		3	166.286	76.0536	2.18643	2.51941e-05	5.70579e-05
PFLU3838	PFLU3838	putative_membrane_protein		0	169.155	77.4254	2.18475	4.34641e-06	1.06855e-05
PFLU1051	PFLU1051	conserved_hypothetical_protein		10	770.229	352.862	2.18281	1.56056e-20	1.17538e-19
PFLU1511	PFLU1511	putative_transport_related_membrane_protein		0	112.639	51.6531	2.18069	1.62683e-05	3.7751e-05
PFLU0686	cynT1	carbonic_anhydrase	4.2.1.1	0	779.822	358.729	2.17385	6.23001e-16	3.54632e-15
PFLU0839	rplM	50S_ribosomal_protein_L13		2	6039.42	2779.8	2.17261	1.92458e-63	9.18832e-62
PFLU1940	PFLU1940	putative_ornithine_cyclodeaminase		7	45.9487	21.169	2.17056	0.000984525	0.00181175
PFLU2240	PFLU2240	putative_regulatory_protein		9	180.688	83.3255	2.16846	2.32294e-05	5.27901e-05
PFLU1517	PFLU1517	conserved_hypothetical_protein		10	279.937	129.111	2.16819	5.89097e-08	1.74286e-07
PFLU0763	pta	phosphate_acetyltransferase	2.3.1.8	6	234.208	108.072	2.16715	8.31975e-09	2.67243e-08
PFLU1131	PFLU1131	putative_two-component_system,_sensor_kinase		9	226.776	104.689	2.16618	3.12675e-08	9.51201e-08
PFLU0731	PFLU0731	putative_ribosomal_protein_L25p_family		2	2357.17	1088.89	2.16475	9.37615e-27	1.026e-25
PFLU0067	scoP	putative_copper-binding_protein		7	139.292	64.3608	2.16424	2.47662e-09	8.37805e-09
PFLU5528	rpsJ	30S_ribosomal_protein_S10		2	6442.97	2982.42	2.16031	2.08191e-65	1.05341e-63
PFLU0668	PFLU0668	putative_calcium/proton_antiporter_membrane		3	867.246	401.511	2.15996	2.47236e-23	2.22437e-22
PFLU5459	PFLU5459	putative_cell_division-related_protein		0	633.274	293.795	2.1555	2.85996e-20	2.12168e-19
PFLU0338	PFLU0338	putative_rhodanese_domain_containing_protein		13	186.664	86.8266	2.14984	1.19055e-06	3.1131e-06
PFLU4883	PFLU4883	putative_exported_protein		3	117.213	54.6138	2.14622	0.00213053	0.00374821
PFLU0920	hprA	glycerate_dehydrogenase	1.1.1.29	7	69.8888	32.591	2.14442	1.91826e-05	4.39988e-05
PFLU5329	PFLU5329	putative_putative_sensory_box_GGDEF/EAL_domain		0	140.46	65.5603	2.14246	5.88692e-06	1.42596e-05
PFLU3887	PFLU3887	putative_hydroxymethylglutaryl-CoA_lyase	4.1.3.4	6	115.074	53.8686	2.1362	7.63443e-05	0.000163103
PFLU4413	PFLU4413	chemotaxis_response_regulator_protein-glutamate	3.1.1.61	0	136.289	63.8315	2.13514	5.66895e-07	1.52755e-06
PFLU0753	PFLU0753	conserved_hypothetical_protein		10	327.685	153.619	2.1331	7.5308e-10	2.66481e-09
PFLU0093	gltP	proton_glutamate_symport_protein		3	238.662	112.135	2.12835	4.3504e-09	1.43799e-08
PFLU5626	PFLU5626	putative_DNA_poymerase		2	280.435	131.953	2.12526	3.75815e-10	1.3725e-09
PFLU4395	PFLU4395	putative_acyl-CoA_dehydrogenase		13	202.644	95.3853	2.12448	4.03604e-07	1.10108e-06
PFLU1493	PFLU1493	conserved_hypothetical_protein		10	294.079	138.824	2.11835	4.3775e-09	1.44614e-08
PFLU0340	secB	protein-export_protein		0	641.072	302.84	2.11686	6.06022e-07	1.62853e-06
PFLU4773	PFLU4773	conserved_hypothetical_phage_protein		12	1224.34	578.741	2.11552	1.22569e-14	6.34271e-14
PFLU0504	PFLU0504	putative_phosphatase		13	301.772	142.791	2.11338	4.69124e-12	1.99226e-11
PFLU4895	PFLU4895	putative_regulatory_protein		9	279.532	132.309	2.11273	5.90228e-09	1.92303e-08
PFLU3087	PFLU3087	putative_acetohydroxyacid_synthase	4.1.3.18	7	165.806	78.4951	2.11231	1.77125e-05	4.08964e-05
PFLU0462	rfaF	ADP-heptose--LPS_heptosyltransferase_II	2.-.-.-	3	68.888	32.6347	2.11088	0.00401359	0.00676551
PFLU5709	metK	S-adenosylmethionine_synthetase	2.5.1.6	7	902.828	427.78	2.1105	4.71156e-24	4.41336e-23
PFLU0761	cysN	sulfate_adenylyltransferase_subunit_1	2.7.7.4	7	415.776	197.157	2.10885	1.94038e-12	8.50264e-12
PFLU1064	PFLU1064	putative_multicopper_oxidase		13	208.457	98.9513	2.10666	0.00268768	0.00463474
PFLU0148A	PFLU0148A	putative_transposase		12	74.788	35.5305	2.1049	0.000562916	0.00107326
PFLU5653	PFLU5653	putative_TraX_protein		0	202.141	96.0444	2.10466	2.54381e-08	7.77861e-08
PFLU5186	PFLU5186	LysR-family_transcriptional_regulator		9	43.8431	20.8557	2.10221	0.0031301	0.00536484
PFLU5885	PFLU5885	conserved_hypothetical_protein		10	177.86	84.9032	2.09485	3.14094e-07	8.6566e-07
PFLU2141	PFLU2141	putative_LysR-family_regulatory_protein		9	93.3608	44.586	2.09395	0.000485721	0.0009342
PFLU0936	PFLU0936	putative_lipoprotein		3	594.995	284.481	2.09151	6.13831e-18	3.9758e-17
PFLU0683	PFLU0683	conserved_hypothetical_protein		10	122.737	58.7203	2.0902	0.00115729	0.00211326
PFLU0547	pncB	nicotinate_phosphoribosyltransferase_(ec	2.4.2.11	7	406.95	194.866	2.08836	2.31813e-11	9.42536e-11
PFLU2292	mmsA	methylmalonate-semialdehyde_dehydrogenase	1.2.1.27	7	262.417	125.686	2.08788	9.13992e-09	2.92953e-08
PFLU3008	PFLU3008	putative_GerE-family_transcriptional_regulator		9	139.714	66.922	2.08772	3.2837e-06	8.21966e-06
PFLU0906	PFLU0906	hypothetical_protein		8	228.164	109.357	2.0864	7.98405e-08	2.33065e-07
PFLU4128	PFLU4128	hypothetical_protein		8	450.937	216.371	2.0841	2.21543e-14	1.1181e-13
PFLU3795	PFLU3795	conserved_hypothetical_protein		10	1782.05	855.561	2.0829	1.4242e-39	2.92752e-38
PFLU5849	PFLU5849	putative_glutamine_synthetase		7	32674.3	15689.9	2.08251	1.10128e-74	7.08651e-73
PFLU1069	PFLU1069	putaitve_lipoprotein		3	58.8184	28.2686	2.0807	0.00366604	0.0062204
PFLU5409	PFLU5409	conserved_hypothetical_protein		10	179.364	86.2325	2.08	1.20833e-06	3.15401e-06
PFLU0840	rpsI	30S_ribosomal_protein_S9		2	3995.72	1921.22	2.07978	5.48414e-21	4.24394e-20
PFLU3880	PFLU3880	putative_exported_protein		3	99.8154	48.0434	2.07761	7.51959e-05	0.000160765
PFLU0695	PFLU0695	putative_gluconate_transport-related_membrane		3	114.854	55.3165	2.07631	0.000109711	0.000228854
PFLU1251	PFLU1251	putative_transport-related_membrane_protein		3	216.954	104.548	2.07516	1.47733e-08	4.64707e-08
PFLU2769	PFLU2769	putative_acetyltransferase		13	182.256	87.8426	2.0748	4.0184e-06	9.90792e-06
PFLU3817	PFLU3817	isocitrate_lyase	4.1.3.1	7	4541.73	2189.37	2.07445	3.32727e-53	1.06473e-51
PFLU4430	PFLU4430	putative_flagellar_hook-length_control_protein		0	208.544	100.539	2.07426	1.62492e-06	4.19517e-06
PFLU5434	PFLU5434	conserved_hypothetical_protein		10	1654.55	798.98	2.07082	4.12547e-36	7.18317e-35
PFLU3137	PFLU3137	putative_epoxide_hydrolase	3.3.2.3	0	179.93	87.0538	2.06689	6.67696e-07	1.78777e-06
PFLU5150	PFLU5150	putative_hydrolase		13	614.203	297.21	2.06656	4.19841e-17	2.57828e-16
PFLU4809	PFLU4809	putative_aminotransferase		13	374.981	181.607	2.0648	7.51396e-11	2.93035e-10
PFLU1852	PFLU1852	putative_dehydrogenase		13	1185.4	574.462	2.06349	1.41743e-26	1.53124e-25
PFLU3824	PFLU3824	NADH-quinone_oxidoreductase_chain_H	1.6.99.5	1	177.513	86.2	2.05931	7.43146e-06	1.78178e-05
PFLU5928	PFLU5928	putative_isomerase		13	106.219	51.5882	2.05897	8.89359e-05	0.000188305
PFLU5228	PFLU5228	transmembrane_permease_component_of_haem_ABC		3	110.747	53.8686	2.05587	2.40878e-05	5.4657e-05
PFLU3102	PFLU3102	conserved_hypothetical_protein		10	350.804	170.66	2.05557	1.47114e-12	6.5335e-12
PFLU3884	PFLU3884	putative_acyl-CoA_dehydrogenase_family_protein		13	681.247	331.617	2.05432	2.67643e-18	1.77231e-17
PFLU1722	PFLU1722	conserved_hypothetical_protein		10	165.239	80.5271	2.05197	6.1688e-05	0.00013377
PFLU1265	PFLU1265	conserved_hypothetical_protein		10	815.483	397.469	2.05169	6.86629e-25	6.69661e-24
PFLU0900	PFLU0900	putative_hypoxanthine-guanine		7	235.035	114.566	2.05153	3.24719e-08	9.85207e-08
PFLU3242	PFLU3242	conserved_hypothetical_protein		10	138.025	67.3215	2.05024	6.83932e-06	1.6479e-05
PFLU4847	PFLU4847	conserved_hypothetical_protein		10	119.475	58.407	2.04557	3.62662e-05	8.10478e-05
PFLU4233	PFLU4233	putative_LysR-family_transcriptional_regulator		9	643.118	314.501	2.04489	7.56175e-17	4.56791e-16
PFLU0401	argS	arginyl-tRNA_synthetase	6.1.1.19	2	513.168	251.112	2.04358	2.54056e-13	1.18706e-12
PFLU6030	PFLU6030	putative_membrane_protein		0	597.476	292.412	2.04327	1.39431e-17	8.84707e-17
PFLU3728	PFLU3728	putative_ribose_transport_ATP-binding_component		3	272.503	133.422	2.04241	1.24141e-06	3.23324e-06
PFLU0082	cycA	cytochrome_c4_precursor		1	1417.08	694.114	2.04157	0.000452247	0.000871801
PFLU5794	PFLU5794	conserved_hypothetical_protein		10	1256.51	617.352	2.03532	3.19895e-28	3.7133e-27
PFLU5619	PFLU5619	conserved_hypothetical_protein		10	428.818	210.719	2.03503	1.00834e-14	5.25532e-14
PFLU0491	PFLU0491	putative_outer_membrane_protein		3	217.695	107.121	2.03224	1.74884e-07	4.92771e-07
PFLU0905	PFLU0905	hypothetical_protein		8	892.881	439.613	2.03106	1.63296e-12	7.23044e-12
PFLU2080	PFLU2080	putative_lipopolysaccharide_biosynthesis		3	154.116	75.8802	2.03105	0.000114905	0.000239183
PFLU4112	PFLU4112	putative_aldehyde_dehydrogenase		13	214.988	105.921	2.0297	7.53992e-06	1.80568e-05
PFLU1587	PFLU1587	putative_phage_integrase		12	165.667	81.6829	2.02817	5.43262e-06	1.32241e-05
PFLU4418	PFLU4418	ParA_family_ATPase		0	1907.37	941.718	2.02541	4.1828e-35	6.84038e-34
PFLU0301	wssB	cellulose_synthase_catalytic_subunit	2.4.1.12	0	98.9884	48.8759	2.0253	0.00121938	0.00221705
PFLU5694	PFLU5694	putative_exported_protein		3	200.823	99.1785	2.02486	5.67895e-07	1.52954e-06
PFLU4297	PFLU4297	hypothetical_protein		8	258.558	128.074	2.01883	8.63295e-10	3.03667e-09
PFLU3108	PFLU3108	putative_3-oxoacyl-[acyl-carrier-protein]		7	182.516	90.4788	2.01722	2.01198e-06	5.13844e-06
PFLU2559	PFLU2559	AsnC_family_regulatory_protein		9	1126.33	559.096	2.01455	6.86077e-16	3.8904e-15
PFLU4670	PFLU4670	conserved_hypothetical_protein		10	52.9413	26.2915	2.01363	0.000529083	0.00101299
PFLU2482A	PFLU2482A	conserved_hypothetical_protein		10	876.761	436.673	2.00782	2.87281e-26	3.05333e-25
PFLU2996	PFLU2996	putative_membrane_protein		0	51.8136	25.8159	2.00704	0.00500847	0.00835216
PFLU5071	PFLU5071	putative_tRNA/rRNA_methyltransferase		2	149.9	74.7131	2.00634	4.96186e-05	0.000108834
PFLU3571	PFLU3571	putative_GGDEF_domain_signaling_protein		9	440.647	219.708	2.0056	1.64776e-12	7.29052e-12
PFLU0947	murG	UDP-N-acetylglucosamine--N-acetylmuramyl-(pentapeptide)	2.4.1.227	0	246.83	123.363	2.00084	0.000125486	0.000259656
PFLU3702	PFLU3702	putative_isochorismatase		13	305.52	152.906	1.99809	9.18643e-08	2.65935e-07
PFLU4635	PFLU4635	conserved_hypothetical_membrane_protein		3	218.307	109.422	1.99509	3.06485e-07	8.46264e-07
PFLU5751	pilH	type_IV_pilus_response_regulator/twitching		0	313.074	156.98	1.99435	3.16526e-10	1.16896e-09
PFLU0333	PFLU0333	putative_lipoprotein		3	166.344	83.4228	1.99399	6.50643e-06	1.57024e-05
PFLU3591	PFLU3591	putative_AraC-type_regulatory_protein		9	100.695	50.7345	1.98474	0.000124365	0.000257607
PFLU5483	PFLU5483	putative_ABC_transport_system,_outer_membrane		3	1013.73	510.999	1.98381	1.11714e-21	9.05966e-21
PFLU3966	PFLU3966	lipoamide_acyltransferase_component_of	2.3.1.-	6	3261.35	1646.07	1.9813	8.59611e-23	7.4508e-22
PFLU1297	ispF	2-C-methyl-D-erythritol_2,4-cyclodiphosphate	4.6.1.12	7	234.347	118.38	1.97961	3.07904e-06	7.7401e-06
PFLU0921	PFLU0921	putative_transport-related_LysE_family_membrane		0	110.036	55.5861	1.97956	0.000439967	0.000851179
PFLU1119	PFLU1119	hypothetical_protein		8	321.912	162.837	1.9769	3.00607e-10	1.11294e-09
PFLU1575	PFLU1575	putative_heavy_metal_two-component_system,		9	67.8992	34.4283	1.97219	0.00181523	0.00321453
PFLU0113	pntAA	NAD(P)_transhydrogenase_subunit_alpha_1	1.6.1.2	1	597.493	303.921	1.96595	3.54278e-16	2.03426e-15
PFLU2145	PFLU2145	putative_glutathione_S-transferase_family		7	591.118	300.809	1.96509	1.04404e-16	6.24314e-16
PFLU1198	fpr	ferredoxin--NADP_reductase	1.18.1.2	1	879.074	447.371	1.96498	2.53486e-15	1.3882e-14
PFLU2663	PFLU2663	putative_exported_fatty_acid_cis/trans		6	215.312	109.585	1.9648	1.86265e-08	5.78232e-08
PFLU4855	PFLU4855	putative_superoxide_dismutase	1.15.1.1	0	3195.67	1628.89	1.96187	6.60572e-17	4.01086e-16
PFLU5349	PFLU5349	putative_oxidoreductase		13	417.632	213.097	1.95982	2.08391e-12	9.11808e-12
PFLU5526	rplD	50S_ribosomal_protein_L4		2	7612.98	3888.63	1.95776	5.04242e-53	1.59632e-51
PFLU3078	PFLU3078	putative_membrane_protein		0	64.1223	32.7533	1.95774	0.00172758	0.0030685
PFLU0737	hemA	glutamyl-tRNA_reductase	1.2.1.70	7	680.755	348.084	1.95572	1.23034e-16	7.33495e-16
PFLU2082	PFLU2082	putative_glycosyltransferase		13	670.981	343.179	1.95519	7.08264e-16	4.01237e-15
PFLU1292	ftsB	cell_division_protein		0	906.401	463.742	1.95454	5.52752e-12	2.33069e-11
PFLU4477	PFLU4477	putative_fatty_acid_transport_system,_membrane		3	3094.22	1583.19	1.95443	1.41643e-38	2.78579e-37
PFLU5968	dadA	D-amino_acid_dehydrogenase_small_subunit	1.4.99.1	6	10169.6	5205.88	1.95347	2.60004e-54	8.55125e-53
PFLU4214	PFLU4214	putative_multidrug_resistance_protein		3	93.4122	47.8387	1.95265	0.000600416	0.00113998
PFLU1731	PFLU1731	putative_aminotransferase		13	669.384	343.32	1.94974	9.64382e-16	5.42694e-15
PFLU5467	PFLU5467	conserved_hypothetical_protein		10	271.966	139.582	1.94844	7.30066e-09	2.35917e-08
PFLU5780	ftsY	cell_division_protein		0	435.035	223.448	1.94692	9.35887e-12	3.8935e-11
PFLU0810	PFLU0810	putative_protease		13	463.108	237.918	1.9465	1.24884e-09	4.33362e-09
PFLU5527	rplC	50S_ribosomal_protein_L3		2	15791.9	8125.46	1.9435	3.23227e-58	1.21108e-56
PFLU2273	PFLU2273	putative_GntR-family_regulatory_protein		9	832.419	428.59	1.94223	9.65291e-17	5.78979e-16
PFLU2323	PFLU2323	putative_glutamine_synthetase_III		7	67.7832	34.9251	1.94082	0.00350311	0.00596617
PFLU4331	PFLU4331	putative_ankyrin-like_protein.		13	1077.78	555.56	1.93999	1.57187e-11	6.45766e-11
PFLU0450	PFLU0450	putative_acyl-CoA_dehydrogenase		13	438.583	226.279	1.93824	4.13012e-13	1.90127e-12
PFLU2157	topB	DNA_topoisomerase_III	5.99.1.2	2	313.605	162.015	1.93565	1.63749e-08	5.11554e-08
PFLU0707	PFLU0707	putative_lipoprotein		3	81.1331	41.9598	1.93359	0.00139385	0.00250732
PFLU4842	PFLU4842	putative_porin		3	1471.29	761.406	1.93234	6.94887e-17	4.20627e-16
PFLU5151	PFLU5151	putative_aldolase		13	1975.83	1023.26	1.93092	8.81933e-30	1.118e-28
PFLU6118	atpD	ATP_synthase_beta_chain	3.6.3.14	1	5585.81	2896.31	1.9286	1.20657e-44	2.84577e-43
PFLU0218	PFLU0218	conserved_hypothetical_protein		10	668.024	346.399	1.92848	5.88047e-17	3.57417e-16
PFLU0762	PFLU0762	putaive_acyltransferase		13	145.278	75.3397	1.92831	1.71212e-05	3.96238e-05
PFLU3679	PFLU3679	putative_phosphomannomutase_(pseudogene)		11	45.6533	23.6866	1.92739	0.00264024	0.00455825
PFLU0790	pilD	type_IV_prepilin-like_proteins_leader_peptide	2.1.1.-	0	70.369	36.514	1.92718	0.00602802	0.00990449
PFLU0993	PFLU0993	putative_polysaccharide_deacetylase		13	247.228	128.301	1.92694	9.7899e-06	2.31918e-05
PFLU4826	PFLU4826	putative_ribonuclease		2	2885.29	1497.45	1.9268	1.5222e-39	3.11813e-38
PFLU5535	rplL	50S_ribosomal_protein_L7/L12		2	1536.88	800.621	1.91961	1.09433e-24	1.0534e-23
PFLU4632	PFLU4632	putative_carboxyvinyl-carboxyphosphonate	EC	6	1008.34	526.785	1.91414	8.71246e-20	6.30535e-19
PFLU3173	PFLU3173	putative_TetR-family_regulatory_protein		9	119.938	62.7182	1.91233	0.00148549	0.00266487
PFLU2739	PFLU2739	fructokinase		1	173.215	90.5874	1.91214	5.07351e-05	0.000111077
PFLU0646	PFLU0646	conserved_hypothetical_protein		10	207.086	108.45	1.90951	1.00674e-05	2.38302e-05
PFLU2634	PFLU2634	putative_substrate-binding_transport_protein		3	118.891	62.3075	1.90814	0.00052347	0.00100289
PFLU2552	viscC	putative_non-ribosomal_peptide_synthetase		15	107.179	56.2239	1.90629	0.00167008	0.0029735
PFLU5851	insN	transposase_for_insertion_sequence_element		12	128.603	67.4736	1.90598	0.000433587	0.000839659
PFLU3012	PFLU3012	putative_cytochrome_C_oxidase_subunit		0	151.843	79.868	1.90118	3.52386e-05	7.89003e-05
PFLU4425	PFLU4425	flagellar_biosynthesis		0	133.288	70.1423	1.90025	0.000160351	0.000328242
PFLU3059	PFLU3059	putative_methyl-accepting_chemotaxis_protein		0	92.7417	48.8222	1.89958	0.000988806	0.00181906
PFLU2040	PFLU2040	putative_GntR-family_regulatory_protein		9	140.154	73.8918	1.89674	0.000722732	0.00135957
PFLU0011	glyQ	glycyl-tRNA_synthetase_alpha_chain	6.1.1.14	2	1315.37	694.226	1.89473	5.98866e-22	4.91718e-21
PFLU5524	rplB	50S_ribosomal_protein_L2		2	9404	4967.62	1.89306	9.46042e-50	2.7589e-48
PFLU2531	PFLU2531	putative_lyase_(pseudogene)		11	345.401	182.613	1.89144	6.4911e-09	2.10907e-08
PFLU5579	PFLU5579	conserved_hypothetical_protein		10	133.248	70.4556	1.89123	4.07316e-05	9.04467e-05
PFLU4569	PFLU4569	conserved_hypothetical_protein		10	249.646	132.201	1.88838	9.33502e-06	2.21496e-05
PFLU4946	PFLU4946	putative_transmembrane_protein		3	222.38	117.851	1.88695	0.000689474	0.00130031
PFLU4216	PFLU4216	putative_metalloprotease		5	1044.15	553.508	1.88642	7.20238e-19	4.98109e-18
PFLU4972	PFLU4972	conserved_hypothetical_protein		10	147.354	78.1169	1.88633	7.15602e-05	0.000153603
PFLU1269	map1	methionine_aminopeptidase	3.4.11.18	0	1199.89	637.147	1.88322	2.25504e-23	2.03504e-22
PFLU5139	PFLU5139	cytochrome_C_oxidase_(ubiquinol_oxidase)_subunit	1.10.3.-	0	1687.87	896.742	1.88222	3.7632e-26	3.94304e-25
PFLU2812	PFLU2812	LysR-family_transcriptional_regulator		9	130.766	69.4832	1.88197	0.000278558	0.000553795
PFLU0728	rspR	putative_type_III_secretion_system,_regulatory		9	98.6067	52.3983	1.88187	0.000119643	0.000248261
PFLU0136	PFLU0136	putative_MarR-family_regulatory_protein		9	115.843	61.5623	1.88172	8.84576e-05	0.000187426
PFLU2574	PFLU2574	putative_transcriptional_regulatory_protein		9	653.425	347.265	1.88163	5.42638e-17	3.31861e-16
PFLU1191	PFLU1191	putative_decarboxylase		13	375.368	199.512	1.88144	2.13987e-12	9.3422e-12
PFLU2833	PFLU2833	conserved_hypothetical_protein		10	280.99	149.437	1.88032	1.19487e-06	3.12163e-06
PFLU1596	PFLU1596	hypothetical_protein		8	431.056	229.359	1.87939	5.77886e-13	2.63769e-12
PFLU5399	PFLU5399	conserved_hypothetical_protein		10	144.613	76.961	1.87905	0.000320209	0.000630199
PFLU2934	PFLU2934	putative_dioxygenase		13	99.9543	53.1983	1.8789	0.000169005	0.000344765
PFLU4630	PFLU4630	aconitate_hydratase	4.2.1.3	1	568.747	302.938	1.87744	8.71733e-10	3.06452e-09
PFLU5522	rplV	50S_ribosomal_protein_L22		2	6305.11	3359.63	1.87673	4.01671e-45	9.62709e-44
PFLU3067	PFLU3067	putative_3-oxoacyl-[acyl-carrier-protein]		13	158.778	84.7309	1.87391	1.14791e-05	2.70145e-05
PFLU2583	PFLU2583	putative_rhizopine-binding_ABC_transporter		3	1079.88	576.472	1.87326	7.06031e-21	5.42819e-20
PFLU4725	PFLU4725	hypothetical_protein		8	225.85	120.585	1.87296	2.51697e-05	5.7033e-05
PFLU3463	PFLU3463	conserved_hypothetical_protein		10	104.009	55.5649	1.87185	0.000994335	0.00182809
PFLU2576	PFLU2576	putative_amine_catabolism-related_protein		6	236.25	126.28	1.87084	2.86428e-05	6.45717e-05
PFLU5792	fdx	ferredoxin		1	356.252	190.803	1.86712	3.72486e-09	1.23744e-08
PFLU4353	PFLU4353	putative_aminotransferase		13	52.8779	28.3335	1.86627	0.00362859	0.00616215
PFLU3314	PFLU3314	conserved_hypothetical_protein		10	624.499	334.891	1.86478	3.90329e-12	1.67445e-11
PFLU4211	PFLU4211	putative_transcriptional_regulator_(LysR		9	291.002	156.126	1.86389	3.28006e-07	9.01902e-07
PFLU2456	PFLU2456	conserved_hypothetical_protein		10	148.193	79.5435	1.86305	1.39352e-05	3.25558e-05
PFLU2450	PFLU2450	conserved_hypothetical_protein		10	1244.87	668.583	1.86195	3.14032e-19	2.23178e-18
PFLU6073	PFLU6073	putative_regulatory_protein		9	232.843	125.144	1.8606	8.89155e-08	2.57903e-07
PFLU0533	rpsF	30S_ribosomal_protein_S6		2	3141.1	1688.23	1.86058	3.35142e-35	5.52658e-34
PFLU0172	PFLU0172	hypothetical_protein		8	89.7283	48.2381	1.86011	0.00164968	0.00294071
PFLU1947	nodD	nodulation_protein_D		0	169.964	91.3975	1.85962	3.52669e-06	8.77597e-06
PFLU1405	PFLU1405	putative_TonB-dependent_receptor_protein		3	288.856	155.37	1.85915	1.2211e-07	3.49055e-07
PFLU3676	udg	putative_nucleotide_sugar_dehydrogenase		7	69.2642	37.2917	1.85737	0.000201278	0.000407513
PFLU5688	PFLU5688	conserved_hypothetical_protein		10	173.036	93.1698	1.85721	7.06866e-06	1.699e-05
PFLU5597	PFLU5597	putative_coenzyme_PQQ_biosynthesis-related		7	374.633	201.728	1.85712	1.55851e-09	5.35848e-09
PFLU0506	rhdA	thiosulfate_sulfurtransferase	2.8.1.1	7	156.713	84.3952	1.85689	2.59201e-05	5.86348e-05
PFLU1202	PFLU1202	putative_acetyltransferase		13	188.421	101.664	1.85338	2.73677e-05	6.17677e-05
PFLU4755	PFLU4755	arginine_N-succinyltransferase	2.3.1.109	6	271.203	146.477	1.85151	1.59993e-08	5.01143e-08
PFLU6124	atpB	ATP_synthase_A_chain	3.6.3.14	1	1320.58	713.849	1.84994	1.91946e-11	7.8421e-11
PFLU2808	PFLU2808	putative_methyl-accepting_chemotaxis_protein		0	494.74	267.482	1.84962	1.63239e-10	6.1631e-10
PFLU1516	PFLU1516	putative_ribonuclease		2	360.103	194.704	1.84949	8.62795e-08	2.50995e-07
PFLU2572	PFLU2572	putative_two-component_response_regulator		9	661.557	358.05	1.84767	1.583e-10	5.98046e-10
PFLU5555	PFLU5555	conserved_hypothetical_protein		10	277.439	150.324	1.84561	8.68253e-08	2.52459e-07
PFLU3453	PFLU3453	putative_secreted_amidase		13	596.944	323.825	1.84342	1.08637e-11	4.50058e-11
PFLU5523	rpsS	30S_ribosomal_protein_S19		2	3094.21	1678.54	1.84339	1.68547e-35	2.82663e-34
PFLU5913	hemB	delta-aminolevulinic_acid_dehydratase	4.2.1.24	7	906.726	492.056	1.84273	2.23226e-17	1.38522e-16
PFLU0924	PFLU0924	putative_exported_protein		3	1362.41	739.351	1.84271	9.82515e-21	7.4762e-20
PFLU5954	PFLU5954	conserved_hypothetical_protein		10	139.494	75.7179	1.84229	5.8184e-05	0.000126636
PFLU2571	PFLU2571	putative_two_component_sensor_histidine_kinase		9	138.4	75.1349	1.84203	2.15736e-05	4.9254e-05
PFLU0047	PFLU0047	conserved_hypothetical_protein		10	313.125	169.99	1.84202	6.8697e-08	2.01529e-07
PFLU5983	coaBC	coenzyme_A_biosynthesis_bifunctional_protein	6.3.2.5	7	323.647	175.739	1.84163	3.10139e-09	1.03965e-08
PFLU2507	PFLU2507	putative_AraC-family_regulatory_protein		9	245.245	133.185	1.84138	2.09215e-06	5.33398e-06
PFLU1291	eno1	enolase	4.2.1.11	1	862.352	469.071	1.83843	6.25363e-19	4.34015e-18
PFLU5123	PFLU5123	hypothetical_protein		8	68.923	37.5188	1.83703	0.00396133	0.00668345
PFLU0578	ureC	urease_alpha_subunit	3.5.1.5	7	227.771	124.194	1.83399	2.82029e-05	6.36285e-05
PFLU5253	PFLU5253	protein_chain_initiation_factor_2		2	5307.71	2895.36	1.83318	5.91862e-40	1.22511e-38
PFLU5534	rpoB	DNA-directed_RNA_polymerase_beta_chain	2.7.7.6	2	17079.1	9323.79	1.83178	1.07232e-48	2.98036e-47
PFLU4317	PFLU4317	conserved_hypothetical_protein		10	841.644	460.155	1.82904	1.86529e-14	9.47853e-14
PFLU6116	glmU	bifunctional_GlmU_protein_[includes:	2.3.1.157	3	2057.29	1125.72	1.82753	4.92859e-26	5.10986e-25
PFLU4450	PFLU4450	putative_flagellar_hook-associated_protein_3		0	1281.23	701.898	1.82538	3.47096e-25	3.45927e-24
PFLU5732	PFLU5732	putative_LysR-family_regulatory_protein		9	380.436	208.492	1.8247	6.47795e-10	2.30466e-09
PFLU3329	PFLU3329	putative_amino_acid_efflux_protein		0	276.762	151.694	1.82447	0.000231706	0.000464982
PFLU3119	PFLU3119	putative_sugar_ABC_transport_system,_ATP-binding		3	331.033	181.488	1.82399	1.40249e-08	4.42577e-08
PFLU2191	pgsA	CDP-diacylglycerol--glycerol-3-phosphate	2.7.8.5	3	143.387	78.6573	1.82293	0.000312861	0.000616558
PFLU5531	rpsG	30S_ribosomal_protein_S7		2	8032.9	4408.05	1.82233	5.84176e-44	1.33012e-42
PFLU5286	PFLU5286	conserved_hypothetical_protein_(pseudogene)		11	605.54	332.503	1.82116	1.44627e-11	5.94577e-11
PFLU3656	PFLU3656	hypothetical_protein		8	305.422	168.013	1.81785	5.62766e-06	1.3682e-05
PFLU0899	upp	uracil_phosphoribosyltransferase	2.4.2.9	7	238.119	131.099	1.81632	6.7399e-08	1.98016e-07
PFLU2014	PFLU2014	putative_LysR-family_regulatory_protein		9	3255.3	1793.43	1.81512	1.04448e-34	1.66666e-33
PFLU4433	PFLU4433	putative_anit_sigma_factor_antagonist		9	4863.17	2682.65	1.81283	1.33721e-26	1.44721e-25
PFLU0817	PFLU0817	putative_exported_protein		3	1090.92	602.072	1.81195	1.06325e-14	5.52626e-14
PFLU3874	PFLU3874	conserved_hypothetical_protein		10	122.327	67.5486	1.81095	0.00039488	0.000767463
PFLU3445	PFLU3445	putative_transcriptional_regulator		9	167.298	92.4459	1.80968	0.000110236	0.000229868
PFLU2347	PFLU2347	putative_GntR-family_regulatory_protein		9	327.407	180.98	1.80908	2.31684e-08	7.12135e-08
PFLU0841	petA	ubiquinol-cytochrome_C_reductase_iron-sulfur	1.10.2.2	1	1324.69	732.565	1.80829	1.81797e-20	1.36233e-19
PFLU5474	PFLU5474	conserved_hypothetical_protein		10	90.6132	50.1403	1.80719	4.17531e-05	9.25416e-05
PFLU4197	PFLU4197	putative_LysR_family_transcriptional_regulator		9	786.009	435.259	1.80584	9.13182e-13	4.1017e-12
PFLU5509	rpmD	50S_ribosomal_protein_L30		2	3099.77	1717.35	1.80498	8.92037e-33	1.29433e-31
PFLU3536	PFLU3536	putative_family_S33_unassigned_peptidase		13	288.538	159.994	1.80342	2.15843e-06	5.49588e-06
PFLU5889	PFLU5889	putative_ABC_transport_system,_ATP-binding		3	148.668	82.4393	1.80336	9.0743e-05	0.000191651
PFLU5169	PFLU5169	putative_putative_GTP-binding_protein		13	1171.07	649.455	1.80316	1.56862e-18	1.06007e-17
PFLU5713	PFLU5713	putative_exported_cytochrome_c'		1	189	105.079	1.79865	4.43506e-05	9.78955e-05
PFLU4356	PFLU4356	putative_amino_acid_efflux_protein		0	251.867	140.155	1.79706	8.28861e-06	1.97698e-05
PFLU1359	pitA	low-affinity_inorganic_phosphate_transport		0	262.944	146.347	1.79671	0.000174978	0.000356337
PFLU2263	PFLU2263	conserved_hypothetical_protein		10	257.802	143.515	1.79634	2.17678e-05	4.96209e-05
PFLU0480	PFLU0480	putative_membrane_protein		0	286.115	159.412	1.79482	2.09099e-07	5.84728e-07
PFLU3031	PFLU3031	acyl-CoA_dehydrogenase	1.3.99.-	7	1024.28	572.043	1.79057	2.14483e-17	1.33236e-16
PFLU0953	lpxC	UDP-3-O-[3-hydroxymyristoyl]_N-acetylglucosamine	3.5.1.-	0	8853.43	4946.62	1.78979	1.1629e-22	9.99184e-22
PFLU2258	PFLU2258	putative_AraC-family_regulatory_protein		9	664.509	371.426	1.78907	2.53389e-09	8.5669e-09
PFLU1182	PFLU1182	putatice_phage_hypothetical_protein		12	148.263	82.8936	1.7886	0.00107097	0.00196229
PFLU4472	PFLU4472	DNA_recombination_protein		2	166.147	92.9114	1.78823	6.31521e-05	0.000136845
PFLU5137	PFLU5137	cytochrome_C_oxidase_(ubiquinol_oxidase)_subunit		0	102.366	57.2612	1.78771	0.000215134	0.000433194
PFLU5823	ilvA	threonine_dehydratase	4.3.1.19	7	83.5855	46.7578	1.78763	0.0024772	0.00430032
PFLU1432	PFLU1432	conserved_hypothetical_protein		10	583.381	326.549	1.7865	6.81616e-12	2.85372e-11
PFLU1985	PFLU1985	putative_LysR-family_regulatory_protein		9	1339.27	749.661	1.7865	5.37089e-22	4.43454e-21
PFLU0992	PFLU0992	conserved_hypothetical_protein		10	643.303	360.361	1.78516	1.5048e-10	5.69227e-10
PFLU5892	PFLU5892	putative_sinc-binding_oxidoreductase		13	566.351	317.494	1.78382	3.63924e-10	1.33236e-09
PFLU4478	PFLU4478	putative_glutathione_peroxidase		7	1362.72	764.844	1.7817	4.01598e-18	2.62703e-17
PFLU0324	PFLU0324	putative_exported_protein		3	1474.52	829.409	1.7778	3.29147e-20	2.43569e-19
PFLU5605	PFLU5605	putative_LysR-family_regulatory_protein		9	150.155	84.5899	1.77509	0.000585326	0.00111312
PFLU1621	PFLU1621	putative_reductase		13	1421.05	801.076	1.77393	2.64219e-20	1.96258e-19
PFLU4837	PFLU4837	putative_6-phosphogluconolactonase	3.1.1.31	1	516.465	291.235	1.77336	5.2032e-10	1.87138e-09
PFLU1809	PFLU1809	conserved_hypothetical_exported_protein		3	447.096	252.203	1.77276	3.83208e-11	1.53387e-10
PFLU5540	secE	preprotein_translocase_SecE_subunit		3	5838.7	3303.17	1.7676	4.63694e-20	3.40157e-19
PFLU0872	PFLU0872	putative_modulation_of_DNA_gyrase-related		2	751.743	425.814	1.76543	8.89665e-14	4.27155e-13
PFLU1492	PFLU1492	putative_exported_protein		3	706.853	401.824	1.75911	8.81486e-11	3.40626e-10
PFLU4469	PFLU4469	conserved_hypothetical_protein		10	850.754	484.124	1.75731	1.99454e-16	1.16331e-15
PFLU2271	PFLU2271	putative_exported_isoquinoline_1-oxidoreductase,		6	567.103	323.005	1.75571	6.11147e-10	2.18214e-09
PFLU2500	PFLU2500	hypothetical_protein		8	340.682	194.142	1.75481	2.22546e-08	6.84907e-08
PFLU3754	PFLU3754	conserved_hypothetical_protein_(pseudogene)		11	675.498	385.063	1.75426	1.54604e-08	4.85547e-08
PFLU3025	PFLU3025	conserved_hypothetical_exported_protein		10	482.299	275.188	1.75261	3.41898e-07	9.38357e-07
PFLU3026	PFLU3026	putative_membrane_protein		3	150.143	85.692	1.75212	0.000255634	0.00050989
PFLU5327	PFLU5327	conserved_hypothetical_ABC_transport,_membrane		3	2213.64	1264.15	1.75109	4.4901e-23	3.97925e-22
PFLU4247	PFLU4247	putative_LysR_family_transcriptional_regulator		9	167.795	95.8609	1.75041	0.000189486	0.000384163
PFLU1071	PFLU1071	putative_GntR-family_regulatory_protein		9	225.312	128.992	1.74671	7.16921e-05	0.00015383
PFLU4038	PFLU4038	_putative_tartrate_dehydrogenase	1.1.1.93	13	243.857	139.647	1.74624	3.90389e-06	9.63762e-06
PFLU2146	PFLU2146	putative_antibiotic_biosynthesis-related		0	308.655	176.755	1.74623	1.66453e-06	4.28996e-06
PFLU3968	PFLU3968	putative_branched-chain-amino-acid	2.6.1.42	7	2282.72	1307.48	1.74589	3.14251e-26	3.32209e-25
PFLU3179A	PFLU3179A	putative_LysR-family_regulatory_protein		9	774.828	443.881	1.74557	6.51091e-13	2.96042e-12
PFLU3882	PFLU3882	exodeoxyribonuclease_III		5	314.757	180.342	1.74533	2.85557e-06	7.1936e-06
PFLU3047	PFLU3047	putative_methyl-accepting_chemotaxis_protein		0	1266.5	725.79	1.745	4.92121e-17	3.01278e-16
PFLU2160	PFLU2160	putative_dehydrogenase		13	573.529	328.818	1.74421	6.19981e-10	2.20969e-09
PFLU5798	PFLU5798	putative_iron_receptor_exported_protein		3	305.393	175.124	1.74387	6.64794e-07	1.78081e-06
PFLU4734	PFLU4734	putative_flagella_basal_body_P-ring_formation		0	1377.12	790.001	1.74319	1.69091e-21	1.36008e-20
PFLU3402	PFLU3402	putative_lipase		13	681.072	390.985	1.74194	1.11212e-10	4.25857e-10
PFLU2580	PFLU2580	myo-inositol_2-dehydrogenase	1.1.1.18	6	93.4877	53.6952	1.74108	0.00470763	0.00787265
PFLU4552	PFLU4552	conserved_hypothetical_protein		10	179.045	102.863	1.74062	0.000253701	0.000506206
PFLU5146	PFLU5146	putative_LuxR-family_regulatory_protein		9	310.101	178.354	1.73868	3.09734e-06	7.77948e-06
PFLU5446	dedA	membrane-related_protein_DedA		0	173.233	99.6428	1.73854	4.69619e-06	1.14977e-05
PFLU4655	PFLU4655	putative_LysR_family_regulatory_protein		9	643.171	371.556	1.73102	7.95098e-13	3.5849e-12
PFLU0969	PFLU0969	putative_LysR-family_regulatory_protein		9	364.587	210.935	1.72843	6.40988e-08	1.88882e-07
PFLU2465	PFLU2465	conserved_hypothetical_protein		10	3827.56	2218.85	1.72502	1.90376e-30	2.49895e-29
PFLU4697	PFLU4697	putative_tetR-family_regulatory_protein		9	1060.48	615.114	1.72403	2.36446e-10	8.82572e-10
PFLU2653	PFLU2653	pyruvate_dehydrogenase_[cytochrome]	1.2.2.2	1	940.389	546.236	1.72158	2.20439e-13	1.03243e-12
PFLU3436	PFLU3436	putative_hexuronate_transporter		3	118.886	69.2885	1.71581	0.00243026	0.00422653
PFLU3444	PFLU3444	putative_signalling-related_protein		9	185.64	108.299	1.71414	0.000389075	0.000757175
PFLU2529	PFLU2529	putative_IcrL-family_regulatory_protein		9	192.736	112.48	1.71351	0.000102991	0.000215444
PFLU4604	PFLU4604	cell_invasion_protein		0	171.04	99.8375	1.71318	8.13768e-05	0.000173167
PFLU5153	PFLU5153	putative_regulatory_protein		9	533.597	311.506	1.71296	2.81369e-09	9.49119e-09
PFLU5011	PFLU5011	16S_rRNA_processing_protein		2	5914.21	3456.56	1.71101	3.14786e-32	4.43698e-31
PFLU4301	PFLU4301	putative_adhesin_(pseudogene)		11	536.062	313.376	1.7106	5.54776e-09	1.81552e-08
PFLU0828	PFLU0828	putative_exported_protein		3	3764.86	2201.26	1.71032	2.04107e-28	2.39492e-27
PFLU2102	PFLU2102	putative_transport-related_membrane_protein		0	184.604	107.963	1.70988	0.000223745	0.000450075
PFLU1529	PFLU1529	putative_protease		5	473.107	276.755	1.70948	5.31031e-09	1.73974e-08
PFLU4709	PFLU4709	conserved_hypothetical_protein		10	2707.21	1585.21	1.70779	1.24558e-26	1.35549e-25
PFLU3727	PFLU3727	putative_D-ribose-binding_protein_component_of		3	251.456	147.363	1.70638	3.59033e-05	8.02976e-05
PFLU1558	PFLU1558	hypothetical_protein		8	900.4	528.309	1.70431	2.10586e-13	9.88634e-13
PFLU4188	PFLU4188	putative_N-(5'-phosphoribosyl)anthranilate	5.3.1.24	7	153.636	90.1767	1.70372	0.000793415	0.00148311
PFLU1414	PFLU1414	conserved_hypothetical_protein		10	458.317	269.106	1.70311	2.38243e-09	8.06864e-09
PFLU5575	PFLU5575	putative_exported_organic_solvent_tolerance		0	3406.88	2001.36	1.70228	8.20857e-26	8.39287e-25
PFLU3770	PFLU3770	3-deoxy-manno-octulosonate_cytidylyltransferase	2.7.7.38	3	82.8624	48.7249	1.70062	0.00458821	0.00768161
PFLU5053	PFLU5053	GTP-binding_protein		13	1666.82	980.22	1.70045	1.11715e-21	9.05966e-21
PFLU0337	gpmI	2,3-bisphosphoglycerate-independent	5.4.2.1	1	887.308	522.204	1.69916	1.79969e-15	9.97582e-15
PFLU1079	PFLU1079	conserved_hypothetical_protein		10	95.4139	56.159	1.69899	0.00479276	0.00800823
PFLU1334	PFLU1334	conserved_hypothetical_protein		10	347.98	204.84	1.69879	2.32908e-07	6.48549e-07
PFLU2756	PFLU2756	putative_ferredoxin		1	260.271	153.252	1.69832	0.000755156	0.00141876
PFLU0729	PFLU0729	putative_GTP-binding_protein		7	282.783	166.51	1.69829	1.61651e-05	3.75285e-05
PFLU1537	PFLU1537	conserved_hypothetical_protein		10	902.042	531.411	1.69745	1.00072e-12	4.49149e-12
PFLU5332	PFLU5332	conserved_hypothetical_protein		10	1647.12	970.376	1.6974	2.82504e-19	2.01254e-18
PFLU0133	PFLU0133	putative_exported_protein		3	204.553	120.51	1.6974	8.02816e-05	0.000171021
PFLU3399	PFLU3399	putative_betalactamase		0	251.659	148.282	1.69717	2.3269e-06	5.91467e-06
PFLU1159	nth	endonuclease_III	4.2.99.18	2	384.836	226.754	1.69715	2.09338e-08	6.46133e-08
PFLU1385	trpG	anthranilate_synthase_component_II	4.1.3.27	7	301.233	177.597	1.69616	0.000170425	0.000347543
PFLU2681	PFLU2681	putative_aminopeptidase_N	3.4.11.2	5	1202.35	708.997	1.69584	7.85365e-12	3.2742e-11
PFLU1655	PFLU1655	conserved_hypothetical_protein		10	184.679	108.914	1.69564	4.47631e-05	9.87323e-05
PFLU5400	PFLU5400	putative_thiamine_biosynthesis-related_protein		7	109.475	64.739	1.69102	0.00155018	0.00277252
PFLU5980	rpmB	50S_ribosomal_protein_L28		2	5293.63	3134.29	1.68894	9.00086e-31	1.20828e-29
PFLU3312	PFLU3312	hypothetical_isochorismatase_family_protein		10	881.938	523.275	1.68542	1.46169e-08	4.60033e-08
PFLU2492	PFLU2492	putative_methyl-accepting_chemotaxis_protein		11	203.182	120.66	1.68393	0.000490016	0.000941848
PFLU0871	PFLU0871	conserved_hypothetical_protein		10	1330.1	790.335	1.68296	1.88691e-17	1.17957e-16
PFLU3169	PFLU3169	conserved_hypothetical_protein		10	470.516	279.899	1.68102	4.88415e-09	1.60723e-08
PFLU6034	PFLU6034	putative_nitric_oxide_detoxification-related		0	109.093	64.9337	1.68007	0.00329999	0.00563483
PFLU6063	PFLU6063	conserved_hypothetical_protein		10	566.063	337.236	1.67853	7.66038e-10	2.70743e-09
PFLU3221	PFLU3221	putative_SyrP-like_protein		13	254.412	151.663	1.67748	3.73014e-05	8.32356e-05
PFLU2655	PFLU2655	putative_transcriptional_regulator		9	516.945	308.341	1.67654	3.34256e-09	1.11607e-08
PFLU2932	PFLU2932	putative_fatty_acid_hydrolase		6	208.926	124.659	1.67598	9.71159e-05	0.000204309
PFLU0674	PFLU0674	putative_LysR-family_regulatory_protein		9	148.436	88.5778	1.67577	0.00120859	0.00219946
PFLU4327	PFLU4327	putative_sulfatase		3	489.921	292.585	1.67445	9.4413e-09	3.02122e-08
PFLU0276	PFLU0276	putative_thioesterase		13	506.983	302.991	1.67326	0.000717086	0.00134981
PFLU3401	PFLU3401	conserved_hypothetical_protein		10	289.537	173.416	1.66961	0.00284915	0.00489892
PFLU5974	PFLU5974	putative_phospholipase_D		7	120.61	72.379	1.66636	0.000709202	0.00133539
PFLU5015	PFLU5015	putative_membrane_protein		0	238.94	143.471	1.66542	0.0019236	0.00339932
PFLU3101	PFLU3101	hypothetical_protein		8	211.951	127.425	1.66335	0.000580225	0.00110448
PFLU4393	PFLU4393	putative_short-chain_dehydrogenase		13	133.49	80.2675	1.66307	0.00137463	0.00247424
PFLU2493A	PFLU2493A	putative_AraC-family_regulatory_protein		9	600.056	361.139	1.66157	2.10136e-12	9.18764e-12
PFLU5466	ribA	GTP_cyclohydrolase-2	3.5.4.25	7	345.343	207.877	1.66129	2.13617e-07	5.96514e-07
PFLU3051	PFLU3051	hypothetical_protein		8	1312.39	790.399	1.66042	1.1065e-15	6.20898e-15
PFLU5056	PFLU5056	Histidyl-tRNA_synthetase	6.1.1.21	2	797.524	481.379	1.65675	4.4476e-10	1.60842e-09
PFLU4034	PFLU4034	putative_leucine-responsive_regulatory_protein		9	949.245	572.96	1.65674	4.95743e-13	2.27151e-12
PFLU4752	PFLU4752	conserved_hypothetical_protein		10	350.334	211.777	1.65426	7.55255e-08	2.20905e-07
PFLU0663	PFLU0663	putative_dehydrogenase		13	316.406	191.279	1.65416	4.6305e-06	1.13557e-05
PFLU1475	PFLU1475	putative_redox-related_protein		13	532.73	322.086	1.654	1.54879e-08	4.86152e-08
PFLU1881A	PFLU1881A	hypothetical_protein		8	1058.69	640.346	1.65331	8.37609e-15	4.38818e-14
PFLU0246	PFLU0246	putative_ABC_transport_system,_exported_protein		3	1723.02	1042.47	1.65282	3.26484e-18	2.14754e-17
PFLU5994	rpoZ	DNA-directed_RNA_polymerase_omega_chain	2.7.7.6	9	11246.7	6807.38	1.65213	0.000858581	0.00159636
PFLU0349	thiI	thiamine_biosynthesis_protein		7	1752.92	1061.24	1.65177	5.36598e-19	3.75049e-18
PFLU0915	PFLU0915	conserved_hypothetical_protein		10	245.157	148.475	1.65117	0.000213704	0.000430461
PFLU2175	PFLU2175	conserved_hypothetical_protein		10	1665.27	1009.84	1.64904	2.45981e-08	7.53341e-08
PFLU3182	PFLU3182	putative_lipase		6	99.9313	60.6112	1.64873	0.00171635	0.00305137
PFLU3389	PFLU3389	hypothetical_protein		8	424.463	257.618	1.64765	0.00040181	0.000779651
PFLU5512	rplF	50S_ribosomal_protein_L6		2	10242.1	6216.42	1.64758	2.03065e-32	2.86908e-31
PFLU5585	cca	multifunctional_cca_protein_[includes:	3.1.3.-	2	520.119	315.754	1.64723	1.17388e-10	4.48347e-10
PFLU0651	PFLU0651	putative_exported_protein		3	758.522	461.301	1.64431	2.75634e-10	1.02176e-09
PFLU0009	gmhB	D,D-heptose_1,7-bisphosphate_phosphatase	3.1.3.-	7	166.795	101.48	1.64362	0.00201994	0.00356318
PFLU3028	PFLU3028	putative_acetyl-CoA_acetyltransferase		7	1288.46	784.012	1.64342	3.53134e-13	1.62816e-12
PFLU3350	PFLU3350	putative_exported_protein		3	3278.64	1995.67	1.64288	1.84002e-23	1.66813e-22
PFLU0299	PFLU0299	putative_lipoprotein		3	118.209	72.0008	1.64177	0.00173476	0.00308032
PFLU1472	PFLU1472	putative_peptidase		5	527.639	321.394	1.64172	1.33842e-10	5.08566e-10
PFLU3105	PFLU3105	putative_carboxyvinyl-carboxyphosphonate		13	673.992	411.084	1.63955	7.92927e-09	2.55671e-08
PFLU0388	PFLU0388	conserved_hypothetical_protein		10	117.231	71.6226	1.63679	0.00129392	0.00234251
PFLU0639	PFLU0639	putative_membrane_protein		3	187.218	114.394	1.63661	0.000380628	0.000742199
PFLU3391	PFLU3391	putative_oxidoreductase		13	679.772	415.353	1.63661	6.87198e-10	2.44191e-09
PFLU5699	PFLU5699	hypothetical_protein		8	195.808	119.71	1.63569	8.91613e-05	0.000188715
PFLU4989	PFLU4989	putative_membrane_protein		3	270.237	165.3	1.63482	1.031e-05	2.43848e-05
PFLU2871	PFLU2871	hypothetical_protein		8	550.643	336.89	1.63449	4.7903e-08	1.42865e-07
PFLU0292	PFLU0292	putative_aminotransferase		13	487.046	298.054	1.63409	5.38996e-08	1.59783e-07
PFLU2978	PFLU2978	conserved_hypothetical_protein		10	386.798	236.707	1.63408	3.77862e-08	1.13723e-07
PFLU1564	PFLU1564	conserved_hypothetical_protein		10	197.757	121.179	1.63194	0.000784474	0.00146918
PFLU0460	aceE1	pyruvate_dehydrogenase_E1_component	1.2.4.1	1	3811.03	2337.15	1.63063	1.00451e-24	9.68515e-24
PFLU1058	lepA	GTP-binding_protein		2	3157.88	1937.36	1.62999	1.9764e-16	1.15388e-15
PFLU0842	petB	cytochrome_B		1	1944.56	1193.16	1.62975	7.04727e-13	3.19203e-12
PFLU3063	PFLU3063	conserved_hypothetical_protein		10	130.581	80.2675	1.62682	0.000459057	0.000884642
PFLU0281	PFLU0281	conserved_hypothetical_protein		10	19073.1	11725.5	1.62663	5.12232e-33	7.56212e-32
PFLU2615	PFLU2615	putative_membrane_protein		3	462.089	284.264	1.62556	1.44062e-08	4.53882e-08
PFLU3563	PFLU3563	hypothetical_protein		8	302.79	186.405	1.62437	1.78674e-05	4.12379e-05
PFLU5077	PFLU5077	queuine_tRNA-ribosyltransferase		2	555.091	341.786	1.62409	1.85202e-10	6.96123e-10
PFLU1157	PFLU1157	putative_LuxR-family_regulatory_protein		9	187.398	115.387	1.62407	8.88328e-05	0.000188154
PFLU5188	PFLU5188	conserved_hypothetical_protein		10	391.639	241.246	1.6234	7.50498e-06	1.79804e-05
PFLU3406	PFLU3406	cystathionine_beta-lyase	4.4.1.8	7	620.253	382.265	1.62257	1.61687e-09	5.53608e-09
PFLU0362	PFLU0362	putative_histidine_ABC_transport_system,		3	1870.12	1153.16	1.62173	2.31927e-15	1.27484e-14
PFLU4392	PFLU4392	conserved_hypothetical_protein		10	257.691	158.957	1.62113	7.36947e-05	0.000157841
PFLU4217	PFLU4217	putative_DNA/RNA_non-specific_endonuclease		13	183.274	113.074	1.62083	0.000863425	0.00160385
PFLU2177	PFLU2177	putative_acetyltransferase		13	331.601	204.699	1.61994	3.85704e-07	1.05419e-06
PFLU4161	PFLU4161	putative_L-asparaginase_II_precursor	3.5.1.1	7	758.807	468.432	1.61989	1.0417e-06	2.73596e-06
PFLU0895	hisG	ATP_phosphoribosyltransferase	2.4.2.17	7	527.131	325.467	1.61961	2.03553e-07	5.69486e-07
PFLU4013	PFLU4013	putative_short-chain		7	272.012	168.045	1.61869	5.68446e-05	0.000123857
PFLU2579	PFLU2579	putative_thiamine_pyrophosphate-dependent		6	240.224	148.572	1.61688	8.66152e-05	0.000183852
PFLU2979	PFLU2979	putative_lipoprotein		3	1475.23	912.682	1.61637	3.24192e-10	1.19429e-09
PFLU0999	estB	carboxylesterase_2	3.1.1.1	7	237.245	146.833	1.61575	0.00112659	0.00205909
PFLU3872	PFLU3872	glutaminyl-tRNA_synthetase	6.1.1.18	2	1620.99	1003.78	1.61489	9.86187e-17	5.90914e-16
PFLU5085	PFLU5085	hypothetical_protein		8	1139.5	706.448	1.613	2.62727e-14	1.31586e-13
PFLU0394	phaC	poly(3-hydroxyalkanoate)_polymerase_2		7	766.932	475.511	1.61286	3.70097e-11	1.48414e-10
PFLU4192	PFLU4192	aspartate-semialdehyde_dehydrogenase	1.2.1.11	7	508.176	315.137	1.61255	2.22595e-08	6.84907e-08
PFLU3010	PFLU3010	putative_aspartate_racemase		13	193.361	119.958	1.6119	0.000336129	0.000659338
PFLU5022	PFLU5022	conserved_hypothetical_protein		10	260.456	161.648	1.61125	3.89816e-05	8.67886e-05
PFLU4122	PFLU4122	two-component_system_response_regulator		9	183.297	113.81	1.61056	0.00061035	0.00115773
PFLU0361	hutU	urocanate_hydratase	4.2.1.49	6	2663.65	1654.75	1.6097	4.30698e-18	2.81117e-17
PFLU1384	PFLU1384	putative_anthranilate_synthase_component_I		7	212.871	132.299	1.60902	9.92483e-05	0.000208499
PFLU1411	PFLU1411	conserved_hypothetical_protein		10	327.106	203.327	1.60877	7.43412e-06	1.78178e-05
PFLU2300	xylF	D-xylose_ABC_transport_syste,_substrate-binding	3.6.3.17	3	208.394	129.586	1.60815	5.54772e-05	0.000121011
PFLU5248	PFLU5248	osmotically_inducible_protein_Y		0	249869	155478	1.6071	6.34137e-19	4.39589e-18
PFLU4964	PFLU4964	phosphogluconate_dehydratase		7	809.86	504.232	1.60613	1.04498e-09	3.65402e-09
PFLU5009	PFLU5009	50S_ribosomal_subunit_protein_L19		2	1691.85	1054.26	1.60477	1.09033e-13	5.20546e-13
PFLU5210	PFLU5210	putative_signalling-related_membrane_protein		9	244.515	152.387	1.60457	0.000101025	0.00021193
PFLU1378	oprM	outer_membrane_protein_precursor		3	393.05	244.984	1.60439	4.66132e-06	1.14218e-05
PFLU5172	PFLU5172	octaprenyl-diphosphate_synthase	2.5.1.-	7	206.144	128.884	1.59946	0.0002058	0.000415673
PFLU3758	PFLU3758	putative_membrane_protein		0	3566.63	2232.76	1.5974	1.53877e-22	1.30696e-21
PFLU1739	PFLU1739	putative_two-component_system,_sensor_kinase		9	548.491	343.527	1.59665	3.44387e-07	9.4475e-07
PFLU3833	PFLU3833	conserved_hypothetical_protein		10	502.195	314.532	1.59664	2.37463e-07	6.603e-07
PFLU2084	PFLU2084	putative_membrane_protein		0	196.288	123.157	1.5938	0.000393127	0.000764556
PFLU0406	PFLU0406	putative_penicillin-binding_protein_1A		3	124.536	78.203	1.59248	0.00580973	0.00958573
PFLU5533	rpoC	DNA-directed_RNA_polymerase_beta'_chain	2.7.7.6	2	15665.4	9837.35	1.59244	1.90905e-29	2.37928e-28
PFLU5743	PFLU5743	putative_decarboxylase		13	703.144	441.709	1.59187	7.04557e-11	2.76041e-10
PFLU0359	hutC	histidine_utilization_repressor_GntR-family		9	241.086	151.512	1.5912	7.1933e-05	0.000154291
PFLU1553	fadB	fatty_oxidation_complex_alpha_subunit	5.1.2.3	6	9550.43	6002.03	1.5912	3.9879e-28	4.60202e-27
PFLU3360	PFLU3360	putative_exported_protein		3	177.571	111.659	1.5903	0.000533547	0.00102034
PFLU5963	PFLU5963	conserved_hypothetical_protein		10	1803.03	1134.92	1.58869	7.43526e-17	4.49609e-16
PFLU3141	lipB	lipase_precursor	3.1.1.3	6	109.51	68.9428	1.58842	0.00137016	0.00246695
PFLU4417	PFLU4417	RNA_polymerase_sigma_factor_for_flagellar		9	3102.94	1953.62	1.58831	6.46768e-20	4.72117e-19
PFLU4476	PFLU4476	conserved_hypothetical_protein		10	131.969	83.2069	1.58603	0.00468258	0.00783297
PFLU3364	PFLU3364	glycogen_synthase	2.4.1.21	7	10716	6760.6	1.58507	8.00104e-28	9.05663e-27
PFLU2892	PFLU2892	putative_phage_host_specificity_protein		12	303.177	191.862	1.58019	0.000212541	0.000428265
PFLU5689	rhlA	rhamnosyltransferase_1_subunit_A	2.4.1.-	0	652.396	413.463	1.57788	1.20782e-07	3.4576e-07
PFLU5588	PFLU5588	conserved_hypothetical_membrane_protein		3	494.01	313.203	1.57729	3.50409e-07	9.59937e-07
PFLU5171	rplU	putative_50S_ribosomal_protein_L21		2	4511.71	2862.72	1.57602	1.09359e-08	3.47692e-08
PFLU3785	PFLU3785	conserved_hypothetical_protein		10	190.464	120.866	1.57583	0.00508482	0.00847708
PFLU5863	argE	acetylornithine_deacetylase	3.5.1.16	7	820.944	521.057	1.57554	8.70495e-07	2.3078e-06
PFLU0780	rluD	ribosomal_large_subunit_pseudouridine_synthase	5.4.99.-	2	311.102	197.47	1.57544	1.15366e-05	2.71341e-05
PFLU5371	PFLU5371	putative_metallopeptidase		13	634.789	403.379	1.57368	6.52827e-08	1.92084e-07
PFLU2480	PFLU2480	conserved_hypothetical_protein		10	531.3	337.668	1.57344	1.6897e-05	3.91356e-05
PFLU3470	PFLU3470	putative_exported_protein		3	190.874	121.406	1.57219	0.000822354	0.00153285
PFLU1382	PFLU1382	putative_carbon_compunds_degradation-related		6	286.901	182.58	1.57137	4.01186e-05	8.91524e-05
PFLU1352	rapA	RNA_polymerase_associated_protein	3.6.1.-	9	579.453	369.083	1.56998	1.11339e-07	3.19965e-07
PFLU2015	PFLU2015	putative_transpor-related_membrane_protein		0	1374.36	875.53	1.56975	5.04663e-09	1.65794e-08
PFLU5102	PFLU5102	conserved_hypothetical_protein		10	175.402	111.789	1.56905	0.000532823	0.00101949
PFLU5669	PFLU5669	hypothetical_protein		8	331.761	211.561	1.56816	0.00318216	0.00545249
PFLU5320	PFLU5320	conserved_hypothetical_protein		10	1507.02	961.081	1.56805	3.55905e-17	2.19246e-16
PFLU1400	PFLU1400	conserved_hypothetical_protein		10	427.622	272.756	1.56778	5.07342e-07	1.37082e-06
PFLU5170	PFLU5170	50S_ribosomal_subunit_protein_L27		2	1986.41	1267.18	1.56758	6.45758e-05	0.000139725
PFLU0279	PFLU0279	conserved_hypothetical_protein		10	1860.75	1187.46	1.56701	6.51975e-15	3.44308e-14
PFLU1887	PFLU1887	putative_transposase_subunit_A		12	193.673	123.654	1.56625	0.000548031	0.00104589
PFLU4993	PFLU4993	Beta-lactamase_induction_signal_transducer_AmpG		3	217.66	138.988	1.56604	0.000674737	0.00127333
PFLU5293	PFLU5293	hypothetical_protein		8	347.761	222.097	1.5658	0.0035251	0.00600016
PFLU5510	rpsE	30S_ribosomal_protein_S5		2	9312.05	5951.49	1.56466	3.02575e-26	3.21011e-25
PFLU4760	PFLU4760	putative_AraC_family_regulatory_protein		9	247.361	158.243	1.56317	0.000466166	0.000897757
PFLU5223	PFLU5223	penicillin-binding_protein		3	252.821	161.767	1.56288	0.000343947	0.00067445
PFLU0825	dppA2	dipeptide_ABC_transport_system,		3	424.719	271.848	1.56234	9.67035e-07	2.54891e-06
PFLU5043	PFLU5043	GMP_synthase_(glutamine-hydrolyzing)	6.3.5.2	7	668.174	427.91	1.56148	4.74735e-07	1.28448e-06
PFLU1795	PFLU1795	putative_exported_protein		3	369.52	237.02	1.55902	2.38931e-05	5.42359e-05
PFLU1836	fabA	3-hydroxydecanoyl-[acyl-carrier-protein]	4.2.1.60	7	1385.94	888.997	1.55899	7.60396e-13	3.43134e-12
PFLU1861	PFLU1861	hypothetical_protein		8	111.464	71.504	1.55885	0.00231709	0.00404874
PFLU0193	PFLU0193	conserved_hypothetical_protein		10	194.715	124.972	1.55807	0.00116884	0.00213221
PFLU5521	rpsC	30S_ribosomal_protein_S3		2	11383.9	7314.79	1.55629	4.1814e-26	4.35808e-25
PFLU0573	PFLU0573	putative_membrane_protein		0	121.21	77.8909	1.55615	0.00164607	0.00293605
PFLU1476	PFLU1476	putative_regulatory_protein		9	201.713	129.879	1.55309	0.000109463	0.000228417
PFLU1166	PFLU1166	conserved_hypothetical_protein		10	5581.78	3599.73	1.55061	2.79639e-22	2.33822e-21
PFLU3114	PFLU3114	putative_membrane_protein		0	948.389	611.787	1.5502	3.92147e-10	1.42774e-09
PFLU0610	PFLU0610	putative_sensor_kinase/response_regulator_fusion		9	284.194	183.444	1.54922	7.38972e-05	0.000158217
PFLU0497	PFLU0497	putative_phosphoesterase		13	825.413	532.848	1.54906	3.19763e-09	1.06949e-08
PFLU1840	PFLU1840	putative_glycerol-3-phosphate_dehydrogenase		2	234.312	151.328	1.54837	0.000248921	0.000497339
PFLU3616	PFLU3616	putative_membrane_protein		0	935.623	604.762	1.54709	1.37043e-12	6.0972e-12
PFLU4419	PFLU4419	putative_flagellar_biosynthesis_protein		0	1224.84	792.02	1.54647	3.57573e-08	1.07892e-07
PFLU3960	PFLU3960	putative_oxidoreductase		13	295.785	191.397	1.5454	0.000122693	0.000254323
PFLU5087	PFLU5087	putative_two-component_system,_response		9	553.615	358.297	1.54513	3.45917e-06	8.62345e-06
PFLU1525	PFLU1525	putative_lipoprotein		3	260.421	168.639	1.54425	0.00119915	0.00218459
PFLU1559	PFLU1559	conserved_hypothetical_protein		10	358.982	232.633	1.54313	8.28072e-05	0.000176084
PFLU0366	PFLU0366	putative_histidine_lyase		6	203.188	131.726	1.5425	0.00133514	0.00241124
PFLU6006	PFLU6006	conserved_hypothetical_protein		10	222.154	144.164	1.54099	0.0023423	0.00408556
PFLU3359	PFLU3359	hypothetical_protein		8	1499.25	974.543	1.53842	1.8071e-09	6.17671e-09
PFLU2894	PFLU2894	putative_phage-related_protein		12	420.195	273.165	1.53824	3.48629e-06	8.68271e-06
PFLU0265	PFLU0265	putative_membrane_protein		0	1262.71	820.949	1.53811	3.11451e-12	1.34387e-11
PFLU3606	PFLU3606	putative_Rhs_protein		10	159.235	103.587	1.53721	0.00106612	0.0019546
PFLU4190	PFLU4190	putative_membrane_protein		0	1017.48	661.969	1.53705	5.5629e-10	1.9959e-09
PFLU2262	PFLU2262	putative_methyl-accepting_chemotaxis_protein		0	199.903	130.083	1.53673	0.000201758	0.000408344
PFLU1554	faoB	3-ketoacyl-CoA_thiolase	2.3.1.16	6	2203.17	1437.08	1.53309	4.59937e-12	1.95465e-11
PFLU4753	PFLU4753	succinylarginine_dihydrolase	3.-.-.-	6	682.87	445.47	1.53292	0.000249943	0.000499043
PFLU1556	topA	DNA_topoisomerase_I	5.99.1.2	2	1505.18	983.211	1.53088	2.71366e-12	1.17519e-11
PFLU5385	PFLU5385	conserved_hypothetical_protein		10	280.735	183.39	1.53081	0.000992578	0.00182543
PFLU4713	PFLU4713	ribosomal_large_subunit_pseudouridine_synthase		2	622.897	407.315	1.52928	8.22247e-07	2.18773e-06
PFLU4558	PFLU4558	putative_cytochrome_C_oxidase_subunit		1	3301.12	2160.42	1.528	4.71284e-19	3.30178e-18
PFLU5761	PFLU5761	putative_exported_protein		3	754.121	494.357	1.52546	5.62081e-06	1.3671e-05
PFLU0886	kdsC	3-deoxy-D-manno-octulosonate_8-phosphate	3.1.3.45	3	409.707	269.157	1.52219	7.57297e-05	0.000161848
PFLU4751	PFLU4751	putative_succinylglutamate_desuccinylase	3.1.-.-	6	476.218	313.127	1.52085	4.89993e-06	1.19767e-05
PFLU5144	PFLU5144	putative_membrane_protein		3	1059.57	697.003	1.52018	3.90562e-09	1.29458e-08
PFLU1380	acrA	acriflavine_resistance_protein_A_precursor		0	720.446	473.945	1.52011	8.46641e-08	2.46781e-07
PFLU2803	PFLU2803	putative_cytochrome_C_aldehyde_dehydrogenase		7	275.409	181.358	1.51859	0.000178178	0.000362231
PFLU3018	PFLU3018	putative_chemotaxis_protein_methyltransferase		0	439.149	289.258	1.51819	3.86851e-06	9.56625e-06
PFLU0904	mqo	probable_malate:quinone_oxidoreductase	1.1.99.16	1	3114.11	2051.41	1.51803	4.42474e-18	2.87851e-17
PFLU0687	PFLU0687	conserved_hypothetical_protein		10	504.931	333.011	1.51626	9.41306e-06	2.23259e-05
PFLU5104	PFLU5104	conserved_hypothetical_protein		10	868.707	573.457	1.51486	1.775e-10	6.68023e-10
PFLU3042	PFLU3042	putative_glycosyl_transferase	2.4.-.-	0	756.364	499.391	1.51457	1.97736e-08	6.11917e-08
PFLU4311	PFLU4311	conserved_hypothetical_protein		10	534.192	352.883	1.51379	2.58986e-07	7.18462e-07
PFLU4780	PFLU4780	conserved_hypothetical_protein		10	218.568	144.402	1.5136	0.000166366	0.000339732
PFLU0861	gatA	glutamyl-tRNA(Gln)_amidotransferase_subunit_A	6.3.5.-	2	360.525	238.468	1.51184	0.000138432	0.000285149
PFLU4224	PFLU4224	putative_esterase		13	434.938	287.787	1.51132	3.841e-05	8.55804e-05
PFLU1773	PFLU1773	conserved_hypothetical_protein		10	757.708	501.456	1.51102	5.63035e-09	1.84153e-08
PFLU4386	PFLU4386	conserved_hypothetical_protein		10	795.695	526.645	1.51088	1.98325e-06	5.06725e-06
PFLU5706	epd	D-erythrose-4-phosphate_dehydrogenase	1.2.1.-	7	240.426	159.194	1.51027	0.000786624	0.00147274
PFLU5511	rplR	50S_ribosomal_protein_L18		2	3676.23	2437.31	1.50831	1.1517e-17	7.32338e-17
PFLU2086	PFLU2086	putative_AraC-family_regulatory_protein		9	352.665	234.222	1.50569	0.000350118	0.000685417
PFLU4815	PFLU4815	putative_glutathione_S-transferase_like_protein		7	154.197	102.42	1.50554	0.00255104	0.00441455
PFLU0091	PFLU0091	conserved_hypothetical_exported_protein		3	40007.6	26595.5	1.5043	5.96547e-25	5.84695e-24
PFLU0296	oprQ	outer_membrane_protein,_oprE3_precursor		3	1009.68	671.359	1.50393	1.92455e-08	5.95886e-08
PFLU3614	PFLU3614	hypothetical_protein		8	211.709	140.771	1.50392	9.06423e-05	0.000191507
PFLU0557	PFLU0557	putative_amino_acid_oxidase		13	406.504	270.337	1.50369	0.000112009	0.000233318
PFLU5177	PFLU5177	putative_putative_glyoxalase		13	251.653	167.601	1.5015	0.000471217	0.000906894
PFLU1881	PFLU1881	hypothetical_protein		8	933.884	622.171	1.50101	5.40671e-08	1.60199e-07
PFLU0680	PFLU0680	conserved_hypothetical_protein		10	365.327	243.417	1.50083	4.12467e-05	9.15219e-05
PFLU2696	PFLU2696	putative_exported_protein		3	6297.74	4198.54	1.49998	1.93927e-19	1.38989e-18
PFLU5537	rplA	50S_ribosomal_protein_L1		2	6749.62	4499.81	1.49998	2.51163e-20	1.86794e-19
PFLU5108	PFLU5108	conserved_hypothetical_protein		10	187.768	125.199	1.49976	0.0026951	0.00464619
PFLU2063	PFLU2063	putative_membrane_protein		3	298.932	199.404	1.49913	0.00238438	0.0041553
PFLU3744	PFLU3744	putative_ABC_transport_protein,_inner_membrane		3	1600.04	1067.67	1.49862	5.22548e-12	2.20491e-11
PFLU4828	PFLU4828	conserved_hypothetical_protein		10	203.432	135.93	1.4966	0.000946022	0.00174741
PFLU0090	PFLU0090	conserved_hypothetical_membrane_protein		3	63005.3	42158.3	1.49449	8.60862e-07	2.28431e-06
PFLU5124A	PFLU5124A			10	201.713	135.292	1.49095	0.00173832	0.00308572
PFLU0282	PFLU0282	putative_hydrolase		13	757.909	508.448	1.49063	1.08773e-08	3.46015e-08
PFLU2857	PFLU2857	hypothetical_protein		0	377.537	253.543	1.48905	0.00014192	0.000291827
PFLU5844	potF2	putrescine_ABC_transport_system,		3	1570.67	1054.96	1.48884	7.12731e-11	2.79059e-10
PFLU5570	PFLU5570	putative_two-component_system,_sensor_kinase		9	176.795	118.802	1.48815	0.00562526	0.0092995
PFLU3256	PFLU3256	putative_cytochrome_p450_oxidoreductase		1	564.456	379.337	1.48801	2.62632e-06	6.6302e-06
PFLU1898	PFLU1898	putative_transport_related_membrane_protein		3	14588.6	9806.95	1.48758	2.51521e-13	1.17615e-12
PFLU4204	PFLU4204	conserved_hypothetical_protein		10	348.813	234.633	1.48663	4.59677e-05	0.000101163
PFLU4346	PFLU4346	conserved_hypothetical_protein		10	136.284	91.7544	1.48531	0.00311178	0.00533499
PFLU3941	PFLU3941	putative_integral_membrane_transporter		0	723.829	487.527	1.48469	7.79053e-08	2.27753e-07
PFLU1649	rpsA	30S_ribosomal_protein_S1		2	73755.5	49717	1.48351	1.91575e-21	1.53053e-20
PFLU0732	prs	ribose-phosphate_pyrophosphokinase	2.7.6.1	7	3716.86	2507.7	1.48218	1.26716e-16	7.53169e-16
PFLU3494	PFLU3494	putative_short-chain_dehydrogenase		13	230.287	155.381	1.48208	0.000756122	0.00142013
PFLU5548	argC	N-acetyl-gamma-glutamyl-phosphate_reductase	1.2.1.38	7	722.886	488.045	1.48119	5.21674e-06	1.27168e-05
PFLU5900	rho	transcription_termination_factor		2	706.998	477.36	1.48106	3.91388e-07	1.06923e-06
PFLU4615	PFLU4615	conserved_hypothetical_protein		10	862.046	582.07	1.481	3.54165e-09	1.17988e-08
PFLU0089	PFLU0089	conserved_hypothetical_protein		10	112984	76398.5	1.47888	1.22014e-23	1.12162e-22
PFLU4603	PFLU4603	dihydroorotate_dehydrogenase	1.3.3.1	7	247.685	167.667	1.47724	0.000538065	0.00102819
PFLU3250	PFLU3250	hypothetical_protein		8	158.755	107.499	1.47681	0.00569072	0.00939984
PFLU3995	PFLU3995	putative_sugar_transport_system,_ATP-binding		3	795.308	538.651	1.47648	1.34692e-07	3.82802e-07
PFLU5517	rplN	50S_ribosomal_protein_L14		2	6482.85	4397.13	1.47434	2.61175e-18	1.73141e-17
PFLU5831	PFLU5831	conserved_hypothetical_protein		10	2205.08	1495.94	1.47404	5.45472e-14	2.66216e-13
PFLU3535	PFLU3535	putative_alkane_monooxygenase		0	681.657	462.532	1.47375	0.00454586	0.00761718
PFLU4846	PFLU4846	maltose-binding_protein		3	621.011	421.75	1.47246	6.94588e-07	1.85809e-06
PFLU4453	PFLU4453	flagellar_P-ring_protein_precuror		0	392.888	267.505	1.46871	4.68524e-05	0.000103072
PFLU5753	gshB	glutathione_synthetase	6.3.2.3	7	281.985	192.144	1.46757	0.0012535	0.00227629
PFLU4251	PFLU4251	putative_exported_protein		3	816.296	556.339	1.46726	0.000950438	0.00175392
PFLU5599	pqqB	coenzyme_PQQ_synthesis_protein_B		7	1189.67	811.049	1.46683	1.06191e-09	3.70665e-09
PFLU3408	PFLU3408	conserved_hypothetical_protein		10	278.665	190.349	1.46397	0.000308831	0.000609223
PFLU4814	PFLU4814	hypothetical_protein		8	340.224	232.633	1.46249	4.92856e-05	0.000108183
PFLU5967	PFLU5967	putative_endoribonuclease		2	3521.99	2409.02	1.462	2.11536e-15	1.16927e-14
PFLU2093	PFLU2093	putative_dehydrogenase		13	756.088	517.188	1.46192	1.05136e-06	2.7601e-06
PFLU4868	PFLU4868	hypothetical_protein		8	597.57	408.89	1.46144	4.25393e-07	1.15838e-06
PFLU0289	rfbC	dTDP-4-dehydrorhamnose_3,5-epimerase	5.1.3.13	3	386.913	265.138	1.45929	0.00087227	0.00161927
PFLU2138	PFLU2138	putative_DNA_helicase		2	1189.52	815.653	1.45836	7.28579e-10	2.5843e-09
PFLU4126A	PFLU4126A	hypothetical_protein		8	7033.94	4823.58	1.45824	2.50182e-15	1.37137e-14
PFLU1754	moaB	molybdenum_cofactor_biosynthesis_protein_B		7	377.109	258.741	1.45747	0.000100521	0.000210947
PFLU5226	PFLU5226	putative_TfoX_domain_hypothetical_protein		10	2463.42	1691.16	1.45664	3.24208e-13	1.50299e-12
PFLU4308	PFLU4308	putative_signalling-related_membrane_protein		9	7950.62	5460.93	1.45591	1.88066e-18	1.26087e-17
PFLU0594	PFLU0594	putative_membrane_protein		0	206.665	142.013	1.45525	0.00446819	0.00749127
PFLU4415	PFLU4415	chemotaxis_protein_CheZ		0	875.876	603.056	1.4524	0.000655087	0.00123941
PFLU2907	PFLU2907	conserved_hypothetical_protein		10	239.489	164.922	1.45213	0.00366717	0.00622054
PFLU4126B	PFLU4126B	hypothetical_protein		8	12658.3	8726.14	1.45062	2.44579e-19	1.74657e-18
PFLU2909	PFLU2909	putative_chain_length_determinant_protein		3	466.132	321.751	1.44874	3.82891e-05	8.53752e-05
PFLU2174	PFLU2174	putative_oxidoreductase		13	558.208	385.831	1.44677	3.40457e-06	8.50784e-06
PFLU4035	PFLU4035	conserved_hypothetical_protein		10	279.093	192.931	1.44659	0.00260373	0.00449653
PFLU4917	PFLU4917	aspartyl-tRNA_synthetase	6.1.1.12	2	1400.81	968.862	1.44583	3.78639e-10	1.38111e-09
PFLU6079	PFLU6079	putative_thioesterase		13	318.349	220.271	1.44526	0.000114767	0.00023898
PFLU5544	tyrZ	tyrosyl-tRNA_synthetase	6.1.1.1	2	2322.09	1607.36	1.44466	1.22326e-13	5.82596e-13
PFLU3030	PFLU3030	putative_phenylacetic_acid_degradation_enoyl-CoA	4.2.1.17	6	1151.91	797.531	1.44434	1.70901e-08	5.32771e-08
PFLU0321	PFLU0321	putative_lipoprotein		3	304.433	210.805	1.44414	0.00033311	0.00065385
PFLU5239	pcnB	putative_polynucleotide_adenylyltransferase	2.7.7.19	2	1407.82	977.905	1.43963	5.50435e-10	1.97729e-09
PFLU4530	PFLU4530	putative_membrane_protein		3	440.914	306.46	1.43873	0.000100027	0.000210059
PFLU4631	PFLU4631	2-methylcitrate_synthase	2.3.3.5	6	1540.53	1070.97	1.43844	3.86866e-10	1.40938e-09
PFLU5401	hemL	glutamate-1-semialdehyde_2,1-aminomutase	5.4.3.8	7	387.028	269.18	1.43781	0.000238375	0.000477719
PFLU2741	PFLU2741	putative_mannitol_2-dehydrogenase	1.1.1.67	6	278.104	193.525	1.43704	0.002334	0.00407349
PFLU2566	PFLU2566	putative_exported_protein		3	638.705	444.508	1.43688	1.22822e-06	3.20171e-06
PFLU1987A	PFLU1987A	conserved_hypothetical_protein		10	1523.46	1060.57	1.43645	1.32536e-09	4.58036e-09
PFLU1424	PFLU1424	putative_membrane_protein		3	398.105	277.316	1.43556	0.000118981	0.00024706
PFLU3159	PFLU3159	conserved_hypothetical_protein		10	220.916	153.91	1.43536	0.00184415	0.00326378
PFLU5595	PFLU5595	putative_oxidoreductase		13	1832.04	1277.91	1.43363	2.13075e-08	6.56982e-08
PFLU0081	PFLU0081	putative_cytochrome_c5		1	1807.52	1261.24	1.43313	1.31661e-10	5.006e-10
PFLU3818	PFLU3818	NADH-quinone_oxidoreductase_chain_A	1.6.99.5	0	595.4	415.59	1.43266	4.77083e-06	1.16729e-05
PFLU3641	PFLU3641	oxidative_stress_related_two_component_system,		9	249.397	174.411	1.42994	0.00597629	0.0098254
PFLU5860	PFLU5860	putative_outer_membrane_protein		3	4595.39	3216.33	1.42877	1.45109e-14	7.41834e-14
PFLU5536	rplJ	50S_ribosomal_protein_L10		2	3365.57	2358.03	1.42728	7.42675e-13	3.35621e-12
PFLU4994	PFLU4994	proline_tRNA_synthetase	6.1.1.15	2	1136.17	797.51	1.42465	3.36038e-08	1.01705e-07
PFLU4551	PFLU4551	putative_aerotaxis_sensor_receptor		0	385.57	270.692	1.42439	0.00110942	0.00202833
PFLU0086	PFLU0086	putative_membrane-bound		5	1740.92	1222.92	1.42357	1.25619e-06	3.26885e-06
PFLU0010	glyS	glycyl-tRNA_synthetase_beta_chain_(ec_6.1.1.14)	6.1.1.14	2	736.913	517.719	1.42338	7.55456e-07	2.01546e-06
PFLU1136	gltL	glutamate/aspartate_ABC_transport_system,		3	1118.07	787.094	1.4205	9.22607e-08	2.66822e-07
PFLU0058	PFLU0058	putative_cytochrome_C_oxidase_subunit_II		7	9795.89	6901.99	1.41929	9.26291e-08	2.67625e-07
PFLU1850	PFLU1850	putative_two-component_system,_response		9	271.197	191.29	1.41773	0.00237529	0.00414068
PFLU1161	metG	methionyl-tRNA_synthetase	6.1.1.10	2	616.685	435.939	1.41461	2.17356e-05	4.95664e-05
PFLU1381	PFLU1381	putative_TetR-family_regulatory_protein		9	947.933	671.522	1.41162	0.00103781	0.00190626
PFLU5543	birA	bifunctional_protein_[includes:_biotin_operon	6.3.4.15	7	514.105	364.36	1.41098	3.44976e-05	7.73875e-05
PFLU1276	dxr	1-deoxy-D-xylulose_5-phosphate_reductoisomerase	1.1.1.267	7	252.243	178.776	1.41095	0.00223805	0.00392337
PFLU1289	pyrG	CTP_synthase	6.3.4.2	7	1898.7	1350.51	1.40591	1.60178e-09	5.49393e-09
PFLU1343	livG1	high-affinity_branched-chain_amino_acid_ABC		3	360.839	256.861	1.4048	0.00462422	0.00773973
PFLU5054	PFLU5054	conserved_hypothetical_protein		10	579.881	413.095	1.40375	6.60742e-05	0.000142655
PFLU0076	PFLU0076	putative_zinc_ABC_transport_system,		3	265.176	189.235	1.4013	0.00406048	0.00684065
PFLU0114	PFLU0114	putative_LysR-family_regulatory_protein		9	195.258	139.539	1.3993	0.00607823	0.00998146
PFLU5788	PFLU5788	putative_dehydrogenase		13	626.245	447.891	1.39821	2.00816e-05	4.60073e-05
PFLU2322	PFLU2322	putative_DNA-binding_protein		9	828.913	592.898	1.39807	2.73726e-06	6.90145e-06
PFLU5486	PFLU5486	putative_transport-related_membrane_protein		3	1406.21	1006.07	1.39773	1.49841e-07	4.24228e-07
PFLU4881	PFLU4881	probable_intracellular_septation_protein		0	612.942	438.694	1.3972	4.41585e-06	1.08472e-05
PFLU5203	PFLU5203	methylmalonate-semialdehyde_dehydrogenase	1.2.1.27	6	14743.7	10564.5	1.39559	5.17106e-16	2.95204e-15
PFLU1345	livH1	high-affinity_branched-chain_amino_acid_ABC		0	297.914	213.658	1.39435	0.0044565	0.00747802
PFLU3786	PFLU3786	conserved_hypothetical_protein		10	1111.84	797.469	1.39421	2.06705e-05	4.72834e-05
PFLU3220	PFLU3220	putative_non-ribosomal_antibiotic-related		15	1223.04	877.289	1.39412	3.12277e-07	8.61053e-07
PFLU2028	PFLU2028	conserved_hypothetical_protein		10	1289.44	925.301	1.39354	2.3779e-08	7.29387e-08
PFLU2805	PFLU2805	putative_gamma-glutamyltranspeptidase_precursor	2.3.2.2	7	903.077	648.689	1.39216	0.000609172	0.00115586
PFLU2905	PFLU2905	hypothetical_protein		8	562.048	403.789	1.39194	4.39541e-05	9.70927e-05
PFLU0649	PFLU0649	putative_membrane_protein		3	7373.86	5300.61	1.39113	2.88832e-14	1.44173e-13
PFLU2119	PFLU2119	putative_exported_protein		3	860.176	618.885	1.38988	9.31762e-07	2.46251e-06
PFLU2509	PFLU2509	putative_TonB-receptor_protein		3	358.415	257.919	1.38965	0.000308452	0.000608679
PFLU5420	PFLU5420	putative_lipoprotein		3	507.863	365.591	1.38916	0.000181583	0.000368898
PFLU2550	PFLU2550	putative_dipeptidase		5	649.764	467.806	1.38896	5.3294e-05	0.000116464
PFLU1032	PFLU1032	putative_membrane_protein		3	1399.81	1008.01	1.38868	3.14437e-09	1.05346e-08
PFLU5397	PFLU5397	putative_dehydrogenase		13	423.005	305.196	1.38601	0.000862862	0.00160331
PFLU1533	PFLU1533	putative_LysR-family_regulatory_protein		9	675.989	488.067	1.38503	0.000221563	0.000445837
PFLU5426	PFLU5426	putative_nicotinate-nucleotide		7	383.928	277.284	1.3846	0.000525002	0.0010055
PFLU4451	PFLU4451	putative_flagellar_hook-associated_protein		0	1592.54	1153.32	1.38083	0.000801409	0.00149617
PFLU4193	PFLU4193	putative_3-isopropylmalate_dehydrogenase	1.1.1.85	7	817.611	592.713	1.37944	4.80856e-05	0.000105706
PFLU1349	PFLU1349	putative_signalling_GGDEF/EAL_domain_membrane		9	4522.6	3280.46	1.37865	5.06764e-12	2.14289e-11
PFLU5050	PFLU5050	2-isopropylmalate_synthase	2.3.3.13	7	4577.71	3320.62	1.37857	1.93825e-12	8.49959e-12
PFLU4568	PFLU4568	oxygen-independent_coproporphyrinogen_III		7	468.492	340.674	1.37519	0.000522176	0.00100074
PFLU3599	PFLU3599	putative_transketolase		7	2277.9	1657.87	1.37399	7.34146e-10	2.60092e-09
PFLU2089	PFLU2089	putative_dehydrogenase		13	850.968	619.577	1.37347	8.45872e-06	2.01593e-05
PFLU0836	PFLU0836	putative_AraC-family_regulatory_protein		9	405.006	294.994	1.37293	0.000999969	0.00183731
PFLU5505	rpsM	30S_ribosomal_protein_S13		2	8248.09	6009.52	1.3725	1.70723e-13	8.05324e-13
PFLU3820	PFLU3820	NADH_dehydrogenase_I_chain_C/D	1.6.5.3	1	1147.39	836.475	1.3717	1.81579e-06	4.65749e-06
PFLU2506	PFLU2506	putative_AraC-family_regulatory_protein		9	2711.59	1978.31	1.37066	1.28851e-10	4.90544e-10
PFLU2134	PFLU2134	putative_shikimate_dehydrogenase		7	1871.03	1365.39	1.37033	1.92189e-08	5.95373e-08
PFLU5319	PFLU5319	putative_lipoprotein		3	864.318	630.925	1.36992	1.24038e-07	3.54395e-07
PFLU1440	PFLU1440	putative_hydratase/isomerase_protein		13	1212.93	885.85	1.36923	2.05427e-06	5.24419e-06
PFLU0803	fruR	fructose_repressor		9	991.805	724.494	1.36896	1.15901e-06	3.03464e-06
PFLU0143	PFLU0143	conserved_hypothetical_protein		10	532.839	389.451	1.36818	0.000656827	0.00124191
PFLU0621	PFLU0621	putative_GGDEF_domain_response_regulator		9	611.723	447.305	1.36757	0.000147547	0.000302661
PFLU5079	PFLU5079	putative_integrase		12	257.513	188.393	1.36689	0.00121253	0.00220596
PFLU0041	PFLU0041	putative_oxidoreductase		13	1351.7	989.557	1.36597	0.000173936	0.000354458
PFLU3930	PFLU3930	trigger_factor		0	3333.86	2441.77	1.36535	2.44599e-10	9.1128e-10
PFLU4593	PFLU4593	putative_xanthine_dehydrogenase_large_subunit	1.1.1.20	7	1476.62	1083.11	1.36331	2.37274e-07	6.60087e-07
PFLU5848	PFLU5848	hypothetical_protein		8	1301.93	954.987	1.3633	3.48205e-08	1.0528e-07
PFLU4733	PFLU4733	chemotaxis_protein	2.7.3.-	0	5954.53	4367.79	1.36328	5.06304e-12	2.14247e-11
PFLU4936	PFLU4936	putative_methyl-accepting_chemotaxis_protein		0	717.08	526.095	1.36303	2.13156e-05	4.87025e-05
PFLU6095	PFLU6095	putative_exported_protein		3	2120.15	1561.54	1.35773	1.81199e-08	5.63986e-08
PFLU2176	PFLU2176	putative_isomerase		13	746.006	549.932	1.35654	1.20143e-05	2.82129e-05
PFLU0832	PFLU0832	putative_membrane_protein		3	2104.91	1551.81	1.35642	6.15606e-06	1.48872e-05
PFLU6125	PFLU6125	putative_ATP_synthase_protein_I_chain		1	429.652	316.986	1.35543	0.00040492	0.000785427
PFLU2614	PFLU2614	putative_peptidase	3.4.-.-	5	958.43	707.128	1.35538	4.16596e-06	1.02547e-05
PFLU2989	PFLU2989	alkyl_hydroperoxide_reductase_protein		0	6920.13	5106.53	1.35515	2.83649e-12	1.22749e-11
PFLU1353	PFLU1353	conserved_hypothetical_protein		10	657.37	485.343	1.35444	2.88364e-05	6.49833e-05
PFLU4523	PFLU4523	putative_lipoprotein		3	1246.18	920.83	1.35332	8.08651e-05	0.000172202
PFLU0443	PFLU0443	conserved_hypothetical_protein		10	4635.33	3429.16	1.35174	5.10696e-11	2.02229e-10
PFLU4406	PFLU4406	conserved_hypothetical_protein		10	777.57	575.63	1.35082	1.50301e-05	3.50583e-05
PFLU2515	PFLU2515	putative_sensor_kinase_protein		9	729.331	539.969	1.35069	5.32527e-05	0.000116417
PFLU4965	PFLU4965	glyceraldehyde_3-phosphate_dehydrogenase_1	1.2.1.12	1	2998.41	2222.21	1.34929	7.24863e-10	2.57265e-09
PFLU1500	PFLU1500	putative_LysR-family_regulatory_protein		9	377.763	280.105	1.34865	0.00342483	0.00584126
PFLU0373	mdoG	glucans_biosynthesis_protein_G_precursor		0	1934.95	1437.58	1.34598	7.97181e-09	2.56763e-08
PFLU0004	gyrB	DNA_gyrase_subunit_B	5.99.1.3	2	2863.46	2133.21	1.34232	1.92058e-09	6.55323e-09
PFLU5162	PFLU5162	thioredoxin_reductase	1.6.4.5	0	432.671	322.345	1.34226	0.00119794	0.00218343
PFLU5520	rplP	50S_ribosomal_protein_L16		2	3855.5	2880.45	1.33851	5.98022e-10	2.13915e-09
PFLU0451	putA	bifunctional_PutA_protein	1.5.1.12	0	3076.04	2303.53	1.33536	7.96499e-09	2.56683e-08
PFLU2702	PFLU2702	putative_inner_membrane_sensor_for_iron		9	655.178	490.64	1.33535	0.000109303	0.000228165
PFLU5554	PFLU5554	conserved_hypothetical_protein		10	569.92	427.142	1.33426	0.000179816	0.000365435
PFLU2648	PFLU2648	putative_acetyltransferase		13	539.966	405.39	1.33197	0.000445456	0.000860854
PFLU5979	rpmG	50S_ribosomal_protein_L33		2	1395.23	1048.67	1.33048	1.26233e-06	3.28338e-06
PFLU3049	PFLU3049	putative_oxidoreductase		13	747.606	562.469	1.32915	0.000123744	0.000256411
PFLU5508	rplO	50S_ribosomal_protein_L15		2	6724.37	5062.02	1.32839	9.96337e-11	3.83506e-10
PFLU5574	PFLU5574	putative_phosphotransferase		13	1285.8	968.213	1.32801	9.46996e-06	2.24518e-05
PFLU3043	PFLU3043	hypothetical_protein		8	351.74	265.203	1.3263	0.00320514	0.00548395
PFLU0938	PFLU0938	conserved_hypothetical_protein		10	6618.71	4991.77	1.32592	1.15309e-10	4.40689e-10
PFLU3113	PFLU3113	putative_AsnC_family_transcriptional_regulatory		9	544.275	410.847	1.32476	0.000907735	0.00168141
PFLU4416	PFLU4416	chemotaxis_protein_CheY		0	828.96	626.418	1.32333	2.69757e-05	6.09526e-05
PFLU0650	PFLU0650	putative_response_regulator		9	3735.95	2824.25	1.32281	6.9034e-05	0.000148503
PFLU2737	PFLU2737	putative_membrane_protein		0	3084.86	2333.51	1.32199	1.63274e-08	5.10339e-08
PFLU5828	PFLU5828	putative_oxidase		13	1043.27	789.244	1.32186	0.000484643	0.00093243
PFLU1152	PFLU1152	putative_alkyl_hydroperoxide_reductase		13	14059.6	10639.7	1.32143	1.21152e-11	5.00155e-11
PFLU5518	rpsQ	30S_ribosomal_protein_S17		2	3791.9	2870.16	1.32115	5.64279e-09	1.84458e-08
PFLU6119	atpG	ATP_synthase_gamma_chain	3.6.3.14	1	3966.54	3003.48	1.32064	4.07173e-09	1.34663e-08
PFLU0937	PFLU0937	conserved_hypothetical_protein		10	559.336	424.149	1.31872	0.000787008	0.001473
PFLU5487	PFLU5487	putative_endonuclease		13	2181.18	1654.76	1.31813	2.37931e-08	7.2944e-08
PFLU4737	PFLU4737	putative_flagella_synthesis_protein		0	2486.45	1889.71	1.31578	4.36512e-08	1.30711e-07
PFLU3928	PFLU3928	ATP-dependent_specificity_component_of_clpP		0	17143.9	13035.3	1.31519	6.97183e-09	2.26031e-08
PFLU3041	PFLU3041	putative_formyl_transferase		13	1873.11	1425.18	1.31429	4.48026e-07	1.21539e-06
PFLU5257	PFLU5257	triosephosphate_isomerase	5.3.1.1	1	3030.36	2307.8	1.31309	3.4854e-08	1.05327e-07
PFLU4183	PFLU4183	amidophosphoribosyltransferase		7	3769.71	2871.12	1.31298	1.1645e-08	3.69246e-08
PFLU3745	PFLU3745	putative_ATP-binding_ABC_transporter_protein		3	2303.73	1756.84	1.31129	2.01454e-05	4.61358e-05
PFLU5217	PFLU5217	putative_putative_phosphatidyltransferase		0	1384.28	1059.8	1.30618	0.00011804	0.000245258
PFLU5993	gmk	guanylate_kinase	2.7.4.8	7	522.404	400.008	1.30598	0.00582492	0.00960543
PFLU1561	PFLU1561	putative_TetR-family_regulatory_protein		9	2402.77	1840.33	1.30562	3.59957e-07	9.85179e-07
PFLU1988	PFLU1988	putative_3-oxoacyl-[acyl-carrier-protein]		7	4337.08	3322.19	1.30549	1.04744e-08	3.33559e-08
PFLU0637	PFLU0637	putative_two-component_system,_sensor_kinase		9	458.965	351.64	1.30521	0.00321005	0.00548972
PFLU5988	pyrE	orotate_phosphoribosyltransferase	2.4.2.10	7	992.283	760.338	1.30506	0.000115487	0.000240311
PFLU3219	PFLU3219	SyrP-like_conserved_hypothetical_protein		10	1982	1520.14	1.30383	0.00161216	0.00287991
PFLU4617	PFLU4617	S-adenosylmethionine:2-demethylmenaquinone	2.1.-.-	7	836.625	642.271	1.3026	5.63909e-05	0.000122959
PFLU5410	leuS	leucyl-tRNA_synthetase	6.1.1.4	2	606.141	465.84	1.30118	0.00127824	0.00231696
PFLU3945	PFLU3945	putative_TetR-family_regulatory_protein		9	451.469	347.014	1.30101	0.00493138	0.00823287
PFLU5542	PFLU5542	putative_regulatory_protein		9	545.488	420.378	1.29761	0.00230419	0.00402949
PFLU1661	PFLU1661	putative_pilin_glycosylation_protein		11	1621.62	1251.95	1.29528	3.20961e-06	8.05464e-06
PFLU4334	PFLU4334	conserved_hypothetical_protein		10	54249.1	41925.8	1.29393	4.36281e-11	1.74159e-10
PFLU6032	hupA	DNA-binding_protein_HU1		0	4120	3186.71	1.29287	5.26605e-08	1.56344e-07
PFLU0036	trpB	tryptophan_synthase_beta_chain	4.2.1.20	7	697.893	540.293	1.29169	0.000972609	0.00179149
PFLU2704	PFLU2704	putative_dehydrogenase		13	665.809	516.022	1.29027	0.0012834	0.00232488
PFLU4563	PFLU4563	putative_ferredoxin		0	2942.03	2280.22	1.29024	4.3281e-07	1.17696e-06
PFLU2569	PFLU2569	putative_short-chain_dehydrogenase		13	963.999	747.174	1.29019	0.00230471	0.00402949
PFLU0382	tatC	Sec-independent_protein_translocase_protein,_TAT		0	480.834	373.101	1.28875	0.00310724	0.00532876
PFLU3412	PFLU3412	hypothetical_protein		8	679.28	527.088	1.28874	0.000940971	0.00173917
PFLU3260	PFLU3260	putative_LysR-family_transcriptional_regulator		9	640.284	497.08	1.28809	0.000866209	0.00160852
PFLU5777	rpoH	RNA_polymerase_sigma-32_factor		9	24284.8	18910.5	1.2842	3.37181e-10	1.23905e-09
PFLU4520	PFLU4520	conserved_hypothetical_protein		10	2508.96	1956.44	1.28241	7.41997e-07	1.98044e-06
PFLU5966	dadX	alanine_racemase,_catabolic	5.1.1.1	6	1334.55	1042.07	1.28067	6.5904e-05	0.000142339
PFLU3909	PFLU3909	conserved_hypothetical_protein		10	611.828	477.824	1.28045	0.00109671	0.00200633
PFLU1137	gltK	glutamate/aspartate_ABC_transport_system,		3	1081.58	847.77	1.27579	0.00011087	0.000231108
PFLU5592	rpoD	RNA_polymerase_sigma_factor_(sigma-70)		9	19111.1	14996.3	1.27439	1.89825e-09	6.48075e-09
PFLU0913	PFLU0913	conserved_hypothetical_protein		10	1124.61	884.077	1.27207	8.94056e-05	0.000189164
PFLU2986	PFLU2986	glutathione_reductase	1.8.1.7	7	1254.16	989.34	1.26767	0.000146565	0.000300854
PFLU5538	rplK	50S_ribosomal_protein_L11		2	5869.2	4631.38	1.26727	9.19738e-08	2.66122e-07
PFLU3533	PFLU3533	putative_exported_protein		3	5285.61	4180.74	1.26428	2.18844e-07	6.10249e-07
PFLU1894	PFLU1894	conserved_hypothetical_protein		10	818.363	647.781	1.26333	0.00038721	0.000753793
PFLU5470	ribH	6,7-dimethyl-8-ribityllumazine_synthase	2.5.1.9	7	780.178	618.498	1.26141	0.000913611	0.00169177
PFLU1648	cmk	cytidylate_kinase	2.7.4.14	7	12159	9642.16	1.26102	3.36316e-06	8.41145e-06
PFLU5264	PFLU5264	transcription_elongation_factor,_cleaves_3'		2	2080.02	1649.67	1.26087	2.36602e-05	5.37278e-05
PFLU5236	PFLU5236	putative_two-component_system,_sensor_kinase		9	1895.17	1504.21	1.25991	0.006042	0.0099247
PFLU3014	PFLU3014	conserved_hypothetical_protein		10	2339.03	1858.73	1.2584	1.36521e-05	3.19284e-05
PFLU2643	PFLU2643	putative_hydroxyacylglutathione_hydrolase	3.1.2.6	13	801.231	636.758	1.2583	0.0012954	0.00234375
PFLU1557	PFLU1557	conserved_hypothetical_protein		10	863.063	686.563	1.25708	0.000510212	0.000978761
PFLU5506	rpmJ	50S_ribosomal_protein_L36		2	3439.15	2736.06	1.25697	1.38966e-06	3.60507e-06
PFLU5504	rpsK	30S_ribosomal_protein_S11		2	5719.18	4552.26	1.25634	4.29399e-07	1.16822e-06
PFLU5944	lppL	lipopeptide_precursor		3	873.168	697.339	1.25214	0.00142282	0.00255632
PFLU5986	PFLU5986	putative_phosphomannomutase/phosphoglucomutase		7	1843.04	1472.08	1.252	0.000171187	0.000348975
PFLU0519	miaA	tRNA_delta(2)-isopentenylpyrophosphate	2.5.1.8	2	7632.19	6098.17	1.25156	2.46019e-07	6.8281e-07
PFLU2261	PFLU2261	conserved_hypothetical_protein		10	589.923	471.609	1.25087	0.00211974	0.00373034
PFLU0630	PFLU0630	putative_membrane_protein		0	983.475	786.338	1.2507	0.000333528	0.000654453
PFLU4726	PFLU4726	ribonucleoside-diphosphate_reductase_alpha	1.17.4.1	2	5887.34	4709.37	1.25013	3.08972e-07	8.52336e-07
PFLU3871	PFLU3871	cysteinyl-tRNA_synthetase		2	1158.14	927.605	1.24852	0.000589649	0.00112062
PFLU0135	PFLU0135	conserved_hypothetical_protein		10	1389.35	1113.71	1.2475	0.000365408	0.000713933
PFLU0521	hflX	GTP-binding_protein_HflX		2	5383.37	4322.74	1.24536	1.10323e-06	2.895e-06
PFLU0572	psiF	phosphate_starvation-inducible_protein		0	1522.31	1223.52	1.24421	0.000151306	0.000310157
PFLU4659	PFLU4659	putative_metal_ion_transport_protein		3	808.451	649.802	1.24415	0.00493712	0.00824013
PFLU4667	PFLU4667	conserved_hypothetical_protein		10	9364.96	7529.46	1.24378	1.30618e-06	3.39445e-06
PFLU1897	PFLU1897	putative_LysR-family_regulatory_protein		9	722.527	581.734	1.24202	0.00220922	0.00387974
PFLU0755	PFLU0755	conserved_hypothetical_protein		10	1187.96	956.652	1.24179	0.000599525	0.00113866
PFLU0475	PFLU0475	putative_carbamoyltransferase		0	913.829	736.131	1.24139	0.00107032	0.0019617
PFLU0003	recF	DNA_replication_and_repair_protein_RecF		2	1592.41	1283.49	1.24068	0.00167587	0.0029829
PFLU5539	nusG	transcription_antitermination_protein		9	9898.98	7986.13	1.23952	1.83929e-07	5.16536e-07
PFLU1438	PFLU1438	putative_methyl-accepting_chemotaxis_protein		0	1769.41	1430.13	1.23724	0.000132843	0.000274303
PFLU4888	PFLU4888	putative_DNA-3-methyladenine_glycosylase_II	3.2.2.21	2	843.431	681.724	1.2372	0.00249505	0.00432777
PFLU5262	PFLU5262	conserved_hypothetical_protein		10	850.643	687.666	1.237	0.00320372	0.00548395
PFLU5514	rpsN	30S_ribosomal_protein_S14		2	2500.91	2022.25	1.2367	1.84844e-05	4.24632e-05
PFLU2547	PFLU2547	putative_pyoverdine_synthetase_F		0	1807.81	1463.17	1.23554	0.000467798	0.000900606
PFLU0389	ubiE	ubiquinone/menaquinone_biosynthesis	2.1.1.-	7	1146.65	929.354	1.23381	0.0004129	0.000799858
PFLU0055	cynT2	carbonic_anhydrase_1	4.2.1.1	0	5272.6	4282.05	1.23133	2.34702e-06	5.9607e-06
PFLU5299	PFLU5299	putative_putative_AraC-family_regulatory		9	1015.35	827.745	1.22665	0.0012929	0.00234139
PFLU4772	PFLU4772	conserved_hypothetical_protein		10	1157	944.061	1.22556	0.000555957	0.00106067
PFLU1571	PFLU1571	conserved_hypothetical_protein		10	557.55	456.384	1.22167	0.00466229	0.00780122
PFLU5912	PFLU5912	putative_polyphosphate_kinase		7	1240.05	1015.81	1.22075	0.000900464	0.00166847
PFLU5999	exbB	biopolymer_transport_membrane_protein		3	2411.02	1977.31	1.21935	8.96842e-05	0.000189618
PFLU5105	PFLU5105	putative_plasmid-related_excisionase		12	868.824	712.651	1.21914	0.00326881	0.00558481
PFLU1958	PFLU1958	putative_GntR-family_regulatory_protein		9	1077.02	883.84	1.21857	0.00232072	0.0040527
PFLU4657	PFLU4657	putative_enoyl-CoA_hydratase	4.2.1.17	13	1394.63	1145.67	1.2173	0.00176765	0.00313402
PFLU4874	PFLU4874	ribosomal_large_subunit_pseudouridine_synthase	4.2.1.70	2	2021.19	1660.84	1.21697	0.000503587	0.000966678
PFLU3881	PFLU3881	putative_acetyltransferase		13	780.819	642.064	1.21611	0.00385472	0.00651626
PFLU1899	PFLU1899	conserved_hypothetical_protein		10	2572.33	2116	1.21566	8.73642e-05	0.000185309
PFLU1469	mucB	sigma_factor_regulatory_protein_precursor		9	8575.98	7062.93	1.21423	3.79655e-06	9.404e-06
PFLU1270	rpsB	30S_ribosomal_protein_S2		2	7437.83	6130.05	1.21334	6.88278e-06	1.65634e-05
PFLU0750	phrB	deoxyribodipyrimidine_photo-lyase	4.1.99.3	2	1254.91	1034.52	1.21304	0.0017164	0.00305137
PFLU4179	PFLU4179	putative_oxidoreductase	1.-.-.-	13	1459.73	1203.91	1.21249	0.000949774	0.00175325
PFLU2546	PFLU2546	putative_ABC_transporter_ATP-binding_protein		3	969.385	800.016	1.21171	0.00320282	0.00548395
PFLU5072	PFLU5072	inositol_monophosphatase	3.1.3.25	2	1156.43	955.149	1.21073	0.00360026	0.00611754
PFLU4314	PFLU4314	fumarase_C_(fumarate_hydratase_Class_II)	4.2.1.2	1	1290.18	1065.72	1.21062	0.00594728	0.00978814
PFLU3967	PFLU3967	dihydrolipoamide_dehydrogenase	1.8.1.4	6	1101.55	909.935	1.21058	0.00445871	0.00747961
PFLU0079	polA	DNA_polymerase_I	2.7.7.7	2	1360.16	1125.9	1.20807	0.0011029	0.00201705
PFLU1443	PFLU1443	conserved_hypothetical_protein		10	1063.69	881.215	1.20708	0.00240063	0.00417992
PFLU4736	PFLU4736	negative_regulator_of_flagellin_synthesis		0	8022.33	6655.16	1.20543	1.36559e-05	3.19284e-05
PFLU1551	PFLU1551	conserved_hypothetical_protein		10	8654.99	7186.31	1.20437	1.3148e-05	3.08261e-05
PFLU4614	PFLU4614	putative_membrane_protein		0	2990.41	2484.55	1.2036	0.00545165	0.00903268
PFLU1823	sucC	succinyl-CoA_synthetase_beta_chain	6.2.1.5	1	1381.29	1149.45	1.2017	0.0017529	0.00310972
PFLU1538	PFLU1538	putative_ATP-binding_protein		13	1368.54	1140	1.20048	0.0016485	0.0029395
PFLU5502	rpoA	DNA-directed_RNA_polymerase_alpha_chain	2.7.7.6	2	12537.6	10461	1.19851	8.86447e-06	2.10669e-05
PFLU0266	hslO	33_kDa_chaperonin		0	1010.48	843.307	1.19823	0.00337827	0.00576684
PFLU1539	PFLU1539	putative_membrane_protein		3	1876.8	1566.39	1.19817	0.00580818	0.00958573
PFLU3487	PFLU3487	conserved_hypothetical_protein		10	2466.11	2059.05	1.19769	0.000398527	0.000774042
PFLU2587	PFLU2587	putative_MCP_chemoreceptor_protein		0	1448.76	1210.7	1.19663	0.00295192	0.0050712
PFLU5606	PFLU5606	putative_dehydrogenase		13	2175.93	1829.69	1.18923	0.000857217	0.00159432
PFLU1835	fabB	3-oxoacyl-[acyl-carrier-protein]_synthase_I	2.3.1.41	7	2137.03	1800.11	1.18717	0.00104699	0.00192179
PFLU5060	PFLU5060	conserved_hypothetical_protein		10	4405.28	3716.6	1.1853	0.00106329	0.00195003
PFLU4889	PFLU4889	putative_amino_acid_transport_system,_integral		0	1227.14	1035.76	1.18476	0.0051578	0.00858183
PFLU1710	cysB	HTH-type_transcriptional_regulator		9	1511.45	1277.33	1.18328	0.00427796	0.00719066
PFLU1189	recA	recombinase_A		2	5130.91	4338.83	1.18255	0.000176373	0.000358807
PFLU4746	PFLU4746	carbon_storage_regulator_homolog		9	4080.04	3453.61	1.18138	0.000259672	0.000517247
PFLU3218	PFLU3218	putative_TonB-dependent_outer_membrane_receptor		3	2632.17	2230.83	1.17991	0.00108433	0.00198554
PFLU3045	PFLU3045	putative_oxidoreductase		13	3084.92	2621.93	1.17658	0.00030236	0.000597454
PFLU4576	PFLU4576	putative_oxidoreductase		13	2095.52	1795.2	1.16729	0.00393101	0.00663764
PFLU5346	PFLU5346	putative_cytochrome_oxidase_subunit_I		1	2860.94	2451.52	1.16701	0.00164003	0.00292615
PFLU6123	atpE	ATP_synthase_C_chain	3.6.3.14	1	3667.97	3146.93	1.16557	0.00379872	0.00642894
PFLU4149	PFLU4149	conserved_hypothetical_protein		10	2617.54	2246.79	1.16502	0.00165359	0.0029468
PFLU1423	PFLU1423	conserved_hypothetical_protein		10	23999.4	20681.1	1.16045	0.000345698	0.000677436
PFLU3131	PFLU3131	putative_cation_transport_related_protein		0	1842.54	1590.81	1.15824	0.00346277	0.00590087
PFLU1271	tsf	elongation_factor		2	2946.72	2546.15	1.15733	0.0029098	0.00500029
PFLU4622	PFLU4622	putative_GntR_family_transcriptional_regulator		9	2456.83	2127.03	1.15505	0.00582859	0.00960614
PFLU5515	rplE	50S_ribosomal_protein_L5		2	7557.58	6577.39	1.14902	0.00244819	0.00425521
PFLU0568	PFLU0568	putative_bacterioferritin		0	4199.02	3668.56	1.1446	0.00252811	0.00437871
PFLU5507	secY	preprotein_translocase_SecY_subunit		3	15991.6	13992.9	1.14284	0.000954393	0.00176067
PFLU1139	gltI	glutamate/aspartate_ABC_transport_system,		3	4316.12	3791.24	1.13845	0.00390168	0.00659188
PFLU0530	rnr	ribonuclease_R	3.1.-.-	5	4967.37	4369.55	1.13681	0.00382568	0.00646901
PFLU5529	tufB	elongation_factor_TU		2	58067.9	51946.2	1.11785	0.00369183	0.00626056
