# Supplementary material for: Bistability in a Metabolic Network Underpins the De Novo Evolution of Colony Switching in Pseudomonas fluorescens
Source: PLoS Biol. 2015 Mar 12;13(3):e1002109. doi: 10.1371/journal.pbio.1002109 (PMC4357382; doi:10.1371/journal.pbio.1002109)
Supplement: S5 Table — Comparison showing the effects of the c2020t carB mutation on gene expression in the Cap+ phenotype of 1B4. For the remainder of the legend, see the S3 Table legend. (XLSX) [file pbio.1002109.s021.xlsx]

## Sheet: 1A4 higher
Locus	Gene Name	Product	EC Number	Colour in SBW25 Annotation	Cap+ BaseMean	1A4 BaseMean	Fold Change (1A4/Cap+)	P-value	Adjusted P-value
PFLU0130	PFLU0130	putative_ABC_transport_system,_lipoprotein		3	0	34.5145	Infinite	1.20789e-10	3.72882e-10
PFLU0200	PFLU0200	putative_ABC_sulfur_transport_system,_membrane		3	0	41.8949	Infinite	8.12619e-09	2.18942e-08
PFLU0230	PFLU0230	putative_amino_acid_ABC_transport_system,		3	0	127.696	Infinite	4.42194e-25	3.02346e-24
PFLU0252	tauD	alpha-ketoglutarate-dependent_taurine	1.14.11.17	6	0	8.36399	Infinite	0.000680409	0.00117776
PFLU0268	PFLU0268	putative_membrane_protein		3	0	15.3662	Infinite	7.67978e-06	1.60721e-05
PFLU0306	wssG	cell_morphology-related_protein		0	0	21.893	Infinite	8.29812e-05	0.000157941
PFLU0381	PFLU0381	conserved_hypothetical_protein		10	0	34.2661	Infinite	1.55417e-11	5.11997e-11
PFLU0463	rfaC	lipopolysaccharide_heptosyltransferase-1	2.-.-.-	3	0	26.983	Infinite	2.11036e-07	5.03186e-07
PFLU0469	PFLU0469	putative_ABC_transport_system,_periplasmic		3	0	5.90011	Infinite	0.00638001	0.00978357
PFLU0470	PFLU0470	putative_ABC_transport_system,_ATP-binding		11	0	24.5191	Infinite	1.27556e-06	2.86175e-06
PFLU0564	PFLU0564	putative_exported_protein		3	0	12.1784	Infinite	6.33617e-05	0.000122138
PFLU0579	ureB	urease_beta_subunit	3.5.1.5	7	0	28.5931	Infinite	3.05441e-07	7.18677e-07
PFLU0590	PFLU0590	putative_iron_ABC_transport_system,_permease		3	0	8.26665	Infinite	0.00141376	0.00233787
PFLU0602	cobK	precorrin-6A_reductase	1.3.1.54	7	0	29.3171	Infinite	9.17893e-08	2.25716e-07
PFLU0620	PFLU0620	putative_methyl-accepting_chemotaxis_protein		0	0	26.7234	Infinite	5.77594e-07	1.33293e-06
PFLU0698	PFLU0698	putative_metal_transport-related_exported		3	0	41.9386	Infinite	7.26591e-09	1.96845e-08
PFLU0715	rscR	putative_hairpin_type_III_secretion_protein		3	0	8.51505	Infinite	0.000264207	0.000478434
PFLU0720	rspT	putative_type_III_secretion_lipoprotein		3	0	18.9972	Infinite	0.000313016	0.000561636
PFLU0853	PFLU0853	conserved_hypothetical_protein		10	0	171.254	Infinite	6.53729e-42	8.36631e-41
PFLU1006	PFLU1006	putative_GntR-family_regulatory_protein		9	0	36.8922	Infinite	1.07216e-12	3.82072e-12
PFLU1009	PFLU1009	putative_exported_protein		3	0	22.4659	Infinite	1.35172e-08	3.55567e-08
PFLU1075	PFLU1075	putative_dehydrogenase		13	0	16.4035	Infinite	0.000345004	0.0006164
PFLU1076	PFLU1076	putative_short_chain_dehydrogenase		7	0	95.6774	Infinite	8.87732e-21	5.07386e-20
PFLU1087	PFLU1087	putative_TonB-dependent_receptor		3	0	8.80709	Infinite	0.00580354	0.00893215
PFLU1184	PFLU1184	putative_phage-related_tail_protein_X		12	0	16.9115	Infinite	0.000205124	0.000374323
PFLU1250	PFLU1250	putative_lipoprotein		3	0	38.405	Infinite	1.04285e-08	2.78046e-08
PFLU1258	rrmA	ribosomal_RNA_large_subunit_methyltransferase_A	2.1.1.51	2	0	10.3199	Infinite	0.000274039	0.000494867
PFLU1611	PFLU1611	putative_fimbria-related_chaperone_protein		3	0	29.8463	Infinite	1.89483e-07	4.53265e-07
PFLU1624	argD	acetylornithine_aminotransferase	2.6.1.11	7	0	10.6656	Infinite	0.000990593	0.00167768
PFLU1678	kdpC	potassium-transporting_ATPase_C_chain	3.6.3.12	3	0	43.6673	Infinite	2.22608e-09	6.19326e-09
PFLU1778	phnD	phosphonates_ABC_transport_system,		3	0	56.8617	Infinite	1.57253e-11	5.16975e-11
PFLU1923	PFLU1923	conserved_hypothetical_protein		10	0	7.19695	Infinite	0.000363597	0.000647458
PFLU1933	PFLU1933	putative_membrane_protein		0	0	12.2433	Infinite	0.000967097	0.00163978
PFLU1940	PFLU1940	putative_ornithine_cyclodeaminase		7	0	21.169	Infinite	4.17883e-10	1.23312e-09
PFLU1945	PFLU1945	putative_glyoxalase		13	0	28.8415	Infinite	1.37019e-09	3.90053e-09
PFLU1968	PFLU1968	putative_DNA_repair_protein		2	0	35.7464	Infinite	3.39801e-09	9.36959e-09
PFLU1981	PFLU1981	putative_phage-related_protein		12	0	8.99059	Infinite	0.00079381	0.00136164
PFLU2021	PFLU2021	putative_transport-related_membrane_protein		0	0	25.0808	Infinite	0.000141575	0.000263251
PFLU2057	ssuD	alkanesulfonate_monooxygenase	1.14.14.5	7	0	9.46614	Infinite	0.00171032	0.00279453
PFLU2076	PFLU2076	putative_exported_protein		3	0	42.8136	Infinite	3.13083e-05	6.19745e-05
PFLU2110	PFLU2110	conserved_hypothetical_protein		10	0	56.4074	Infinite	4.28277e-14	1.6664e-13
PFLU2126	PFLU2126	[utative_peptidase		2	0	17.603	Infinite	0.000103761	0.000195594
PFLU2179	PFLU2179	putative_cation_transport-related_membrane		0	0	20.1318	Infinite	1.16175e-07	2.82496e-07
PFLU2236	PFLU2236	putative_ABC_transport_system,_ATP-binding		3	0	39.3449	Infinite	3.59943e-08	9.16912e-08
PFLU2280	PFLU2280	putative_ABC_transport_system,_substrate-binding		3	0	37.7023	Infinite	3.31578e-11	1.06202e-10
PFLU2307	PFLU2307	putative_hydroxyacid_dehydrogenase		7	0	99.0923	Infinite	2.90979e-29	2.37256e-28
PFLU2309	PFLU2309	putative_transport-related_membrane_protein		3	0	58.6229	Infinite	3.10469e-13	1.14952e-12
PFLU2313	PFLU2313	putative_reductase		13	0	13.9833	Infinite	0.000142107	0.000264156
PFLU2315	PFLU2315	putative_transport-related_membrane_protein		3	0	159.389	Infinite	9.72698e-35	9.67276e-34
PFLU2332	purU2	formyltetrahydrofolate_deformylase	3.5.1.10	7	0	18.5216	Infinite	6.16619e-09	1.67902e-08
PFLU2384	PFLU2384	conserved_hypothetical_protein		10	0	16.8466	Infinite	1.77442e-05	3.57617e-05
PFLU2392	PFLU2392	putative_dioxygenase_system_reductase_component		7	0	143.299	Infinite	4.8261e-31	4.22787e-30
PFLU2406	PFLU2406	putative_membrane_protein		0	0	7.4778	Infinite	0.00451467	0.00701819
PFLU2414	PFLU2414	putative_iron_siderophore-related_protein		0	0	12.0486	Infinite	0.00014656	0.000272263
PFLU2591	PFLU2591	conserved_hypothetical_protein		10	0	33.9203	Infinite	2.24163e-12	7.80856e-12
PFLU2634	PFLU2634	putative_substrate-binding_transport_protein		3	0	62.3075	Infinite	2.0537e-23	1.32277e-22
PFLU2637	PFLU2637	putative_oligopeptide_transport_protein_(ABC		3	0	41.2146	Infinite	1.03276e-10	3.20329e-10
PFLU2672	PFLU2672	conserved_hypothetical_protein		10	0	13.1832	Infinite	0.00029753	0.000535318
PFLU2797	PFLU2797	maleate_cis-trans_isomerase	5.2.1.1	6	0	9.15284	Infinite	0.00189508	0.003081
PFLU2936	PFLU2936	putative_two-component_system,_response		9	0	51.0802	Infinite	3.33433e-17	1.57664e-16
PFLU2973	PFLU2973	putative_hydrolase		13	0	33.1315	Infinite	8.6282e-11	2.6918e-10
PFLU3071	PFLU3071	putative_endoribonuclease		2	0	7.88845	Infinite	0.00258762	0.00414513
PFLU3076	PFLU3076	hypothetical_protein		8	0	23.8813	Infinite	1.18759e-06	2.67151e-06
PFLU3192	PFLU3192	putative_adhesin_activator_protein		3	0	27.4149	Infinite	3.58209e-10	1.06182e-09
PFLU3205	PFLU3205	hypothetical_protein		8	0	88.0586	Infinite	1.36017e-29	1.12304e-28
PFLU3207	PFLU3207	conserved_hypothetical_protein		10	0	144.92	Infinite	1.26993e-47	1.87841e-46
PFLU3225	PFLU3225	putative_non-ribosomal_peptide_synthetase		15	0	21.9903	Infinite	6.64624e-06	1.40037e-05
PFLU3247	PFLU3247	putative_outer_membrane_adhesin_activator		3	0	63.7342	Infinite	2.06139e-14	8.17749e-14
PFLU3357	PFLU3357	putative_aldo/keto_reductase		13	0	124.702	Infinite	3.37484e-26	2.43179e-25
PFLU3382	PFLU3382	putative_membrane_protein		3	0	53.393	Infinite	5.27369e-14	2.03983e-13
PFLU3425	PFLU3425	putative_nitrite_reductase_[NAD(P)H]	1.7.1.4	1	0	32.6884	Infinite	3.66427e-10	1.08454e-09
PFLU3443	PFLU3443	conserved_hypothetical_protein		10	0	22.0228	Infinite	1.10006e-06	2.4822e-06
PFLU3452	PFLU3452	putative_helix-turn-helix_transcriptional		9	0	18.1434	Infinite	1.31567e-06	2.94612e-06
PFLU3515	PFLU3515	putative_exported_protein		3	0	108.893	Infinite	4.64114e-32	4.21642e-31
PFLU3583	PFLU3583	putative_inner_membrane_component_of		3	0	15.4636	Infinite	0.000434098	0.000767198
PFLU3584	PFLU3584	putative_glutamine_ABC_transporter,_ATP-binding		3	0	259.346	Infinite	5.09464e-50	8.04079e-49
PFLU3586	PFLU3586	hypothetical_protein		8	0	27.4473	Infinite	1.13834e-08	3.0173e-08
PFLU3669	PFLU3669	lipopolysaccharide_core_biosynthesis_glycosyl	2.-.-.-	3	0	34.2661	Infinite	2.49932e-07	5.93285e-07
PFLU3696	PFLU3696	putative_TolQ_transport_transmembrane_protein		3	0	18.0785	Infinite	7.20401e-05	0.000137919
PFLU3697	PFLU3697	putative_phytase_domain_protein		7	0	54.3441	Infinite	1.67725e-09	4.74255e-09
PFLU3699	PFLU3699	putative_GGDEF_domain_signaling_protein		9	0	13.7561	Infinite	7.74965e-05	0.000147932
PFLU3733	PFLU3733	putative_aquaporin_Z_(bacterial_nodulin-like		0	0	10.7954	Infinite	0.000462964	0.000816009
PFLU3778	PFLU3778	probable_D-lactate_dehydrogenase	1.1.1.28	1	0	38.1778	Infinite	9.95331e-12	3.3236e-11
PFLU3855	PFLU3855	putative_branched-chain_amino_acid_transport		3	0	16.9439	Infinite	5.96065e-05	0.00011505
PFLU3865	PFLU3865	putative_pH_adaptation_potassium_efflux_protein		0	0	22.7792	Infinite	3.13173e-06	6.76321e-06
PFLU3875	PFLU3875	multidrug_resistance_protein_B		0	0	57.7155	Infinite	7.99801e-12	2.67676e-11
PFLU3952	PFLU3952	putative_C4-dicarboxylate_transporter,_small		0	0	33.8666	Infinite	6.62867e-05	0.000127526
PFLU3984	PFLU3984	putative_ABC_transport_system,_membrane_protein		3	0	30.6788	Infinite	0.000195347	0.000357194
PFLU3987	PFLU3987	N-carbamoyl-L-amino_acid_hydrolase	3.5.1.87	6	0	18.9323	Infinite	7.58774e-05	0.000145124
PFLU4006	PFLU4006	putative_ribose_transport_ATP-binding_component		3	0	17.603	Infinite	5.22358e-05	0.000101322
PFLU4016	PFLU4016	putative_amino_acid_ABC_transporter,_ATP-binding		3	0	15.0205	Infinite	8.38955e-05	0.000159526
PFLU4022	PFLU4022	putative_allophanate_hydrolase_subunit_2		13	0	10.2874	Infinite	0.00569412	0.00876602
PFLU4039	PFLU4039	putative_succinate-semialdehyde_dehydrogenase		13	0	60.4926	Infinite	4.66098e-19	2.4304e-18
PFLU4060	PFLU4060	putative_monooxygenase_protein		13	0	32.2128	Infinite	3.40557e-11	1.08782e-10
PFLU4100	PFLU4100	putative_GntR-family_transcriptional_regulator		9	0	13.3455	Infinite	1.80159e-05	3.62722e-05
PFLU4109	PFLU4109	IclR-family_transcriptional_regulator		9	0	5.93256	Infinite	0.00206178	0.00333913
PFLU4120	PFLU4120	putative_acriflavine_resistance_protein_A		0	0	317.991	Infinite	2.64495e-61	5.54121e-60
PFLU4136	PFLU4136	putative_phage-related_tail_protein		11	0	32.6235	Infinite	7.10291e-07	1.62388e-06
PFLU4168	PFLU4168	putative_glycerol_phosphatase		7	0	18.5865	Infinite	2.83977e-06	6.15981e-06
PFLU4170	PFLU4170	putative_membrane_protein		3	0	10.2225	Infinite	0.000466716	0.000821884
PFLU4282	PFLU4282	putative_endonuclease		5	0	59.3256	Infinite	6.97535e-13	2.52857e-12
PFLU4366	PFLU4366	conserved_hypothetical_protein		10	0	23.352	Infinite	1.26737e-08	3.34574e-08
PFLU4489	PFLU4489	putative_oxidoreductase		13	0	29.1224	Infinite	1.34625e-08	3.54287e-08
PFLU4511	PFLU4511	conserved_hypothetical_protein		10	0	16.5008	Infinite	7.70794e-05	0.000147183
PFLU4549	PFLU4549	putative_membrane_protein		0	0	40.1986	Infinite	3.3212e-10	9.88468e-10
PFLU4649	PFLU4649	putative_membrane_protein		3	0	66.3816	Infinite	2.1654e-17	1.03471e-16
PFLU4650	PFLU4650	putative_membrane_protein		0	0	21.2339	Infinite	1.27274e-09	3.62839e-09
PFLU4945	PFLU4945	putative_regulatory_protein		9	0	32.9043	Infinite	1.71347e-08	4.46535e-08
PFLU5112	PFLU5112	conserved_hypothetical_protein		10	0	34.7416	Infinite	9.11195e-08	2.24162e-07
PFLU5113	PFLU5113	putative_B-type_cytochrome		1	0	47.7413	Infinite	1.92229e-10	5.83024e-10
PFLU5192A	PFLU5192A	putative_regulatory_protein		9	0	9.68209	Infinite	0.000579924	0.00101197
PFLU5338	PFLU5338	putative_ankyrin_domain_protein		13	0	7.7911	Infinite	0.00109596	0.00184236
PFLU5747	PFLU5747	putative_chemotaxis-related_protein		0	0	17.387	Infinite	9.60397e-05	0.000181679
PFLU5808	PFLU5808	putative_oxidoreductase		13	0	24.9185	Infinite	8.38447e-08	2.07044e-07
PFLU5811	PFLU5811	putative_cation_ABC_transport_system,		3	0	29.4357	Infinite	2.91557e-06	6.3219e-06
PFLU5817	PFLU5817	conserved_hypothetical_membrane_protein		0	0	54.4303	Infinite	2.85457e-16	1.27988e-15
PFLU5878	PFLU5878	conserved_hypothetical_protein		10	0	205.38	Infinite	2.55743e-43	3.42173e-42
PFLU5920	PFLU5920	putative_lipoprotein		3	0	52.3882	Infinite	1.36514e-08	3.58935e-08
PFLU6016	PFLU6016	putative_lipoprotein		3	0	47.6115	Infinite	3.4e-11	1.08722e-10
PFLU6047	PFLU6047	putative_phosphate_ABC_transport_system,		3	0	50.1728	Infinite	2.53435e-17	1.20808e-16
PFLU6084	PFLU6084	conserved_hypothetical_protein		10	0	19.4727	Infinite	0.000256366	0.00046452
PFLU5192	PFLU5192	putative_muconate_cycloisomerase_I		13	1.20387	963.469	800.313	6.25632e-218	1.15097e-215
PFLU5191	PFLU5191	muconolactone_delta-isomerase	5.3.3.4	6	0.623396	397.468	637.586	1.01226e-106	4.80576e-105
PFLU6013	PFLU6013	putative_membrane_protein		3	0.623396	152.852	245.193	2.33302e-29	1.90492e-28
PFLU2632	PFLU2632	putative_binding-protein-dependent_transporter		3	0.623396	137.648	220.804	2.34325e-28	1.81271e-27
PFLU3690	PFLU3690	conserved_hypothetical_protein		10	1.20387	253.414	210.5	9.33057e-49	1.42303e-47
PFLU4050	PFLU4050	putative_acetyltransferase		13	0.623396	106.84	171.384	3.62406e-30	3.05219e-29
PFLU1591	PFLU1591	presumed_portal_vertex_protein		12	1.20387	172.281	143.107	4.68166e-34	4.53304e-33
PFLU3297	PFLU3297	putative_acetyl-CoA_acetyltransferase		13	0.58047	81.0026	139.547	1.51773e-16	6.95322e-16
PFLU3991	PFLU3991	putative_reductase		13	0.58047	71.5465	123.256	2.40377e-15	1.01441e-14
PFLU1486	PFLU1486	hypothetical_protein		8	0.58047	60.4815	104.194	1.36671e-16	6.26621e-16
PFLU0441	trxC	thioredoxin	1.8.1.8	7	2.45066	244.629	99.8219	1.56854e-30	1.3402e-29
PFLU3098	PFLU3098	putative_cytochrome_b-561_membrane_protein		1	1.20387	109.649	91.0811	1.56392e-41	1.95889e-40
PFLU1365	pcaF	beta-ketoadipyl_CoA_thiolase	2.3.1.-	6	11.4582	822.006	71.7397	1.14334e-163	1.06839e-161
PFLU0242	PFLU0242	putative_dehydrogenase		13	0.58047	40.8901	70.4431	1.80959e-08	4.70748e-08
PFLU3038	PFLU3038	putative_membrane_protein		0	1.82726	128.171	70.1438	5.81915e-22	3.51357e-21
PFLU0419	PFLU0419	conserved_hypothetical_lipoprotein		3	1.82726	121.299	66.3827	5.30723e-15	2.191e-14
PFLU0971	PFLU0971	putative_fusaric_acid_resistance_protein_fusion		0	3.6116	231.142	63.9998	8.15498e-38	8.85763e-37
PFLU4349	PFLU4349	conserved_hypothetical_protein		10	4.19207	255.715	60.9999	3.95283e-45	5.52739e-44
PFLU3427	PFLU3427	putative_methyl-accepting_chemotaxis_protein		0	7.76074	451.986	58.24	1.6371e-89	6.25819e-88
PFLU2857A	PFLU2857A	conserved_hypothetical_phage-related_protein		12	4.19207	242.099	57.7518	1.67258e-39	1.93068e-38
PFLU2200	PFLU2200	putative_dehydrogenase		13	1.24679	71.7412	57.5407	6.11097e-15	2.51049e-14
PFLU6115	srlR	glucitol_operon_repressor		9	1.82726	104.722	57.3107	2.17044e-29	1.7771e-28
PFLU4020	PFLU4020	conserved_hypothetical_protein		10	0.623396	35.6603	57.2033	1.39944e-06	3.12776e-06
PFLU5129	PFLU5129	putative_LysR-family_transcriptional_regulator		9	1.16094	66.3279	57.1329	7.33938e-13	2.65725e-12
PFLU5854	ssuB	putative_aliphatic_sulfonates_ABC_transport		3	1.20387	67.6571	56.1999	3.98292e-13	1.46638e-12
PFLU4155	PFLU4155	ribose_permease		3	0.58047	31.0782	53.5398	6.44632e-11	2.02397e-10
PFLU0120	PFLU0120	conserved_hypothetical_protein		10	3.03113	156.321	51.5719	2.63731e-28	2.03484e-27
PFLU4014	PFLU4014	hypothetical_protein		8	1.20387	61.5086	51.0926	8.95408e-14	3.42512e-13
PFLU4250	PFLU4250	conserved_hypothetical_protein		10	1.16094	57.8878	49.8628	1.92655e-11	6.30789e-11
PFLU5924	PFLU5924	putative_ABC_transport_system,_membrane_protein		0	1.16094	56.667	48.8113	1.60286e-13	6.04486e-13
PFLU4257	PFLU4257	putative_methyl-accepting_chemotaxis_protein		0	16.7253	773.402	46.2414	1.78349e-127	1.08242e-125
PFLU3123	PFLU3123	conserved_hypothetical_protein		10	1.20387	53.6414	44.5577	3.88407e-09	1.06599e-08
PFLU3116	PFLU3116	putative_transcriptional_regulator_(lacI		9	9.05045	398.454	44.0258	7.00498e-40	8.2148e-39
PFLU5635	PFLU5635	putative_ABC_transport_system,_membrane_protein		3	0.623396	26.475	42.469	6.64437e-07	1.522e-06
PFLU0580	PFLU0580	putative_acetyltransferase		13	2.90235	123.081	42.4074	1.19697e-27	8.9651e-27
PFLU5038	PFLU5038	maltoporin		3	1.20387	51.0153	42.3763	4.83562e-11	1.52722e-10
PFLU5376	PFLU5376	putative_histone_deacetylase_family_protein		9	0.58047	24.3244	41.9046	2.65813e-07	6.29716e-07
PFLU3196	PFLU3196	putative_2-hydroxyhepta-2,4-diene-1,7-dioate		6	6.01933	248.344	41.2578	3.5689e-18	1.776e-17
PFLU5190	PFLU5190	catechol_1,2-dioxygenase	1.13.11.1	6	32.8049	1317.58	40.1641	4.5391e-206	7.42269e-204
PFLU5195	PFLU5195	benzoate_1,2-dioxygenase_beta_subunit	1.14.12.10	6	771.29	29891.3	38.7549	0	0
PFLU1721	PFLU1721	conserved_hypothetical_protein		10	0.58047	22.1201	38.1072	0.00011813	0.000221476
PFLU1020	PFLU1020	conserved_hypothetical_protein		10	4.77254	180.926	37.9099	1.76141e-35	1.80652e-34
PFLU5194	PFLU5194	benzoate_1,2-dioxygenase_alpha_subunit	1.14.12.10	6	1822.29	67955.8	37.2913	0	0
PFLU2368	PFLU2368	putative_transport-related_membrane_protein		0	7.88951	288.815	36.6074	1.86014e-61	3.92497e-60
PFLU1367	pcaG	protocatechuate_3,4-dioxygenase_alpha_chain	1.13.11.3	6	16.3595	596.237	36.4459	9.73908e-89	3.65184e-87
PFLU3037	PFLU3037	putative_membrane_protein		0	0.623396	22.7143	36.4363	0.000268299	0.000485396
PFLU5897	PFLU5897	putative_iron-sulfur_binding_oxidoreductase		13	13.1996	454.331	34.4201	1.79785e-77	5.57049e-76
PFLU3145	PFLU3145	protease_inhibitor		0	0.58047	19.7536	34.0303	1.05362e-05	2.17028e-05
PFLU3106	PFLU3106	putative_MCP-type_signal_transduction_protein		0	9.63092	307.531	31.9316	1.67343e-68	4.12195e-67
PFLU2940	PFLU2940	putative_exported_protein		3	0.623396	19.1594	30.734	0.000124578	0.000232971
PFLU4699	PFLU4699	DNA_polymerase_III,_delta'_subunit	2.7.7.7	2	2.94528	90.0469	30.5733	1.26605e-19	6.78184e-19
PFLU3091	PFLU3091	putative_amino_acid_permease		3	7.84659	239.539	30.5278	6.03058e-32	5.4451e-31
PFLU5196	PFLU5196	benzoate_1,2-dioxygenase_electron_transfer	1.18.1.3	6	294.538	8836.59	30.0015	0	0
PFLU1488	PFLU1488	putative_exported_protein		3	3.56867	107.002	29.9837	8.1268e-29	6.50918e-28
PFLU2842	PFLU2842	conserved_hypothetical_protein		10	1.82726	53.6851	29.3801	3.39303e-12	1.16811e-11
PFLU5095	PFLU5095	putative_chemotaxis_two-component_system,		0	12.0816	348.205	28.8211	1.34781e-59	2.74553e-58
PFLU2043	PFLU2043	putative_ABC_transport_system,_ATP-binding		3	12.5762	361.408	28.7375	2.88991e-55	5.23475e-54
PFLU0422	PFLU0422	conserved_hypothetical_protein		10	9.63092	275.122	28.5665	1.47494e-40	1.76842e-39
PFLU4079	PFLU4079	putative_general_secretion_pathway_protein_F		3	1.24679	34.4608	27.6396	4.98265e-06	1.0601e-05
PFLU2341	PFLU2341	putative_polyamine_ABC_transport_system,		3	8.51291	235.129	27.6203	3.98489e-43	5.2955e-42
PFLU4017	PFLU4017	putative_amino_acid_ABC_transporter,_permease		3	1.16094	31.7485	27.3472	6.73576e-06	1.41822e-05
PFLU1364	gctB	glutaconate_CoA-transferase_subunit_B	2.8.3.12	6	42.6953	1136	26.6072	8.974e-158	7.76911e-156
PFLU4086	PFLU4086	putative_nitrilotriacetate_monooxygenase		6	1.20387	31.5862	26.2373	6.63764e-07	1.52105e-06
PFLU0129	PFLU0129	putative_ABC_transport_system,_permease		3	7.67489	200.529	26.1279	2.84945e-30	2.4067e-29
PFLU3981	PFLU3981	putative_GntR-family_transcriptional_regulator		9	15.1556	382.406	25.2319	1.52143e-69	3.87735e-68
PFLU2355	PFLU2355	putative_transport_related_membrane_protein		0	1.20387	30.257	25.1332	8.01206e-09	2.15966e-08
PFLU4015	PFLU4015	putative_ABC_transport_system,_extracellular		3	2.40773	59.941	24.8952	6.80027e-11	2.13283e-10
PFLU1187	PFLU1187	putative_phage-related_hypothetical_protein		12	1.20387	29.7165	24.6842	2.32066e-05	4.63423e-05
PFLU3262	PFLU3262	putative_amidase		13	3.52575	86.8054	24.6204	7.08259e-15	2.8955e-14
PFLU4866	PFLU4866	putative_membrane_protein		0	4.81546	117.03	24.3029	1.21938e-19	6.54971e-19
PFLU2479	PFLU2479	conserved_hypothetical_protein		10	1.78434	42.5652	23.8549	2.89481e-10	8.66384e-10
PFLU5890	PFLU5890	putative_ABC_transport_system,_membrane_protein		0	2.9882	71.0609	23.7805	1.221e-10	3.76732e-10
PFLU1366	pcaH	protocatechuate_3,4-dioxygenase_beta_chain	1.13.11.3	6	28.8928	682.241	23.6129	6.90171e-113	3.56406e-111
PFLU2468	PFLU2468	putative_membrane_protein		3	2.40773	56.3325	23.3965	1.93662e-08	5.01579e-08
PFLU4951	PFLU4951	putative_iron/sulphur-binding_oxidoreductase		13	13.6513	317.591	23.2646	2.2064e-54	3.91237e-53
PFLU0951	ftsA	cell_division_protein		0	8.9646	201.696	22.4991	2.48312e-44	3.39956e-43
PFLU3208	PFLU3208	putative_glutamyl-tRNA_amidotransferase_subunit		2	81.9916	1836.6	22.3999	4.55392e-270	1.27662e-267
PFLU2413	PFLU2413	putative_ECF-type_RNA_polymerase_sigma_factor		9	2.45066	54.4627	22.2237	1.18341e-10	3.65517e-10
PFLU5857	ssuA	putative_aliphatic_sulfonatesABC_transport		3	0.623396	13.821	22.1705	0.000589509	0.00102645
PFLU0689	PFLU0689	putative_phosphesterase		13	4.72961	102.993	21.7762	2.81694e-14	1.10851e-13
PFLU4410	PFLU4410	putative_chemotaxis_protein		0	25.9046	562.414	21.711	8.95412e-75	2.60955e-73
PFLU6010	PFLU6010	putative_serine/threonine_protein_kinase		9	2.9882	64.5879	21.6143	1.19112e-11	3.94826e-11
PFLU2618	PFLU2618	glutamine_high-affinity_transport_system;		3	13.7801	295.849	21.4694	1.41291e-69	3.61643e-68
PFLU1358	PFLU1358	hypothetical_protein		8	1.87019	40.1337	21.4597	1.24307e-07	3.01149e-07
PFLU0703	PFLU0703	8.0.1		3	6.55687	138.48	21.1198	4.29512e-29	3.47804e-28
PFLU5088	PFLU5088	putative_chemotaxis_two-component_system,	3.1.1.61	0	7.76074	163.809	21.1074	4.63072e-28	3.5085e-27
PFLU4767	PFLU4767	putative_exported_protein		3	5.48178	115.128	21.0019	1.03358e-15	4.46747e-15
PFLU2331	PFLU2331	conserved_hypothetical_protein		10	4.85839	101.858	20.9655	4.35663e-16	1.92404e-15
PFLU3978	PFLU3978	putative_ABC_transporter_ATP-binding_protein		3	11.9957	249.587	20.8063	7.91288e-39	8.85611e-38
PFLU2885	PFLU2885	putative_phage_minor_tail_protein		12	1.24679	25.7186	20.6278	1.52719e-06	3.40423e-06
PFLU3426	PFLU3426	putative_bifunctional_reductase	1.7.99.4	13	3.6116	73.5461	20.3639	2.35592e-07	5.59924e-07
PFLU2025	PFLU2025	putative_membrane_protein		3	8.34121	166.414	19.9508	4.98358e-08	1.25592e-07
PFLU0950	PFLU0950	putative_cell_division_protein		0	15.1556	300.312	19.8152	2.89996e-44	3.95187e-43
PFLU3732	PFLU3732	putative_transaldolase_B		7	28.6352	565.072	19.7335	1.64356e-100	7.33003e-99
PFLU4548	PFLU4548	putative_methyl-accepting_chemotaxis_protein		0	1.16094	22.7467	19.5933	1.71504e-06	3.81285e-06
PFLU1437	PFLU1437	conserved_hypothetical_protein		10	7.71781	151.058	19.5726	2.26996e-21	1.33499e-20
PFLU0727	rspB	putative_type_III_secretion_protein		3	6.55687	127.847	19.4981	1.34489e-22	8.35165e-22
PFLU0198	atsA	arylsulfatase_(ec_3.1.6.1)_(aryl-sulfate	3.1.6.1	7	5.9764	115.442	19.3163	3.42096e-11	1.09155e-10
PFLU1483	PFLU1483	putative_membrane_protein		0	4.77254	92.089	19.2956	5.11524e-15	2.11619e-14
PFLU0488	qacE	quaternary_ammonium_compound-resistance_protein		0	5.93348	113.55	19.1372	1.30304e-16	5.98362e-16
PFLU0643	PFLU0643	putative_membrane_protein		0	5.39593	102.496	18.9951	2.7765e-20	1.52902e-19
PFLU3151	PFLU3151	conserved_hypothetical_protein		10	2.9882	56.2564	18.8262	2.29318e-10	6.91951e-10
PFLU5124	PFLU5124	conserved_hypothetical_protein		10	7.22319	134.925	18.6794	3.23417e-22	1.98329e-21
PFLU1373	PFLU1373	putative_hemolysin-like_protein		0	57.2704	1061.05	18.527	2.69977e-131	1.84809e-129
PFLU0345	PFLU0345	putative_lipoprotein		3	4.23499	78.3116	18.4916	2.93186e-17	1.38968e-16
PFLU1390	PFLU1390	conserved_hypothetical_protein		10	4.19207	76.7876	18.3174	9.1207e-13	3.26802e-12
PFLU1083	PFLU1083	putative_signal_transduction_GGDEF_domain		9	25.2812	461.874	18.2695	1.66371e-64	3.77416e-63
PFLU5298	PFLU5298	hypothetical_protein		8	6.47102	118.1	18.2505	4.26103e-21	2.46654e-20
PFLU1007	PFLU1007	putative_transport-related_membrane_protein		0	1.74141	31.5213	18.101	1.44331e-05	2.93194e-05
PFLU2594	PFLU2594	putative_lipoprotein		3	1.20387	21.677	18.0062	4.64096e-06	9.90263e-06
PFLU4097	PFLU4097	putative_ABC_transport_system,_ATP-binding		3	5.93348	106.051	17.8733	6.37558e-17	2.97881e-16
PFLU4068	PFLU4068	putative_ABC_transporter,_permease		3	0.623396	10.8491	17.4033	0.00353479	0.00556102
PFLU1950	PFLU1950	putative_dehydrogenase		7	1.74141	30.3006	17.4	0.00316939	0.00502104
PFLU4970	PFLU4970	putative_membrane_protein		3	9.00753	156.082	17.3279	1.79124e-09	5.04063e-09
PFLU3644	PFLU3644	putative_bicyclomycin_resistance_protein		0	1.82726	31.4889	17.2328	7.86981e-06	1.64523e-05
PFLU3735	PFLU3735	hypothetical_protein		8	5.35301	92.1326	17.2114	4.37194e-16	1.92935e-15
PFLU4448	PFLU4448	flagellin		0	1989.97	33291.5	16.7296	0	0
PFLU3850	PFLU3850	putative_exported_protein		3	10.9636	182.764	16.6701	1.2601e-29	1.04335e-28
PFLU4069	PFLU4069	putative_outer_membrane_protein		3	4.81546	76.7339	15.9349	7.54081e-13	2.72516e-12
PFLU2085	PFLU2085	putative_hydratase		13	4.81546	76.7126	15.9305	3.9055e-13	1.43878e-12
PFLU3423	PFLU3423	putative_exported_protein		3	2.36481	37.3566	15.7969	8.55218e-06	1.77652e-05
PFLU3918	PFLU3918	pyruvate_dehydrogenase_E1_component		1	0.58047	9.02304	15.5444	0.00546024	0.00842139
PFLU4710	PFLU4710	conserved_hypothetical_protein		10	10.1255	157.174	15.5225	6.47353e-29	5.21336e-28
PFLU2203	PFLU2203	putative_hydratase		13	2.9882	46.1636	15.4486	1.72784e-06	3.83985e-06
PFLU4012	PFLU4012	putative_ABC_transport_system,_ATP-binding		3	2.9882	45.8503	15.3438	7.79144e-12	2.60911e-11
PFLU4788	PFLU4788	conserved_hypothetical_protein		10	2.45066	36.9135	15.0627	1.14164e-06	2.5711e-06
PFLU1588	PFLU1588	putative_phage_capsid_related_protein		12	2.90235	43.2891	14.9152	1.16791e-09	3.34411e-09
PFLU1963	PFLU1963	putative_exported_protein		3	2.9882	44.5311	14.9023	0.0011341	0.0019005
PFLU3457	PFLU3457	conserved_hypothetical_protein		10	4.94424	73.4711	14.8599	1.55491e-07	3.74539e-07
PFLU1494	PFLU1494	putative_transport-related_membrane_protein		11	11.867	176.14	14.8429	7.25793e-29	5.82117e-28
PFLU1039	PFLU1039	putative_LysR-family_regulatory_protein		9	4.77254	70.704	14.8148	1.22431e-14	4.90974e-14
PFLU4447	PFLU4447	putative_flagelling-related_protein		0	142.099	2066.86	14.5452	7.5951e-220	1.44233e-217
PFLU3206	PFLU3206	putative_dehydratase		13	40.1793	583.799	14.5299	7.76352e-112	3.93999e-110
PFLU5411	PFLU5411	putative_lipoprotein		3	76.2094	1105.25	14.5028	6.04077e-92	2.38671e-90
PFLU3979	PFLU3979	outer_membrane_efflux_protein		3	4.72961	67.7758	14.3301	8.40436e-15	3.41924e-14
PFLU6104	PFLU6104	conserved_hypothetical_membrane_protein		3	7.67489	109.023	14.2051	1.93223e-15	8.19527e-15
PFLU1173	PFLU1173	putative_phage_baseplate_assembly_protein		12	28.3552	398.766	14.0632	4.39483e-45	6.1164e-44
PFLU3516	PFLU3516	putative_exported_protein		3	24.6149	343.591	13.9587	1.84895e-55	3.3595e-54
PFLU4274	PFLU4274	putative_dehydroquinate_dehydratase		13	1.16094	16.1875	13.9435	0.00286953	0.00457306
PFLU0968	tkrA	2-ketogluconate_reductase	1.1.1.215	6	12.6191	174.281	13.8109	7.39991e-32	6.66105e-31
PFLU6014	PFLU6014	putative_membrane_protein		3	2.32188	31.9208	13.7478	0.000347205	0.000619392
PFLU5858	ssuE	FMN_reductase	1.5.1.29	0	3.03113	41.3981	13.6577	8.77592e-09	2.358e-08
PFLU2548	PFLU2548	conserved_hypothetical_protein		10	19.7994	268.131	13.5424	4.72267e-50	7.47376e-49
PFLU3645	PFLU3645	HlyD-family_secretion_protein		3	8.38413	112.946	13.4714	7.28166e-09	1.97181e-08
PFLU2344	PFLU2344	putative_riboflavin_biosynthesis-related		7	5.39593	72.238	13.3875	9.9332e-15	4.01075e-14
PFLU0464	rfaG	lipopolysaccharide_core_biosynthesis_protein		3	3.6116	48.2493	13.3596	5.36115e-08	1.34646e-07
PFLU2937	PFLU2937	putative_aerobic_respiration_sensor-response		9	7.18027	94.4779	13.158	1.05999e-15	4.57488e-15
PFLU5197	PFLU5197	aromatic_amino_acid_transport_membrane_protein		0	588.948	7680.16	13.0405	0	0
PFLU3324	PFLU3324	conserved_hypothetical_protein		10	2.45066	31.8671	13.0035	7.00148e-06	1.47259e-05
PFLU2800	PFLU2800	conserved_hypothetical_protein		10	8.42706	109.098	12.9461	1.94653e-21	1.14822e-20
PFLU4061	PFLU4061	putative_outer_membrane_protein		3	8.42706	108.817	12.9128	8.4531e-13	3.03991e-12
PFLU4276	PFLU4276	putative_methyl-accepting_chemotaxis_protein		0	12.6621	163.064	12.8781	6.10105e-25	4.14744e-24
PFLU4750	PFLU4750	6,7-dimethyl-8-ribityllumazine_synthase	2.5.1.9	7	57.3768	733.678	12.787	1.55538e-99	6.88458e-98
PFLU0376	PFLU0376	putative_ABC_transport_system,_exported_protein		3	7.84659	98.7354	12.5832	3.52465e-23	2.2432e-22
PFLU1646	hisC	histidinol-phosphate_aminotransferase	2.6.1.9	7	22.0783	277.328	12.5611	9.35803e-43	1.22424e-41
PFLU2801	PFLU2801	putative_MarR-family_transcriptional_regulator		9	9.54507	119.807	12.5517	8.50957e-19	4.35238e-18
PFLU0935	PFLU0935	hypothetical_protein		8	24.0773	301.9	12.5388	3.57601e-41	4.41341e-40
PFLU3150	PFLU3150	putative_periplasmic_putrescine-binding_protein;		3	12.4474	154.894	12.4439	2.08377e-27	1.55477e-26
PFLU3107	PFLU3107	putative_transcriptional_regulatory_protein		9	4.10622	50.9829	12.416	1.965e-08	5.08481e-08
PFLU3209	PFLU3209	putative_high-molecular_weight_cobalt-containing		6	33.7512	412.457	12.2205	1.11268e-55	2.04061e-54
PFLU3632	PFLU3632	putative_iron(III)_dicitrate_sensor_protein		9	5.39593	65.0523	12.0558	1.25084e-14	5.01273e-14
PFLU1069	PFLU1069	putaitve_lipoprotein		3	2.36481	28.2686	11.9539	7.57451e-08	1.87831e-07
PFLU5097	PFLU5097	conserved_hypothetical_protein		10	4.81546	57.2287	11.8844	1.40878e-08	3.69914e-08
PFLU3138	PFLU3138	conserved_hypothetical_protein		10	15.1127	177.446	11.7415	9.03948e-25	6.10969e-24
PFLU0806	fruA	PTS_system,_fructose-specific_IIBC_component	2.7.1.69	3	4.85839	56.9915	11.7305	1.9242e-13	7.22432e-13
PFLU0964	PFLU0964	conserved_hypothetical_protein		10	20.294	237.593	11.7076	1.49253e-28	1.17467e-27
PFLU5000	PFLU5000	conserved_hypothetical_protein		10	26.8938	312.338	11.6137	1.15735e-54	2.07724e-53
PFLU2755	PFLU2755	putative_GntR-family_transcriptional_regulator		9	16.1449	183.66	11.3757	1.00914e-26	7.37989e-26
PFLU2038	PFLU2038	conserved_hypothetical_protein		10	7.18027	81.3484	11.3294	1.85793e-17	8.91415e-17
PFLU5765	PFLU5765	conserved_hypothetical_membrane_protein		0	15.1556	171.017	11.2841	3.19062e-23	2.03722e-22
PFLU4268	PFLU4268	putative_glutamine-binding_periplasmic_protein		3	10.9206	122.649	11.2309	1.01125e-20	5.77423e-20
PFLU4801	PFLU4801	putative_LysR-family_transcriptional_regulatory		9	26.2275	294.552	11.2307	1.59275e-39	1.84214e-38
PFLU6020	PFLU6020	conserved_hypothetical_protein		10	25.1095	281.272	11.2018	3.65271e-35	3.69476e-34
PFLU6021	PFLU6021	conserved_hypothetical_protein		10	16.897	189.269	11.2013	4.10818e-19	2.14976e-18
PFLU2281	PFLU2281	putative_ABC_transport_system,_membrane_protein		0	1.74141	19.494	11.1944	0.00156055	0.00255691
PFLU3096	PFLU3096	putative_aminotransferase		13	59.0753	659.516	11.164	2.67735e-117	1.40728e-115
PFLU3896	PFLU3896	putative_type-b_cytochrome		7	18.7672	209.326	11.1538	2.64035e-11	8.53581e-11
PFLU2204	PFLU2204	putative_alcohol_dehydrogenase		6	4.27792	47.2009	11.0336	1.29087e-07	3.12216e-07
PFLU0982	algI	probable_poly(beta-D-mannuronate)_O-acetylase	2.3.1.-	0	9.4163	103.003	10.9388	5.61913e-10	1.64494e-09
PFLU3217	PFLU3217	putative_diaminobutyrate--2-oxoglutarate		13	7.30904	79.4462	10.8696	2.6929e-14	1.06112e-13
PFLU4368	PFLU4368	lipid_A_biosynthesis_lauroyl_acyltransferase		2	14.8552	160.449	10.8009	2.94023e-28	2.26264e-27
PFLU0966	PFLU0966	putative_chemotaxis_protein		0	13.2854	143.17	10.7765	1.48057e-28	1.16682e-27
PFLU3689	PFLU3689	putative_alkanesulfonate_transport_protein_(ABC		3	12.6621	136.437	10.7752	6.16638e-10	1.79888e-09
PFLU1606	PFLU1606	putative_two-component_system_LuxR-family		9	21.7984	231.39	10.615	1.33878e-44	1.8501e-43
PFLU5657	PFLU5657	putative_amine-transport_related_membrane		3	1.78434	18.77	10.5193	1.38769e-05	2.82187e-05
PFLU4275	PFLU4275	conserved_hypothetical_protein		10	2.36481	24.8648	10.5145	0.000421565	0.000745719
PFLU5906	PFLU5906	putative_ABC_transport_system,_ATP-binding		3	8.34121	86.5133	10.3718	3.52294e-10	1.04481e-09
PFLU2291	PFLU2291	putative_LysR-family_regulatory_protein		9	13.7801	142.846	10.3661	1.2494e-16	5.74625e-16
PFLU2073	PFLU2073	putative_membrane_protein		0	19.6277	202.376	10.3107	7.80079e-24	5.11395e-23
PFLU3034	PFLU3034	hypothetical_protein		8	4.23499	43.57	10.2881	8.86008e-09	2.37844e-08
PFLU4995	PFLU4995	putative_lipoprotein		3	19.8852	204.538	10.2859	1.59305e-25	1.10593e-24
PFLU3507	PFLU3507	conserved_hypothetical_protein		10	15.6932	160.492	10.2269	1.45909e-22	9.05129e-22
PFLU6046	PFLU6046	putative_phosphate_ABC_transport_system,		3	8.29828	84.5138	10.1845	1.61466e-15	6.88803e-15
PFLU2625	PFLU2625	peptidyl-prolyl_cis-trans_isomerase_C_(rotamase	5.2.1.8	0	11.7382	119.288	10.1624	7.27005e-07	1.6608e-06
PFLU4491	PFLU4491	putative_cob(I)yrinic_acid_a,c-diamide	2.5.1.17	7	15.7361	159.098	10.1104	4.33831e-20	2.38021e-19
PFLU4340	PFLU4340	putative_membrane_protein		3	7.13734	71.7849	10.0576	6.71895e-09	1.82279e-08
PFLU5344	PFLU5344	conserved_hypothetical_protein		10	13.7801	138.307	10.0368	1.13876e-19	6.12788e-19
PFLU0946	ftsW	cell_division_protein		0	27.6031	275.836	9.99295	2.04991e-38	2.27266e-37
PFLU4387	PFLU4387	putative_non-ribosomal_peptide_synthetase		15	350.691	3483.27	9.9326	1.41146e-304	4.88781e-302
PFLU4411	PFLU4411	putative_chemotaxis_protein		0	32.5044	318.249	9.79096	2.4918e-31	2.19928e-30
PFLU5581	glpE	thiosulfate_sulfurtransferase_glpe_(ec_2.8.1.1)	2.8.1.1	1	21.5408	210.362	9.76574	1.56978e-34	1.55056e-33
PFLU2074	PFLU2074	putative_transferase		13	5.31008	51.4909	9.69681	7.04143e-08	1.74953e-07
PFLU0974	PFLU0974	conserved_hypothetical_protein		10	2.9882	28.9064	9.67351	3.36572e-05	6.63785e-05
PFLU1001	PFLU1001	putative_amino_acid_ABC_transport_system,		0	50.2619	485.593	9.66125	1.66686e-64	3.77416e-63
PFLU1536	PFLU1536	putative_hydrolase		13	7.18027	68.7917	9.58066	2.08608e-12	7.28827e-12
PFLU3467	PFLU3467	putative_beta-lactamase_family_protein		3	17.3917	166.198	9.55618	4.61699e-22	2.80498e-21
PFLU5739	PFLU5739	putative_malonate_decarboxylase,_gamma_subunit		7	35.0409	334.405	9.54329	3.96223e-32	3.622e-31
PFLU3011	PFLU3011	hypothetical_protein		8	1.78434	16.9764	9.51412	0.00131436	0.00218391
PFLU2522	PFLU2522	putative_exported_protein		3	18.6814	177.599	9.50672	1.83887e-16	8.34651e-16
PFLU3173	PFLU3173	putative_TetR-family_regulatory_protein		9	6.5998	62.7182	9.50305	1.05145e-12	3.75371e-12
PFLU1622	PFLU1622	conserved_hypothetical_protein		10	266.549	2506.21	9.40244	7.36325e-207	1.2385e-204
PFLU2079	PFLU2079	putative_polysaccharide_exporte-related		3	8.38413	78.7983	9.3985	1.43925e-11	4.74936e-11
PFLU2296	PFLU2296	putative_ABC_transport_system,_exported_protein		3	8.34121	77.7499	9.32118	1.11777e-14	4.49474e-14
PFLU3474	PFLU3474	conserved_hypothetical_protein		10	38.8895	361.497	9.29548	1.9828e-30	1.68681e-29
PFLU2892B	PFLU2892B	conserved_hypothetical_protein		10	14.8981	134.373	9.0195	1.61839e-17	7.78388e-17
PFLU4793	PFLU4793	putative_cation_transporter		3	5.48178	49.3839	9.00873	1.42748e-07	3.44408e-07
PFLU0251	PFLU0251	putative_oxidoreductase		13	9.17923	81.8563	8.91756	1.04629e-15	4.51909e-15
PFLU4323	PFLU4323	conserved_hypothetical_protein		10	109.423	975.435	8.91435	5.33722e-23	3.37489e-22
PFLU2201	PFLU2201	putative_transport-related_membrane_protein		3	5.35301	47.644	8.90042	3.55312e-08	9.05898e-08
PFLU2631	PFLU2631	putative_ABC_transport_system,_ATP-binding		3	5.84763	51.934	8.8812	1.24437e-08	3.28797e-08
PFLU1363	PFLU1363	putative_amino_acid_degradation-related		6	112.54	995.284	8.84382	3.8271e-92	1.53266e-90
PFLU2018	PFLU2018	putative_transport-related_protein_(pseudogene)		11	3.56867	31.208	8.745	2.58975e-06	5.65919e-06
PFLU3317	PFLU3317	phosphate_transport_system_permease_protein		3	5.43886	47.4493	8.72413	8.50503e-07	1.93541e-06
PFLU1038	PFLU1038	putative_transport-related_membrane_protein		0	5.39593	46.4445	8.60732	6.50235e-06	1.373e-05
PFLU2054	PFLU2054	conserved_hypothetical_protein		10	3.03113	25.7723	8.50254	1.31482e-05	2.68017e-05
PFLU3211	PFLU3211	putative_cobalamin_biosynthesis_protein		7	48.1117	404.634	8.4103	1.03115e-41	1.30545e-40
PFLU2244	PFLU2244	putative_two-component_system,_response		9	12.705	106.364	8.37186	1.73703e-09	4.89513e-09
PFLU0367	hutH	histidine_ammonia-lyase	4.3.1.3	6	35.5784	295.903	8.31692	1.08995e-41	1.37694e-40
PFLU4998	PFLU4998	putative_acid_tolerance_protein		0	8.21243	68.1215	8.29492	1.17871e-10	3.64351e-10
PFLU5368	PFLU5368	putative_transport-related_membrane_protein		3	158.309	1309.49	8.27173	2.04865e-128	1.29682e-126
PFLU0784	PFLU0784	conserved_hypothetical_protein		10	25.9904	214.09	8.23727	2.13826e-34	2.10149e-33
PFLU3309	PFLU3309	putative_putrescine-binding_periplasmic_protein		3	12.5762	103.49	8.22901	1.25483e-13	4.74756e-13
PFLU0652	PFLU0652	putative_lipoprotein		3	14.1459	115.874	8.19134	1.8176e-14	7.21524e-14
PFLU3484	PFLU3484	two-component_system,_response_regulator		9	24.6149	200.831	8.15893	9.6465e-20	5.22438e-19
PFLU2035	PFLU2035	putative_ABC_transport_system,_ATP-binding		3	32.3756	263.226	8.13038	3.43476e-31	3.02248e-30
PFLU3296	PFLU3296	putative_acyl-CoA_dehydrogenase_oxidoreductase		13	3.52575	28.5282	8.0914	0.000380327	0.000675819
PFLU4098	PFLU4098	putative_permease_component_of_ABC_transporter		3	10.7919	86.5894	8.02358	1.37286e-14	5.48306e-14
PFLU2628	PFLU2628	putative_oxidoreductase		7	47.9829	383.29	7.98805	3.38172e-27	2.50733e-26
PFLU0331	hisF	imidazole_glycerol_phosphate_synthase_subunit	4.1.3.-	7	26.2704	209.227	7.96437	6.98532e-23	4.39344e-22
PFLU5302	PFLU5302	putative_dehydrogenase		13	95.0625	753.756	7.92906	5.10708e-70	1.32447e-68
PFLU5948	xerC	tyrosine_recombinase		0	80.1644	635.397	7.92618	1.15487e-55	2.11141e-54
PFLU0493	PFLU0493	putative_membrane_transport-related_permease		3	3.56867	28.2362	7.91224	0.000387849	0.000688561
PFLU4351	PFLU4351	LysR_family_regulatory_protein		9	20.2511	158.633	7.8333	3.6278e-15	1.51467e-14
PFLU2715	PFLU2715	conserved_hypothetical_protein		10	8.29828	64.9661	7.82886	2.38233e-13	8.8877e-13
PFLU4277	PFLU4277	putative_peptide_methionine_sulfoxide_reductase		2	32.7414	255.607	7.80683	5.53908e-27	4.08117e-26
PFLU5608	PFLU5608	putative_GGDEF_domain_membrane_protein		9	110.175	859.437	7.80064	3.28207e-33	3.08651e-32
PFLU3582	PFLU3582	putative_amino_acid_ABC_transporter,_periplasmic		3	2.36481	18.3918	7.77731	0.000239484	0.0004346
PFLU4534	PFLU4534	putative_ATP-binding_component_of_ABC		0	39.47	306.763	7.77206	1.04839e-40	1.26473e-39
PFLU2340	PFLU2340	putative_polyamine_ABC_transport_system,		3	21.9496	169.331	7.71454	3.90779e-23	2.48168e-22
PFLU2462	PFLU2462	putative_membrane_protein		3	6.01933	45.9152	7.62797	1.09812e-08	2.91856e-08
PFLU6065	PFLU6065	putative_regulatory_protein		9	17.9292	136.621	7.62004	2.32503e-20	1.29249e-19
PFLU0657	cueR	HTH-type_copper-efflux_MerR-family		9	41.4261	313.797	7.57487	3.9056e-33	3.66119e-32
PFLU2974	PFLU2974	conserved_hypothetical_protein		10	8.87875	67.214	7.57021	7.44724e-09	2.01294e-08
PFLU1502	PFLU1502	putative_dehydrogenase		13	7.71781	58.3857	7.56506	1.3978e-09	3.97722e-09
PFLU0370	PFLU0370	putative_hydrolase		13	25.2383	190.339	7.54168	1.17053e-31	1.04884e-30
PFLU1718	PFLU1718	putative_LysR-family_regulatory_protein		9	5.39593	40.6093	7.52591	1.00632e-05	2.07575e-05
PFLU3975	PFLU3975	putative_L-ornithine_5-monooxygenase		13	356.561	2680.76	7.51837	9.20315e-205	1.42576e-202
PFLU5147	PFLU5147	putative_exported_protein		3	4.64376	34.7092	7.47437	8.93365e-06	1.8525e-05
PFLU3149	PFLU3149	putative_GerE_familyregulatory_protein		9	16.1878	120.866	7.46646	1.31174e-14	5.24964e-14
PFLU4462	PFLU4462	putative_AraC-family_transcriptional_regulator		9	76.7469	567.881	7.3994	1.73591e-58	3.45248e-57
PFLU2708	PFLU2708	nitrilase	3.5.5.1	6	14.3176	105.824	7.39116	1.98338e-13	7.43705e-13
PFLU2049	leuC	3-isopropylmalate_dehydratase_large_subunit	4.2.1.33	7	10.2543	75.4482	7.3577	2.32988e-11	7.56952e-11
PFLU0164	PFLU0164	putative_lipoprotein		3	13.2425	97.0816	7.33105	6.63594e-13	2.41147e-12
PFLU3860	PFLU3860	conserved_hypothetical_protein		10	10.0826	73.6647	7.30611	2.03944e-07	4.87263e-07
PFLU1081	PFLU1081	putative_signal_transduction_GGDEF_domain		9	9.50215	69.2561	7.28847	9.94231e-11	3.08705e-10
PFLU1247	PFLU1247	hypothetical_protein		8	22.8734	166.5	7.27918	3.49748e-23	2.22832e-22
PFLU1518	PFLU1518	putative_dehydrogenase		13	36.9969	268.12	7.24709	1.39709e-28	1.10251e-27
PFLU1607	PFLU1607	putative_fimbria-related_protein_precursor		3	32.0527	231.456	7.22111	4.243e-28	3.21888e-27
PFLU5208	PFLU5208	conserved_hypothetical_protein		10	29.5591	213.236	7.2139	2.70699e-20	1.49384e-19
PFLU4056	PFLU4056	putative_betaine_aldehyde_dehydrogenase		0	28.8069	207.001	7.1858	6.74104e-22	4.04119e-21
PFLU0776	PFLU0776	putative_type_IV_pilus_related_protein		3	23.2822	166.098	7.13413	0.000348279	0.00062112
PFLU3302	PFLU3302	putative_family_S43_non-peptidase_homologue		13	3.56867	25.4053	7.11897	3.98563e-06	8.54458e-06
PFLU2116	PFLU2116	putative_6-pyruvoyl_tetrahydrobiopterin		6	8.34121	59.3469	7.1149	5.22928e-07	1.21105e-06
PFLU1082	PFLU1082	conserved_hypothetical_protein		10	18.0151	127.803	7.09423	3.6954e-15	1.5418e-14
PFLU3109	PFLU3109	conserved_hypothetical_protein		10	6.47102	45.828	7.08203	0.000679734	0.00117694
PFLU5484	PFLU5484	putative_rhamnose_biosynthesis-related_protein		7	42.2641	299.219	7.07976	2.28425e-28	1.76939e-27
PFLU1045	PFLU1045	putative_membrane_protein		0	47.66	335.475	7.03892	4.05044e-30	3.40156e-29
PFLU2404	PFLU2404	putative_transport-related_membrane_protein		0	24.8295	173.805	6.99996	5.6587e-16	2.48232e-15
PFLU5199	PFLU5199	conserved_hypothetical_protein		10	26.8509	187.55	6.98489	5.68081e-22	3.43356e-21
PFLU5896	PFLU5896	putative_exported_protein		3	7.22319	50.3563	6.97147	1.05444e-05	2.1712e-05
PFLU5644	PFLU5644	conserved_hypothetical_protein		10	26.6567	184.341	6.91537	8.73929e-19	4.46599e-18
PFLU4877	PFLU4877	conserved_hypothetical_protein		10	47.5312	327.932	6.8993	8.31628e-41	1.0053e-39
PFLU1162	PFLU1162	putativ_ATP-binding_protein		13	12.1674	83.5526	6.86691	5.56344e-10	1.63026e-09
PFLU3288	PFLU3288	conserved_hypothetical_protein		10	53.4218	366.629	6.86292	7.52671e-38	8.20551e-37
PFLU2041	PFLU2041	putative_ABC_transport_system,_bubstrate-binding		3	6.01933	41.2034	6.84519	6.58081e-06	1.38708e-05
PFLU0625	PFLU0625	putative_translation_initiation_factor		2	6.7715	46.2285	6.82693	1.2165e-07	2.9532e-07
PFLU3007	PFLU3007	conserved_hypothetical_protein		10	10.7489	72.8758	6.77982	8.34356e-11	2.60576e-10
PFLU4382	PFLU4382	thiol:disulfide_interchange_protein		7	21.5837	146.238	6.7754	3.19229e-17	1.51191e-16
PFLU5902	PFLU5902	putative_GntR-family_regulatory_protein		9	25.9904	175.977	6.77085	4.9168e-16	2.16009e-15
PFLU5163	PFLU5163	putative_membrane_protein		0	12.0387	81.4021	6.76172	2.39667e-11	7.77793e-11
PFLU3127	PFLU3127	putative_two-component_system,_sensor_kinase		9	9.67385	65.4092	6.76145	1.00047e-07	2.44999e-07
PFLU3977	PFLU3977	putative_periplasmic_protein		3	26.2275	176.518	6.73026	5.1989e-21	2.99178e-20
PFLU0303	wssD	endoglucanase_precursor	3.2.1.4	7	2.36481	15.9067	6.72643	0.000512574	0.000900215
PFLU5051	PFLU5051	putative_hydrolase		13	39.5129	264.705	6.6992	3.75679e-37	3.99209e-36
PFLU0387	PFLU0387	putative_ubiquinone_biosynthesis-related		0	41.469	277.349	6.6881	3.48118e-23	2.22033e-22
PFLU3511	PFLU3511	putative_exported_protein		3	13.1996	87.94	6.66232	5.37345e-13	1.96116e-12
PFLU2164	PFLU2164	putative_regulatory_protein		9	8.38413	55.6947	6.64287	6.11964e-11	1.92345e-10
PFLU3264	PFLU3264	conserved_hypothetical_exported_protein		10	10.3402	68.5646	6.6309	1.27466e-08	3.36347e-08
PFLU1199	PFLU1199	conserved_hypothetical_protein		10	7.80366	51.718	6.6274	2.50023e-06	5.47169e-06
PFLU5108	PFLU5108	conserved_hypothetical_protein		10	18.896	125.199	6.62569	3.97808e-21	2.30729e-20
PFLU3528	PFLU3528	putative_3-oxoacyl_acyl_carrier_protein	1.1.1.100	6	3.07405	20.2828	6.59807	0.000477765	0.000840335
PFLU3638	PFLU3638	putative_DNA-binding_protein		13	31.6234	207.952	6.57588	2.68892e-24	1.79271e-23
PFLU2775	PFLU2775	conserved_hypothetical_protein		10	5.39593	35.3682	6.55461	1.07219e-06	2.42118e-06
PFLU1223	wspE	putative_chemotaxis-related_two-component		9	21.6696	141.916	6.54909	1.02346e-15	4.43021e-15
PFLU2162	PFLU2162	conserved_hypothetical_protein		10	4.81546	31.4889	6.53912	5.66833e-06	1.2025e-05
PFLU1371	pcaC	4-carboxymuconolactone_decarboxylase	4.1.1.44	6	52.7555	343.709	6.51514	9.72821e-23	6.09255e-22
PFLU5103	PFLU5103	hypothetical_protein		8	19.176	124.93	6.51489	1.12487e-12	4.00368e-12
PFLU0642	PFLU0642	putative_lipoprotein		3	16.0161	104.311	6.51289	2.31446e-12	8.05748e-12
PFLU1965	PFLU1965	putative_membrane_protein		3	13.823	89.615	6.48304	1.70805e-09	4.81575e-09
PFLU2303	PFLU2303	putative_porin_precursor		3	22.7017	146.519	6.4541	4.26068e-15	1.76887e-14
PFLU4778	PFLU4778	putative_amidase		13	54.0881	348.474	6.4427	1.33311e-31	1.19271e-30
PFLU4876	PFLU4876	conserved_hypothetical_protein		10	13.7801	88.5666	6.42715	9.33746e-11	2.90691e-10
PFLU3994	PFLU3994	putative_sugar_transport_system,_permease		0	72.2749	464.49	6.42671	5.22503e-35	5.25807e-34
PFLU5357	PFLU5357	putative_exported_protein		3	47.1878	302.722	6.41525	6.88724e-34	6.60345e-33
PFLU1448	PFLU1448	putative_transport-related_membrane_protein		0	13.2425	84.2553	6.36248	9.40442e-09	2.51883e-08
PFLU5748	PFLU5748	putative_sensor_kinase/response_regulatory		9	45.4669	288.544	6.34624	7.19738e-32	6.48867e-31
PFLU3483	PFLU3483	two_componentsystem,_sensor_kinase		9	18.7243	118.445	6.32575	2.34532e-14	9.26639e-14
PFLU5187	PFLU5187	putative_amino_acid_transport,_membrane_protein		3	25.9904	164.317	6.32221	3.66488e-16	1.63201e-15
PFLU2724	PFLU2724	putative_membrane_protein		3	10.2972	65.0635	6.31853	8.55145e-08	2.10902e-07
PFLU0945	murD	UDP-N-acetylmuramoylalanine--D-glutamate_ligase	6.3.2.9	0	103.684	652.914	6.29717	2.43469e-52	4.06034e-51
PFLU1504	PFLU1504	putative_LysR-family_regulatory_protein		9	49.4873	311.289	6.29029	6.49067e-19	3.34368e-18
PFLU6100	PFLU6100	putative_exported_protein		3	22.3359	140.187	6.27632	6.1564e-15	2.52739e-14
PFLU1072	PFLU1072	putative_amidase		13	10.1685	63.7991	6.27421	4.83891e-07	1.12595e-06
PFLU1073	PFLU1073	putative_deacetylase		13	30.5483	191.505	6.26891	4.80735e-24	3.17987e-23
PFLU2995	PFLU2995	putative_transcriptional_regulator		9	17.4346	108.914	6.24702	1.29923e-16	5.97077e-16
PFLU4882	PFLU4882	conserved_hypothetical_protein		10	67.2018	416.434	6.19676	7.29755e-40	8.52395e-39
PFLU1431	PFLU1431	putative_transport-related_membrane_protein		3	7.84659	48.5951	6.19315	8.70533e-09	2.3401e-08
PFLU0280	PFLU0280	putative_LysR-family_regulatory_protein		9	10.1255	61.6272	6.08631	3.31073e-10	9.85852e-10
PFLU2424	PFLU2424	putative_type_II_secretion_pathway_protein_E		3	4.77254	28.9926	6.07487	0.00302216	0.00480331
PFLU0473	PFLU0473	putative_TonB-dependent_exported_protein		3	9.17923	55.7372	6.0721	7.50716e-06	1.57388e-05
PFLU4085	PFLU4085	putative_TonB-dependent_receptor		0	13.1996	79.8792	6.05164	8.327e-09	2.24148e-08
PFLU0672	PFLU0672	putative_TetR-family_regulatory_protein		9	27.8606	167.094	5.9975	3.1367e-25	2.15722e-24
PFLU0368	PFLU0368	putative_histidine_ABC_transport_system,		3	15.0269	89.8959	5.98235	5.77477e-10	1.68799e-09
PFLU3111	PFLU3111	putative_transmembrane_protein		0	48.778	291.365	5.97328	1.18212e-28	9.3537e-28
PFLU3310	PFLU3310	conserved_hypothetical_protein		10	55.7007	332.698	5.97295	1.98735e-25	1.37641e-24
PFLU3946	PFLU3946	putative_copper_resistance_protein		0	42.6728	254.138	5.95549	3.06497e-29	2.49372e-28
PFLU5135	PFLU5135	putative_aminotransferase		13	8.42706	50.0866	5.94354	6.28621e-06	1.32784e-05
PFLU4643	PFLU4643	putative_allantoin_permease		3	53.0989	315.473	5.94124	1.87088e-23	1.21165e-22
PFLU2966	PFLU2966	putative_transmembrane_protein		0	10.7919	63.8203	5.91375	9.71499e-10	2.80629e-09
PFLU2130	PFLU2130	conserved_hypothetical_protein		10	65.4604	386.879	5.91011	1.34068e-30	1.15389e-29
PFLU2349	PFLU2349	putative_aldehyde_dehydrogenase		13	8.42706	49.6536	5.89216	8.02022e-08	1.98216e-07
PFLU5388	PFLU5388	putative_exported_protein		3	11.9957	70.6066	5.88598	7.63091e-08	1.8915e-07
PFLU2921	PFLU2921	_putative_membrane_protein		3	14.3605	84.4713	5.88218	1.4512e-08	3.80544e-08
PFLU3075	PFLU3075	putative_two-component_system_sensor_kinase		9	25.9475	152.582	5.8804	3.31474e-12	1.14384e-11
PFLU4999	PFLU4999	single-stranded-DNA-specific_exonuclease	3.1.-.-	5	39.8563	233.347	5.8547	1.25275e-19	6.71669e-19
PFLU1404	PFLU1404	putative_membrane_protein		0	12.6621	73.9679	5.8417	3.52331e-08	8.98688e-08
PFLU2784	PFLU2784	putative_DNA-binding_protein		13	25.8616	150.723	5.82805	4.95695e-18	2.44402e-17
PFLU1387	PFLU1387	putative_reductase		7	42.5011	247.373	5.82038	1.59534e-26	1.16379e-25
PFLU1859	PFLU1859	putative_dipeptidase		2	68.6203	398.863	5.81261	6.97355e-40	8.19427e-39
PFLU6062	potF	putrescine/polyamine-binding_periplasmic_protein		3	106.349	617.773	5.80892	2.88459e-72	7.89841e-71
PFLU0465	rfaP	lipopolysaccharide_core_biosynthesis_protein		3	6.5998	38.3076	5.80437	0.000104592	0.000197035
PFLU0632	PFLU0632	conserved_hypothetical_protein		10	76.6611	444.854	5.80286	1.40311e-30	1.2041e-29
PFLU2395	PFLU2395	conserved_hypothetical_protein		10	16.2736	94.2921	5.79416	0.000603054	0.00104896
PFLU0962	PFLU0962	conserved_hypothetical_protein		10	10.0826	58.3745	5.78962	1.70749e-09	4.81575e-09
PFLU4393	PFLU4393	putative_short-chain_dehydrogenase		13	13.8659	80.2675	5.78883	1.07008e-13	4.07212e-13
PFLU2544	pvdJ	pvdj(2)		0	78.2083	452.331	5.78367	4.15863e-33	3.89219e-32
PFLU2798	PFLU2798	putative_alpha/beta_hydrolase		13	26.1621	150.96	5.77018	6.63573e-16	2.90227e-15
PFLU4037	PFLU4037	putative_2-hydroxyacid_dehydrogenase		13	8.83583	50.3026	5.69302	1.73736e-06	3.85956e-06
PFLU4125A	PFLU4125A	conserved_hypothetical_protein		10	23.4539	133.239	5.68087	1.19764e-15	5.13694e-15
PFLU4974	PFLU4974	conserved_hypothetical_protein		10	10.2543	58.2235	5.67794	6.23323e-08	1.55818e-07
PFLU3065	PFLU3065	putative_glutamine_synthetase		7	54.5827	309.864	5.67696	4.48038e-24	2.97027e-23
PFLU1871	PFLU1871	putative_ABC_transport_system,_membrane_protein		3	19.1331	108.601	5.67609	2.72409e-07	6.44045e-07
PFLU1284	rnhB	ribonuclease_HII	3.1.26.4	5	33.6224	190.339	5.66107	1.97881e-18	9.96512e-18
PFLU3585	PFLU3585	putative_FAD_dependent_oxidoreductase	1.-.-.-	13	3.56867	20.1967	5.65943	0.00400009	0.00624961
PFLU5617	PFLU5617	putative_regulatory_protein		9	26.808	151.231	5.64127	5.48481e-18	2.69525e-17
PFLU3054	PFLU3054	hypothetical_protein		8	40.308	227.004	5.63173	2.42514e-23	1.5586e-22
PFLU4783	PFLU4783	putative_MCP-type_signal_transduction_protein		0	290.606	1634.37	5.62402	1.67589e-89	6.36515e-88
PFLU6011	PFLU6011	putative_phosphatase		13	3.56867	20.0669	5.62306	0.00621859	0.00954597
PFLU0427	PFLU0427	putative_membrane_protein		0	9.13631	51.3398	5.61932	0.000116112	0.0002179
PFLU1246	PFLU1246	putative_membrane_protein		3	26.528	148.757	5.60756	8.60453e-11	2.68584e-10
PFLU5675	PFLU5675	putative_3-hydroxyacyl-CoA_dehydrogenase		13	6.06225	33.9203	5.59533	3.35972e-05	6.63046e-05
PFLU0708	ropE	putative_type_III_secreted_protein		0	52.1096	290.792	5.58038	1.07357e-34	1.06399e-33
PFLU4820	PFLU4820	putative_LysR-family_transcriptional_regulator		9	49.8102	277.771	5.57658	6.29939e-26	4.46801e-25
PFLU3557	PFLU3557	conserved_hypothetical_protein		10	76.704	427.273	5.57041	7.66742e-38	8.34346e-37
PFLU1811	PFLU1811	putative_glucans_synthase		0	18.6385	103.36	5.54552	9.27155e-10	2.68083e-09
PFLU3097	PFLU3097	putative_phenylacetaldehyde_dehydrogenase		13	141.496	783.074	5.53425	7.30815e-70	1.87874e-68
PFLU2688	PFLU2688	putative_ferric_alcaligin_siderophore_receptor		0	80.2297	443.373	5.5263	1.85912e-42	2.41071e-41
PFLU3562	PFLU3562	conserved_hypothetical_protein		10	657.055	3625.76	5.5182	4.57659e-162	4.08218e-160
PFLU2847	PFLU2847	hypothetical_protein		8	63.9766	352.581	5.5111	1.53943e-38	1.71316e-37
PFLU0594	PFLU0594	putative_membrane_protein		0	25.7758	142.013	5.50956	7.32626e-20	3.98611e-19
PFLU5415	PFLU5415	putative_muramoyltetrapeptide_carboxypeptidase		3	191.674	1055.28	5.5056	3.42098e-71	9.19604e-70
PFLU6081	pdxY	pyridoxamine_kinase	2.7.1.35	7	45.8327	252.257	5.50386	1.28681e-20	7.30519e-20
PFLU0975	PFLU0975	putative_short-chain_dehydrogenase		13	26.4421	145.427	5.49983	1.10414e-20	6.2924e-20
PFLU4284	PFLU4284	putative_histidine_kinase_in_two-component		9	7.00857	38.4911	5.49201	1.2281e-07	2.97775e-07
PFLU2337	PFLU2337	putative_two-component_system,_sensor_kinase		9	5.39593	29.5655	5.47921	0.00132762	0.00220408
PFLU1438	PFLU1438	putative_methyl-accepting_chemotaxis_protein		0	261.11	1430.13	5.47711	5.45652e-128	3.38132e-126
PFLU5676	PFLU5676	conserved_hypothetical_protein		10	44.7372	244.197	5.45849	1.28599e-05	2.62412e-05
PFLU0158	PFLU0158	hypothetical_protein		8	13.823	74.9615	5.42296	1.27795e-06	2.86492e-06
PFLU2030	PFLU2030	conserved_hypothetical_protein		10	95.1483	515.806	5.42107	1.88734e-41	2.35398e-40
PFLU2678	PFLU2678	hypothetical_protein		8	43.7479	237.107	5.41984	3.7518e-22	2.29116e-21
PFLU2666	PFLU2666	putative_cobalamin_biosynthesis_protein		7	24.4432	132.104	5.40454	5.69302e-12	1.92503e-11
PFLU1121	PFLU1121	putative_isomerase		13	256.532	1383.65	5.39369	3.19468e-99	1.40351e-97
PFLU2433	PFLU2433	putative_outer_membrane_protein		3	24.5719	131.64	5.35732	7.15892e-11	2.24412e-10
PFLU2550	PFLU2550	putative_dipeptidase		5	87.4959	467.806	5.34661	5.00134e-53	8.50951e-52
PFLU0691	PFLU0691	putative_fatty_acid_transport-related_membrane		0	129.823	691.763	5.3285	2.9412e-53	5.04805e-52
PFLU5641	creB	two-component_system,_response_regulator		9	16.6824	88.8474	5.32581	2.18934e-09	6.10548e-09
PFLU4383	PFLU4383	putative_thiol:disulfide_interchange_protein		0	14.8981	79.1441	5.31237	2.01662e-10	6.10692e-10
PFLU1008	PFLU1008	putative_exported_protein		3	7.13734	37.897	5.30968	5.34232e-05	0.000103489
PFLU5480	PFLU5480	putative_ABC_transport_system,_ATP-binding		3	21.6267	114.436	5.29144	5.87945e-14	2.26966e-13
PFLU4806	PFLU4806	putative_acetyltransferase		13	5.39593	28.5282	5.28698	8.08129e-05	0.000154013
PFLU5128	PFLU5128	Putative_ABC_transport_system,_periplasmic		3	19.2189	101.501	5.28132	1.13794e-09	3.26305e-09
PFLU4373	PFLU4373	putative_aspartyl_aminopeptidase	3.4.11.21	5	90.0529	475.554	5.28083	5.85591e-39	6.60416e-38
PFLU2753	PFLU2753	putative_EAL/GGDEF_domain_signalling_protein		0	49.3156	260.329	5.27884	9.70003e-20	5.24854e-19
PFLU3152	PFLU3152	putative_oxidoreductase		13	16.2307	85.3787	5.26032	1.65567e-08	4.32045e-08
PFLU4355	PFLU4355	Xanthine/uracil_permeases_family_protein		3	46.7791	244.66	5.23013	2.39716e-28	1.85198e-27
PFLU1362	pcaK	4-hydroxybenzoate_transporter		0	14.8981	77.8472	5.22532	9.43376e-09	2.52554e-08
PFLU3923	PFLU3923	putative_sugar_efflux_transporter		0	8.38413	43.7971	5.22381	1.72892e-05	3.49046e-05
PFLU1450	PFLU1450	putative_outer_membrane_protein		3	103.898	541.676	5.21352	2.86001e-49	4.43076e-48
PFLU2346	PFLU2346	conserved_hypothetical_protein		10	48.6063	253.391	5.21314	1.16539e-22	7.26767e-22
PFLU5207	PFLU5207	putative_membrane_protein		3	71.5227	372.712	5.2111	4.99625e-33	4.66132e-32
PFLU0772	PFLU0772	putative_type_IV_pilus_related_protein		3	40.5227	211	5.20696	6.86468e-17	3.20225e-16
PFLU3851	PFLU3851	conserved_hypothetical_protein		10	28.2265	146.769	5.19969	1.15633e-16	5.33072e-16
PFLU3036	PFLU3036	putative_nucleotide-sugar_dehydrogenase		3	37.8145	196.011	5.18348	1.69828e-15	7.23426e-15
PFLU2621	PFLU2621	putative_endoribonuclease_protein		13	24.9153	128.981	5.17678	4.74863e-16	2.09089e-15
PFLU5604	PFLU5604	putative_aminotransferase		6	17.1546	88.599	5.16474	6.18119e-10	1.80231e-09
PFLU5225	PFLU5225	conserved_hypothetical_protein		10	569.535	2933.55	5.15078	1.07061e-169	1.08667e-167
PFLU2324	PFLU2324	putative_glutamine_amidotransferase		7	13.9518	71.7849	5.14522	2.69833e-07	6.38468e-07
PFLU2674	PFLU2674	NAD_kinase	2.7.1.23	7	76.6181	394.044	5.14296	1.6435e-33	1.56305e-32
PFLU4360	PFLU4360	putative_uricase		6	196.768	1008.61	5.12588	1.20659e-73	3.4315e-72
PFLU3236	PFLU3236	general_secretion_pathway_protein_G/T_precursor		3	8.38413	42.9109	5.11811	0.000757027	0.00130234
PFLU4512	PFLU4512	putative_transmembrane_transport_protein		3	10.2972	52.6904	5.11694	1.11453e-07	2.71544e-07
PFLU2671	PFLU2671	putative_magnesium_chelatase_protein		13	5.39593	27.6096	5.11674	0.000274032	0.000494867
PFLU4322	PFLU4322	putative_glutamyl-aminopeptidase	3.4.11.7	5	244.193	1248.9	5.11441	2.10747e-95	8.79908e-94
PFLU1929	PFLU1929	putative_exported_protein		3	10.2114	52.0962	5.10177	4.18223e-07	9.76241e-07
PFLU4200	PFLU4200	hypothetical_protein		8	50.9711	259.887	5.09871	3.89525e-18	1.9335e-17
PFLU5063	PFLU5063	adrenodoxin_family_ferredoxin		1	186.665	951.343	5.09654	9.22687e-66	2.17274e-64
PFLU1708	PFLU1708	putative_5'-nucleotidase		5	95.0625	484.362	5.0952	5.56691e-43	7.33163e-42
PFLU2374	araH	L-arabinose_ABC_transport_system_permease	3.6.3.17	0	16.7683	85.1628	5.07881	1.70919e-13	6.43349e-13
PFLU1864	PFLU1864	conserved_hypothetical_protein		10	31.8381	161.53	5.07348	4.00261e-12	1.37156e-11
PFLU1757	PFLU1757	conserved_hypothetical_protein		10	142.765	724.256	5.07305	7.33376e-54	1.27733e-52
PFLU5714	PFLU5714	putative_lipoprotein		3	6.5998	33.4772	5.07246	3.50964e-05	6.91012e-05
PFLU4265	PFLU4265	putative_acetylornithine_deacetylase	3.5.1.16	13	16.2736	82.4505	5.0665	1.07376e-08	2.85641e-08
PFLU3210	PFLU3210	putative_low-molecular_weight_cobalt-containing	4.2.1.84	6	34.7404	175.609	5.0549	3.2418e-22	1.9859e-21
PFLU1151	bfd	bacterioferritin-associated_ferredoxin		0	81.5399	410.802	5.03805	1.00138e-48	1.52329e-47
PFLU1308	PFLU1308	putative_amino_acid_ABC_transport_system_related		3	6.06225	30.5165	5.03386	0.000181252	0.00033303
PFLU5605	PFLU5605	putative_LysR-family_regulatory_protein		9	16.8112	84.5899	5.03176	7.78971e-12	2.60911e-11
PFLU3829	PFLU3829	NADH_dehydrogenase_I_chain_M	1.6.5.3	1	24.0773	120.64	5.01051	1.45331e-14	5.79649e-14
PFLU0785	PFLU0785	conserved_hypothetical_protein		10	190.726	950.688	4.98458	3.03528e-40	3.60256e-39
PFLU4107	PFLU4107	putative_dioxygenase		13	33.3424	165.474	4.96287	1.15782e-17	5.60071e-17
PFLU5862	argA	amino-acid_acetyltransferase	2.3.1.1	7	113.057	560.296	4.95587	1.00184e-52	1.69478e-51
PFLU1429	PFLU1429	putative_LysR-family_regulatory_protein		9	30.4196	150.692	4.95378	1.47507e-12	5.19983e-12
PFLU3501	PFLU3501	putative_GntR-family_regulatory_protein		9	55.3349	273.826	4.94853	2.20281e-22	1.36075e-21
PFLU3794	PFLU3794	putative_glycosyl_transferase_family_protein		13	61.2254	302.959	4.94825	2.62382e-21	1.53849e-20
PFLU1768	PFLU1768	hypothetical_protein		8	2.94528	14.545	4.9384	0.00490816	0.00760778
PFLU3723	PFLU3723	glycerol_kinase		7	16.3595	80.7318	4.93486	3.17364e-08	8.11962e-08
PFLU3463	PFLU3463	conserved_hypothetical_protein		10	11.3294	55.5649	4.90448	1.13712e-08	3.01543e-08
PFLU4339	PFLU4339	conserved_hypothetical_protein		10	40.6739	199.036	4.89346	2.00553e-13	7.51055e-13
PFLU4445	PFLU4445	flagellar_protein_FliS		0	271.644	1325.67	4.88016	9.0318e-98	3.93854e-96
PFLU0285	PFLU0285	conserved_hypothetical_protein		10	17.9292	87.3022	4.86927	2.73065e-07	6.45336e-07
PFLU2650	PFLU2650	hypothetical_protein		8	76.7469	373.513	4.86681	7.70778e-27	5.65782e-26
PFLU3953	PFLU3953	putative_C4-dicarboxylate_transporter,_large		3	86.9378	422.713	4.86225	3.18747e-12	1.10186e-11
PFLU5380	PFLU5380	putative_AsnC-family_regulatory_protein		9	25.7329	124.551	4.84016	1.3094e-10	4.02739e-10
PFLU3561	PFLU3561	putative_lipoprotein		3	28.9786	139.918	4.8283	2.40648e-11	7.80549e-11
PFLU5673	PFLU5673	putative_exported_protein		3	60.7533	292.683	4.81756	1.60985e-31	1.43376e-30
PFLU3135	PFLU3135	conserved_hypothetical_protein		10	198.292	953.735	4.80974	7.78852e-75	2.29255e-73
PFLU0864	mreC	rod_shape-determining_protein		0	38.9754	187.247	4.80424	3.47533e-09	9.57382e-09
PFLU2437	PFLU2437	putative_exported_protein		3	33.9453	163.031	4.80276	1.08123e-11	3.5982e-11
PFLU3914	PFLU3914	putative_deaminase		13	18.058	86.5782	4.79446	2.00324e-09	5.61041e-09
PFLU4258	PFLU4258	conserved_hypothetical_protein		10	10.6631	51.0802	4.79038	2.35293e-07	5.59439e-07
PFLU4189	PFLU4189	pseudouridylate_synthase_I	4.2.1.70	2	34.2887	164.047	4.78429	9.9127e-17	4.58774e-16
PFLU2096	PFLU2096	putative_transport-related_membrane_protein		0	215.686	1031.16	4.78083	1.53951e-68	3.80802e-67
PFLU2077	PFLU2077	putative_transferase		13	16.1449	76.8961	4.76288	1.32967e-05	2.70763e-05
PFLU0262	PFLU0262	conserved_hypothetical_protein		10	136.746	651.196	4.76208	1.21854e-40	1.46698e-39
PFLU2265	PFLU2265	putative_AraC-family_regulatory_protein		9	6.68565	31.8022	4.75678	0.000147514	0.000273686
PFLU5267	dapB	dihydrodipicolinate_reductase	1.3.1.26	7	75.823	358.871	4.733	8.48248e-27	6.21099e-26
PFLU1772	PFLU1772	putative_chorismate_mutase/prephenate		7	62.3435	294.822	4.729	8.07933e-31	7.01162e-30
PFLU2470	PFLU2470	putative_nucleoside-sepcific_transport_system,		3	62.2576	293.936	4.72128	1.35782e-30	1.16693e-29
PFLU1042	fecI	probable_RNA_polymerase_sigma_factor		9	484.559	2281.56	4.70853	2.89018e-139	2.10056e-137
PFLU0808	PFLU0808	putative_transport-related_membrane_protein		3	15.3498	72.0657	4.6949	1.53777e-07	3.70563e-07
PFLU3003	PFLU3003	conserved_hypothetical_protein		10	127.655	599.24	4.69423	2.48287e-39	2.85482e-38
PFLU1220	wspB	putative_chemotaxis-related_protein		0	19.3477	90.5225	4.67872	6.01922e-07	1.38527e-06
PFLU2623	PFLU2623	conserved_hypothetical_protein		10	55.7007	260.274	4.67272	7.37497e-18	3.59705e-17
PFLU0705	PFLU0705	putative_AraC-family_regulatory_protein		9	18.7243	87.1936	4.65671	6.56981e-09	1.78479e-08
PFLU0231	PFLU0231	conserved_hypothetical_protein		10	46.0269	214.186	4.65351	8.5585e-13	3.07406e-12
PFLU4653	PFLU4653	conserved_hypothetical_protein		10	66.0185	307.163	4.65268	1.65742e-30	1.41409e-29
PFLU3534	PFLU3534	putative_exported_protein		3	50.7136	234.686	4.62768	2.11329e-22	1.30682e-21
PFLU2390	PFLU2390	putative_desaturase		0	99.5345	459.161	4.61309	1.5565e-39	1.80376e-38
PFLU0509	motB	chemotaxis_MotB_protein		0	24.2919	111.346	4.58365	4.12962e-11	1.30986e-10
PFLU0551	livJ2	putative_branched_amino_acid_ABC_transport		3	1716.65	7866.85	4.58267	1.19765e-207	2.07369e-205
PFLU3380	PFLU3380	conserved_hypothetical_protein		10	71.8232	328.138	4.56869	3.14212e-21	1.83509e-20
PFLU6092	hisI	phosphoribosyl-AMP_cyclohydrolase	3.5.4.19	7	7.67489	34.7741	4.53089	0.00106249	0.00179171
PFLU0748	PFLU0748	putative_oxidoreductase		13	160.48	726.71	4.52835	4.08552e-57	7.78365e-56
PFLU1770	PFLU1770	putative_dehydrogenase		13	61.9347	280.18	4.52379	8.59939e-24	5.63121e-23
PFLU4045	PFLU4045	putative_ABC_transport_system_integral_membrane		3	51.9808	234.501	4.51129	0.000345309	0.000616754
PFLU1967	PFLU1967	conserved_hypothetical_protein_(pseudogene)		11	24.6149	111.011	4.50992	2.06563e-09	5.77415e-09
PFLU4627	PFLU4627	putative_alanyl-tRNA_synthetase		2	231.359	1043.13	4.50872	1.29613e-70	3.4064e-69
PFLU5770	PFLU5770	conserved_hypothetical_protein		10	44.0055	198.357	4.50755	1.80376e-10	5.4934e-10
PFLU3212	PFLU3212	putative_methyl-accepting_chemotaxis_protein		0	60.645	273.286	4.50633	1.96926e-18	9.92552e-18
PFLU5940	PFLU5940	putative_ademylate_cyclase		13	166.585	750.31	4.50406	2.84782e-56	5.28867e-55
PFLU4503	PFLU4503	conserved_hypothetical_protein		10	143.389	645.545	4.50206	5.95558e-26	4.23948e-25
PFLU3943	PFLU3943	putative_glutamate_synthase_small_subunit		7	55.7866	250.712	4.49412	4.22004e-23	2.67709e-22
PFLU0416	hemE	uroporphyrinogen_decarboxylase	4.1.1.37	7	41.0602	184.298	4.48847	5.74333e-17	2.69196e-16
PFLU4138	PFLU4138	hypothetical_protein		8	6.64272	29.7277	4.47523	0.00632182	0.00969686
PFLU0500	PFLU0500	putative_exported_protein		3	55.7437	248.778	4.4629	7.25814e-19	3.73503e-18
PFLU2354	PFLU2354	putative_aldolase		13	4.23499	18.8998	4.46278	0.00306615	0.00486797
PFLU0494	PFLU0494	putative_lipoprotein		3	56.9905	254.202	4.46042	1.59224e-28	1.24814e-27
PFLU1132	PFLU1132	putative_two-component_system,_response		9	62.3005	277.651	4.45664	4.4252e-23	2.8012e-22
PFLU5646	fdhA	glutathione-independent_formaldehyde	1.2.1.46	6	1427.98	6343.61	4.44235	4.64126e-181	5.35747e-179
PFLU1605	PFLU1605	putative_two-component_system,_sensor_kinase		0	613.714	2721.65	4.43472	1.76233e-128	1.1277e-126
PFLU3635	PFLU3635	putative_amino_acid_efflux_protein		0	35.4067	156.774	4.42781	4.17626e-11	1.32394e-10
PFLU3491	PFLU3491	putative_isochorismatase_family_protein		13	56.1954	248.583	4.42356	2.70788e-17	1.28663e-16
PFLU0117	PFLU0117	putative_methyl-accepting_chemotaxis_protein		0	107.833	475.457	4.40921	1.22161e-41	1.53667e-40
PFLU1487	PFLU1487	putative_LysR-family_regulatory_protein		9	31.7951	140.09	4.40602	0.000482342	0.000847879
PFLU1838	PFLU1838	putative_exported_protein		3	9.588	42.1657	4.39776	8.56624e-05	0.000162676
PFLU1252	PFLU1252	putative_membrane_protein		3	21.7554	95.6662	4.39735	1.05245e-11	3.50836e-11
PFLU4960	PFLU4960	putative_AraC-family_transcriptional_regulator		9	37.9003	166.403	4.39053	5.57702e-15	2.30077e-14
PFLU4488	PFLU4488	putative_cobalamin_biosynthesis_protein		7	14.4464	63.4097	4.38931	6.15383e-06	1.30221e-05
PFLU3890	PFLU3890	putative_biotin-dependent_carboxyl_transferase		7	38.1149	167.073	4.3834	4.65954e-13	1.70876e-12
PFLU5465	PFLU5465	putative_membrane_protein		0	4.23499	18.4567	4.35815	0.0011599	0.00194182
PFLU3117	PFLU3117	putative_sugar_ABC_transport_system,		3	52.6042	228.668	4.34694	5.64118e-19	2.92596e-18
PFLU5438	PFLU5438	putative_decarboxylase		13	91.8596	399.058	4.34422	1.47905e-30	1.26558e-29
PFLU1696	greB	transcription_elongation_factor		2	47.7029	207.207	4.34369	1.7825e-18	8.99963e-18
PFLU4610	PFLU4610	putative_protein_kinase		13	12.1245	52.6366	4.34134	4.37849e-05	8.56066e-05
PFLU2278	PFLU2278	putative_ABC_transport_system,_substrate-binding		3	21.2608	92.1863	4.33597	1.07112e-10	3.3153e-10
PFLU5111	PFLU5111	putative_two-component_system,_response		9	77.7137	336.286	4.32724	2.54764e-23	1.63376e-22
PFLU4824	PFLU4824	putative_exported_protein		3	35.5784	153.5	4.31442	1.47785e-11	4.87127e-11
PFLU4950	PFLU4950	enoyl-CoA_hydratase/isomerase_family_protein		13	106.263	456.795	4.29872	1.54741e-26	1.13022e-25
PFLU1248	PFLU1248	conserved_hypothetical_protein		10	37.3628	160.6	4.29839	1.12506e-13	4.27581e-13
PFLU6061	aphA	acetylpolyamine_aminohydrolase		6	155.364	667.438	4.29596	2.0837e-45	2.92762e-44
PFLU2292	mmsA	methylmalonate-semialdehyde_dehydrogenase	1.2.1.27	7	29.2586	125.686	4.29569	1.3194e-15	5.64896e-15
PFLU2409	PFLU2409	putative_exported_protein		3	21.175	90.7384	4.28517	5.81059e-07	1.33987e-06
PFLU3222	PFLU3222	putative_non-ribosomal_peptide_synthetase		15	128.256	548.57	4.27717	1.32348e-39	1.53978e-38
PFLU3328	PFLU3328	putative_AraC_transcriptional_regulatory		9	106.886	456.967	4.27526	1.73667e-33	1.64634e-32
PFLU0916	PFLU0916	putative_methyl-accepting_chemotaxis_protein		0	31.9239	136.188	4.26603	2.20073e-14	8.71264e-14
PFLU1535	PFLU1535	conserved_hypothetical_protein		10	48.5205	206.752	4.26114	5.3508e-13	1.95532e-12
PFLU6070	oadA	oxaloacetate_decarboxylase_alpha_chain	4.1.1.3	7	257.347	1096.39	4.26034	4.13358e-59	8.30526e-58
PFLU5268	dnaJ	chaperone_protein_DnaJ_(HSP40)		0	197.734	839.352	4.24485	1.36007e-52	2.28763e-51
PFLU3412	PFLU3412	hypothetical_protein		8	124.235	527.088	4.24266	4.32451e-48	6.47796e-47
PFLU4378	PFLU4378	diaminobutyrate--2-oxoglutarate	2.6.1.76	7	352.044	1492.23	4.23877	1.26245e-90	4.92188e-89
PFLU0235	PFLU0235	putative_exported_protein		3	15.5644	65.8736	4.23232	3.49791e-06	7.5264e-06
PFLU0032	dgoD	galactonate_dehydratase	4.2.1.6	6	56.7329	239.895	4.2285	6.27029e-27	4.60839e-26
PFLU2329	PFLU2329	putative_amino_acid_transport-related_protein		0	13.2425	55.9431	4.2245	0.00248196	0.00398671
PFLU2584	PFLU2584	putative_ATP-binding_component_of_ABC		3	86.0549	362.879	4.21683	3.46843e-29	2.81248e-28
PFLU5393	PFLU5393	putative_AsnC-family_regulatory_protein		9	5.9764	25.1781	4.21292	0.00137876	0.00228255
PFLU1876	PFLU1876	putative_transport-related_membrane_protein		0	41.469	173.913	4.19381	1.68819e-10	5.15208e-10
PFLU2221	PFLU2221	Putative_ABC_transport_system,_membrane_protein		3	34.2887	143.602	4.18803	9.50407e-11	2.95409e-10
PFLU6019	PFLU6019	conserved_hypothetical_protein		10	19.7565	82.7101	4.18648	2.02808e-06	4.47501e-06
PFLU2948	PFLU2948	putative_TonB-dependent_receptor		3	9.05045	37.8858	4.18607	0.000581556	0.00101411
PFLU3066	PFLU3066	putative_aminotransferase		13	40.0505	167.537	4.18315	2.49037e-12	8.65965e-12
PFLU0747	PFLU0747	putatite_oxidoreductase		13	209.516	875.78	4.18002	1.0098e-61	2.15388e-60
PFLU2467	PFLU2467	putative_AraC-family_regulatory_protein		9	48.3693	201.728	4.17059	4.83949e-14	1.87558e-13
PFLU0028	PFLU0028	putative_LysR_family_regulatory_protein		9	26.8509	111.865	4.16615	8.97978e-11	2.79852e-10
PFLU2551	PFLU2551	conserved_hypothetical_protein		10	34.2458	142.489	4.16077	1.94488e-18	9.81104e-18
PFLU5749	pilJ	type_IV_pilus_biogenesis_protein/tiwtiching		0	77.6708	322.777	4.15571	1.58578e-24	1.05964e-23
PFLU4600	PFLU4600	putative_regulatory_protein		9	216.481	898.462	4.1503	1.08287e-48	1.63879e-47
PFLU1376	PFLU1376	putative_membrane_protein		0	125.654	519.87	4.13732	7.9827e-31	6.94153e-30
PFLU1526	PFLU1526	conserved_hypothetical_protein		10	42.4153	174.821	4.12166	2.51887e-13	9.37332e-13
PFLU3748	PFLU3748	putative_regulator_of_iron_dicitrate_transport		9	322.699	1329.25	4.11915	2.34802e-72	6.5202e-71
PFLU1619	PFLU1619	putative_decarboxylase		13	72.6407	298.55	4.10996	1.26952e-24	8.54135e-24
PFLU1343	livG1	high-affinity_branched-chain_amino_acid_ABC		3	62.601	256.861	4.10315	2.61318e-20	1.4472e-19
PFLU0277	PFLU0277	putative_membrane_protein		3	36.2447	148.421	4.09498	1.57279e-11	5.16975e-11
PFLU4070	PFLU4070	general_secretion_pathway_protein_D		3	7.35197	30.0085	4.0817	0.00106338	0.0017927
PFLU5839A	PFLU5839A	conserved_hypothetical_protein		10	15.1127	61.5623	4.07355	4.6313e-06	9.88559e-06
PFLU1447	PFLU1447	putative_transport-related_membrane_protein		0	58.9465	239.937	4.07043	7.58112e-19	3.89442e-18
PFLU4582	PFLU4582	putative_LysR-family_transcriptional_regulator		9	184.557	750.771	4.06796	5.93004e-20	3.23541e-19
PFLU3769	PFLU3769	low_molecular_weight_phosphotyrosine_protein		2	19.9711	81.2186	4.06681	3.79631e-06	8.14463e-06
PFLU5562	PFLU5562	putative_phosphoglycolate_phosphatase		6	43.2104	175.555	4.06281	1.11964e-15	4.82174e-15
PFLU0660	PFLU0660	putative_substrate-binding_periplasmic_protein		3	18.5097	75.1887	4.06213	3.72812e-08	9.46826e-08
PFLU2080	PFLU2080	putative_lipopolysaccharide_biosynthesis		3	18.6814	75.8802	4.06181	1.14144e-08	3.02415e-08
PFLU0858	PFLU0858	putative_Na+/Ca+_exchanger_membrane_protein		0	9.588	38.9018	4.05734	2.31048e-05	4.61547e-05
PFLU5018	PFLU5018	conserved_hypothetical_protein		0	5.48178	22.2174	4.05296	0.00157969	0.00258611
PFLU5485	PFLU5485	putative_ATP-dependent_helicase		2	178.926	724.655	4.05002	9.35113e-46	1.32332e-44
PFLU3204	PFLU3204	putative_AraC_family_regulatory_protein		9	466.476	1887.41	4.0461	1.2368e-96	5.35372e-95
PFLU4222	PFLU4222	conserved_hypothetical_protein		10	29.0869	117.668	4.04538	3.59381e-10	1.06422e-09
PFLU5109	PFLU5109	putative_lipoprotein		3	18.8102	76.0536	4.04322	2.04218e-08	5.2799e-08
PFLU3643	PFLU3643	putative_outer_membrane_protein		3	13.7371	55.3165	4.02678	1.62784e-05	3.29316e-05
PFLU2585	PFLU2585	putative_permease_component_of_ABC_transporter		0	116.626	467.891	4.01191	8.58597e-18	4.18078e-17
PFLU0323	mutY	A/G-specific_adenine_glycosylase	3.2.2.-	2	99.2545	397.674	4.00661	2.44557e-30	2.06854e-29
PFLU3976	PFLU3976	ECF-family_sigma_factor		9	627.192	2508.77	4.00001	8.65981e-112	4.35729e-110
PFLU3640	PFLU3640	conserved_hypothetical_protein		10	53.5506	213.626	3.98924	2.88217e-18	1.44158e-17
PFLU3224	PFLU3224	putative_non-ribosomal_peptide_synthetase		15	142.982	570.291	3.98855	6.14524e-29	4.95576e-28
PFLU3539	PFLU3539	putative_membrane_protein		3	70.233	280.007	3.98684	3.64451e-19	1.91223e-18
PFLU4397	PFLU4397	putative_acetyl-/propionyl-coenzyme_A	6.3.4.14	7	4.27792	17.0413	3.98355	0.00125932	0.00209661
PFLU0526	PFLU0526	putative_methyl-accepting_chemotaxis_protein		0	330.611	1314.8	3.97687	5.59534e-74	1.59902e-72
PFLU4231	PFLU4231	putative_quinone_oxidoreductase		13	162.072	644.107	3.9742	2.09155e-40	2.48746e-39
PFLU2547	PFLU2547	putative_pyoverdine_synthetase_F		0	368.193	1463.17	3.97394	1.3435e-81	4.46848e-80
PFLU2039	PFLU2039	putative_ABC_transport_system,_substrate-binding		3	616.958	2443.86	3.96114	8.63242e-111	4.3067e-109
PFLU1759	ccmB	cytochrome_C_biogenesis,_heme_exporter_protein		7	30.763	121.774	3.95847	1.43545e-10	4.4013e-10
PFLU2543	pvdI	pyoverdine_synthetase_I		0	897.274	3550.86	3.95738	8.88819e-139	6.38107e-137
PFLU2516	PFLU2516	conserved_hypothetical_protein		10	120.601	476.321	3.94956	4.67049e-24	3.09282e-23
PFLU2499	PFLU2499	hypothetical_protein		8	12.4474	49.1568	3.94915	2.09123e-05	4.18601e-05
PFLU5557	PFLU5557	conserved_hypothetical_protein		10	13.6084	53.4143	3.92511	0.000164666	0.000303218
PFLU1209	PFLU1209	putative_betaine_aldehyde_dehydrogenase		0	45.0806	176.841	3.92278	2.14277e-17	1.02473e-16
PFLU1372	PFLU1372	conserved_hypothetical_deacetylase		13	25.0666	98.13	3.91478	1.93893e-08	5.01955e-08
PFLU0797	PFLU0797	conserved_hypothetical_protein		10	70.2105	274.562	3.91055	5.82643e-22	3.51436e-21
PFLU0952	ftsZ	cell_division_protein		0	697.856	2714.73	3.89011	2.10611e-89	7.94788e-88
PFLU1047	PFLU1047	putative_transmembrane_sensor_protein		3	23.0451	89.6474	3.89008	6.65599e-07	1.52407e-06
PFLU3630	PFLU3630	putative_acetyltransferase		13	8.42706	32.7533	3.88668	0.00131964	0.00219207
PFLU0030	PFLU0030	putative_2-dehydro-3-deoxygalactonokinase		6	64.3853	250.161	3.88537	7.18826e-18	3.51181e-17
PFLU5957	PFLU5957	putative_methyl-accepting_chemotaxis_protein		0	82.4863	319.362	3.8717	1.21569e-17	5.871e-17
PFLU0527	fbpB	iron(III)-transport_system_permease_protein		3	74.3392	286.912	3.8595	2.76066e-19	1.45237e-18
PFLU6083	PFLU6083	putative_cibalamin_biosynthesis-related_protein		7	27.9689	107.845	3.85588	2.04072e-09	5.70724e-09
PFLU3673	PFLU3673	putative_glycosyltransferase		3	27.0655	104.225	3.85084	2.01595e-06	4.4499e-06
PFLU1089	PFLU1089	putative_iron_utilisation_protein		0	143.475	552.168	3.84854	1.20774e-43	1.62328e-42
PFLU4861	PFLU4861	putative_K(+)_transport-related_membrane		3	140.938	542.099	3.84636	1.22075e-29	1.01328e-28
PFLU4498	PFLU4498	conserved_hypothetical_protein		10	260.597	1001.69	3.84383	1.23396e-50	1.97401e-49
PFLU1210	PFLU1210	putative_ABC_transport_system,_membrane_protein		3	37.4486	143.937	3.84358	3.34235e-10	9.93757e-10
PFLU2765	PFLU2765	putative_sensor_kinase/response_regulator_fusion		9	419.785	1609.12	3.83321	4.72695e-72	1.28831e-70
PFLU6006	PFLU6006	conserved_hypothetical_protein		10	37.6428	144.164	3.82979	3.1143e-13	1.15235e-12
PFLU2719	PFLU2719	putative_membrane_protein		3	30.6342	117.203	3.8259	2.90436e-12	1.00813e-11
PFLU5730	PFLU5730	putative_endoribonuclease_L-PSP_family_protein		2	10.9206	41.6465	3.81356	0.000887205	0.00151347
PFLU5064	PFLU5064	DnaK-homologue_chaperone_Hsc66		0	539.869	2054.81	3.80612	1.56117e-86	5.57006e-85
PFLU3631	PFLU3631	putative_RNA_polymerase_sigma_factor		9	44.9518	171.071	3.80565	5.20635e-13	1.90371e-12
PFLU4361	PFLU4361	putative_allantoicase		6	108.714	412.933	3.79835	5.64832e-33	5.25302e-32
PFLU5755	PFLU5755	conserved_hypothetical_protein		10	55.249	209.617	3.79403	6.13226e-16	2.68606e-15
PFLU0694	PFLU0694	conserved_hypothetical_protein		10	54.0452	204.786	3.78917	3.46842e-17	1.63873e-16
PFLU0371	pip	proline_iminopeptidase	3.4.11.5	2	233.401	884.207	3.78836	2.67048e-53	4.59681e-52
PFLU1128	PFLU1128	putative_aminotransferase		13	103.575	392.121	3.78585	2.17028e-19	1.14896e-18
PFLU4508	PFLU4508	conserved_hypothetical_protein		10	6.64272	25.0808	3.77568	0.00491117	0.00761044
PFLU3458	PFLU3458	putative_gluconolactonase		7	38.5666	145.526	3.77336	6.3175e-12	2.1313e-11
PFLU5638	PFLU5638	putative_glutathione_S-transferase		13	12.5333	47.2546	3.77033	2.21236e-06	4.86872e-06
PFLU5441	PFLU5441	putative_aldehyde_dehydrigenase		13	7743.86	29160.7	3.76565	2.32655e-212	4.15042e-210
PFLU3039	PFLU3039	dolichyl-phosphate-mannose-protein		0	21.6267	81.1537	3.75248	7.30677e-07	1.66854e-06
PFLU2170	PFLU2170	putative_membrane_protein		0	387.215	1448.61	3.74109	1.07577e-86	3.86162e-85
PFLU3992	PFLU3992	putative_gluconokinase	2.7.1.12	6	140.938	526.85	3.73816	5.84539e-32	5.286e-31
PFLU2469	PFLU2469	putative_dehydrogenase		13	14.3605	53.6414	3.73534	0.000634303	0.00109989
PFLU4706	PFLU4706	malonyl_CoA-acyl_carrier_protein_transacylase		7	64.2136	239.733	3.73336	1.27249e-17	6.14027e-17
PFLU2328	PFLU2328	putative_histidine_biosynthesis-related		7	8.9646	33.4448	3.73076	0.000122274	0.000228953
PFLU3831	PFLU3831	conserved_hypothetical_protein		10	102.909	382.966	3.7214	2.08232e-16	9.40799e-16
PFLU3907	PFLU3907	putative_ATPase		13	47.5312	176.874	3.72121	7.54382e-16	3.28723e-15
PFLU5796	PFLU5796	putative_ABC_transport_system,_membrane_protein		3	176.517	653.605	3.7028	8.82317e-35	8.78884e-34
PFLU1041	PFLU1041	putative_iron_transport-related_regulatory		9	376.767	1393.66	3.699	9.97944e-67	2.36891e-65
PFLU3800	PFLU3800	outer-membrane_lipoprotein_carrier_protein		3	83.4531	307.465	3.68428	3.02664e-22	1.85796e-21
PFLU0717	rscT	putative_type_III_secretion_protein		3	33.7512	124.335	3.68388	8.45114e-06	1.75767e-05
PFLU2105	PFLU2105	conserved_hypothetical_protein		10	15.779	57.9963	3.67553	2.25895e-06	4.96395e-06
PFLU2720	PFLU2720	putative_efflux_system_transmembrane_protein		0	63.6332	233.801	3.6742	6.9569e-14	2.67682e-13
PFLU5184	PFLU5184	LysR-family_regulatory_protein		9	119.463	437.916	3.66572	3.27361e-25	2.24874e-24
PFLU4171	PFLU4171	response_regulatory_protein		9	74.145	271.773	3.66543	5.03124e-18	2.47857e-17
PFLU5677	PFLU5677	conserved_hypothetical_protein		10	127.61	467.394	3.66269	3.5403e-27	2.61831e-26
PFLU2295	PFLU2295	putive_methyl-accepting_chemotaxis_protein		0	90.6128	331.8	3.66174	3.76124e-21	2.18367e-20
PFLU4399	PFLU4399	conserved_hypothetical_protein		10	52.6042	192.499	3.65939	2.25238e-13	8.41357e-13
PFLU5650	soxD	sarcosine_oxidase_delta_subunit	1.5.3.1	7	149.451	546.799	3.65872	3.03552e-28	2.32987e-27
PFLU2718	PFLU2718	putative_AraC-family_transcriptional_regulator		9	34.9121	127.457	3.6508	1.63108e-07	3.92565e-07
PFLU2017A	PFLU2017A	putative_aminotransferase_(pseudogene)		11	15.5644	56.7856	3.64843	1.12824e-05	2.31508e-05
PFLU2823	PFLU2823	phage-related_conserved_hypothetical_protein		12	31.4722	114.62	3.64193	5.80776e-08	1.45615e-07
PFLU3079	PFLU3079	putative_AraC_family_regulatory_protein		9	78.2083	284.395	3.63637	1.95256e-23	1.26039e-22
PFLU4756	PFLU4756	putative_arginine_N-succinyltransferase,_alpha		6	170.411	617.945	3.6262	3.15723e-35	3.19907e-34
PFLU4867	PFLU4867	conserved_hypothetical_protein		10	67.4165	243.968	3.61882	6.17041e-14	2.37886e-13
PFLU1712	PFLU1712	conserved_hypothetical_protein		10	22.3788	80.8191	3.61141	9.31439e-07	2.11306e-06
PFLU0119	PFLU0119	putative_amino_acid_activating_peptide_synthase		7	54.174	195.536	3.60941	1.33664e-11	4.4182e-11
PFLU3496	PFLU3496	GntR_family_regulatory_protein		9	56.0871	202.204	3.60518	2.1945e-12	7.65345e-12
PFLU0553	livH2	high-affinity_branched-chain_amino_acid		3	259.734	934.434	3.59765	7.69838e-55	1.3902e-53
PFLU5181	PFLU5181	putative_putative_exported_protein		3	46.8649	168.499	3.59543	4.17976e-11	1.32434e-10
PFLU2822	PFLU2822	putative_phage-related_protein		12	14.8552	53.3819	3.59349	4.35125e-07	1.01489e-06
PFLU2586	PFLU2586	putative_DnaK_suppressor_protein		9	5.52471	19.786	3.58137	0.00117262	0.00196059
PFLU0869	PFLU0869	putative_hydrolase		13	182.45	653.304	3.58073	4.23326e-43	5.61289e-42
PFLU4969	PFLU4969	haem_utilisation_protein		0	1436.3	5139.72	3.57846	4.26697e-56	7.89925e-55
PFLU3634	PFLU3634	AraC-family_transcriptional_regulator		9	103.04	368.638	3.57763	1.2527e-24	8.4378e-24
PFLU1325	PFLU1325	putative_exported_protein		3	357.548	1278	3.57435	9.91584e-57	1.87098e-55
PFLU5234	PFLU5234	putative_tRNA_synthetase		2	119.829	428.203	3.57346	1.54626e-16	7.07293e-16
PFLU4682	PFLU4682	high-affinity_L-arabinose_transport_protein_(ABC		0	146.743	523.719	3.56896	2.76737e-11	8.92197e-11
PFLU0718	rscU	putative_type_III_secretion_protein		3	60.7738	216.835	3.5679	1.13392e-11	3.76716e-11
PFLU5613	PFLU5613	putative_biotin_biosynthesis-related_protein		7	113.938	405.021	3.55475	1.82724e-15	7.76674e-15
PFLU3870	PFLU3870	putative_dihydrofolate_reductase		7	125.116	444.13	3.54974	7.53752e-22	4.50949e-21
PFLU5918	PFLU5918	putative_membrane_protein		3	106.844	378.743	3.54484	1.34613e-24	9.01552e-24
PFLU1186	PFLU1186	putative_phage-related_hypothetical_protein		12	20.3799	72.0221	3.53398	3.48238e-05	6.85875e-05
PFLU4929	PFLU4929	putative_two-component_system,_sensor_kinase		9	102.437	361.777	3.5317	1.61528e-19	8.59777e-19
PFLU2185	PFLU2185	putative_hydrolase		13	101.619	358.307	3.52597	1.65849e-17	7.97021e-17
PFLU4988	PFLU4988	10_kDa_chaperonin		0	308.192	1086.54	3.52553	1.51625e-29	1.25016e-28
PFLU2629	PFLU2629	putative_membrane_protein		0	18.4238	64.7826	3.51624	4.36477e-07	1.01764e-06
PFLU2207	PFLU2207	conserved_hypothetical_protein		10	10.1685	35.7464	3.51542	0.000155701	0.0002877
PFLU2444	PFLU2444	putative_phosphoglycerate_mutase		13	31	108.947	3.51441	1.88544e-10	5.72144e-10
PFLU3782	PFLU3782	putative_arsenate_reductase		0	39.8563	140.069	3.51434	4.13181e-10	1.21986e-09
PFLU0734	PFLU0734	putative_outer-membrane_lipoprotein		3	115.442	405.605	3.51349	1.76193e-21	1.04037e-20
PFLU0833	PFLU0833	conserved_hypothetical_protein		10	42.0494	147.514	3.50811	4.13244e-12	1.41358e-11
PFLU1130	PFLU1130	conserved_hypothetical_protein		10	168.368	588.889	3.49764	6.26323e-19	3.23152e-18
PFLU1979	PFLU1979	hypothetical_protein		8	9.4163	32.9043	3.4944	0.000837331	0.00143212
PFLU5278	glcA	glycolate_permease		3	67.5882	236.081	3.49293	3.96514e-12	1.3603e-11
PFLU4852	PFLU4852	putative_chromosome_initiation_inhibitor		2	27.8606	97.1465	3.48688	1.45762e-06	3.25284e-06
PFLU0107	PFLU0107	putative_exported_protein		3	119.849	417.73	3.48547	9.13477e-33	8.44272e-32
PFLU3513	PFLU3513	exonuclease		5	58.6031	203.943	3.48007	2.89686e-14	1.1392e-13
PFLU4005	PFLU4005	putative_4-amino-_4-deoxy-l-arabinose_lipid_A		13	25.3895	88.2745	3.47682	8.49815e-05	0.000161539
PFLU3506	PFLU3506	conserved_hypothetical_protein		10	144.443	501.337	3.47082	1.11115e-28	8.82774e-28
PFLU1109	PFLU1109	putative_plasmid_maintenance_system_killer		12	622.464	2158.17	3.46714	6.87095e-83	2.31139e-81
PFLU6087	PFLU6087	putative_N-acetylmuramoyl-L-alanine_amidase		3	7.76074	26.8532	3.46013	0.00110136	0.00184898
PFLU4502	PFLU4502	conserved_hypothetical_protein		10	32.0527	110.805	3.45697	6.24164e-07	1.43365e-06
PFLU1631	PFLU1631	putative_proline_iminopeptidase		2	30.9347	106.408	3.43976	9.58967e-07	2.17132e-06
PFLU0948	murC	UDP-N-acetylmuramate--L-alanine_ligase	6.3.2.8	0	76.6611	263.507	3.43729	1.39039e-17	6.69821e-17
PFLU4976	PFLU4976	putative_HlyD-family_secretion_protein		3	17.5634	60.3304	3.43501	0.000353439	0.000629942
PFLU3959	PFLU3959	putative_membrane_protein		0	35.1921	120.628	3.42771	5.50136e-08	1.38109e-07
PFLU0096	PFLU0096	conserved_hypothetical_membrane_protein		3	54.3027	185.703	3.41977	5.26112e-11	1.65804e-10
PFLU5645	PFLU5645	putative_membrane_protein		3	37.9432	129.673	3.41754	5.56636e-10	1.63031e-09
PFLU5292	PFLU5292	conserved_hypothetical_protein		10	126.385	431.821	3.4167	1.15968e-13	4.39886e-13
PFLU4164	PFLU4164	conserved_hypothetical_protein		10	48.4122	165.408	3.41666	1.01067e-08	2.69834e-08
PFLU3313	PFLU3313	conserved_hypothetical_protein		10	69.7384	237.982	3.41249	4.04558e-14	1.57724e-13
PFLU0163	PFLU0163	putative_lipoprotein		3	30.1396	102.755	3.40929	3.77201e-06	8.09545e-06
PFLU2363	PFLU2363	putative_ArsR-family_regulatory_protein		9	20.1428	68.4561	3.39854	0.000240114	0.000435474
PFLU5947	PFLU5947	conserved_hypothetical_protein		10	165.725	563.058	3.39755	1.39034e-08	3.65235e-08
PFLU2155	PFLU2155	putative_NAD-dependent_deacetylase_regulatory		9	510.782	1733.3	3.39342	2.32363e-61	4.88543e-60
PFLU5213	PFLU5213	exodeoxyribonuclease_V_beta_chain		5	42.0494	141.635	3.3683	2.68007e-11	8.65949e-11
PFLU2131	PFLU2131	hypothetical_protein		8	10.3402	34.7741	3.36301	0.000701054	0.001211
PFLU1763	ccmF	cytochrome_C_biogenesis_protein		7	52.4755	176.388	3.36134	2.91057e-10	8.70656e-10
PFLU5385	PFLU5385	conserved_hypothetical_protein		10	54.6256	183.39	3.35722	1.05807e-13	4.02903e-13
PFLU6098	PFLU6098	conserved_hypothetical_protein		10	106.864	358.61	3.35576	2.16169e-20	1.2051e-19
PFLU5666	PFLU5666	putative_dipeptidase		13	1688.15	5657.82	3.35149	6.52601e-118	3.4926e-116
PFLU5347	PFLU5347	putative_membrane_protein		3	21.2608	71.212	3.34945	8.45246e-06	1.75767e-05
PFLU3754	PFLU3754	conserved_hypothetical_protein_(pseudogene)		11	115.036	385.063	3.34734	2.03761e-23	1.31385e-22
PFLU5664	PFLU5664	putative_oxidoreductase		13	530.477	1775.32	3.34664	7.11798e-63	1.55775e-61
PFLU1808	PFLU1808	putative_lipoprotein		3	149.216	498.365	3.33989	2.07834e-25	1.43774e-24
PFLU2071	PFLU2071	putative_membrane_protein		3	68.1052	227.425	3.33931	8.28967e-14	3.17717e-13
PFLU1491	PFLU1491	putative_dehydrogenase		13	172.476	575.737	3.33808	1.81984e-29	1.49628e-28
PFLU1693	PFLU1693	putative_ABC_transport_system,_membrane_protein		0	63.8049	212.913	3.33694	5.8482e-08	1.46504e-07
PFLU4046	PFLU4046	putative_oligopeptide_ABC_transporter_integral		3	88.1622	294.077	3.33563	2.60801e-17	1.24118e-16
PFLU0856	PFLU0856	putative_membrane_protein		3	160.952	536.458	3.33303	3.48456e-25	2.39086e-24
PFLU5023	PFLU5023	putative_exported_protein		3	52.0891	173.243	3.32589	4.97209e-11	1.56947e-10
PFLU3654	PFLU3654	putative_two-component_sensor_histidine_kinase		9	37.5998	124.918	3.32231	7.04717e-09	1.91095e-08
PFLU0383	tatB	Sec-independent_protein_translocase_protein		3	67.6535	224.55	3.31912	1.54855e-16	7.07787e-16
PFLU0826	dppA3	dipeptide_ABC_transport_system,		3	6099.98	20216.7	3.31422	1.51401e-167	1.46114e-165
PFLU1992	PFLU1992	putative_amidase		13	1011.03	3346.36	3.30985	2.18905e-94	8.82668e-93
PFLU3760	PFLU3760	putative_sensory_box_GGDEF/EAL_domain_protein		9	373.198	1234.32	3.30742	2.60351e-53	4.49468e-52
PFLU5769	PFLU5769	conserved_hypothetical_protein		10	46.6074	154.094	3.30622	9.96787e-10	2.87369e-09
PFLU0949	ddlB	D-alanine--D-alanine_ligase_B	6.3.2.4	0	114.433	377.295	3.29709	3.99762e-25	2.73969e-24
PFLU4377	PFLU4377	conserved_hypothetical_protein		10	1187.7	3912.95	3.29455	7.46709e-113	3.8225e-111
PFLU4959	PFLU4959	conserved_hypothetical_protein		10	48.0258	158.18	3.29363	2.49449e-12	8.66887e-12
PFLU5052	PFLU5052	putative_aminotransferase		13	265.797	873.619	3.28679	1.40341e-42	1.82381e-41
PFLU0364	PFLU0364	putative_histidine_ABC_transport_system,		0	341.834	1122.54	3.28386	1.5339e-50	2.44718e-49
PFLU0741	PFLU0741	putative_peptidoglycan_biosynthesis_protein		3	47.4025	155.662	3.28384	2.58112e-09	7.15062e-09
PFLU4504	PFLU4504	conserved_hypothetical_protein		10	389.623	1278.44	3.28121	2.11427e-58	4.17674e-57
PFLU4712	PFLU4712	putative_hydrolase		13	51.057	167.268	3.2761	3.45191e-13	1.27407e-12
PFLU1505	PFLU1505	conserved_hypothetical_protein		10	536.603	1757.63	3.27548	3.8646e-57	7.38665e-56
PFLU5563	rpe	ribulose-phosphate_3-epimerase	5.1.3.1	6	286.583	937.462	3.27117	2.35224e-36	2.46839e-35
PFLU4487	PFLU4487	putative_cobalamin_biosynthesis_aminotransferase		7	20.6374	67.3002	3.26108	4.99188e-05	9.70836e-05
PFLU3115	PFLU3115	putative_carbohydrate_kinase		6	51.9808	169.256	3.25612	1.89188e-08	4.91072e-08
PFLU1886	PFLU1886	hypothetical_protein		8	98.8028	321.599	3.25496	1.66154e-20	9.33346e-20
PFLU1604	PFLU1604	putative_two-component_system,_EAL_domain		9	24.529	79.7382	3.25077	1.30805e-05	2.66823e-05
PFLU4119	PFLU4119	multidrug_efflux_protein		3	70.0388	227.166	3.24343	4.06209e-11	1.28914e-10
PFLU3353	PFLU3353	putative_amidase		13	218.46	708.164	3.24163	2.99313e-38	3.29973e-37
PFLU0994	PFLU0994	conserved_hypothetical_protein		10	1178.01	3817.33	3.24051	1.73693e-108	8.38142e-107
PFLU1399	bglX	periplasmic_beta-glucosidase_precursor	3.2.1.21	6	201.111	650.842	3.23623	2.19374e-20	1.22181e-19
PFLU1002	PFLU1002	putative_amino_acid_ABC_transport_system,		0	160.329	518.551	3.2343	8.59572e-35	8.57678e-34
PFLU5793	mutM	formamidopyrimidine-DNA_glycosylase	4.2.99.18	2	151.558	489.913	3.2325	3.5548e-16	1.58419e-15
PFLU4854	PFLU4854	LysE-type_translocator		3	35.2126	113.691	3.2287	2.70272e-06	5.87987e-06
PFLU0025	PFLU0025	putative_ABC_transport_system,_permease		3	51.014	164.696	3.22845	7.32654e-06	1.53711e-05
PFLU4058	PFLU4058	hypothetical_protein		8	37.9432	122.39	3.2256	9.47212e-08	2.32343e-07
PFLU2223	PFLU2223	Putative_ABC_transport_system,_ATP-binding		3	17.3917	56.0292	3.22161	6.72349e-06	1.41614e-05
PFLU4169	PFLU4169	conserved_hypothetical_exported_protein		10	20.294	65.3119	3.21828	9.04707e-05	0.000171475
PFLU4542	PFLU4542	hypothetical_protein		8	22.8734	73.3413	3.20639	0.000123517	0.000231132
PFLU5768	PFLU5768	conserved_hypothetical_protein		10	113.4	362.987	3.20093	1.56768e-20	8.83151e-20
PFLU1826	PFLU1826	putative_membrane_protein		0	149.839	479.606	3.2008	3.05896e-21	1.78829e-20
PFLU1244	PFLU1244	conserved_hypothetical_protein		10	168.564	538.478	3.19451	2.03006e-30	1.72452e-29
PFLU2530	PFLU2530	putative_LuxR-family_regulatory_protein		9	143.131	456.223	3.18745	2.81565e-17	1.33568e-16
PFLU5665	PFLU5665	conserved_hypothetical_protein		10	102.609	326.798	3.1849	5.63819e-19	2.92596e-18
PFLU2069	PFLU2069	putative_glutathione_S-transferase		7	63.0527	200.777	3.18428	2.04623e-15	8.65386e-15
PFLU3073	PFLU3073	putative_AraC-family_regulatory_protein		9	258.294	816.443	3.16091	2.11676e-38	2.34236e-37
PFLU3322	PFLU3322	putative_AraC-family_transcriptional_regulator		9	16.4883	52.085	3.15891	0.000769983	0.00132386
PFLU5757	pyrR	bifunctional_protein_[pyrimidine_operon	2.4.2.9	7	16.8541	53.2196	3.15766	0.00029127	0.000524535
PFLU5305	PFLU5305	putative_plasmid_partitioning_protein		12	1716.21	5416.96	3.15634	3.88291e-118	2.09713e-116
PFLU1019	PFLU1019	conserved_hypothetical_protein		10	67.4165	212.306	3.14916	1.73212e-08	4.51194e-08
PFLU2795	PFLU2795	putative_integral_membrane_protein		0	15.779	49.5999	3.1434	0.000302265	0.000543173
PFLU4398	PFLU4398	conserved_hypothetical_protein		10	54.5827	171.546	3.14287	3.69194e-05	7.25692e-05
PFLU0247	dcyD	D-cysteine_desulfhydrase	4.4.1.15	6	58.1943	182.687	3.13927	3.91718e-12	1.34463e-11
PFLU5612	PFLU5612	putative_biotin_biosynthesis-related_protein		7	198.186	621.869	3.1378	8.68123e-29	6.94381e-28
PFLU1748	PFLU1748	putative_glutathione-regulated_potassium-efflux		3	93.5357	293.461	3.13743	1.74699e-15	7.43637e-15
PFLU1178	PFLU1178	putative_phage_tail-related_protein		12	115.528	362.349	3.13646	4.74969e-18	2.34773e-17
PFLU1837	PFLU1837	putative_two-component_system,_sensor_kinase		9	17.9721	56.3537	3.13562	0.000723349	0.00124805
PFLU5875	PFLU5875	putative_iron_(III)_ABC_transport_system,		3	24.0773	75.3722	3.13042	0.000549426	0.000962068
PFLU0541	PFLU0541	conserved_hypothetical_protein		10	248.642	778.026	3.1291	4.86586e-39	5.51933e-38
PFLU3540	PFLU3540	putative_EAL_domain_signaling_protein		9	125.353	391.775	3.12537	1.16765e-19	6.27761e-19
PFLU4036	PFLU4036	putative_4-aminobutyrate_aminotransferase		7	24.1202	75.2424	3.11947	9.42891e-05	0.000178597
PFLU1484	PFLU1484	conserved_hypothetical_protein		10	11.4582	35.6815	3.11406	0.00431818	0.00672338
PFLU4401	PFLU4401	putative_chemotaxis_protein		0	161.469	502.007	3.109	3.64393e-31	3.19699e-30
PFLU0621	PFLU0621	putative_GGDEF_domain_response_regulator		9	143.883	447.305	3.1088	1.57106e-29	1.29354e-28
PFLU4480	PFLU4480	putative_MarR_family_transcriptional_regulator		9	114.69	355.347	3.09832	1.17835e-17	5.69534e-17
PFLU0034	PFLU0034	putative_exported_protein		3	41.0602	127.058	3.09442	1.92267e-08	4.98561e-08
PFLU1698	PFLU1698	putative_ABC_transportsystem,_ATP-binding		3	115.679	357.767	3.09275	4.63212e-18	2.29347e-17
PFLU4971	PFLU4971	putative_methyl-accepting_chemotaxis_protein		0	199.047	614.293	3.08618	2.68323e-35	2.72348e-34
PFLU2240	PFLU2240	putative_regulatory_protein		9	27.0226	83.3255	3.08355	1.06366e-06	2.40282e-06
PFLU5805	PFLU5805	conserved_hypothetical_protein		10	183.353	565.363	3.08346	1.9755e-24	1.31857e-23
PFLU4295	PFLU4295	putative_putative_heat_shock_protein_A		0	1428.84	4399.98	3.07941	7.59699e-103	3.44027e-101
PFLU0898	uraA	uracil_permease		0	95.5346	293.87	3.07606	5.12508e-09	1.39941e-08
PFLU0824	PFLU0824	putative_outer_membrane_porin		3	24.7436	75.6855	3.05879	7.30356e-09	1.97683e-08
PFLU1141	glpR	glycerol-3-phosphate_regulon_repressor		9	432.427	1319.94	3.05241	2.05981e-44	2.82659e-43
PFLU4186	PFLU4186	dihydrofolate:folylpolyglutamate_synthetase;	6.3.2.12	7	62.28	190.1	3.05235	0.00553048	0.00852079
PFLU3996	PFLU3996	putative_sugar-binding_exported_protein		3	623.778	1898.92	3.04422	2.43755e-72	6.73702e-71
PFLU0175	PFLU0175	hypothetical_protein		8	78.1879	237.496	3.0375	8.36012e-10	2.42324e-09
PFLU4810	PFLU4810	putative_gluconate_permease		3	368.557	1118.81	3.03565	2.43468e-46	3.49585e-45
PFLU4553	PFLU4553	probable_cytochrome_C_oxidase_subunit	1.9.3.1	1	83.8413	252.938	3.01687	5.41773e-12	1.83616e-11
PFLU3734	PFLU3734	putative_membrane_transport_protein		0	40.1997	121.039	3.01094	6.9327e-05	0.000133027
PFLU5081	PFLU5081	hypothetical_protein		8	22.9164	68.9752	3.00987	0.000394902	0.00070087
PFLU5652	glyA	serine_hydroxymethyltransferase	2.1.2.1	7	922.034	2773.52	3.00805	7.39558e-75	2.18783e-73
PFLU4400	PFLU4400	conserved_hypothetical_protein		10	84.7223	254.7	3.00629	3.91765e-15	1.62991e-14
PFLU0458	PFLU0458	conserved_GGDEF/EAL_domain_protein		9	341.317	1023.64	2.99908	8.60483e-50	1.35446e-48
PFLU3010	PFLU3010	putative_aspartate_racemase		13	40.0076	119.958	2.99839	2.4183e-10	7.27838e-10
PFLU3993	PFLU3993	putative_zinc-binding_dehydrogenase		13	324.809	973.777	2.998	7.73032e-27	5.6673e-26
PFLU2091	PFLU2091	conserved_hypothetical_protein		10	218.654	655.292	2.99694	9.96434e-29	7.94852e-28
PFLU1738	PFLU1738	conserved_hypothetical_protein		10	94.5474	282.816	2.99126	3.76183e-15	1.56841e-14
PFLU5959	PFLU5959	putative_multidrug_resistance-transport_membrane		0	185.224	552.201	2.98127	4.46693e-13	1.6415e-12
PFLU4468	PFLU4468	ATP-dependent_DNA_helicase	3.6.1.-	2	123.248	367.16	2.97903	1.52659e-10	4.66617e-10
PFLU4809	PFLU4809	putative_aminotransferase		13	61.1396	181.607	2.97036	4.87514e-14	1.88815e-13
PFLU3729	PFLU3729	putative_short-chain_dehydrogenase/reductase		7	13.1996	39.1614	2.96686	0.00188104	0.00305903
PFLU5025	PFLU5025	putative_N-acetylglucosamine-6-phosphate		6	17.6063	52.2148	2.96569	0.000799332	0.00136952
PFLU0559	PFLU0559	putative_epimerase		3	43.1675	128.009	2.9654	1.79175e-11	5.87634e-11
PFLU2263	PFLU2263	conserved_hypothetical_protein		10	48.4122	143.515	2.96444	2.00227e-10	6.06971e-10
PFLU0507	PFLU0507	conserved_hypothetical_protein		10	320.531	948.894	2.96038	3.50757e-34	3.40743e-33
PFLU0393	PFLU0393	putative_TetR-family_regulatory_protein		9	62.1493	183.682	2.9555	1.17902e-10	3.64351e-10
PFLU4010	PFLU4010	conserved_hypothetical_protein		10	95.8146	283.098	2.95464	7.02947e-14	2.70297e-13
PFLU1154	pyrC	dihydroorotase	3.5.2.3	7	186.665	550.937	2.95148	1.12407e-28	8.91832e-28
PFLU0542	PFLU0542	conserved_hypothetical_protein		10	102.846	303.218	2.94829	2.56472e-17	1.22156e-16
PFLU1982	PFLU1982	conserved_hypothetical_protein		10	57.3768	169.159	2.94821	5.04142e-07	1.16892e-06
PFLU0556	livF2	high-affinity_branched-chain_amino_acid		3	536.881	1582.76	2.94806	8.79862e-55	1.58402e-53
PFLU6105	PFLU6105	putative_phospholipid_biosynthesis-related		0	11.1353	32.7208	2.93849	0.00142804	0.00235817
PFLU1013	PFLU1013	putative_exported_protein		3	33.6224	98.5519	2.93114	6.50863e-06	1.37384e-05
PFLU5648	PFLU5648	putative_sarcosine_oxidase_gamma_subunit		7	174.497	511.277	2.93	1.75603e-10	5.3508e-10
PFLU0696	czcD	cobalt-zinc-cadmium_resistance_protein		0	22.5076	65.8523	2.92578	0.000149825	0.000277308
PFLU2253	PFLU2253	conserved_hypothetical_protein		10	12.7908	37.4215	2.92565	0.000399613	0.000708805
PFLU1000	PFLU1000	putative_amino_acid_ABC_transport_system,		3	2135.34	6244.97	2.92458	7.96901e-108	3.81411e-106
PFLU2952	PFLU2952	conserved_hypothetical_protein		10	282.908	827.11	2.9236	1.88294e-33	1.78213e-32
PFLU3819	PFLU3819	NADH-quinone_oxidoreductase_chain_B	1.6.99.5	1	1356.05	3957.18	2.91817	1.91148e-94	7.76059e-93
PFLU3791	PFLU3791	conserved_hypothetical_protein		10	59.3123	173.015	2.91702	1.89026e-09	5.30913e-09
PFLU5610	PFLU5610	conserved_hypothetical_protein		10	7926.42	23103.1	2.9147	1.379e-83	4.71986e-82
PFLU2211	PFLU2211	putative_monooxygenase		13	94.8908	276.528	2.91417	1.22997e-11	4.07248e-11
PFLU5246	PFLU5246	conserved_hypothetical_protein		10	24.7007	71.9796	2.91407	4.19685e-05	8.21645e-05
PFLU1617	PFLU1617	putative_exported_protein		3	106.134	309.162	2.91293	1.37411e-15	5.8789e-15
PFLU1261	PFLU1261	conserved_hypothetical_protein		10	80.5078	234.482	2.91253	2.24981e-10	6.79213e-10
PFLU2095	PFLU2095	conserved_hypothetical_protein		10	230.819	670.992	2.907	8.73679e-34	8.36317e-33
PFLU5926	PFLU5926	conserved_hypothetical_protein		10	97.6419	283.801	2.90655	1.74845e-14	6.94541e-14
PFLU5369	PFLU5369	putative_membrane_protein		0	175.055	508.101	2.90252	5.85823e-21	3.36134e-20
PFLU2016	PFLU2016	conserved_hypothetical_protein		10	299.632	868.529	2.89865	1.7218e-35	1.76897e-34
PFLU4781	PFLU4781	putative_tetR-family_transcriptional_regulator		9	143.84	416.768	2.89744	4.47999e-18	2.22001e-17
PFLU0053	adhB	alcohol_dehydrogenase_cytochrome_C_subunit		7	91.7533	265.386	2.89239	1.37695e-10	4.22853e-10
PFLU4261	PFLU4261	glucarate_dehydratase	4.2.1.40	6	104.221	300.224	2.88064	5.09941e-13	1.86577e-12
PFLU2549	PFLU2549	putative_aminotransferase		13	37.6857	108.471	2.87831	1.02073e-08	2.72271e-08
PFLU1108	rpmE	50S_ribosomal_protein_L31_type_B-1		2	247.892	713.338	2.87762	0.000126734	0.000236926
PFLU0059	PFLU0059	putative_cytochrome_C_oxydase,_subunit_I		7	971.542	2795.41	2.87729	7.67659e-71	2.04489e-69
PFLU3903	PFLU3903	putative_exported_protein		3	124.064	356.73	2.87538	3.03862e-16	1.36033e-15
PFLU3367	PFLU3367	putative_glycosyl_hydrolase		5	238.817	685.225	2.86925	5.89979e-35	5.91687e-34
PFLU4115	PFLU4115	putative_alcohol_dehydrogenase	1.1.1.1	13	61.5484	176.507	2.86777	8.84427e-09	2.37528e-08
PFLU3572	PFLU3572	putative_family_S43_non-peptidase_homologue		3	11.3294	32.44	2.86334	0.00323517	0.00511699
PFLU5100	PFLU5100	hypothetical_protein		8	26.9797	77.2307	2.86255	1.6216e-05	3.28167e-05
PFLU5437	PFLU5437	putative_lipoprotein		3	41.1685	117.668	2.8582	2.03579e-06	4.48865e-06
PFLU5317	PFLU5317	putative_membrane_protein		3	33.2136	94.8236	2.85496	1.48836e-05	3.02136e-05
PFLU0448	PFLU0448	conserved_hypothetical_protein		10	38.8466	110.74	2.85071	1.48593e-07	3.58364e-07
PFLU2373	araG	L-arabinose_ABC_transport_system,_ATP-binding	3.6.3.17	3	123.612	351.781	2.84585	1.02253e-14	4.12587e-14
PFLU4629	PFLU4629	putative_membrane_protein		3	120.773	343.558	2.84466	1.62788e-15	6.9394e-15
PFLU1575	PFLU1575	putative_heavy_metal_two-component_system,		9	12.1245	34.4283	2.83956	0.000562608	0.000984271
PFLU5390	PFLU5390	putative_membrane_protein		0	88.248	250.366	2.83707	9.76057e-18	4.73706e-17
PFLU1771	PFLU1771	putative_p-aminobenzoic_acid_synthase		7	219.662	623.036	2.83635	2.71176e-25	1.87153e-24
PFLU4384	PFLU4384	thiol:disulfide_interchange_protein_DsbG		7	21.0462	59.6602	2.83473	0.000113221	0.000212677
PFLU1243	PFLU1243	conserved_hypothetical_protein		10	2270.15	6416.27	2.82637	3.63047e-103	1.65679e-101
PFLU0690	PFLU0690	hypothetical_protein		8	21.6267	61.0219	2.82161	0.00141809	0.00234371
PFLU1026	PFLU1026	putative_fumarylacetoacetase		6	73.6934	207.778	2.8195	6.29139e-08	1.57205e-07
PFLU5209	PFLU5209	putative_putative_lipoprotein		3	55.5924	156.482	2.81481	6.83874e-08	1.70159e-07
PFLU6008	PFLU6008	putative_ABC_transport_system,_membrane_protein		3	48.3488	135.919	2.81121	2.2468e-07	5.34853e-07
PFLU4288	PFLU4288	TetR-family_regulatory_protein		9	56.5388	158.925	2.8109	1.30295e-12	4.61519e-12
PFLU5468	thiL	thiamine-monophosphate_kinase	2.7.4.16	7	54.8832	154.235	2.81025	9.37549e-08	2.30069e-07
PFLU0925	PFLU0925	putative_LuxR-family_regulatory_protein		9	252.468	708.802	2.80749	6.00616e-34	5.77334e-33
PFLU2231	PFLU2231	putative_ABC_transport_system,_exported		3	17.5204	49.1568	2.80568	0.00264627	0.00423331
PFLU0595	PFLU0595	putative_outer_membrane_protein		3	108.843	305.337	2.80531	8.41132e-20	4.56382e-19
PFLU1570	PFLU1570	putative_glycerophosphoryl_diester		7	345.295	968.497	2.80484	5.68768e-40	6.69667e-39
PFLU4565	PFLU4565	putative_P-type_cation-transporting_ATPase		3	52.3467	146.498	2.79861	8.30039e-09	2.23533e-08
PFLU2869	PFLU2869	phage-related_conserved_hypothetical_protein		12	10.8348	30.3218	2.79856	0.0064399	0.00987027
PFLU5439	mpl	UDP-Nacetylmuramate:l-alanyl-gamma-D-glutamyl-meso-diaminopimelate	6.3.2.-	3	319.133	891.109	2.79228	3.68857e-28	2.80188e-27
PFLU0942	murE	UDP-N-acetylmuramoylalanyl-D-glutamate--2,6-diaminopimelate	6.3.2.13	0	223.059	622.82	2.79218	1.74724e-27	1.30699e-26
PFLU2994	PFLU2994	putative_EAL_domain_signalling_protein		9	212.31	591.848	2.78767	5.18166e-24	3.41978e-23
PFLU0408	PFLU0408	putative_fimbriae_biogenesis-related_protein		3	68.9637	191.97	2.78364	1.22412e-10	3.77497e-10
PFLU4044	PFLU4044	putative_nucleotide-binding_ABC_transporter		3	80.2727	223.264	2.78132	4.35008e-12	1.48457e-11
PFLU4962	PFLU4962	putative_two-component_response_regulator		9	71.1793	197.546	2.77533	2.98427e-10	8.91345e-10
PFLU4691	PFLU4691	putative_transmembrane_protein		0	154.718	429.271	2.77454	2.60898e-18	1.30716e-17
PFLU4376	PFLU4376	putative_peptidase		5	347.66	964.343	2.77381	2.11852e-16	9.56422e-16
PFLU0954	PFLU0954	hypothetical_protein		8	724.942	2010.64	2.77353	5.14349e-64	1.14263e-62
PFLU0793	pilA	fimbrial_protein_precursor		0	243.16	674.1	2.77224	9.53158e-06	1.97093e-05
PFLU1803	gcl	glyoxylate_carboligase	4.1.1.47	6	38.7608	107.218	2.76615	9.23452e-08	2.26893e-07
PFLU0312	PFLU0312	putative_amino_acid_ABC_transport_system,		3	15.822	43.7647	2.76607	0.00345311	0.00543832
PFLU3221	PFLU3221	putative_SyrP-like_protein		13	54.9691	151.663	2.75906	9.39371e-11	2.92287e-10
PFLU3639	PFLU3639	putative_transmembrane_transporter		3	85.7115	236.274	2.75662	2.91229e-11	9.3789e-11
PFLU3708	PFLU3708	putative_transcriptional_regulator		9	103.447	285.14	2.7564	4.9269e-15	2.04114e-14
PFLU2188	PFLU2188	putative_DNA-binding_protein		9	178.195	489.97	2.74963	1.69805e-20	9.52948e-20
PFLU0955	PFLU0955	conserved_hypothetical_protein		10	692.114	1901.32	2.74711	2.93986e-58	5.78828e-57
PFLU1848	PFLU1848	putative_membrane_protein		3	101.599	279.013	2.74622	1.00278e-15	4.3503e-15
PFLU0397	PFLU0397	conserved_hypothetical_protein		10	22.8734	62.7294	2.74245	0.000810374	0.00138723
PFLU0569	lipA	lipase_precursor	3.1.1.3	6	27.1084	74.2163	2.73776	0.000958563	0.00162671
PFLU0926	PFLU0926	puattive_exported_protein		3	40.8456	111.821	2.73766	7.96458e-06	1.66386e-05
PFLU4915	PFLU4915	crossover_junction_endodeoxyribonuclease	3.1.22.4	2	10.3402	28.3011	2.737	0.00341997	0.00539046
PFLU3593	PFLU3593	putative_GFO/IDH/MocA-family_oxidoreductase		13	24.0773	65.8736	2.73592	0.00120525	0.00201229
PFLU5649	soxA	sarcosine_oxidase_alpha_subunit	1.5.3.1	7	1333.05	3637.8	2.72894	2.51277e-71	6.8169e-70
PFLU1203	PFLU1203	conserved_hypothetical_protein		10	75.6718	206.32	2.72651	1.95551e-09	5.48194e-09
PFLU2396	PFLU2396	Putative_AraC-family_regulatory_protein		9	15.5215	42.2519	2.72216	0.000204205	0.000372788
PFLU4290	PFLU4290	hypothetical_protein		8	28.2265	76.7988	2.72081	1.53967e-05	3.1223e-05
PFLU3568	PFLU3568	putative_RNA_polymerase_sigma_factor		9	1114.37	3027.1	2.71641	3.14002e-71	8.4795e-70
PFLU0995	moaC	molybdenum_cofactor_biosynthesis_protein_C		7	174.002	472.496	2.71545	2.85903e-22	1.75874e-21
PFLU2047	PFLU2047	conserved_hypothetical_protein		10	49.616	134.709	2.71503	1.33284e-08	3.50913e-08
PFLU0505	psd	phosphatidylserine_decarboxylase_proenzyme	4.1.1.65	3	83.6901	226.939	2.71166	3.13237e-11	1.00492e-10
PFLU6109	PFLU6109	putative_phospholipd_biosynthesis-related		3	46.1127	124.875	2.70803	4.03382e-06	8.64158e-06
PFLU0276	PFLU0276	putative_thioesterase		13	112.002	302.991	2.70522	2.8964e-09	8.01274e-09
PFLU2675	PFLU2675	putative_phosphatase		13	73.3929	198.497	2.70458	1.09412e-08	2.90925e-08
PFLU4385	PFLU4385	conserved_hypothetical_protein		10	430.232	1158.13	2.69187	7.72375e-43	1.01269e-41
PFLU5567	PFLU5567	putative_ABC_transport_system,_exported_protein		3	1307.66	3519.18	2.69121	1.24731e-49	1.95812e-48
PFLU4798	PFLU4798	putative_LysR-family_transcriptional_regulator		9	31.3434	84.3415	2.69088	2.38325e-05	4.75601e-05
PFLU4759	PFLU4759	conserved_hypothetical_Leucine-rich_protein		10	200.745	539.894	2.68945	2.70753e-20	1.49384e-19
PFLU6091	PFLU6091	putative_ABC_transport_system,_periplasmic		3	47.6171	127.955	2.68717	5.68642e-05	0.0001099
PFLU0302	wssC	cyclic_di-GMP_binding_protein		7	25.9475	69.7204	2.68698	0.000614828	0.0010677
PFLU2786	PFLU2786	putative_catabolic_threonine_dehydratase		6	128.987	346.584	2.68696	1.36958e-13	5.17504e-13
PFLU4992	PFLU4992	putative_6-O-methylguanine_DNA_methyltransferase		13	44.9089	120.531	2.6839	8.42451e-06	1.75372e-05
PFLU3866	PFLU3866	putative_pH_adaptation_potassium_efflux_protein		0	13.1567	35.3033	2.6833	0.0041093	0.00641173
PFLU2378	PFLU2378	putative_glutathione_S-transferase		7	90.8704	243.44	2.67898	3.01785e-12	1.0463e-11
PFLU4841	PFLU4841	conserved_hypothetical_protein		10	84.2277	225.512	2.67741	1.13591e-08	3.01356e-08
PFLU2598	PFLU2598	TonB-dependent_siderophore_receptor		0	71.9744	192.619	2.67622	8.63178e-13	3.09849e-12
PFLU1953	PFLU1953	putative_transport-related_membrane_protein		0	122.022	326.192	2.67323	3.05352e-06	6.604e-06
PFLU5074	PFLU5074	protein-export_membrane_protein_SecF		3	285.874	763.537	2.67088	6.12129e-28	4.62e-27
PFLU5477	PFLU5477	putative_thioredoxin		0	47.8971	127.835	2.66896	5.21007e-08	1.31076e-07
PFLU0384	PFLU0384	putative_Sec-independent_protein_translocase		3	282.5	753.616	2.66767	5.75725e-30	4.81434e-29
PFLU5682	PFLU5682	putative_glycine_betaine/L-proline_ABC_transport		3	410.755	1095.59	2.66725	2.35557e-38	2.60174e-37
PFLU3947	PFLU3947	putative_copper_resistance_protein_D		0	95.6429	254.851	2.6646	4.40042e-12	1.50002e-11
PFLU5789	PFLU5789	conserved_hypothetical_protein		10	86.2696	229.825	2.66403	1.8377e-06	4.06711e-06
PFLU0992	PFLU0992	conserved_hypothetical_protein		10	135.413	360.361	2.66119	5.09141e-19	2.6478e-18
PFLU1722	PFLU1722	conserved_hypothetical_protein		10	30.2683	80.5271	2.66044	1.31603e-05	2.68171e-05
PFLU3727	PFLU3727	putative_D-ribose-binding_protein_component_of		3	55.4637	147.363	2.65693	1.82511e-09	5.13105e-09
PFLU5443	eutB	ethanolamine_ammonia-lyase_heavy_chain	4.3.1.7	6	558.618	1483.64	2.65591	2.14215e-49	3.33619e-48
PFLU5561	trpE	anthranilate_synthase_component_I	4.1.3.27	7	77.0903	204.689	2.65518	3.10275e-10	9.25794e-10
PFLU1855	PFLU1855	putative_methyl-accepting_chemotaxis_protein		0	312.212	828.664	2.65417	3.0506e-28	2.3384e-27
PFLU3595	PFLU3595	conserved_hypothetical_protein		10	133.414	353.003	2.64591	1.03215e-15	4.46455e-15
PFLU5651	soxB	sarcosine_oxidase_beta_subunit	1.5.3.1	7	646.136	1708.82	2.64467	8.23457e-49	1.26242e-47
PFLU5552	PFLU5552	putative_dehydrogenase		13	97.7707	258.47	2.64364	1.39115e-12	4.91285e-12
PFLU5894	PFLU5894	putative_cation_transport-related_protein		3	417.825	1103.22	2.64038	2.94047e-37	3.14737e-36
PFLU0490	kdtA	3-deoxy-d-manno-octulosonic-acid_transferase	2.-.-.-	3	72.7695	191.981	2.63821	1.08665e-07	2.65111e-07
PFLU1530	PFLU1530	conserved_hypothetical_membrane_protein		0	157.555	414.976	2.63385	7.55591e-15	3.07831e-14
PFLU5931	PFLU5931	putative_HemY_domain_protein		13	935.986	2460.66	2.62894	7.60498e-20	4.13394e-19
PFLU5572	PFLU5572	putative_heat_shock_protein		0	126.943	333.693	2.62867	1.07272e-11	3.57189e-11
PFLU0286	PFLU0286	putative_sigma-54_interactive_two-component		9	36.5247	95.9358	2.6266	0.000114508	0.000214958
PFLU2617	PFLU2617	putative_ABC-type_amino-acid_transporter		3	819.426	2151.87	2.62607	2.83395e-54	4.98014e-53
PFLU4533	PFLU4533	peptidyl-prolyl_cis-trans_isomerase_A		2	111.659	293.04	2.62441	7.33016e-14	2.81675e-13
PFLU5175	PFLU5175	FKBP-type_peptidyl-prolyl_cis-trans_isomerase		2	2468.28	6459.8	2.61713	3.20313e-85	1.12243e-83
PFLU0009	gmhB	D,D-heptose_1,7-bisphosphate_phosphatase	3.1.3.-	7	38.7813	101.48	2.61673	1.09265e-06	2.46642e-06
PFLU1374	PFLU1374	putative_hemolysin-like_protein		0	40.8885	106.991	2.61665	2.02904e-06	4.47544e-06
PFLU4885	PFLU4885	putative_exported_protein		3	29.9249	78.2467	2.61477	3.17449e-05	6.27964e-05
PFLU3787	PFLU3787	putative_membrane_protein		0	6708.06	17524.9	2.61252	3.43292e-28	2.61444e-27
PFLU2067	polB	DNA_polymerase_II	2.7.7.7	2	116.603	304.019	2.60729	1.81543e-16	8.25284e-16
PFLU3125	PFLU3125	putative_exported_protein		3	38.1149	99.362	2.6069	2.24766e-05	4.49455e-05
PFLU1843	PFLU1843	putative_AMP-binding_protein		13	149.128	388.338	2.60405	1.03529e-17	5.01628e-17
PFLU5843	potG	putrescine_ABC_transport_system,_ATP-binding		3	560.165	1456.84	2.60074	2.39256e-43	3.20842e-42
PFLU2125	PFLU2125	putative_methyl-accepting_chemotaxis_protein		0	31.5805	82.0399	2.5978	2.95828e-06	6.41215e-06
PFLU5740	PFLU5740	putative_malonate_decarboxylase,_beta_subunit		7	27.6031	71.6551	2.59591	0.00037098	0.000660206
PFLU5891	PFLU5891	putative_flagellar_protein		0	265.883	688.402	2.58912	2.32344e-30	1.96807e-29
PFLU0648	PFLU0648	putative_membrane_protein		3	430.426	1112.18	2.58392	1.81845e-30	1.54923e-29
PFLU0961	PFLU0961	putative_exported_protein		3	48.3263	124.853	2.58355	6.66555e-05	0.00012811
PFLU2389	PFLU2389	putative_LacI-family_regulatory_protein		9	250.061	645.86	2.58281	3.36806e-11	1.0776e-10
PFLU2078	PFLU2078	conserved_hypothetical_protein		0	35.5355	91.7219	2.58114	1.33115e-06	2.97964e-06
PFLU6054	purK	phosphoribosylaminoimidazole_carboxylase_atpase	4.1.1.21	7	69.0291	178.117	2.58031	2.83229e-08	7.26206e-08
PFLU3762	PFLU3762	possible_AraC-family_transcriptional_regulator		9	491.933	1269.25	2.58012	4.36985e-40	5.16572e-39
PFLU1422	PFLU1422	putative_transport-related_protein		0	60.0645	154.787	2.57701	6.07388e-07	1.39676e-06
PFLU4240	PFLU4240	conserved_hypothetical_protein		10	31.9668	82.2021	2.57148	0.00014965	0.000277128
PFLU2353	PFLU2353	conserved_hypothetical_protein		10	29.5162	75.8913	2.57118	0.00083495	0.00142847
PFLU5229	PFLU5229	putative_putative_hemin_transport_system,		3	122.042	313.647	2.56999	6.43438e-14	2.479e-13
PFLU5786	PFLU5786	putative_sulfurtransferase		7	57.9797	148.551	2.56213	1.5324e-08	4.00767e-08
PFLU4903	PFLU4903	putative_fatty_acid_transport_system,_membrane		3	20.5945	52.6366	2.55586	0.000270933	0.000489559
PFLU4199	PFLU4199	hypothetical_protein		8	314.638	803.487	2.55369	9.98293e-26	6.98805e-25
PFLU3094	PFLU3094	putative_transmembrane_permease_protein		3	37.7286	96.2279	2.55053	6.74267e-08	1.67982e-07
PFLU3287	PFLU3287	putative_amino_acid_permease		3	30.1825	76.8849	2.54734	1.77709e-05	3.58032e-05
PFLU2097	cysC	adenylyl-sulfate_kinase	2.7.1.25	7	157.148	399.923	2.54488	1.83475e-15	7.79304e-15
PFLU4902	PFLU4902	quinolinate_synthetase_A		7	302.15	768.766	2.54432	1.89502e-29	1.55592e-28
PFLU3901	PFLU3901	putative_fimbriae-related_protein		3	237.531	603.564	2.54099	6.00982e-06	1.27311e-05
PFLU3521	PFLU3521	putative_membrane_protein		0	331.729	842.605	2.54004	1.27879e-24	8.59385e-24
PFLU4628	PFLU4628	2-methylcitrate_dehydratase	4.2.1.79	1	552.768	1403.67	2.53935	3.37511e-43	4.4953e-42
PFLU0295	PFLU0295	purative_iron-transport_related_exported		0	702.544	1779.83	2.5334	1.85518e-51	3.02533e-50
PFLU2372	araF	L-arabinose_ABC_transport_system,	3.6.3.17	3	80.101	202.873	2.53272	9.78438e-10	2.82495e-09
PFLU0139	PFLU0139	putative_exported_protein		3	25.0666	63.3996	2.52925	0.00391589	0.00612131
PFLU5024	PFLU5024	GntR_family_transcriptional_regulator		9	12.705	32.1155	2.52779	0.00342326	0.00539419
PFLU2182	PFLU2182	hypothetical_protein		8	18.6385	47.1035	2.52722	0.000472648	0.00083208
PFLU5359	PFLU5359	putative_heme-binding_protein		3	10950.9	27652.7	2.52515	1.95779e-95	8.23252e-94
PFLU2620	PFLU2620	ABC-transporter_ATP-binding_protein		3	143.863	362.523	2.51992	1.3465e-12	4.75803e-12
PFLU5901	trxA	thioredoxin		0	311.889	785.67	2.51907	2.52952e-14	9.98744e-14
PFLU1335	PFLU1335	putative_lipoprotein		3	25.647	64.5879	2.51834	0.000579987	0.00101197
PFLU0739	hemK	protein_methyltransferase	2.1.1.-	2	27.5172	69.2774	2.5176	0.000278786	0.000503286
PFLU1231	PFLU1231	conserved_hypothetical_protein		10	458.245	1152.35	2.5147	7.08474e-35	7.09318e-34
PFLU4389	PFLU4389	putative_RNA_polymerase_sigma_factor		9	2104.13	5282.3	2.51045	7.71356e-80	2.49504e-78
PFLU5110	PFLU5110	putative_two-component_system,_sensor_kinase		9	102.78	258.017	2.51038	2.53941e-09	7.04501e-09
PFLU5399	PFLU5399	conserved_hypothetical_protein		10	30.8059	76.961	2.49826	3.33162e-05	6.57722e-05
PFLU5321	PFLU5321	putative_ATP-dependent_protease		13	505.754	1263.01	2.49729	8.16272e-36	8.44533e-35
PFLU5396	amn	AMP_nucleosidase	3.2.2.4	7	374.275	934.035	2.49558	2.15015e-34	2.10966e-33
PFLU3334	PFLU3334	TetR-family_transcriptional_regulator		9	104.027	259.259	2.49223	7.23668e-12	2.42748e-11
PFLU1707	PFLU1707	putative_2-dehydropantoate_2-reductase		7	120.064	298.95	2.48993	2.48231e-11	8.04257e-11
PFLU3227	PFLU3227	putative_transport-related_protein		3	98.954	246.13	2.48731	3.54679e-11	1.12865e-10
PFLU3020	PFLU3020	putative_two-component_system,_response		9	220.908	548.981	2.48511	5.70504e-19	2.95648e-18
PFLU2371	PFLU2371	putative_calcium-binding_protein		13	26.1416	64.9012	2.48268	7.998e-05	0.000152475
PFLU2299	xylG	D-xylose_ABC_transport_system,_ATP-binding	3.6.3.17	3	110.563	274.312	2.48104	1.32369e-10	4.06709e-10
PFLU1418	PFLU1418	putative_transport-related_membrane_protein		0	33.6653	83.4665	2.4793	0.000576016	0.00100594
PFLU4835	PFLU4835	putative_aminotransferase_class-V		13	124.579	308.752	2.47837	1.16843e-12	4.1537e-12
PFLU3897	PFLU3897	putative_catalase	1.11.1.6	13	94.2449	233.562	2.47824	3.43303e-11	1.09481e-10
PFLU2256	PFLU2256	conserved_hypothetical_protein_(pseudogene)		11	126.621	313.733	2.47774	7.35823e-11	2.30537e-10
PFLU2215	PFLU2215	putative_monoxygenase		13	36.6964	90.9007	2.4771	0.000486212	0.000854427
PFLU1090	PFLU1090	putative_PadR-family_regulatory_protein		9	46.7791	115.809	2.47566	9.52843e-07	2.15912e-06
PFLU2289	PFLU2289	putative_glucarate_dehydratase		6	323.625	800.883	2.47472	4.75891e-26	3.41655e-25
PFLU0607	PFLU0607	putative_precorrin-3B_C17-methyltransferase,		7	34.4175	85.0654	2.47158	0.000232008	0.000421423
PFLU0502	PFLU0502	putative_lipoprotein		3	284.37	702.795	2.47141	1.58882e-20	8.94206e-20
PFLU3004	PFLU3004	glycerate_kinase	2.7.1.31	7	28.1406	69.5258	2.47066	0.00136207	0.00225746
PFLU2376	PFLU2376	putative_short-chain_dehydrogenase/reductase		7	152.439	375.305	2.462	2.2883e-14	9.04714e-14
PFLU4718	PFLU4718	putative_AraC_family_regulatory_protein		9	324.915	798.874	2.45872	1.30434e-25	9.09796e-25
PFLU5691	dbpA	ATP-independent_RNA_helicase		2	58.6236	144.034	2.45693	2.56163e-07	6.07832e-07
PFLU3724	PFLU3724	C-terminal_region_of_transketolase	2.2.1.1	6	22.9164	56.2564	2.45486	0.000148094	0.000274505
PFLU2290	PFLU2290	putative_acetyl-CoA_synthetase		7	760.671	1866.91	2.4543	7.00554e-49	1.0768e-47
PFLU2915	PFLU2915	conserved_hypothetical_protein		10	635.232	1557.89	2.45248	4.30802e-26	3.09662e-25
PFLU5930	PFLU5930	putative_membrane_protein		0	133.995	328.332	2.45033	2.11699e-12	7.39189e-12
PFLU3749	PFLU3749	putative_RNA_polymerase_sigma_factor		9	108.628	265.625	2.44527	2.4285e-11	7.87258e-11
PFLU0094	PFLU0094	conserved_hypothetical_membrane_protein		3	41.5978	101.469	2.43929	6.04929e-05	0.000116685
PFLU4008	PFLU4008	putative_LuxR-family_regulatory_protein		9	73.8016	179.954	2.43835	1.11487e-07	2.71544e-07
PFLU4749	PFLU4749	L-allo-threonine_aldolase		7	52.4325	127.847	2.43831	6.7787e-07	1.55096e-06
PFLU0635	PFLU0635	putative_lipoprotein		3	548.877	1337.71	2.43717	1.8444e-35	1.88834e-34
PFLU1264	PFLU1264	putative_lysine_biosynthesis-related_protein		7	411.466	1001.32	2.43355	2.30874e-29	1.88772e-28
PFLU2352	PFLU2352	putative_oxidoreductase		13	135.328	329.088	2.43179	5.26989e-10	1.5481e-09
PFLU4391	PFLU4391	putative_TetR-family_transcriptional_regulator		9	66.2555	160.805	2.42704	6.13562e-07	1.40985e-06
PFLU5719	PFLU5719	putative_thioesterase		13	368.062	893.253	2.42691	2.26969e-30	1.92532e-29
PFLU5386	PFLU5386	conserved_hypothetical_protein		10	185.782	450.852	2.42679	2.77034e-17	1.31524e-16
PFLU5183	PFLU5183	putative_putative_polysaccharide_synthesis		3	134.381	325.426	2.42166	2.30259e-11	7.48499e-11
PFLU5679	sdaA	L-serine_dehydratase_1	4.3.1.17	7	105.488	255.402	2.42114	0.000119338	0.000223597
PFLU5472	ribE	riboflavin_synthase_alpha_chain	2.5.1.9	7	125.977	304.484	2.41699	5.83743e-08	1.46296e-07
PFLU6045	pstB	phosphate_ABC_transport_system,_ATP-binding	3.6.3.27	3	85.8403	207.132	2.41299	1.09457e-07	2.66931e-07
PFLU2114	PFLU2114	putative_regulatory_protein		9	63.2039	152.399	2.41123	0.00153819	0.00252237
PFLU0369	PFLU0369	putative_imidazolonepropionase		6	53.7876	129.673	2.41083	2.32681e-07	5.53451e-07
PFLU4381	PFLU4381	two-component_system_response_regulator		9	162.287	390.531	2.40642	1.03678e-14	4.18049e-14
PFLU3633	PFLU3633	ferric_alcaligin_siderophore_receptor		0	69.5871	167.407	2.40572	8.44507e-10	2.44666e-09
PFLU1439	PFLU1439	putative_lipoprotein		3	2260.28	5435.3	2.4047	4.31884e-60	8.92106e-59
PFLU0444	PFLU0444	conserved_hypothetical_protein		10	413.766	994.58	2.40373	8.08713e-31	7.01162e-30
PFLU1377	hscC	chaperone		0	93.9669	225.674	2.40164	1.61253e-09	4.57051e-09
PFLU4979	PFLU4979	integral_membrane_component_of_membrane_efflux		3	208.678	500.992	2.4008	1.93561e-15	8.20368e-15
PFLU5046	PFLU5046	putative_membrane_protein		0	86.4208	207.304	2.39877	1.87485e-09	5.26838e-09
PFLU1025	hmgA	homogentisate_1,2-dioxygenase	1.13.11.5	6	191.909	460.252	2.39828	6.75787e-15	2.76851e-14
PFLU3565	PFLU3565	conserved_hypothetical_protein		10	228.219	546.907	2.39641	2.36006e-15	9.97394e-15
PFLU3894	PFLU3894	conserved_hypothetical_protein		10	574.892	1375.01	2.39177	2.02995e-37	2.18071e-36
PFLU1737	PFLU1737	conserved_hypothetical_protein		10	372.166	889.395	2.38978	4.98819e-26	3.57679e-25
PFLU3303	PFLU3303	putative_3-hydroxyphenylpropionic_transport		0	34.2029	81.6829	2.38819	0.000475747	0.000837049
PFLU1071	PFLU1071	putative_GntR-family_regulatory_protein		9	54.0452	128.992	2.38675	4.79871e-07	1.11749e-06
PFLU4113	PFLU4113	AraC_family_regulatory_protein		9	79.6922	190.154	2.38611	7.25972e-06	1.52418e-05
PFLU4354	PFLU4354	putative_MarR-family_regulatory_protein		9	30.5913	72.9407	2.38436	0.00182564	0.00297304
PFLU5188	PFLU5188	conserved_hypothetical_protein		10	101.211	241.246	2.3836	2.04829e-11	6.68418e-11
PFLU5198	PFLU5198	putative_dioxygenase		13	26.0987	61.973	2.37456	0.00362398	0.0056922
PFLU4865	PFLU4865	conserved_hypothetical_protein		10	23.3681	55.3489	2.36857	0.00113455	0.00190071
PFLU4239	PFLU4239	conserved_hypothetical_protein		10	219.232	518.81	2.36649	1.46033e-18	7.39204e-18
PFLU5475	PFLU5475	putative_lipoprotein		3	40.4368	95.6449	2.36529	0.000139304	0.000259274
PFLU3564	PFLU3564	putative_transferase		13	43.0387	101.706	2.36313	0.0053205	0.00822093
PFLU5161	PFLU5161	conserved_hypothetical_protein		10	82.3146	194.465	2.36247	7.28665e-08	1.80922e-07
PFLU4911	PFLU4911	TolQ_protein		0	264.078	622.948	2.35896	1.04502e-16	4.82891e-16
PFLU2375	PFLU2375	putative_aldose_1-epimerase		6	845.095	1993.5	2.3589	4.13194e-46	5.87554e-45
PFLU2686	PFLU2686	putative_exported_protein		3	83.2384	196.153	2.35652	1.14489e-08	3.03192e-08
PFLU1623	PFLU1623	putative_LysR-family_regulatory_protein		9	118.817	279.759	2.35454	5.88092e-11	1.84941e-10
PFLU4862	PFLU4862	AraC_family_transcriptional_regulator		9	680.012	1597.97	2.34992	1.04112e-36	1.10236e-35
PFLU5444	PFLU5444	putative_amine_degradation-related_protein		6	597.16	1401.07	2.34622	1.71869e-26	1.25067e-25
PFLU1460	PFLU1460	conserved_hypothetical_protein		10	431.889	1012.5	2.34434	2.95645e-26	2.13554e-25
PFLU1602	PFLU1602	putative_transport-related,_membrane_protein		0	37.5998	88.0586	2.34199	0.00119391	0.00199504
PFLU2969	PFLU2969	molybdenum_transport_ATP-binding_protein		3	24.1632	56.4186	2.3349	0.00365017	0.00572875
PFLU0597	PFLU0597	putative_exported_protein		3	417.228	972.526	2.33092	2.77875e-27	2.06547e-26
PFLU2362	PFLU2362	putative_phosphoesterase		13	32.3756	75.4158	2.3294	0.00141897	0.0023445
PFLU3747	PFLU3747	putative_sigma-54_activated_regulatory_protein		9	159.534	371.296	2.32739	4.70799e-14	1.82582e-13
PFLU5886	PFLU5886	conserved_hypothetical_protein		10	19.176	44.4673	2.31891	0.00552094	0.00850831
PFLU0181	gabT	4-aminobutyrate_aminotransferase	2.6.1.22	7	3659.25	8460.79	2.31216	1.10947e-74	3.21748e-73
PFLU1720	PFLU1720	putative_LysR-family_regulatory_protein		9	169.788	392.228	2.31011	8.40386e-13	3.02405e-12
PFLU5142	PFLU5142	flavohemoprotein		1	54.6256	126.129	2.30897	0.000188665	0.000345788
PFLU6003	recG	ATP-dependent_DNA_helicase	3.6.1.-	2	64.9229	149.686	2.30559	4.06529e-06	8.70267e-06
PFLU5309	PFLU5309	putative_methyl-accepting_chemotaxis_protein		0	58.1943	134.135	2.30495	0.00242636	0.00389954
PFLU0045	PFLU0045	putative_lipoprotein		3	91.2792	210.146	2.30223	1.59164e-08	4.15705e-08
PFLU5958	PFLU5958	putative_LysR-family_regulatory_protein		9	39.19	90.2092	2.30184	0.0014996	0.00246665
PFLU3702	PFLU3702	putative_isochorismatase		13	66.4702	152.906	2.30037	1.24667e-07	3.01897e-07
PFLU0503	PFLU0503	putative_membrane_protein		3	228.134	524.678	2.29987	1.17602e-15	5.04975e-15
PFLU3650	PFLU3650	putative_transmembrane_sensory_box_GGDEF_domain		9	306.428	704.093	2.29774	1.75875e-23	1.14028e-22
PFLU2906	PFLU2906	putative_ABC_transport_system,_membrane_protein		0	239.162	549.51	2.29764	1.66847e-16	7.62009e-16
PFLU4182	PFLU4182	O-succinylhomoserine_sulfhydrylase	4.2.99.-	7	472.089	1082.51	2.29302	1.00377e-27	7.52766e-27
PFLU0016	rsmB	ribosomal_RNA_small_subunit_methyltransferase_B	2.1.1.-	2	23.7768	54.5164	2.29284	0.00207268	0.00335401
PFLU0566	PFLU0566	putative_membrane_protein		0	28492.2	65302.8	2.29196	1.05822e-19	5.71538e-19
PFLU4444	PFLU4444	conserved_hypothetical_protein		10	265.153	607.421	2.29083	1.70514e-20	9.56016e-20
PFLU5553	PFLU5553	putative_HIT_domain-containing_protein		13	243.461	556.232	2.28469	1.41745e-20	8.02357e-20
PFLU3120	PFLU3120	cytochrome_b561	1.2.2.4	1	29.5162	67.43	2.28451	0.00253911	0.00407074
PFLU4152	PFLU4152	hypothetical_protein		8	322.828	737.495	2.28448	6.09597e-10	1.78011e-09
PFLU5812	PFLU5812	putative_LysR-family_regulatory_protein		9	143.475	327.759	2.28444	1.05541e-09	3.03674e-09
PFLU2579	PFLU2579	putative_thiamine_pyrophosphate-dependent		6	65.0517	148.572	2.28391	4.73151e-08	1.19444e-07
PFLU4922	cspC	cold_shock_protein_cspc		0	786.682	1796.51	2.28365	7.27702e-38	7.96279e-37
PFLU3178	PFLU3178	conserved_hypothetical_protein		10	199.067	454.224	2.28176	1.72203e-12	6.04507e-12
PFLU1512	PFLU1512	conserved_hypothetical_protein		10	699.816	1596.78	2.28171	4.66455e-34	4.52392e-33
PFLU1695	PFLU1695	conserved_hypothetical_protein		10	153.557	350.343	2.28152	3.37514e-12	1.16264e-11
PFLU0104	PFLU0104	putative_exported_protein		3	118.193	269.623	2.2812	2.86919e-08	7.35026e-08
PFLU3002	PFLU3002	putative_transport_system,_membrane_protein		3	32.6331	74.3998	2.27988	2.08477e-05	4.1745e-05
PFLU3790	PFLU3790	conserved_hypothetical_protein		10	130.232	296.638	2.27776	2.69529e-11	8.70389e-11
PFLU2531	PFLU2531	putative_lyase_(pseudogene)		11	80.2297	182.613	2.27612	2.91593e-09	8.06298e-09
PFLU1155	PFLU1155	putative_exported_flagellar_protein		0	118.711	270.012	2.27454	4.9955e-11	1.57517e-10
PFLU3265	PFLU3265	putative_AraC-family_transcriptional_regulator		9	184.429	419.386	2.27397	7.70234e-07	1.75682e-06
PFLU0554	livM2	high-affinity_branched-chain_amino_acid		0	457.232	1038.09	2.27037	4.24434e-27	3.13113e-26
PFLU4972	PFLU4972	conserved_hypothetical_protein		10	34.4175	78.1169	2.26969	3.86184e-05	7.5757e-05
PFLU4899	PFLU4899	putative_aminomethyltransferase_(glycine	2.1.2.10	6	204.271	463.257	2.26786	7.29836e-16	3.18499e-15
PFLU4414	PFLU4414	chemotaxis_histidine_kinase	2.7.3.-	0	590.129	1338.32	2.26784	3.28599e-27	2.43942e-26
PFLU2310	PFLU2310	putative_monooxygenase		13	59.5699	135.065	2.26733	0.000148364	0.00027492
PFLU1753	PFLU1753	putative_molybdopterin-guanine_dinucleotide		7	34.3316	77.836	2.26718	0.000548284	0.00096064
PFLU5727	bioA	adenosylmethionine-8-amino-7-oxononanoate	2.6.1.62	7	187.053	423.782	2.26557	1.31292e-12	4.64772e-12
PFLU3995	PFLU3995	putative_sugar_transport_system,_ATP-binding		3	238.151	538.651	2.26181	1.39052e-20	7.87871e-20
PFLU0476	PFLU0476	conserved_hypothetical_protein		10	84.614	191.365	2.26162	1.97384e-06	4.36023e-06
PFLU5297	PFLU5297	hypothetical_protein		8	560.272	1266.03	2.25967	8.27071e-28	6.21042e-27
PFLU3478	PFLU3478	putative_membrane_protein		0	39.5988	89.4416	2.25869	0.000538348	0.000943792
PFLU0140	PFLU0140	putative_lipoprotein		3	37.1481	83.801	2.25586	0.00186239	0.00303037
PFLU1107	PFLU1107	putative_glutamate_synthase		7	198.143	446.66	2.25423	1.82355e-17	8.75631e-17
PFLU1427	PFLU1427	putative_phage-related_protein		12	188.792	425.521	2.25391	4.86948e-06	1.03752e-05
PFLU2304	PFLU2304	putative_glucose_dehydrogenase		7	680.037	1531.37	2.2519	1.26478e-33	1.20677e-32
PFLU4209	PFLU4209	aromatic-amino-acid_aminotransferase	2.6.1.57	7	378.551	851.985	2.25065	5.88896e-23	3.71579e-22
PFLU3913	PFLU3913	cytochrome_B561		1	617.606	1388	2.24738	1.45412e-32	1.33548e-31
PFLU5176	PFLU5176	methyl-accepting_chemotaxis_protein_II		0	127.266	285.702	2.24491	2.02944e-11	6.63442e-11
PFLU6126	PFLU6126	putative_chromosome_partitioning_protein_ParB		0	69.9959	157.034	2.24347	8.6753e-07	1.97187e-06
PFLU2087	PFLU2087	putative_hydrolase		13	162.072	363.343	2.24186	1.91709e-13	7.20225e-13
PFLU3070	PFLU3070	putative_FAD_dependent_oxidoreductase		13	69.6525	156.061	2.24057	1.41397e-06	3.15903e-06
PFLU4253	PFLU4253	putative_glutathione_S_transferase		7	153.343	343.146	2.23778	1.5569e-11	5.12609e-11
PFLU1282	lpxA	acyl-[acyl-carrier-protein]--UDP-N-acetylglucosamine	2.3.1.129	0	113.552	253.791	2.23503	1.25574e-08	3.31653e-08
PFLU5057	PFLU5057	1-hydroxy-2-methyl-2-(E)-butenyl_4-diphosphate		7	724.281	1618.06	2.23402	1.10347e-22	6.89611e-22
PFLU3932	PFLU3932	penicillin-binding_protein_7_precursor	3.4.99.-	3	546.686	1220.95	2.23336	4.68544e-28	3.54539e-27
PFLU4953	PFLU4953	putative_two-component_system,_sensor_histidine		9	34.2458	76.453	2.23248	0.00409501	0.00639451
PFLU0098	PFLU0098	putative_ABC_transport_system,_permease		0	60.602	135.227	2.23139	8.65236e-05	0.000164258
PFLU0245	PFLU0245	putative_ABC_transport_system,_permease		3	142.571	317.743	2.22866	3.76258e-11	1.19667e-10
PFLU4936	PFLU4936	putative_methyl-accepting_chemotaxis_protein		0	236.366	526.095	2.22576	6.91288e-20	3.76816e-19
PFLU3252	PFLU3252	hypothetical_protein		8	33.6653	74.8966	2.22474	0.000521521	0.000915383
PFLU0142	PFLU0142	putative_membrane_protein		3	309.845	689.263	2.22454	3.15634e-09	8.71956e-09
PFLU3092	PFLU3092	putative_methyl-accepting_chemotaxis_protein		0	32.3327	71.8822	2.22321	0.00177067	0.00288912
PFLU0546	nadE	NH(3)-dependent_NAD(+)_synthetase	6.3.1.5	7	307.135	682.512	2.22219	1.54229e-20	8.71347e-20
PFLU5693	PFLU5693	putative_transport-related_membrane_protein		3	127.781	283.497	2.21861	4.08705e-10	1.20785e-09
PFLU5495	PFLU5495	hypothetical_protein		8	213.814	474.02	2.21697	1.21326e-14	4.86876e-14
PFLU0989	PFLU0989	putative_alginate_biosynthesis-related_protein		0	185.029	409.669	2.21407	3.07642e-12	1.06535e-11
PFLU6076	PFLU6076	putative_exported_protein		3	1843.81	4079.18	2.21236	4.8313e-53	8.24401e-52
PFLU1978	PFLU1978	conserved_hypothetical_protein		10	430.015	949.813	2.20879	7.3826e-15	3.01605e-14
PFLU1544	PFLU1544	putative_SirA-like_protein		13	120.129	264.987	2.20585	2.09709e-09	5.85932e-09
PFLU2643	PFLU2643	putative_hydroxyacylglutathione_hydrolase	3.1.2.6	13	288.778	636.758	2.205	7.77058e-22	4.6442e-21
PFLU0877	PFLU0877	putative_transport-related_membrane_protein		3	2662.46	5868	2.20398	4.6938e-60	9.66168e-59
PFLU5133	PFLU5133	putative_membrane_protein		0	40.308	88.7724	2.20235	0.000397257	0.000704838
PFLU0956	PFLU0956	putaive_GGDEF_domain_membrane_protein		9	360.839	794.312	2.20129	5.29326e-26	3.79093e-25
PFLU1847	PFLU1847	putative_lipoprotein		3	343.102	754.374	2.19869	2.26256e-21	1.33197e-20
PFLU3840	PFLU3840	putative_membrane_protein		0	296.883	651.391	2.1941	3.56848e-15	1.49096e-14
PFLU0978	PFLU0978	hypothetical_protein		8	71.1568	156.073	2.19336	8.22646e-05	0.000156678
PFLU4758	PFLU4758	acetylornithine/succinyldiaminopimelate	2.6.1.11	7	1053.79	2310.8	2.19285	2.5595e-39	2.93719e-38
PFLU4975	PFLU4975	putative_exported_protein		3	80.101	175.513	2.19115	4.88037e-06	1.03946e-05
PFLU2558	PFLU2558	methionine_gamma-lyase	4.4.1.11	6	1191.85	2608.9	2.18895	1.36219e-45	1.92307e-44
PFLU5696	PFLU5696	conserved_hypothetical_protein		10	43.2962	94.6726	2.18662	0.00271829	0.00434381
PFLU0073	znuB	high-affinity_zinc_ABC_transport_system,		0	114.647	250.549	2.18539	5.35721e-10	1.57296e-09
PFLU6128	gidB	glucose_inhibited_division_protein_B	2.1.-.-	0	213.708	466.758	2.1841	6.77245e-12	2.27825e-11
PFLU0361	hutU	urocanate_hydratase	4.2.1.49	6	758.178	1654.75	2.18253	5.55965e-37	5.89724e-36
PFLU2540	PFLU2540	putative_transport-related,_membrane_protein		0	82.1858	179.154	2.17987	1.35824e-06	3.03914e-06
PFLU4315	PFLU4315	putative_membrane_protein		0	79.0464	172.249	2.17909	8.0895e-06	1.68875e-05
PFLU1788	phnN	phosphorous_compounds_metabolism-related		7	334.805	729.422	2.17864	1.02233e-16	4.72777e-16
PFLU4661	PFLU4661	putative_fatty_acid_oxidative_multifunctional		6	137.069	298.615	2.17858	2.35733e-08	6.07334e-08
PFLU1239	ppc	phosphoenolpyruvate_carboxylase	4.1.1.31	1	469.851	1021.81	2.17475	1.09876e-17	5.31939e-17
PFLU3609	PFLU3609	putative_dehydrogenase		13	56.2383	122.26	2.17396	0.000109006	0.000205087
PFLU1283	lpxB	lipid-A-disaccharide_synthase	2.4.1.182	0	21.5837	46.92	2.17386	0.00387945	0.00607079
PFLU0525	purA	adenylosuccinate_synthetase	6.3.4.4	7	550.404	1195.69	2.17239	2.02335e-28	1.56936e-27
PFLU5678	PFLU5678	putative_AraC-family_regulatory_protein		9	3952.83	8586.13	2.17215	3.30526e-66	7.81448e-65
PFLU2613	PFLU2613	putative_phosphoglycerate_mutase_family_protein		13	89.3865	193.99	2.17024	4.22111e-09	1.15634e-08
PFLU5422	mrdB	rod_shape-determining_protein_RodA		0	30.72	66.6624	2.17	0.000699055	0.00120791
PFLU2980	PFLU2980	putative_cytochrome_C		1	93.3006	202.171	2.16688	3.85229e-05	7.55949e-05
PFLU2108	PFLU2108	putative_lipase		13	177.269	384.048	2.16647	1.14345e-11	3.79667e-11
PFLU0485	PFLU0485	conserved_hypothetical_protein		10	147.669	318.391	2.15612	1.13467e-09	3.25526e-09
PFLU4388	PFLU4388	putative_thioesterase		15	292.496	630.555	2.15577	5.40246e-18	2.657e-17
PFLU0900	PFLU0900	putative_hypoxanthine-guanine		7	53.2276	114.566	2.15238	2.39556e-06	5.25239e-06
PFLU5877	PFLU5877	putative_ubiquinone_biosynthesis-related		7	54.3457	116.598	2.14549	0.000403369	0.000715036
PFLU3198	PFLU3198	putative_acyl_CoA_oxidase		13	60.4303	129.651	2.14547	0.000192295	0.000352003
PFLU0800	PFLU0800	putative_methyl-accepting_chemotaxis_protein		0	42.1782	90.2304	2.13927	1.96484e-05	3.94241e-05
PFLU1294	PFLU1294	putative_LysR-family_regulatory_protein		9	31.2576	66.8571	2.13891	0.00390193	0.0061011
PFLU1628	PFLU1628	putative_transport-related_membrane_protein		3	174.755	373.481	2.13717	1.69663e-06	3.77334e-06
PFLU4104	PFLU4104	putative_surface_antigen		3	79.821	170.542	2.13655	4.39128e-05	8.57997e-05
PFLU1197	PFLU1197	putative_LysR-family_regulatory_protein		9	275.644	587.882	2.13276	1.20039e-14	4.82039e-14
PFLU4540	PFLU4540	ATP-dependent_helicase		2	185.418	395.297	2.13193	4.98809e-11	1.57368e-10
PFLU1582	PFLU1582	conserved_hypothetical_protein		10	454.225	968.334	2.13184	2.31505e-20	1.28816e-19
PFLU2734	PFLU2734	conserved_hypothetical_protein		10	272.914	581.606	2.1311	1.83415e-16	8.3315e-16
PFLU1816	sdhC	succinate_dehydrogenase_cytochrome_b556_subunit		1	1000.69	2131.83	2.13035	5.19407e-34	5.02093e-33
PFLU3344	PFLU3344	hypothetical_protein		8	134.467	286.308	2.12921	6.63974e-05	0.000127697
PFLU5801	PFLU5801	conserved_hypothetical_protein		10	219.623	467.502	2.12866	2.06747e-08	5.34058e-08
PFLU4356	PFLU4356	putative_amino_acid_efflux_protein		0	65.8692	140.155	2.12777	2.2573e-06	4.96218e-06
PFLU6072	PFLU6072	putative_LysR-family_regulatory_protein		9	25.8187	54.9271	2.12741	0.00156355	0.0025611
PFLU3223	PFLU3223	putative_non-ribosomal_peptide_synthetase		15	135.779	288.781	2.12684	1.01364e-09	2.92084e-09
PFLU0979	algA	alginate_biosynthesis_protein	2.7.7.22	3	240.904	511.19	2.12197	4.21662e-14	1.64284e-13
PFLU0363	PFLU0363	putative_histidine_transport_system,		3	644.158	1366.15	2.12083	2.55889e-26	1.85292e-25
PFLU4754	PFLU4754	succinylglutamic_semialdehyde_dehydrogenase		6	171.272	363.105	2.12005	1.31878e-10	4.05414e-10
PFLU2733	PFLU2733	methionine_aminopeptidase	3.4.11.18	0	249.523	528.903	2.11966	3.38573e-16	1.51113e-15
PFLU4925	PFLU4925	putative_family_S43_non-peptidase_homologue		3	14781	31316.8	2.11871	1.99861e-73	5.62959e-72
PFLU5193	PFLU5193	putative_AraC-type_regulatory_protein		9	60.7308	128.571	2.11706	5.08997e-05	9.89259e-05
PFLU2031	PFLU2031	conserved_GGDEF/EAL_domain_protein		9	57.1192	120.52	2.10997	4.43378e-05	8.66014e-05
PFLU4213	PFLU4213	LysR-family_transcriptional_regulator		9	82.2063	173.221	2.10716	3.10492e-06	6.70777e-06
PFLU3910	PFLU3910	putative_transcriptional_regulator		9	51.014	107.401	2.10533	0.000374692	0.000666408
PFLU0745	PFLU0745	putative_cyclopropane-fatty-acyl-phospholipid		7	382.85	804.406	2.1011	3.02308e-18	1.50821e-17
PFLU0801	PFLU0801	putaive_membrane_protein		0	88.5056	185.887	2.10028	1.07622e-05	2.21372e-05
PFLU0269	PFLU0269	putative_membrane_protein		0	116.194	243.623	2.09668	3.62341e-08	9.21028e-08
PFLU1681	PFLU1681	putative_phospholipase		13	568.31	1191.16	2.09598	7.66286e-26	5.39608e-25
PFLU0598	PFLU0598	putative_exported_protein		3	200.228	419.601	2.09561	1.21381e-11	4.02123e-11
PFLU5075	PFLU5075	preprotein_translocase,_auxillary_membrane		0	142.98	299.297	2.09328	1.20378e-08	3.18359e-08
PFLU0969	PFLU0969	putative_LysR-family_regulatory_protein		9	100.781	210.935	2.093	3.23654e-09	8.93273e-09
PFLU3821	PFLU3821	NADH_dehydrogenase_I_chain_E	1.6.5.3	1	112.477	235.184	2.09096	2.37368e-05	4.73851e-05
PFLU2770	PFLU2770	putative_TetR_family_transcriptional_regulator		9	119.42	249.156	2.08639	2.66539e-06	5.80294e-06
PFLU3435	PFLU3435	putative_MarR_family_transcriptional_regulator		9	33.2565	69.3747	2.08605	0.000897935	0.00152956
PFLU4830	PFLU4830	putative_long-chain-fatty-acid--CoA_ligase		7	349.83	728.461	2.08233	1.53937e-16	7.04688e-16
PFLU5722	PFLU5722	conserved_hypothetical_protein		10	240.387	500.528	2.08218	6.5321e-13	2.37814e-12
PFLU5779	ftsE	cell_division_ATP-binding_protein		0	189.996	395.017	2.07908	2.48984e-10	7.48987e-10
PFLU5573	PFLU5573	conserved_hypothetical_protein		10	152.268	316.543	2.07886	2.23047e-09	6.20255e-09
PFLU4914	PFLU4914	holliday_junction_helicase_subunit_B		2	204.013	423.833	2.07748	3.99716e-06	8.56617e-06
PFLU2449	PFLU2449	conserved_hypothetical_protein		10	315.176	652.732	2.07101	2.41619e-13	9.00828e-13
PFLU1028	PFLU1028	putative_MFS_family_membrane_protein		0	73.6504	152.354	2.06862	4.28707e-05	8.3875e-05
PFLU4362	allA	ureidoglycolate_hydrolase	3.5.3.19	6	256.573	529.692	2.06449	1.28085e-11	4.23616e-11
PFLU4981	PFLU4981	pH-inducible_protein_involved_in_stress		0	1504.69	3105.35	2.06378	1.44703e-39	1.68021e-38
PFLU3126	PFLU3126	response_regulator_protein		9	91.1933	188.177	2.0635	2.60005e-06	5.67862e-06
PFLU3848	PFLU3848	conserved_hypothetical_protein		0	32.8478	67.6784	2.06036	0.00261343	0.00418419
PFLU3849	PFLU3849	putative_outer_membrane_lipoprotein_precursor		3	52.9272	109.012	2.05965	0.00046529	0.000819863
PFLU5975	PFLU5975	putative_transport-related_membrane_protein		0	71.9744	147.925	2.05524	7.6463e-05	0.000146149
PFLU0641	PFLU0641	putative_exported_protein		3	306.342	628.893	2.05291	4.09494e-12	1.40238e-11
PFLU1550	PFLU1550	putative_ABC_transport_system,_ATP-binding		3	362.022	743.145	2.05276	7.03093e-15	2.87638e-14
PFLU5055	PFLU5055	putative_membrane_protein		3	267.755	549.605	2.05265	1.18622e-06	2.66946e-06
PFLU5040	PFLU5040	PTS_system,_sucrose-specific_IIBC_component	2.7.1.69	0	82.1858	168.586	2.05127	0.00014736	0.000273489
PFLU4872	PFLU4872	conserved_hypothetical_protein		10	1417.62	2902.72	2.04761	1.39421e-40	1.67505e-39
PFLU3973	PFLU3973	putative_helicase/glycosylase		13	57.7855	118.197	2.04544	0.00202347	0.00328158
PFLU4900	cspA3	major_cold_shock_protein		0	5326.29	10885.3	2.0437	2.12006e-56	3.97478e-55
PFLU0624	PFLU0624	conserved_hypothetical_protein		10	313.072	639.375	2.04226	8.43051e-14	3.22694e-13
PFLU4987	PFLU4987	chaperone_Hsp60,_peptide-dependent_ATPase,_heat		0	3488.29	7121.92	2.04167	2.77548e-54	4.89198e-53
PFLU0673	PFLU0673	putative_purine_transport-related_permease		0	30.8059	62.8804	2.04118	0.00263649	0.00421995
PFLU1994	PFLU1994	putative_LysR-family_regulatory_protein		9	647.958	1321.1	2.03886	9.31146e-24	6.09073e-23
PFLU1549	PFLU1549	putative_lytic_transglycosylase		3	102.737	209.367	2.03789	8.86622e-08	2.18391e-07
PFLU3716	PFLU3716	hypothetical_protein		8	28.4411	57.8016	2.03233	0.00252018	0.00404259
PFLU4049	PFLU4049	putative_dehalogenase		13	122.774	249.491	2.03212	1.36776e-07	3.30271e-07
PFLU5324	PFLU5324	putative_lipoprotein		3	332.892	676.416	2.03194	1.58073e-15	6.7482e-15
PFLU3095	PFLU3095	AraC_family_regulatory_protein		9	575.963	1168.45	2.02869	4.21481e-27	3.11325e-26
PFLU3960	PFLU3960	putative_oxidoreductase		13	94.3757	191.397	2.02804	2.17871e-07	5.18855e-07
PFLU5263	PFLU5263	conserved_hypothetical_membrane_protein		0	149.173	302.311	2.02658	1.44913e-08	3.8017e-08
PFLU3358	PFLU3358	putative_methyl-accepting_chemotaxis_receptor		0	165.596	335.551	2.02632	2.01895e-08	5.22212e-08
PFLU4486	PFLU4486	putative_cobyric_acid_synthase_protein		7	178.107	360.609	2.02468	3.46015e-10	1.02723e-09
PFLU0779	PFLU0779	putative_lipoprotein		0	134.984	273.252	2.02433	3.47741e-08	8.87365e-08
PFLU1591A	PFLU1591A	hypothetical_protein		8	100.135	202.656	2.02382	0.000873167	0.00149125
PFLU4683	PFLU4683	L-arabinose_transport_ATP-binding_protein		3	319.627	646.733	2.0234	4.82248e-18	2.37971e-17
PFLU2198	PFLU2198	putative_diaminobutyrate--2-oxoglutarate		7	164.37	332.492	2.02283	3.12261e-07	7.34431e-07
PFLU3551	PFLU3551	putative_aldo/keto_reductase		13	586.499	1185.62	2.02152	1.21441e-22	7.5573e-22
PFLU1471	PFLU1471	putative_exported_heat-shock_adaptation_serine		0	1218.59	2459.66	2.01844	2.41253e-35	2.45719e-34
PFLU2679	PFLU2679	conserved_hypothetical_protein		10	58.8177	118.661	2.01744	0.000157145	0.000290095
PFLU4402	PFLU4402	conserved_hypothetical_protein		10	47.2308	95.2555	2.01681	9.068e-06	1.87969e-05
PFLU0194	PFLU0194	putative_exported_protein		3	70.6193	142.413	2.01663	0.000107249	0.000201911
PFLU2360	PFLU2360	hypothetical_protein		8	904.489	1822.24	2.01466	2.79369e-31	2.46205e-30
PFLU0517	amiC	N-acetylmuramoyl-l-alanine_amidase	3.5.1.28	3	393.386	792.345	2.01417	6.06188e-16	2.65721e-15
PFLU2252	PFLU2252	putative_membrane_protein		0	239.12	481.519	2.01372	2.02966e-11	6.63442e-11
PFLU4404	PFLU4404	putative_response_regulator		9	103.618	208.33	2.01055	1.74853e-06	3.88291e-06
PFLU2533	PFLU2533	putative_methyl-accepting_chemotaxis_protein		0	35.9872	72.3466	2.01034	0.00152315	0.0024998
PFLU2754	PFLU2754	putative_short_chain_dehydrogenase		13	344.434	692.411	2.01028	1.77734e-15	7.56012e-15
PFLU5067	PFLU5067	NifU_family_protein		13	2229.06	4477.19	2.00856	2.58326e-43	3.44844e-42
PFLU4205	PFLU4205	putative_tetR-family_transcriptional_regulator		9	193.414	387.787	2.00496	2.02527e-10	6.12996e-10
PFLU5945	lysA	diaminopimelate_decarboxylase	4.1.1.20	7	575.339	1153.53	2.00495	4.27491e-22	2.60792e-21
PFLU5729	PFLU5729	putative_ABC_transport_system,_substrate-binding		3	587.897	1178.65	2.00486	5.5241e-21	3.17272e-20
PFLU5759	pyrC	dihydroorotase-like_protein		7	45.0806	90.3602	2.00442	0.000909144	0.0015482
PFLU0849	PFLU0849	5-dehydro-4-deoxyglucarate_dehydratase	4.2.1.41	6	101.341	202.776	2.00092	3.76797e-08	9.55711e-08
PFLU3904	PFLU3904	putative_exported_protein		3	474.497	947.671	1.99721	2.50418e-18	1.25571e-17
PFLU3500	PFLU3500	aerobic_C4-dicarboxylate_transport_protein		0	419.761	837.947	1.99625	2.02745e-18	1.01927e-17
PFLU0830	PFLU0830	putative_two-component_system,_response		9	338.245	674.862	1.99518	3.21964e-16	1.43809e-15
PFLU0261	rimK	ribosomal_protein_S6_modification_protein		2	114.238	227.814	1.9942	6.0343e-06	1.27784e-05
PFLU2410	PFLU2410	putative_dehydrogenase		13	885.702	1764.17	1.99183	5.03808e-32	4.56998e-31
PFLU3081	PFLU3081	putative_3-(3-hydroxy-phenyl)propionate		13	246.964	491.905	1.99181	2.12926e-12	7.43033e-12
PFLU1046	PFLU1046	putative_RNA_polymerase_sigma_factor		9	88.7427	176.646	1.99055	8.73878e-05	0.000165845
PFLU6041	PFLU6041	putative_transport-related_membrane_protein		0	34.0087	67.5922	1.9875	0.0051404	0.0079531
PFLU4954	PFLU4954	putative_two-component_system,_response		9	81.5624	162.059	1.98693	0.000196233	0.000358654
PFLU0152	PFLU0152	hypothetical_protein		8	223.316	442.292	1.98057	1.70755e-09	4.81575e-09
PFLU1688	PFLU1688	putative_deoxyribonuclease		5	61.6771	121.936	1.97701	0.000589293	0.00102645
PFLU1663	PFLU1663	putative_3-oxoacyl-[acyl-carrier-protein]		7	519.234	1026.46	1.97687	2.4406e-21	1.43248e-20
PFLU1380	acrA	acriflavine_resistance_protein_A_precursor		0	239.784	473.945	1.97655	1.15965e-13	4.39886e-13
PFLU3083	PFLU3083	putative_dioxygenase		13	58.0226	114.631	1.97562	5.52329e-05	0.000106784
PFLU5723	PFLU5723	putative_exported_protein		3	160.652	316.986	1.97312	2.93391e-07	6.90876e-07
PFLU5880	pepP	Xaa-Pro_aminopeptidase	3.4.11.9	5	240.581	474.69	1.9731	2.29654e-10	6.92254e-10
PFLU3108	PFLU3108	putative_3-oxoacyl-[acyl-carrier-protein]		7	45.8757	90.4788	1.97226	0.000163977	0.000302044
PFLU5436	PFLU5436	conserved_hypothetical_protein		10	2234.58	4405.43	1.97148	4.03928e-41	4.9437e-40
PFLU5493	PFLU5493	putative_hydrolase		13	207.196	407.898	1.96866	2.54209e-11	8.22722e-11
PFLU3567	PFLU3567	putative_iron_uptake_regulator_protein		9	268.484	527.056	1.96308	6.96386e-12	2.34131e-11
PFLU4538	PFLU4538	putative_putative_ECF-family_RNA_polymerase		9	158.696	310.857	1.95883	1.91023e-08	4.95615e-08
PFLU5611	bioD	dethiobiotin_synthetase	6.3.3.3	7	216.739	424.289	1.9576	3.9397e-09	1.08075e-08
PFLU1341	PFLU1341	putative_exported_protein		3	34.2458	66.9545	1.95512	0.00236241	0.00380298
PFLU5629	PFLU5629	putative_TonB-dependent_membrane_protein		3	770.086	1504.97	1.9543	1.06465e-25	7.4437e-25
PFLU5356	PFLU5356	putative_ABC_transport_system,_outer_membrane		3	188.298	367.644	1.95246	4.13806e-07	9.66314e-07
PFLU2040	PFLU2040	putative_GntR-family_regulatory_protein		9	37.8574	73.8918	1.95185	0.00315903	0.00500867
PFLU2774	PFLU2774	putative_3-phosphoshikimate	2.5.1.19	7	37.4915	73.0817	1.94929	0.00200711	0.00325686
PFLU5725	PFLU5725	putative_exported_protein		3	2138.03	4166.48	1.94875	6.92227e-39	7.79185e-38
PFLU3798	PFLU3798	putative_transmembrane_CrcB_family_homolog		3	54.0023	105.23	1.94862	0.00216091	0.0034891
PFLU1453	PFLU1453	conserved_hypothetical_protein		10	107.982	210.393	1.94841	2.60306e-06	5.68195e-06
PFLU4858	PFLU4858	putative_signaling_protein		9	497.282	968.462	1.94751	1.06882e-12	3.81112e-12
PFLU5819	ptsP	phosphoenolpyruvate-protein_phosphotransferase	2.7.3.9	3	1869.97	3638.36	1.94568	4.89017e-35	4.92953e-34
PFLU5642	PFLU5642	conserved_hypothetical_protein		10	66.5355	129.381	1.94453	0.00026586	0.000481278
PFLU5627	PFLU5627	putative_RNA_polymerase_sigma_factor		9	1482.9	2882.15	1.94358	1.33182e-34	1.31772e-33
PFLU5047	PFLU5047	putative_LysR-family_transcriptional_regulator		9	138.381	268.801	1.94247	6.88477e-08	1.71232e-07
PFLU0254	tauB	taurine_ABC_transport_system,_ATP-binding		3	45.5323	88.4368	1.94229	0.00537326	0.00829158
PFLU5842	potH	putrescine_ABC_transport_system,_permease		3	418.945	812.143	1.93854	1.32229e-16	6.06727e-16
PFLU4569	PFLU4569	conserved_hypothetical_protein		10	68.2116	132.201	1.93811	8.92337e-05	0.000169185
PFLU0508	motA	chemotaxis_MotA_protein		0	397.363	769.619	1.93681	3.91197e-15	1.6287e-14
PFLU5965	PFLU5965	putative_DNA-binding_protein		9	712.3	1378.1	1.93472	1.25172e-22	7.78131e-22
PFLU5844	potF2	putrescine_ABC_transport_system,		3	546.751	1054.96	1.92951	1.36711e-21	8.10493e-21
PFLU3611	PFLU3611	L-lactate_dehydrogenase	1.1.2.3	1	464.003	892.496	1.92347	5.16392e-15	2.13483e-14
PFLU5855	ssuC	putative_aliphatic_sulfonates_ABC_transport		3	155.536	298.906	1.92178	7.69628e-08	1.9053e-07
PFLU1766	PFLU1766	putative_cytochrome_C_biogenesis_protein		7	261.84	503.12	1.92148	5.5554e-14	2.14738e-13
PFLU5244	PFLU5244	acetyl-coenzyme_A_synthetase	6.2.1.1	7	1331.76	2554.79	1.91836	2.32009e-33	2.19236e-32
PFLU4595	PFLU4595	guanine_deaminase	3.5.4.3	7	231.831	444.357	1.91673	1.11137e-06	2.5058e-06
PFLU5754	PFLU5754	conserved_hypothetical_protein		10	38.4808	73.7408	1.9163	0.00284873	0.00454239
PFLU0868	PFLU0868	putative_conserved_exported_protein		3	522.565	998.579	1.91092	3.40966e-15	1.42866e-14
PFLU5806	PFLU5806	hypothetical_protein		8	578.565	1104.93	1.90978	5.25398e-18	2.58614e-17
PFLU2545	fpvA	ferripyoverdine_receptor_precursor		0	11593	22131.7	1.90906	1.99076e-54	3.55139e-53
PFLU1844	PFLU1844	putative_thioesterase		13	214.589	409.066	1.90628	3.67001e-07	8.60772e-07
PFLU2258	PFLU2258	putative_AraC-family_regulatory_protein		9	194.985	371.426	1.90489	1.07109e-08	2.85317e-08
PFLU4191	PFLU4191	putative_aspartate-semialdehyde_dehydrogenase		7	53.293	101.458	1.90377	0.00148188	0.00243819
PFLU5001	PFLU5001	putative_transferase		13	131.158	248.973	1.89827	9.71844e-06	2.00745e-05
PFLU1459	PFLU1459	putative_exported_protein		3	283.511	537.558	1.89607	9.01961e-12	3.01524e-11
PFLU0943	murF	UDP-N-acetylmuramoyl-tripeptide--D-alanyl-D-alanine	6.3.2.10	0	432.919	819.825	1.89371	1.32715e-14	5.3041e-14
PFLU3554	PFLU3554	putative_hydrolase		13	208.185	394.119	1.89312	7.67307e-08	1.90115e-07
PFLU5956	comM	putative_magnesium_chelatase_protein		7	102.48	193.785	1.89096	3.14972e-05	6.23273e-05
PFLU2741	PFLU2741	putative_mannitol_2-dehydrogenase	1.1.1.67	6	102.545	193.525	1.88722	5.62311e-06	1.19334e-05
PFLU5766	PFLU5766	putative_homoserine_O-acetyltransferase		7	62.0001	116.997	1.88705	0.000206812	0.000377169
PFLU2159	PFLU2159	putative_transport-related_membrane_protein		3	411.379	775.175	1.88433	1.42368e-14	5.68219e-14
PFLU1153	rnt	ribonuclease_T	3.1.13.-	5	96.9326	182.407	1.88179	0.000101015	0.000190602
PFLU5841	potI	putrescine_ABC_transport_system,_permease		3	704.218	1324.32	1.88055	6.55728e-18	3.21421e-17
PFLU2855	PFLU2855	recombination_Protein_ninG		12	140.617	264.435	1.88053	0.00173951	0.00283986
PFLU4093	PFLU4093	putative_ferric_siderophore_receptor		0	856.66	1610.81	1.88034	6.48031e-22	3.89679e-21
PFLU0087	PFLU0087	putative_two-component_system,_sensor_kinase		9	817.212	1535.01	1.87835	1.03909e-20	5.92747e-20
PFLU5028	PFLU5028	phosphotransferase_system,_IIBC_component		0	152.053	285.14	1.87527	3.24051e-06	6.99043e-06
PFLU1386	PFLU1386	putative_LuxR-family_regulatory_protein		9	122.666	229.9	1.8742	2.55601e-06	5.58961e-06
PFLU1216	PFLU1216	conserved_hypothetical_membrane_protein		0	1289.47	2412.46	1.87089	2.92298e-26	2.11395e-25
PFLU5222	PFLU5222	conserved_hypothetical_protein		10	87.2159	163.129	1.8704	1.09287e-05	2.24641e-05
PFLU4642	PFLU4642	phosphoadenosine_phosphosulfate_reductase		7	708.842	1325.13	1.86943	2.38464e-17	1.13856e-16
PFLU3410	PFLU3410	putative_exported_protein		3	83.2384	155.531	1.8685	0.00267044	0.00426965
PFLU3035	PFLU3035	putative_membrane_protein		0	93.9015	175.318	1.86704	0.00327645	0.00517673
PFLU3300	PFLU3300	enoyl-CoA_hydratase/isomerase_family_protein		13	229.489	428.459	1.86702	3.7845e-09	1.04012e-08
PFLU2849	PFLU2849	e14_prophage;_putative_phage_repressor		12	219.727	410.166	1.86671	6.29356e-09	1.71291e-08
PFLU3447	PFLU3447	putative_two-component_regulator_sensor		9	71.1568	132.786	1.8661	0.000933817	0.00158609
PFLU1055	pepA	cytosol_aminopeptidase	3.4.11.1	5	824.458	1536.16	1.86323	1.41259e-19	7.54622e-19
PFLU0134	PFLU0134	putative_membrane_protein		0	331.3	617.113	1.8627	1.04382e-10	3.23419e-10
PFLU6055	purE	phosphoribosylaminoimidazole_carboxylase	4.1.1.21	7	97.7277	181.91	1.86139	0.000446031	0.000786869
PFLU5136	PFLU5136	protoheme_IX_farnesyltransferase		0	242.686	451.64	1.861	1.22662e-07	2.97654e-07
PFLU5076	PFLU5076	putative_membrane_protein		3	208.937	388.802	1.86086	9.08223e-08	2.23525e-07
PFLU1259	dapE	succinyl-diaminopimelate_desuccinylase	3.5.1.18	7	158.867	295.546	1.86033	5.91848e-07	1.36315e-06
PFLU3942	PFLU3942	putative_D-hydantoinase	3.5.2.2	7	419.117	779.454	1.85975	8.68244e-15	3.52507e-14
PFLU4390	PFLU4390	conserved_hypothetical_protein		10	112.712	209.607	1.85967	3.69923e-07	8.67279e-07
PFLU6043	PFLU6043	putative_chemotaxis-related_response_regulator		9	553.412	1028.47	1.85841	6.54035e-17	3.05337e-16
PFLU0105	PFLU0105	putative_exported_protein		3	397.899	738.863	1.85691	4.74503e-16	2.09087e-15
PFLU1528	PFLU1528	putative_cyclic_nucleotide-binding_protein		13	58.9689	109.26	1.85284	0.00609417	0.00936965
PFLU4121	PFLU4121	two-component_system_sensor_kinase	2.7.3.-	9	135.973	251.663	1.85082	2.33417e-06	5.12352e-06
PFLU0515	PFLU0515	conserved_hypothetical_protein		10	208.849	386.458	1.85042	1.20446e-08	3.18395e-08
PFLU2968	PFLU2968	conserved_hypothetical_protein		10	779.332	1438.09	1.84528	1.44999e-18	7.34606e-18
PFLU5927	algP1	transcriptional_regulatory_protein_algp		9	5337.44	9830.24	1.84175	2.83976e-44	3.87882e-43
PFLU1517	PFLU1517	conserved_hypothetical_protein		10	70.1247	129.111	1.84116	0.000263352	0.000477032
PFLU5008	PFLU5008	integrase/recombinase		2	85.8403	157.736	1.83756	5.42742e-05	0.000105034
PFLU3767	PFLU3767	putative_carrier/transport_protein		3	33806.7	62103.6	1.83702	5.45512e-51	8.79843e-50
PFLU4921	PFLU4921	hypothetical_protein		8	1389.35	2548.6	1.83439	1.31393e-28	1.03827e-27
PFLU4656	PFLU4656	conserved_hypothetical_protein		10	158.266	289.949	1.83203	8.56145e-07	1.94675e-06
PFLU5869	PFLU5869	putative_membrane_protein		3	100.953	184.892	1.83146	3.66165e-05	7.19977e-05
PFLU4662	PFLU4662	putative_acetyl_CoA_acetyltransferase		13	65.8897	120.661	1.83125	0.00147204	0.00242539
PFLU0076	PFLU0076	putative_zinc_ABC_transport_system,		3	103.361	189.235	1.83083	7.95833e-06	1.66314e-05
PFLU0664	PFLU0664	conserved_hypothetical_protein		10	42.587	77.9658	1.83074	0.00147566	0.00242864
PFLU3148	PFLU3148	putative_amino_acid_permease		3	126.32	231.055	1.82913	1.71625e-05	3.46606e-05
PFLU1797	PFLU1797	putative_cation_ABC_transport_system,_membrane		3	142.25	260.189	1.82909	9.64008e-07	2.1819e-06
PFLU5588	PFLU5588	conserved_hypothetical_membrane_protein		3	171.272	313.203	1.82869	6.64919e-09	1.80514e-08
PFLU3248	PFLU3248	hypothetical_protein		8	284.198	519.578	1.82822	2.35459e-09	6.54151e-09
PFLU3444	PFLU3444	putative_signalling-related_protein		9	59.247	108.299	1.82792	0.00088899	0.00151607
PFLU5568	PFLU5568	putative_ABC_transport_system,_ATP-binding		3	704.562	1285.62	1.82471	4.75818e-19	2.47888e-18
PFLU4374	PFLU4374	putative_membrane_protein		3	151.43	276.246	1.82425	2.27448e-05	4.54665e-05
PFLU1645	pheA	chorismate_mutase/prephenate_dehydratase	4.2.1.51	7	123.892	225.587	1.82084	1.15613e-06	2.60273e-06
PFLU1941	PFLU1941	putative_GntR-family_regulatory_protein		9	352.091	640.455	1.819	2.96524e-11	9.53377e-11
PFLU4873	PFLU4873	putative_noncomposite_transposon		12	58.3231	105.965	1.81686	0.00624045	0.00957665
PFLU5398	PFLU5398	putative_two-component_system,_sensor_kinase		9	1054.83	1916.23	1.81663	1.85768e-22	1.15117e-21
PFLU4724	PFLU4724	putative_two-component_system,_response		9	82.3575	149.588	1.81633	0.000131458	0.000245603
PFLU4457	PFLU4457	transcriptional_regulation_of_aroF,_aroG,_tyrA		9	176.089	319.827	1.81628	2.88962e-07	6.80993e-07
PFLU0413	PFLU0413	conserved_hypothetical_protein		10	555.368	1008.18	1.81533	1.85502e-15	7.87345e-15
PFLU3847	PFLU3847	putative_ABC_transporter_ATP-binding_protein		3	109.08	197.686	1.81231	2.06247e-05	4.13266e-05
PFLU5936	argH	argininosuccinate_lyase	4.3.2.1	7	385.539	697.617	1.80946	2.18529e-13	8.16814e-13
PFLU0057	PFLU0057	conserved_hypothetical_protein		10	163.231	295.244	1.80875	4.37245e-07	1.01903e-06
PFLU1775	PFLU1775	putative_oxidoreductase		13	867.578	1567.06	1.80625	1.39072e-21	8.23656e-21
PFLU0927	PFLU0927	putative_membrane_protein		3	168.026	303.285	1.80498	5.8728e-07	1.35369e-06
PFLU0479	PFLU0479	putative_glycosyl_transferase		3	209.086	377.326	1.80464	8.78994e-08	2.16671e-07
PFLU3177	PFLU3177	conserved_hypothetical_protein		10	322.636	581.907	1.8036	1.16182e-11	3.85332e-11
PFLU4405	PFLU4405	putative_diacylglycerol_kinase		13	436.619	787.341	1.80327	3.83813e-12	1.31826e-11
PFLU3464	PFLU3464	putative_carboxymethylenebutenolidase	3.1.1.45	6	339.899	612.628	1.80238	1.27282e-12	4.51121e-12
PFLU0022	qor	quinone_oxidoreductase	1.6.5.5	1	559.391	1007.69	1.8014	1.16374e-14	4.67639e-14
PFLU3889	PFLU3889	putative_acyl-CoA_dehydrogenase		7	77.7137	139.993	1.80139	0.000633929	0.00109957
PFLU5034	PFLU5034	phosphoribosylformylglycinamidine_synthase	6.3.5.3	7	958.322	1724.79	1.7998	1.59986e-21	9.45621e-21
PFLU1030	PFLU1030	putative_leucine_dehydrogenase		6	1102.1	1980.9	1.79738	7.36755e-13	2.66581e-12
PFLU1672	PFLU1672	conserved_hypothetical_protein		10	202.358	363.429	1.79597	1.27662e-06	2.86302e-06
PFLU0294	PFLU0294	hypothetical_protein		8	768.947	1380.68	1.79555	1.12802e-16	5.20427e-16
PFLU5367	PFLU5367	conserved_hypothetical_protein		10	788.039	1414.63	1.79513	3.90802e-17	1.84347e-16
PFLU5083A	PFLU5083A	hypothetical_protein		8	615.173	1104.32	1.79513	5.04713e-15	2.08948e-14
PFLU2504	PFLU2504	hypothetical_protein		8	469.873	842.831	1.79374	1.11825e-07	2.72254e-07
PFLU1275	cdsA	phosphatidate_cytidylyltransferase	2.7.7.41	3	60.0216	107.52	1.79136	0.00624182	0.00957665
PFLU2452	PFLU2452	putative_asparagine_biosynthesis-related		7	58.1943	104.128	1.78931	0.00551898	0.00850753
PFLU3765	PFLU3765	hypothetical_protein		8	344.072	614.767	1.78674	1.36015e-11	4.49338e-11
PFLU2428	PFLU2428	conserved_hypothetical_protein		10	112.949	201.436	1.78343	1.61078e-05	3.26202e-05
PFLU0578	ureC	urease_alpha_subunit	3.5.1.5	7	69.6525	124.194	1.78306	0.000807564	0.00138282
PFLU2515	PFLU2515	putative_sensor_kinase_protein		9	302.88	539.969	1.78279	1.8203e-11	5.96665e-11
PFLU2046	PFLU2046	putative_exported_protein		3	128.793	229.575	1.78251	0.000585225	0.0010199
PFLU6094	PFLU6094	putative_dihydroorotase		7	86.1632	153.414	1.78051	0.000462476	0.000815393
PFLU0260	envZ	osmolarity-sensing_histidine-kinase		9	255.52	454.925	1.78039	4.83111e-07	1.12458e-06
PFLU2991	PFLU2991	lactoylglutathione_lyase	4.4.1.5	7	422.148	751.076	1.77918	9.77044e-15	3.94774e-14
PFLU4501	PFLU4501	putative_membrane_protein		3	1875.9	3332.38	1.77641	2.84177e-15	1.19667e-14
PFLU4968	PFLU4968	putative_exported_heme_receptor_protein		3	9221.85	16377.1	1.7759	1.00264e-41	1.2721e-40
PFLU3019	PFLU3019	putative_chemotaxis_response_regulator		0	201.133	356.407	1.77199	1.19077e-06	2.67765e-06
PFLU5716	PFLU5716	putative_Na+/H+_antiporter_membrane_protein		3	149.408	264.739	1.77192	9.39886e-06	1.94485e-05
PFLU2209	PFLU2209	putative_sigma-54_dependent_regulatory_protein		9	68.2116	120.715	1.76971	0.00128728	0.00214135
PFLU3295	PFLU3295	GntR-family_transcriptional_regulator		9	250.942	444.044	1.76951	3.60601e-07	8.46098e-07
PFLU4764	PFLU4764	putative_histidine_transport_system_permease		3	94.6332	167.235	1.76719	0.000411431	0.000728668
PFLU5416	lipA	lipoyl_synthase	2.8.1.-	7	1072.69	1892.17	1.76395	9.30762e-22	5.55157e-21
PFLU4727	PFLU4727	hypothetical_protein		8	282.158	497.669	1.7638	0.000548611	0.000960927
PFLU0722	rspG	hypothetical_protein		10	152.548	268.757	1.76179	1.26813e-05	2.59039e-05
PFLU3824	PFLU3824	NADH-quinone_oxidoreductase_chain_H	1.6.99.5	1	49.058	86.2	1.7571	0.00399493	0.0062432
PFLU1339	PFLU1339	conserved_hypothetical_protein		10	70.4476	123.773	1.75694	0.00132244	0.00219611
PFLU4112	PFLU4112	putative_aldehyde_dehydrogenase		13	60.3874	105.921	1.75403	0.00279947	0.00446868
PFLU3366	PFLU3366	putative_glucanotransferase		5	359.441	630.061	1.75289	2.54561e-09	7.05888e-09
PFLU5440	PFLU5440	putative_regulatory_protein		9	909.243	1593.74	1.75282	1.30517e-18	6.62943e-18
PFLU5448	ppa	inorganic_pyrophosphatase	3.6.1.1	7	950.668	1665.61	1.75204	1.03435e-17	5.01581e-17
PFLU0386	PFLU0386	putative_phosphoribosyl-AMP_cyclohydrolase		7	446.507	781.195	1.74957	1.09349e-11	3.63489e-11
PFLU0876	sodA	superoxide_dismutase_[Mn]	1.15.1.1	0	18336.3	32042.5	1.74749	4.09283e-42	5.2608e-41
PFLU5790	PFLU5790	putative_oxidoreductase		13	54.174	94.3693	1.74197	0.00538668	0.00831011
PFLU4539	PFLU4539	putative_3-oxoacyl-[acyl-carrier-protein]		7	930.094	1620.17	1.74194	7.07004e-18	3.45692e-17
PFLU0670	PFLU0670	putative_dehydrogenase		13	101.382	176.495	1.74089	0.00011174	0.000210029
PFLU5785	PFLU5785	conserved_hypothetical_protein		10	158.072	274.961	1.73946	4.54757e-05	8.87847e-05
PFLU4800	PFLU4800	probable_short_chain_dehydrogenase	1.-.-.-	13	67.7599	117.819	1.73877	0.000594867	0.00103548
PFLU4932	PFLU4932	arginine_biosynthesis_bifunctional_protein_ArgJ	2.3.1.35	7	62.7952	108.936	1.73478	0.00123072	0.00205247
PFLU1131	PFLU1131	putative_two-component_system,_sensor_kinase		9	60.3874	104.689	1.73363	0.00134148	0.00222522
PFLU5887	PFLU5887	conserved_hypothetical_protein		10	66.6643	115.55	1.7333	0.00147556	0.00242864
PFLU4103	PFLU4103	putative_two-component_system_regulator		9	68.0399	117.927	1.73321	0.00123767	0.0020629
PFLU0555	livG2	high-affinity_branched-chain_amino_acid		3	981.5	1701.11	1.73317	2.74034e-18	1.3718e-17
PFLU4338	PFLU4338	chorismate_synthase	4.6.1.4	7	216.825	375.479	1.73172	5.56569e-07	1.28592e-06
PFLU4934	PFLU4934	conserved_hypothetical_protein		10	282.953	489.579	1.73025	1.78838e-07	4.29372e-07
PFLU1817	PFLU1817	putative_succinate_dehydrogenase_hydrophobic		0	446.612	772.008	1.72859	3.17495e-11	1.01803e-10
PFLU0049	PFLU0049	conserved_hypothetical_protein		10	96.3092	166.479	1.72858	0.000269344	0.000487136
PFLU1207	mdoD	glucans_biosynthesis_protein_D_precursor		0	1031.97	1780.95	1.72577	3.95904e-19	2.07357e-18
PFLU3612	PFLU3612	putative_DeoR_family_transcriptional_regulator		9	98.2224	169.504	1.72572	0.00130975	0.00217688
PFLU4306	PFLU4306	putative_GGDEF/GAF_domain_sensory_box_protein		9	1390.81	2397.83	1.72406	3.45525e-21	2.01396e-20
PFLU6057	aspA	aspartate_ammonia-lyase	4.3.1.1	7	164.478	283.335	1.72263	1.01172e-05	2.08617e-05
PFLU5442	PFLU5442	putative_transport-related_membrane_protein		0	523.038	900.729	1.72211	1.02715e-12	3.67142e-12
PFLU5066	PFLU5066	HesB_family_protein		13	6831.55	11759.6	1.72137	2.2153e-35	2.26414e-34
PFLU5580	apaH	bis(5'-nucleosyl)-tetraphosphatase,_symmetrical	3.6.1.41	7	153.386	263.992	1.7211	4.37398e-05	8.5547e-05
PFLU2210	PFLU2210	putative_monooxygenase		13	94.9766	163.421	1.72064	0.00189851	0.00308574
PFLU3759	PFLU3759	conserved_hypothetical_protein		10	496.399	853.917	1.72022	5.82767e-12	1.9683e-11
PFLU0234	PFLU0234	putative_transport-related_membrane_protein		3	243.847	419.32	1.7196	1.40138e-07	3.38251e-07
PFLU0296	oprQ	outer_membrane_protein,_oprE3_precursor		3	390.42	671.359	1.71958	3.40437e-11	1.08782e-10
PFLU0399	hslV	ATP-dependent_protease	3.4.25.-	0	126.557	217.46	1.71828	1.53023e-05	3.10422e-05
PFLU2248	PFLU2248	putative_two-component_system,_response		9	802.012	1376.63	1.71647	4.63484e-16	2.04384e-15
PFLU0996	moaD	molybdopterin_converting_factor_subunit_1		7	173.917	298.334	1.71539	4.54857e-05	8.87847e-05
PFLU4686	PFLU4686	putative_GNAT-family_acetyltransferase		13	127.029	217.46	1.71189	5.30837e-05	0.000102865
PFLU4685	PFLU4685	putative_dehydrogenase		13	297.269	508.76	1.71145	1.65177e-09	4.67498e-09
PFLU5407	corC	magnesium_and_cobalt_efflux_protein		3	613.994	1049.84	1.70986	4.59586e-13	1.68782e-12
PFLU3140	PFLU3140	putative_lipoprotein		3	284.286	485.971	1.70944	2.67451e-08	6.86349e-08
PFLU3355	PFLU3355	conserved_hypothetical_protein		0	560.832	958.651	1.70934	4.06452e-13	1.49456e-12
PFLU6028	PFLU6028	putative_membrane_protein		0	183.223	313.139	1.70906	0.000382795	0.000679998
PFLU0846	PFLU0846	putative_GntR-family_regulatory_protein		9	556.852	951.441	1.70861	4.22073e-12	1.44294e-11
PFLU3902	PFLU3902	putative_fimbriae-assembly_chaperone		0	131.136	223.935	1.70766	0.000156349	0.000288781
PFLU5353	trmA	tRNA_(uracil-5-)-methyltransferase	2.1.1.35	2	367.114	626.547	1.70669	6.34694e-10	1.84789e-09
PFLU2521	nadE	NH(3)-dependent_NAD(+)_synthetase	6.3.1.5	7	72.5119	123.568	1.7041	0.00106946	0.00180244
PFLU3999	PFLU3999	putative_exported_protein		3	210.398	358.049	1.70177	3.1721e-06	6.84787e-06
PFLU3146	PFLU3146	metalloprotease		0	69.8896	118.802	1.69986	0.001196	0.00199797
PFLU0957	PFLU0957	putative_exported_protein		3	75.7577	128.776	1.69985	0.0026783	0.00428107
PFLU0883	PFLU0883	putative_ABC_transport_system,_ATP-binding		3	749.6	1273.67	1.69913	1.58366e-14	6.30784e-14
PFLU4949	PFLU4949	pyruvate_kinase	2.7.1.40	1	390.375	662.843	1.69796	3.74587e-10	1.10758e-09
PFLU5373	PFLU5373	putative_hydrolase		13	89.9036	152.636	1.69778	0.00249879	0.00401265
PFLU1446	PFLU1446	putative_membrane_protein		3	82.9809	140.856	1.69746	0.00153679	0.00252078
PFLU2361	PFLU2361	putative_GGDEF_domain_membrane_protein		9	221.793	376.45	1.6973	4.38863e-05	8.57764e-05
PFLU3191	PFLU3191	putative_adhesin		3	707.81	1200.93	1.69669	1.99934e-13	7.49211e-13
PFLU1440	PFLU1440	putative_hydratase/isomerase_protein		13	522.543	885.85	1.69527	8.34622e-13	3.00515e-12
PFLU3466	PFLU3466	putative_HTH-type_transcriptional_regulator		9	60.7308	102.896	1.69429	0.00455895	0.00708328
PFLU4225	PFLU4225	putative_sensory_protein		0	218.889	370.767	1.69386	2.37367e-07	5.63915e-07
PFLU3590	PFLU3590	conserved_hypothetical_protein		10	221.941	375.51	1.69194	7.06836e-06	1.48559e-05
PFLU1312	PFLU1312	putative_ATP-dependent_DNA_ligase		2	526.929	891.09	1.6911	2.09313e-11	6.82672e-11
PFLU0875	PFLU0875	conserved_hypothetical_protein		10	7661.87	12948.1	1.68994	2.65549e-34	2.59251e-33
PFLU4577	PFLU4577	conserved_hypothetical_protein		10	2489.81	4201.13	1.68733	1.52396e-24	1.01949e-23
PFLU5939	PFLU5939	conserved_hypothetical_protein		10	1044.7	1761.13	1.68578	3.51074e-19	1.84369e-18
PFLU2622	PFLU2622	putative_transcriptional_regulator		9	169.295	284.859	1.68262	7.60203e-05	0.00014535
PFLU4657	PFLU4657	putative_enoyl-CoA_hydratase	4.2.1.17	13	681.004	1145.67	1.68233	1.08345e-13	4.12034e-13
PFLU3502	PFLU3502	putative_GntR-family_transcriptional_regulator		9	156.911	263.927	1.68202	1.70905e-05	3.45271e-05
PFLU2764	PFLU2764	putative_GGDEF_domain_signalling_protein		0	714.172	1199.64	1.67976	1.7667e-11	5.80065e-11
PFLU3489	PFLU3489	aconitate_hydrase_B	4.2.1.3	1	3297.46	5535.51	1.67872	5.64462e-28	4.26571e-27
PFLU4625	PFLU4625	putative_O-acetylserine_(thiol)-lyase		13	1030.79	1727.02	1.67544	7.33906e-18	3.58251e-17
PFLU2750	PFLU2750	multidrug_efflux_system_transmembrane_protein		0	96.718	161.94	1.67436	0.00363197	0.00570323
PFLU0816	prfC	peptide_chain_release_factor_3		2	265.668	444.573	1.67341	4.9696e-06	1.0577e-05
PFLU1665	PFLU1665	putative_transferase		13	760.972	1273.4	1.67338	1.05046e-14	4.22987e-14
PFLU0874	fumC1	fumarate_hydratase_class_II	4.2.1.2	1	17716.9	29623	1.67201	4.56127e-36	4.73584e-35
PFLU3844	PFLU3844	putative_NADP-dependent		13	1314.92	2198.16	1.67171	8.94279e-13	3.20818e-12
PFLU3916	PFLU3916	putative_hydrolase		13	180.688	300.981	1.66575	4.63158e-05	9.03449e-05
PFLU5946	dapF	diaminopimelate_epimerase	5.1.1.7	7	368.749	614.12	1.66541	1.29681e-08	3.41581e-08
PFLU4446	PFLU4446	putative_flagellar_hook_associated_protein		0	8548.69	14235.5	1.66523	1.17252e-32	1.07853e-31
PFLU0651	PFLU0651	putative_exported_protein		3	277.04	461.301	1.6651	1.92328e-08	4.98561e-08
PFLU3756	PFLU3756	putative_lipoprotein		3	127.373	212.069	1.66495	0.000633511	0.00109917
PFLU0249	PFLU0249	putative_choline/betaine_transport-related		0	205.861	342.498	1.66374	1.1908e-05	2.43749e-05
PFLU5372	PFLU5372	putative_exported_protein		3	165.422	274.615	1.66009	0.000163703	0.000301634
PFLU2576	PFLU2576	putative_amine_catabolism-related_protein		6	76.0806	126.28	1.65982	0.00406444	0.00634846
PFLU5911	ppx	exopolyphosphatase	3.6.1.11	7	738.403	1224.63	1.65849	2.61588e-14	1.03215e-13
PFLU4626	PFLU4626	putative_serine_acetyltransferase		13	403.833	668.993	1.65661	9.84122e-10	2.83996e-09
PFLU0706	ddlA	D-alanine--D-alanine_ligase_A	6.3.2.4	3	297.14	491.472	1.65401	2.01518e-06	4.44987e-06
PFLU3961	PFLU3961	metallo-beta-lactamase_superfamily_protein		13	307.309	507.702	1.65209	1.33366e-07	3.22302e-07
PFLU1342	livF1	high-affinity_branched-chain_amino_acid_ABC		3	156.157	257.962	1.65194	1.74517e-05	3.52115e-05
PFLU5006	PFLU5006	homoserine_dehydrogenase	1.1.1.3	7	331.106	546.756	1.6513	3.81042e-08	9.66061e-08
PFLU5680	PFLU5680	putative_glycine_betaine/L-proline_ABC_transport		3	1992.79	3288.59	1.65025	4.47532e-22	2.72735e-21
PFLU0908	PFLU0908	putative_lipoprotein		3	776.822	1280.93	1.64893	0.00011429	0.000214618
PFLU3731	PFLU3731	putative_transcriptional_regulatory_protein		9	171.595	282.796	1.64804	5.83786e-05	0.000112754
PFLU0749	PFLU0749	conserved_hypothetical_protein		10	346.519	570.269	1.64571	3.88929e-08	9.85634e-08
PFLU4575	PFLU4575	recombination_protein		2	127.91	210.253	1.64376	0.000166821	0.000307091
PFLU2005	PFLU2005	putative_transposase_(pseudogene)		11	248.791	408.751	1.64295	5.57422e-06	1.18339e-05
PFLU2991A	PFLU2991A	conserved_hypothetical_protein		10	406.565	667.805	1.64255	1.48539e-08	3.88991e-08
PFLU2563	PFLU2563	putative_AraC-type_regulatory_protein		9	237.484	390.034	1.64236	8.42875e-06	1.75398e-05
PFLU0372	dtd	D-tyrosyl-tRNA(Tyr)_deacylase	3.1.-.-	2	86.5925	142.176	1.64189	0.00107728	0.00181405
PFLU5080	PFLU5080	hypothetical_protein		8	100.63	165.117	1.64083	0.000724226	0.0012492
PFLU2493	PFLU2493	conserved_hypothetical_protein		10	3205.11	5254.99	1.63957	1.56072e-25	1.08477e-24
PFLU4802	PFLU4802	conserved_hypothetical_protein_with_RNA		10	135.027	221.104	1.63748	0.00341586	0.00538543
PFLU5043	PFLU5043	GMP_synthase_(glutamine-hydrolyzing)	6.3.5.2	7	261.325	427.91	1.63746	5.88482e-07	1.35593e-06
PFLU0382	tatC	Sec-independent_protein_translocase_protein,_TAT		0	228.391	373.101	1.63361	3.94948e-07	9.23741e-07
PFLU5775	PFLU5775	conserved_hypothetical_protein		0	244.881	399.987	1.63339	8.64095e-06	1.79433e-05
PFLU1044	PFLU1044	putative_membrane_protein		3	1120.89	1828.69	1.63147	4.85972e-16	2.13661e-15
PFLU1638	PFLU1638	putative_phosphoglycolate_phosphatase		2	156.051	253.393	1.62378	0.000126926	0.00023721
PFLU2271	PFLU2271	putative_exported_isoquinoline_1-oxidoreductase,		6	199.198	323.005	1.62153	3.97112e-06	8.51657e-06
PFLU2473	PFLU2473	putative_transport-related_exported_protein		3	70.4476	114.167	1.62059	0.00202118	0.00327878
PFLU2746	PFLU2746	putative_AraC-family_transcriptional_regulator		9	500.532	811.148	1.62057	5.67391e-12	1.91967e-11
PFLU0414	gltB	glutamate_synthase_[NADPH]_large_chain	1.4.1.13	7	352.755	570.832	1.61821	4.3136e-08	1.09128e-07
PFLU2713	PFLU2713	putative_transport_related,_membrane_protein		3	102.372	165.474	1.61641	0.000239677	0.000434816
PFLU0932	PFLU0932	putative_phospholipid-binding_lipoprotein		3	1248.22	2017.18	1.61604	3.11876e-14	1.22319e-13
PFLU5566	PFLU5566	putative_ABC_transport_system,_membrane_protein		3	242.88	392.423	1.6157	2.78727e-06	6.04815e-06
PFLU2689	PFLU2689	putative_membrane_protein		3	188.126	303.575	1.61368	0.00276452	0.00441409
PFLU5962	xpt	xanthine_phosphoribosyltransferase	2.4.2.-	7	143.131	230.839	1.61278	0.000603979	0.0010501
PFLU0263	PFLU0263	conserved_EAL_domain_protein		9	749.383	1208.54	1.61272	2.20775e-12	7.6951e-12
PFLU1572	PFLU1572	putative_lipoprotein_releasing_system,_membrane		3	250.275	403.337	1.61157	6.04956e-06	1.28061e-05
PFLU0358	PFLU0358	putative_hydrolase		13	181.763	292.899	1.61143	0.000116698	0.000218929
PFLU5660	PFLU5660	putative_iron/sulfur-binding_protein		13	1168.03	1881.27	1.61064	3.55679e-14	1.38944e-13
PFLU5363	PFLU5363	putative_ECF-family_sigma_factor		9	699.898	1125.37	1.6079	3.43944e-11	1.09626e-10
PFLU0634	PFLU0634	putative_lipoprotein		3	810.612	1302.49	1.6068	1.8523e-12	6.48305e-12
PFLU3535	PFLU3535	putative_alkane_monooxygenase		0	287.963	462.532	1.60622	0.00113161	0.00189687
PFLU0654	PFLU0654	putative_short_chain_dehydrogenase/reductase		7	907.414	1457.42	1.60612	1.32299e-14	5.29104e-14
PFLU4624	PFLU4624	putative_sulfurylase		13	3470.01	5570.95	1.60546	1.68692e-23	1.09734e-22
PFLU5943	PFLU5943	conserved_hypothetical_protein		10	55.8724	89.6251	1.6041	0.00651908	0.00998643
PFLU0638	PFLU0638	putative_exported_protein		3	1140.09	1827.81	1.60322	5.58154e-07	1.28908e-06
PFLU0827	dppA4	dipeptide_ABC_transport_system,		3	1055.55	1688.96	1.60007	1.08885e-14	4.38147e-14
PFLU5702	PFLU5702	putative_lipoprotein		3	288.973	462.045	1.59892	6.24179e-06	1.31893e-05
PFLU0035	trpA	tryptophan_synthase_alpha_chain	4.2.1.20	7	233.593	373.307	1.59811	1.25909e-05	2.5737e-05
PFLU0763	pta	phosphate_acetyltransferase	2.3.1.8	6	67.6535	108.072	1.59743	0.00449135	0.00698378
PFLU5898	ubiD	3-octaprenyl-4-hydroxybenzoate_carboxy-lyase	4.1.1.-	1	681.647	1087.88	1.59596	1.04353e-10	3.23419e-10
PFLU3944	PFLU3944	putative_dihydropyrimidine_dehydrogenase		7	250.059	398.928	1.59534	1.70858e-05	3.45271e-05
PFLU5489	PFLU5489	putative_membrane_protein		3	755.705	1204.86	1.59435	5.5271e-07	1.2775e-06
PFLU5243	PFLU5243	glucose-6-phosphate_isomerase	5.3.1.9	1	1411.6	2249.02	1.59324	2.65866e-17	1.26426e-16
PFLU3432	PFLU3432	putative_exported_protein		3	1426.26	2272.36	1.59323	4.98621e-16	2.18895e-15
PFLU0746	PFLU0746	conserved_hypothetical_protein		10	168.776	268.607	1.5915	0.000283757	0.000511789
PFLU5989	PFLU5989	putative_exodeoxyribonuclease_III		2	744.894	1185.15	1.59103	6.70347e-10	1.94881e-09
PFLU5065	PFLU5065	chaperone_protein_HscB		0	2162.94	3440.58	1.5907	1.53265e-19	8.16537e-19
PFLU6097	PFLU6097	putative_cyclopropane-fatty-acyl-phospholipid		3	3305.76	5257.98	1.59055	3.00596e-22	1.84719e-21
PFLU5952	PFLU5952	putative_ammonium_transport_membrane_protein		3	311.654	495.038	1.58842	1.61762e-06	3.60172e-06
PFLU5348	PFLU5348	putative_dehydrogenase		13	491.735	780.467	1.58717	1.44351e-09	4.10528e-09
PFLU0557	PFLU0557	putative_amino_acid_oxidase		13	170.563	270.337	1.58497	0.000146693	0.000272424
PFLU2832	PFLU2832	phage_protein		12	309.179	489.624	1.58363	3.29802e-06	7.11189e-06
PFLU4791	PFLU4791	putative_two-component_regulatory_system,_sensor		9	110.369	174.755	1.58337	0.00043472	0.000767835
PFLU5172	PFLU5172	octaprenyl-diphosphate_synthase	2.5.1.-	7	81.4541	128.884	1.58229	0.0020318	0.00329329
PFLU2359	PFLU2359	putative_membrane_protein		3	320.23	506.631	1.58208	2.33227e-06	5.12125e-06
PFLU5671	PFLU5671	conserved_hypothetical_protein		10	157.3	248.582	1.58031	0.000204046	0.000372701
PFLU4963	PFLU4963	glucokinase	2.7.1.2	6	528.217	834.413	1.57968	1.21395e-07	2.94824e-07
PFLU3040	PFLU3040	conserved_hypothetical_protein		10	143.883	227.155	1.57874	0.000568082	0.000992669
PFLU1425	ogt	methylated-DNA--protein-cysteine	2.1.1.63	2	158.201	249.598	1.57773	0.0003217	0.000576513
PFLU0929	PFLU0929	putative_inner_membrane_paraquat-inducible		3	274.996	433.734	1.57723	1.79941e-06	3.98688e-06
PFLU2546	PFLU2546	putative_ABC_transporter_ATP-binding_protein		3	507.365	800.016	1.57681	2.09117e-10	6.32292e-10
PFLU3068	PFLU3068	putative_LysR-family_transcriptional_regulator		9	136.016	214.468	1.57678	0.00204889	0.00331915
PFLU2250	PFLU2250	hypothetical_protein		8	1069.18	1684.5	1.5755	4.74326e-12	1.61315e-11
PFLU5168	PFLU5168	glutamate_5-kinase	2.7.2.11	7	506.486	796.289	1.57218	7.04328e-08	1.74953e-07
PFLU3477	PFLU3477	probable_transcriptional_regulator		9	105.683	165.992	1.57066	0.00433346	0.00674539
PFLU1101	PFLU1101	conserved_hypothetical_protein		10	1589.29	2495.91	1.57045	1.72168e-16	7.84485e-16
PFLU4143	PFLU4143	phenylalanyl-tRNA_synthetase_beta_chain		2	1071.53	1676.54	1.56463	1.32316e-13	5.00287e-13
PFLU6066	PFLU6066	putative_acetyltransferase		13	120.387	188.35	1.56455	0.00294941	0.00469275
PFLU5355	PFLU5355	hypothetical_protein		8	825.163	1290.73	1.56421	9.99487e-12	3.33559e-11
PFLU1309	hisM	histidine_ABC_transport_system,_permease		3	136.531	213.54	1.56403	0.00143515	0.00236925
PFLU1832	PFLU1832	putative_Pirin-like_protein		13	124.793	195.179	1.56402	0.000924381	0.00157187
PFLU0633	PFLU0633	putative_methyltransferase		13	1271.06	1985.62	1.56217	1.78704e-06	3.96245e-06
PFLU6121	atpH	ATP_synthase_delta_chain	3.6.3.14	1	1020.11	1593.31	1.56191	4.52606e-12	1.54106e-11
PFLU2612	PFLU2612	conserved_hypothetical_protein		10	967.567	1509.44	1.56003	2.00256e-12	7.00065e-12
PFLU4589	PFLU4589	putative_cell_division_protein		0	634.221	989.394	1.56002	4.92228e-10	1.44815e-09
PFLU5542	PFLU5542	putative_regulatory_protein		9	269.797	420.378	1.55813	3.58474e-06	7.70477e-06
PFLU1255	PFLU1255	putative_glycerol-3-phosphate_acyltransferase		7	512.33	798.191	1.55796	9.75764e-09	2.60987e-08
PFLU0688	PFLU0688	putative_exported_protein		3	437.177	680.978	1.55767	6.78486e-08	1.68961e-07
PFLU1545	norM	multidrug_resistance_protein		0	103.51	161.043	1.55582	0.00492841	0.00763514
PFLU5758	pyrB	aspartate_carbamoyltransferase	2.1.3.2	7	99.5979	154.926	1.55551	0.00154996	0.00254097
PFLU4859	PFLU4859	putative_exported_protein		3	712.817	1108.41	1.55497	1.41162e-10	4.33274e-10
PFLU1703	PFLU1703	conserved_hypothetical_protein		10	6875.58	10673.1	1.55232	9.88e-24	6.45545e-23
PFLU4681	PFLU4681	putative_IclR-family_regulatory_protein		9	224.499	348.258	1.55126	9.74338e-05	0.000184198
PFLU1317A	PFLU1317A	conserved_hypothetical_protein		10	462.867	717.806	1.55078	3.83443e-07	8.98261e-07
PFLU2668	PFLU2668	putative_membrane_protein		3	142.788	220.962	1.54748	0.00055144	0.000965307
PFLU2245	PFLU2245	putative_two-component_system,_sensor_kinase		9	573.385	884.845	1.5432	3.1707e-08	8.1156e-08
PFLU1492	PFLU1492	putative_exported_protein		3	260.658	401.824	1.54157	1.12389e-05	2.30696e-05
PFLU4897	PFLU4897	glycine_dehydrogenase_[decarboxylating]	1.4.4.2	6	700.433	1077.82	1.53879	5.50704e-11	1.73461e-10
PFLU5266	carA	carbamoyl-phosphate_synthase_small_chain	6.3.5.5	7	2072.42	3187.05	1.53784	2.66409e-16	1.19721e-15
PFLU4359	PFLU4359	conserved_hypothetical_protein		10	204.485	314.078	1.53594	6.01752e-05	0.00011611
PFLU5923	PFLU5923	putative_ABC_transport_system,_membrane_protein		0	429.026	658.251	1.53429	4.99332e-07	1.15914e-06
PFLU6077	PFLU6077	hypothetical_protein		8	633.431	971.747	1.5341	1.49564e-09	4.24739e-09
PFLU5391	PFLU5391	putative_cation_transport_membrane_protein		3	110.347	169.267	1.53395	0.00499981	0.00774168
PFLU4285	PFLU4285	putative_kinase		13	142.034	217.84	1.53372	0.0013963	0.00230964
PFLU2953	PFLU2953	putative_membrane_protein		3	503.604	771.479	1.53192	5.97099e-08	1.49325e-07
PFLU4467	PFLU4467	transcriptional_regulator		9	316.856	485.171	1.5312	2.0043e-05	4.01747e-05
PFLU3363	PFLU3363	putative_2-hydroxyacid_dehydrogenase		13	173.551	265.591	1.53034	0.0012749	0.00212135
PFLU5659	PFLU5659	putative_iron-sulfur-binding_oxidoreductase		13	701.226	1072.22	1.52907	5.42102e-06	1.1517e-05
PFLU1767	PFLU1767	putative_lipoprotein		3	581.962	889.427	1.52833	1.25789e-09	3.58953e-09
PFLU5202	PFLU5202	3-hydroxyisobutyrate_dehydrogenase	1.1.1.31	6	2256.56	3448.17	1.52806	8.17325e-17	3.80062e-16
PFLU1070	lon	ATP-dependent_protease	3.4.21.53	5	720.108	1099.74	1.52718	7.89965e-10	2.2909e-09
PFLU0820	dppD	dipeptide_ABC_transport_system,_ATP-binding		3	395.43	603.887	1.52717	9.58424e-07	2.17093e-06
PFLU2788	PFLU2788	heme_uptake_transmembrane_sensor		9	561.991	858.186	1.52705	5.96542e-08	1.49249e-07
PFLU4545	PFLU4545	hypothetical_protein		8	180.86	275.35	1.52245	0.00322175	0.00509713
PFLU2727	PFLU2727	conserved_hypothetical_protein		10	137.993	209.974	1.52163	0.00122293	0.00204122
PFLU3157	PFLU3157	phosphoglucomutase		6	2176.72	3309.83	1.52056	9.50241e-15	3.84208e-14
PFLU5258	PFLU5258	phosphoglucosamine_mutase		7	5445.33	8267.04	1.51819	7.65069e-19	3.92673e-18
PFLU4713	PFLU4713	ribosomal_large_subunit_pseudouridine_synthase		2	268.333	407.315	1.51794	2.06416e-05	4.13464e-05
PFLU0615	PFLU0615	conserved_hypothetical_protein		10	289.725	439.558	1.51716	7.01307e-06	1.4745e-05
PFLU5358	PFLU5358	puttive_ABC_transport_system,_ATP-binding		3	296.84	450.138	1.51644	4.94446e-05	9.62567e-05
PFLU1238	PFLU1238	conserved_hypothetical_protein		10	8615.1	13046.8	1.51441	1.83437e-12	6.42795e-12
PFLU1990	PFLU1990	putative_transport-related_membrane_protein		3	4622.74	6996.77	1.51355	1.45967e-19	7.79062e-19
PFLU0888	PFLU0888	putative_ABC_transport_system,_ATP-binding		3	901.72	1364.19	1.51288	1.51661e-10	4.63807e-10
PFLU0311	PFLU0311	putative_amino_acid_ABC_transport_system,		3	161.103	243.709	1.51275	0.00536184	0.00827613
PFLU4329	PFLU4329	putative_membrane_protein		0	488.273	738.543	1.51256	7.74204e-06	1.61967e-05
PFLU1110	PFLU1110	putative_DNA-binding_protein		9	1869.4	2825.42	1.5114	4.76228e-12	1.61868e-11
PFLU1673	PFLU1673	putative_membrane_protein		3	1665.7	2514.14	1.50936	2.94517e-14	1.15742e-13
PFLU5362	PFLU5362	putative_transmembrane_sensor_protein		9	2990.89	4505.61	1.50644	4.65577e-11	1.47279e-10
PFLU5546	PFLU5546	conserved_hypothetical_protein		10	458.352	690.25	1.50594	7.95757e-07	1.81364e-06
PFLU5005	thrC	threonine_synthase	4.2.3.1	7	357.936	537.15	1.50068	5.68074e-06	1.2047e-05
PFLU5311	PFLU5311	conserved_hypothetical_protein		10	817.727	1226.93	1.50042	6.53422e-10	1.90148e-09
PFLU5404	PFLU5404	conserved_hypothetical_protein		10	276.074	414.045	1.49976	9.5512e-05	0.000180739
PFLU5564	PFLU5564	putative_alcohol_dehydrogenase		13	617.432	924.284	1.49698	9.22351e-08	2.26717e-07
PFLU4782	PFLU4782	putative_membrane_protein		3	1277.06	1907.75	1.49386	2.96873e-11	9.5346e-11
PFLU4262	PFLU4262	conserved_hypothetical_protein		10	452.825	675.747	1.49229	6.505e-07	1.49182e-06
PFLU5496	ssb	single-strand_binding_protein		2	1580.79	2358.19	1.49178	2.87416e-12	9.98242e-12
PFLU2646	PFLU2646	DNA_polymerase_III,_epsilon_chain	2.7.7.7	2	675.346	1007.23	1.49143	0.000236446	0.000429219
PFLU0343	glnG	nitrogen_regulation_protein_NR(I)		7	372.058	554.687	1.49086	1.54711e-05	3.13523e-05
PFLU5417	lipB	lipoyltransferase	2.3.1.-	7	716.47	1067.89	1.49049	1.36849e-08	3.59657e-08
PFLU0046	PFLU0046	putative_hydrolase		13	152.805	227.619	1.4896	0.00239453	0.00385258
PFLU4620	PFLU4620	putative_phosphoenolpyruvate_synthase	2.7.9.2	7	4052.13	6025.09	1.48689	1.95055e-17	9.35089e-17
PFLU1205	PFLU1205	putaive_NADH_oxidoreductase		13	2178.72	3231.23	1.48309	4.64217e-15	1.92454e-14
PFLU4317	PFLU4317	conserved_hypothetical_protein		10	310.749	460.155	1.4808	1.0736e-05	2.20911e-05
PFLU5245	PFLU5245	conserved_hypothetical_protein		10	342.116	506.275	1.47983	0.00239429	0.00385258
PFLU4429	PFLU4429	flagellar_basal_body-associated_protein_FliL		0	222.952	329.932	1.47983	0.000628375	0.00109058
PFLU5933	hemD	uroporphyrinogen-III_synthase	4.2.1.75	7	370.876	548.68	1.47941	0.000736504	0.00127001
PFLU3777	PFLU3777	hybrid_sensory_histidine_kinase_in_two-component	2.7.3.-	9	217.902	321.892	1.47724	0.00030062	0.000540546
PFLU1396	PFLU1396	putative_exported_protein		3	1366.88	2019.11	1.47717	7.74007e-12	2.59486e-11
PFLU4935	PFLU4935	conserved_hypothetical_protein		10	901.352	1331.1	1.47678	2.03311e-09	5.69136e-09
PFLU5976	aldH	putative_aldehyde_dehydrogenase	1.2.1.3	7	1978.3	2916.67	1.47433	3.09738e-14	1.21562e-13
PFLU5145	PFLU5145	putative_AraC-family_regulatory_protein		9	230.067	339.031	1.47362	0.000527527	0.000925649
PFLU4684	PFLU4684	L-arabinose-binding_periplasmic_protein		3	638.672	940.204	1.47212	1.16898e-08	3.09434e-08
PFLU5119	PFLU5119	heme_oxygenase_bpho		7	1099.82	1616.45	1.46974	3.69063e-10	1.0918e-09
PFLU2094	PFLU2094	conserved_hypothetical_protein		10	250.684	368.12	1.46846	0.000202256	0.000369547
PFLU0259	ompR	DNA-binding_response_regulator		9	720.063	1057.37	1.46843	1.02833e-07	2.51403e-07
PFLU5301	PFLU5301	putative_flavin-binding_monooxygenase-like		13	1845.18	2709.35	1.46834	6.42e-12	2.16375e-11
PFLU0637	PFLU0637	putative_two-component_system,_sensor_kinase		9	239.483	351.64	1.46833	0.000116959	0.000219349
PFLU3917	PFLU3917	putative_AraC_family_transcriptional_regulator		9	487.78	715.859	1.46759	2.46926e-06	5.40793e-06
PFLU2690	PFLU2690	conserved_hypothetical_protein		10	2642.72	3873.69	1.4658	5.18571e-10	1.52413e-09
PFLU0013	htrB	lipid_A_biosynthesis_lauroyl_acyltransferase	2.3.1.-	3	192.04	281.293	1.46476	0.00223419	0.00360446
PFLU0048	prlC	oligopeptidase_A	3.4.24.70	5	513.384	751.628	1.46407	4.74478e-07	1.10536e-06
PFLU1685	PFLU1685	putative_membrane_protein		0	948.411	1385.84	1.46122	9.31608e-09	2.4963e-08
PFLU1893	PFLU1893	hypothetical_protein		8	1960.78	2864.85	1.46108	3.21757e-12	1.11161e-11
PFLU5204	PFLU5204	LysR-family_transcriptional_regulator		9	152.568	222.811	1.46041	0.0025183	0.00404067
PFLU2093	PFLU2093	putative_dehydrogenase		13	354.239	517.188	1.46	1.17984e-05	2.4159e-05
PFLU3258	PFLU3258	putative_ABC_transport_membrane_protein		3	183.59	267.883	1.45913	0.00556707	0.00857493
PFLU4920	PFLU4920	putative_ferritin_DPS-family_DNA_binding		13	4077.27	5949.1	1.45909	2.75111e-07	6.4991e-07
PFLU3820	PFLU3820	NADH_dehydrogenase_I_chain_C/D	1.6.5.3	1	574.675	836.475	1.45556	2.25341e-07	5.36211e-07
PFLU5559	trpD	anthranilate_phosphoribosyltransferase_(ec	2.4.2.18	7	344.179	500.408	1.45392	5.94994e-05	0.000114881
PFLU0002	dnaN	DNA_polymerase_III,_beta_chain	2.7.7.7	2	1233.9	1791.14	1.45161	2.59129e-07	6.14623e-07
PFLU1692	PFLU1692	putative_membrane_protein		0	179.505	260.546	1.45147	0.00420529	0.00655282
PFLU0770	yaaD	probable_FKBP-type_16_kDa_peptidyl-prolyl	5.2.1.8	0	228.757	331.628	1.4497	0.0012522	0.00208594
PFLU1324	PFLU1324	putative_ATP-dependent_helicase		2	193.931	280.871	1.44831	0.00298273	0.00474319
PFLU3559	PFLU3559	conserved_hypothetical_protein		10	397.083	575.023	1.44812	0.000153704	0.000284187
PFLU5689	rhlA	rhamnosyltransferase_1_subunit_A	2.4.1.-	0	285.533	413.463	1.44804	0.000167185	0.000307664
PFLU2748	PFLU2748	putative_thiol_peroxidase		0	4415.75	6387.03	1.44642	3.67569e-16	1.63558e-15
PFLU1860	PFLU1860	putative_dipeptidase		2	462.135	667.893	1.44523	2.20454e-05	4.40983e-05
PFLU5846	PFLU5846	putative_aminotransferase		13	3888.68	5619.28	1.44503	3.04117e-15	1.27699e-14
PFLU3828	PFLU3828	NADH-quinone_oxidoreductase_chain_L	1.6.99.5	1	170.24	245.967	1.44483	0.00454633	0.00706553
PFLU3336	PFLU3336	short_chain_dehydrogenase		13	328.958	475.154	1.44442	0.000134341	0.000250511
PFLU1820	sucA	2-oxoglutarate_dehydrogenase_E1_component	1.2.4.2	1	2332.77	3366.95	1.44333	7.62963e-13	2.75556e-12
PFLU2488	PFLU2488	putative_DNA_methyltransferase		2	464.134	669.783	1.44308	3.04141e-06	6.58264e-06
PFLU1444	PFLU1444	putative_exported_protein		3	624.23	899.691	1.44128	5.10854e-05	9.9254e-05
PFLU3846	PFLU3846	putative_TetR-family_regulatory_protein		9	1370.84	1972.01	1.43854	4.01761e-08	1.01684e-07
PFLU3636	PFLU3636	putative_oxidoreductase		13	198.08	284.924	1.43843	0.00147418	0.00242823
PFLU1773	PFLU1773	conserved_hypothetical_protein		10	348.757	501.456	1.43784	8.12885e-06	1.69637e-05
PFLU4598	PFLU4598	conserved_hypothetical_protein		10	1136.8	1632.55	1.4361	1.48719e-08	3.89217e-08
PFLU4779	PFLU4779	hypothetical_protein		8	298.365	428.461	1.43603	0.000283664	0.000511777
PFLU5304	PFLU5304	putative_ParB-like_protein		12	4776.79	6855.59	1.43519	1.46492e-15	6.25835e-15
PFLU0478	PFLU0478	putative_glycosyl_transferase		3	215.471	309.021	1.43416	0.00171819	0.0028066
PFLU5366	PFLU5366	putative_TetR-family_regulatory_protein		9	475.854	682.371	1.43399	4.21673e-06	9.01703e-06
PFLU5031	PFLU5031	putative_proteic_killer_suppression_protein		12	520.35	745.858	1.43338	1.51326e-05	3.07086e-05
PFLU1260	PFLU1260	putative_beta-(1-3)-glucosyl_transferase		0	777.677	1111.95	1.42983	4.92072e-07	1.14363e-06
PFLU4460	PFLU4460	aspartate_aminotransferase		7	579.059	826.546	1.42739	2.64979e-06	5.77753e-06
PFLU1754	moaB	molybdenum_cofactor_biosynthesis_protein_B		7	181.827	258.741	1.42301	0.00133225	0.00221053
PFLU3845	PFLU3845	putative_membrane_protein		0	207.797	295.632	1.4227	0.00284614	0.00453949
PFLU4352	PFLU4352	putative_glutathione_S-transferase_protein		7	314.898	447.825	1.42213	0.000147559	0.000273686
PFLU3139	PFLU3139	conserved_hypothetical_protein		10	461.532	654.721	1.41858	0.000785986	0.0013498
PFLU3558	PFLU3558	putative_exported_protein		3	454.957	644.874	1.41744	1.17023e-05	2.39706e-05
PFLU0018	def	peptide_deformylase	3.5.1.88	2	1603.32	2269.49	1.4155	3.28789e-10	9.80041e-10
PFLU4561	PFLU4561	putative_cytochrome_c		1	482.45	682.059	1.41374	7.91406e-05	0.000150924
PFLU3453	PFLU3453	putative_secreted_amidase		13	229.252	323.825	1.41253	0.000701384	0.00121122
PFLU5813	PFLU5813	putative_heavy_metal_ABC_transport_system,		0	154.978	218.747	1.41148	0.00562582	0.00866315
PFLU4479	PFLU4479	putative_transporter		0	241.654	340.445	1.40881	0.00200515	0.00325547
PFLU5431	PFLU5431	putative_protease		13	274.203	386.231	1.40856	0.00108072	0.00181932
PFLU2090	PFLU2090	putative_hydrolase		13	905.245	1274.42	1.40781	2.601e-07	6.16678e-07
PFLU4283	PFLU4283	conserved_hypothetical_protein		10	185.418	260.979	1.40752	0.006195	0.00951473
PFLU5821	PFLU5821	putative_hydrolase		13	263.949	371.318	1.40678	0.00104132	0.00175854
PFLU2365	PFLU2365	putative_TonB-dependent_siderophore_receptor		0	464.114	651.606	1.40398	0.000141427	0.000263059
PFLU0882	rpoN	RNA_polymerase_sigma-54_factor		9	1360.76	1906.24	1.40086	1.01581e-08	2.71084e-08
PFLU1640	PFLU1640	putative_hydrolase		13	386.635	541.438	1.40039	0.000137731	0.000256509
PFLU5471	ribB	3,4-dihydroxy-2-butanone_4-phosphate_synthase		7	389.259	545.016	1.40014	0.000158316	0.000292073
PFLU2398	PFLU2398	putative_regulatory_protein		9	875.942	1226.26	1.39993	5.17258e-07	1.19838e-06
PFLU5548	argC	N-acetyl-gamma-glutamyl-phosphate_reductase	1.2.1.38	7	348.927	488.045	1.3987	0.000358004	0.000637884
PFLU4693	PFLU4693	putative_GntR-family_regulatory_protein		9	292.175	408.534	1.39825	0.000933624	0.00158609
PFLU5138	PFLU5138	cytochrome_C_oxidase_(ubiquinol_oxidase)_subunit		1	312.639	437.063	1.39798	0.00103903	0.00175517
PFLU5153	PFLU5153	putative_regulatory_protein		9	222.846	311.506	1.39786	0.00129459	0.00215229
PFLU4526	PFLU4526	ATP-dependent_RNA_helicase		2	473.939	661.417	1.39557	0.00096268	0.00163286
PFLU5870	PFLU5870	putative_exported_protein		3	7176.29	9970.53	1.38937	2.79758e-14	1.10163e-13
PFLU5308	PFLU5308	putative_transposase		12	284.758	395.533	1.38902	0.00284594	0.00453949
PFLU3921	PFLU3921	putative_lipoprotein		3	833.075	1156.86	1.38866	9.35558e-06	1.93726e-05
PFLU5282	PFLU5282	putative_phage-related_helicase_(pseudogene)		11	207.216	287.107	1.38554	0.00382631	0.00599242
PFLU1465	nadB	L-aspartate_oxidase	1.4.3.16	7	720.705	996.093	1.38211	3.75605e-06	8.06414e-06
PFLU0524	PFLU0524	putative_ATP_phosphoribosyltransferase		7	499.884	690.379	1.38108	6.31426e-05	0.000121756
PFLU2783	PFLU2783	putative_ribonucleoside-diphosphate_reductase		7	218.308	300.366	1.37588	0.00303377	0.00481917
PFLU2914	PFLU2914	putative_exported_protein		3	2342.32	3220.69	1.375	7.03156e-10	2.04217e-09
PFLU4047	PFLU4047	putative_ABC_transport_protein,_solute_binding		3	852.809	1172.38	1.37473	4.2508e-06	9.08658e-06
PFLU5881	PFLU5881	conserved_hypothetical_protein		10	446.957	613.805	1.3733	0.0001099	0.000206638
PFLU1831	PFLU1831	putative_hydrolase		13	263.025	361.106	1.3729	0.00328723	0.00518957
PFLU5583	PFLU5583	conserved_hypothetical_protein		10	8810.26	12095.1	1.37284	1.05513e-13	4.02042e-13
PFLU5960	PFLU5960	putative_EAL/GGDEF_domain_protein		9	641.597	879.648	1.37103	2.73557e-05	5.43147e-05
PFLU1318	PFLU1318	putative_membrane_protein		3	691.233	947.272	1.37041	2.78363e-05	5.52316e-05
PFLU6032	hupA	DNA-binding_protein_HU1		0	2325.98	3186.71	1.37005	3.40469e-10	1.01178e-09
PFLU5615	bioB	biotin_synthase	2.8.1.6	7	1495.84	2048.1	1.36919	9.84518e-09	2.63089e-08
PFLU1819	sdhB	succinate_dehydrogenase_iron-sulfur_protein	1.3.99.1	1	2701.67	3698.19	1.36885	3.42512e-10	1.01734e-09
PFLU5978	PFLU5978	conserved_hypothetical_protein		10	369.801	506.159	1.36873	0.00207636	0.00335903
PFLU1165	PFLU1165	putative_membrane_protein		0	1394.16	1902.61	1.36469	5.59793e-08	1.40473e-07
PFLU5174	PFLU5174	conserved_hypothetical_protein		10	148515	202557	1.36388	7.589e-06	1.58991e-05
PFLU2626	PFLU2626	putative_sensor_histidine_kinase/response		9	430.469	585.385	1.35988	0.000134683	0.000250991
PFLU1311	PFLU1311	putative_amino_acid_transport_system,		3	6348.09	8627.54	1.35908	4.07873e-07	9.53214e-07
PFLU1057	PFLU1057	putative_ABC_transport_system,_membrane_protein		3	452.913	614.67	1.35715	0.00137006	0.00226943
PFLU5214	PFLU5214	exonuclease_V_subunit		5	422.342	572.312	1.35509	0.000797999	0.00136843
PFLU2061	PFLU2061	putative_peptidase		2	717.136	970.038	1.35266	0.00013365	0.000249302
PFLU0656	PFLU0656	conserved_hypothetical_protein		10	1190.86	1610.69	1.35254	4.94768e-07	1.14899e-06
PFLU1709	PFLU1709	putative_universal_stress-related_protein		0	1364.54	1845.31	1.35233	3.76485e-07	8.82312e-07
PFLU2635	PFLU2635	peptidyl-prolyl_cis-trans_isomerase	5.2.1.8	0	1221.73	1649.99	1.35054	6.44472e-07	1.47857e-06
PFLU4739	PFLU4739	putative_membrane_protein		0	702.418	948.016	1.34965	8.8392e-05	0.000167697
PFLU5883	PFLU5883	conserved_hypothetical_protein		10	587.443	792.616	1.34926	0.000195049	0.000356933
PFLU4880	PFLU4880	conserved_hypothetical_protein		10	724.813	976.838	1.34771	4.09696e-05	8.02623e-05
PFLU0041	PFLU0041	putative_oxidoreductase		13	734.487	989.557	1.34728	0.000872417	0.0014904
PFLU5916	elbB	enhancing_lycopene_biosynthesis_protein_2_(sigma		7	1911.35	2565.75	1.34238	4.86054e-08	1.22544e-07
PFLU2060	iscS	cysteine_desulfurase	2.8.1.7	2	459.49	616.639	1.34201	0.00180976	0.00295045
PFLU5899	PFLU5899	putative_membrane_protein		0	540.581	724.755	1.3407	0.000247979	0.000449462
PFLU3154	PFLU3154	conserved_hypothetical_protein		10	644.781	862.377	1.33747	9.79874e-05	0.000185185
PFLU0362	PFLU0362	putative_histidine_ABC_transport_system,		3	862.785	1153.16	1.33655	9.85533e-06	2.0343e-05
PFLU5432	PFLU5432	putative_membrane_protein		3	746.204	997.337	1.33655	0.000676011	0.00117118
PFLU1454	PFLU1454	conserved_hypothetical_protein		10	603.827	806.404	1.33549	0.000195286	0.000357194
PFLU3028	PFLU3028	putative_acetyl-CoA_acetyltransferase		7	587.834	784.012	1.33373	0.00011915	0.000223316
PFLU1126	PFLU1126	putative_membrane_protein		3	537.831	716.973	1.33308	0.00107437	0.0018102
PFLU5120	PFLU5120	putative_phytochrome/sensor_histidine_kinase		9	2240.66	2985.65	1.33249	2.11083e-08	5.4502e-08
PFLU0258	PFLU0258	putative_S1_RNA-binding_domain_protein		2	337.986	450.278	1.33224	0.00460429	0.00715184
PFLU0499	parE	topoisomerase_IV_subunit_B	5.99.1.-	2	435.411	579.26	1.33038	0.00111059	0.00186376
PFLU5073	PFLU5073	conserved_hypothetical_protein		10	49232.7	65473.5	1.32988	1.21887e-12	4.3278e-12
PFLU3906	PFLU3906	putative_exported_protein		3	1799.33	2389.41	1.32794	6.38441e-07	1.4653e-06
PFLU0523	PFLU0523	putative_phage-related_protein		2	1358.01	1799.73	1.32528	3.05215e-06	6.60347e-06
PFLU5345	PFLU5345	putative_cytochrome_oxidase_subunit_II		1	1557.65	2063.53	1.32477	9.70885e-07	2.19662e-06
PFLU5498	uvrA	uvrABC_system_protein_A		2	2227.95	2948.66	1.32348	1.19469e-07	2.90266e-07
PFLU5827	PFLU5827	putative_hydrolase		13	868.954	1149.91	1.32333	2.65953e-05	5.28701e-05
PFLU1326	estC	esterase_III		0	565.473	748.256	1.32324	0.000362626	0.000645924
PFLU1560	lexA	LexA_repressor	3.4.21.88	2	800.164	1057.73	1.32189	6.5627e-05	0.000126298
PFLU4744	PFLU4744	putative_DNA-binding_protein		13	16476.8	21774.1	1.3215	1.57153e-11	5.16975e-11
PFLU5996	PFLU5996	conserved_hypothetical_protein		10	1027.26	1356.67	1.32066	6.53647e-06	1.37836e-05
PFLU2147	hemB	delta-aminolevulinic_acid_dehydratase	4.2.1.24	0	355.682	469.718	1.32061	0.00648586	0.00993812
PFLU4594	PFLU4594	conserved_hypothetical_protein		10	592.602	781.961	1.31954	0.000331283	0.000593146
PFLU3220	PFLU3220	putative_non-ribosomal_antibiotic-related		15	665.676	877.289	1.31789	8.36407e-05	0.000159144
PFLU1508	PFLU1508	putative_exported_protein		3	9799.5	12901.2	1.31651	1.57078e-10	4.79876e-10
PFLU1818	sdhA	succinate_dehydrogenase_flavoprotein_subunit	1.3.99.1	1	1513.91	1992.39	1.31606	1.78602e-06	3.96168e-06
PFLU2997	PFLU2997	putative_4-hydroxyphenylpyruvate_dioxygenase		6	2151.43	2828.31	1.31462	3.07735e-06	6.65308e-06
PFLU1277	ecfE	protease	3.4.24.-	0	1418.29	1864.2	1.3144	2.21313e-06	4.86872e-06
PFLU1214	PFLU1214	putative_aldehyde_dehydrogenase		13	666.251	875.13	1.31351	0.000152981	0.000283029
PFLU3742	PFLU3742	putative_integral_membrane_protein		0	343.768	451.088	1.31219	0.00584129	0.0089879
PFLU0537	dnaB	replicative_DNA_helicase	3.6.1.-	0	472.026	618.291	1.30987	0.00139021	0.00230086
PFLU0914	PFLU0914	conserved_hypothetical_protein		10	532.951	697.198	1.30818	0.00206962	0.0033509
PFLU5547	PFLU5547	conserved_hypothetical_protein		10	3630.44	4744.07	1.30675	1.79276e-08	4.66578e-08
PFLU2129	PFLU2129	putative_membrane_protein		3	604.943	789.861	1.30568	0.000877848	0.00149837
PFLU4924	PFLU4924	conserved_hypothetical_protein		10	444.549	579.909	1.30449	0.0012537	0.00208785
PFLU1812	PFLU1812	putative_glycine_betaine-binding_protein		3	8240.14	10747.4	1.30427	1.47654e-09	4.19518e-09
PFLU3392	PFLU3392	conserved_hypothetical_protein		10	512.16	667.933	1.30415	0.000947606	0.00160858
PFLU1433	PFLU1433	[utative_exported_protein		3	502.572	654.849	1.30299	0.00109811	0.00184545
PFLU0344	glnL	nitrogen_regulation_protein_NR(II)	2.7.3.-	7	443.176	576.851	1.30163	0.00231068	0.00372378
PFLU5265	carB	carbamoyl-phosphate_synthase_large_chain	6.3.5.5	7	5868.16	7636.81	1.3014	2.79399e-09	7.73306e-09
PFLU1290	kdsA	2-dehydro-3-deoxyphosphooctonate_aldolase	2.5.1.55	3	599.482	778.577	1.29875	0.000874885	0.00149375
PFLU1268	glnD	uridylyltransferase	2.7.7.59	7	579.425	752.471	1.29865	0.000913841	0.00155575
PFLU4160	PFLU4160	putative_ribose_transport_system,		3	1332.26	1730.08	1.29861	6.74025e-05	0.000129461
PFLU0457	msrA	peptide_methionine_sulfoxide_reductase	1.8.4.6	2	896.753	1163.84	1.29784	0.000138474	0.00025781
PFLU5165	PFLU5165	putative_putative_oxidoreduxtase		13	433.886	563.007	1.29759	0.00511051	0.00790894
PFLU5709	metK	S-adenosylmethionine_synthetase	2.5.1.6	7	329.71	427.78	1.29744	0.00210578	0.00340569
PFLU4516	PFLU4516	putative_LysR-family_transcriptional_regulator		9	808.033	1046.3	1.29487	0.000287905	0.000518952
PFLU3015	PFLU3015	putative_cell_envelope_protein		3	440.423	570.215	1.2947	0.00234537	0.00377762
PFLU4193	PFLU4193	putative_3-isopropylmalate_dehydrogenase	1.1.1.85	7	457.921	592.713	1.29436	0.00255762	0.00409929
PFLU2763	PFLU2763	1,4-alpha-glucan_branching_enzyme	2.4.1.18	7	1346.22	1741.36	1.29351	8.77786e-06	1.82083e-05
PFLU2888	PFLU2888	conserved_hypothetical_protein		10	3028.19	3916.48	1.29334	9.34753e-08	2.29478e-07
PFLU5021	PFLU5021	conserved_hypothetical_protein,_MutT-like		10	895.678	1156.77	1.2915	6.52468e-05	0.000125608
PFLU0892	PFLU0892	conserved_hypothetical_protein		10	426.213	549.089	1.2883	0.0053486	0.00826002
PFLU3285	PFLU3285	putative_AraC_family_regulatory_protein		9	455.985	586.566	1.28637	0.00416542	0.00649413
PFLU4505	PFLU4505	GTP_pyrophosphokinase	2.7.6.5	7	3527.31	4534.47	1.28553	1.33825e-07	3.23277e-07
PFLU2760	PFLU2760	conserved_hypothetical_protein		10	1718.44	2203.54	1.28229	1.9227e-06	4.25044e-06
PFLU4696	PFLU4696	putative_molybdenum_cofactor_biosynthesis		7	1360.48	1744.47	1.28224	0.000135781	0.000252956
PFLU3741	PFLU3741	putative_exported_protein		3	16724.9	21438.9	1.28185	1.69744e-09	4.79503e-09
PFLU3940	PFLU3940	N-carbamoyl-L-amino_acid_amidohydrolase	3.5.1.-	5	493.971	632.956	1.28136	0.00227274	0.00366564
PFLU5932	PFLU5932	putative_uroporphyrin-III_C-methyltransferase		7	1098.25	1406.49	1.28067	0.00014033	0.0002611
PFLU5259	PFLU5259	dihydropteroate_synthase		7	832.478	1064.49	1.2787	0.000790301	0.00135641
PFLU2487	PFLU2487	conserved_hypothetical_protein		10	672.832	857.841	1.27497	0.0011014	0.00184898
PFLU1732	msrB	peptide_methionine_sulfoxide_reductase	1.8.4.6	5	847.419	1079.15	1.27345	0.000916525	0.00155987
PFLU1142	glpK	glycerol_kinase	2.7.1.30	6	479.7	609.82	1.27125	0.00351398	0.00552975
PFLU2664	PFLU2664	conserved_hypothetical_protein		10	8089.65	10256.1	1.26781	0.000245207	0.000444574
PFLU4860	PFLU4860	hypothetical_protein		8	1174.57	1481.92	1.26167	0.000931897	0.00158374
PFLU3801	PFLU3801	putative_cell_division_protein		0	722.577	910.932	1.26067	0.00101617	0.00171853
PFLU1651	ihfB	integration_host_factor_beta-subunit		0	2309.4	2908.19	1.25928	2.44185e-05	4.86963e-05
PFLU2019	PFLU2019	putative_amino_acid_transport-related_protein		0	1009.01	1270.53	1.25918	0.000178744	0.000328526
PFLU0931	PFLU0931	conserved_hypothetical_protein		10	6084.7	7653.45	1.25782	2.09092e-07	4.98956e-07
PFLU2787	PFLU2787	heme_uptake_regulator		9	590.607	742.787	1.25767	0.00323888	0.00512149
PFLU4173	PFLU4173	hypothetical_protein		8	721.995	906.976	1.25621	0.00355582	0.0055926
PFLU5934	hemC	porphobilinogen_deaminase	2.5.1.61	7	659.634	827.94	1.25515	0.00240119	0.00386118
PFLU4342	PFLU4342	putative_isochorismatase		13	691.814	867.999	1.25467	0.00151422	0.00248861
PFLU4990	PFLU4990	putative_pyridoxamine_oxidase_protein		7	2087.68	2617.85	1.25395	1.80973e-05	3.64235e-05
PFLU2659	PFLU2659	putative_membrane_protein		3	1288.83	1614.53	1.25271	0.000205474	0.000374844
PFLU0941	PFLU0941	putative_peptidoglycan_glycosyltransferase,_cell		0	1064.01	1326.85	1.24703	0.0012258	0.00204486
PFLU6037	PFLU6037	putative_exported_protein		3	6391.01	7920.52	1.23932	4.17031e-05	8.1672e-05
PFLU0060	PFLU0060	putative_cytochrome_C_oxidase_assembly_protein		7	982.395	1210.39	1.23208	0.00232597	0.00374739
PFLU5361	PFLU5361	putative_TonB-dependent_receptor_protein		3	9624.37	11828.2	1.22899	1.24638e-06	2.79947e-06
PFLU1666	PFLU1666	putative_3-oxoacyl-(Acyl-carrier-protein)		7	611.909	751.239	1.2277	0.00508881	0.00787741
PFLU0944	mraY	phospho-N-acetylmuramoyl-pentapeptide-transferase	2.7.8.13	0	961.457	1177.68	1.22489	0.00470039	0.00729918
PFLU1989	PFLU1989	putative_3-oxoacyl-[acyl-carrier-protein]		7	3513.15	4302.82	1.22478	2.81019e-05	5.57398e-05
PFLU4563	PFLU4563	putative_ferredoxin		0	1861.76	2280.22	1.22477	0.000132918	0.000248173
PFLU5260	hflB	cell_division_protein	3.4.24.-	0	36240.2	44281	1.22187	7.00036e-07	1.60105e-06
PFLU1050	PFLU1050	putative_DNA-binding_protein		13	2209.51	2696.92	1.2206	0.000319966	0.000573581
PFLU0141	PFLU0141	hypothetical_membrane_protein		0	3961.92	4833.64	1.22002	2.66012e-05	5.28701e-05
PFLU6132	PFLU6132	putative_ferric_siderophore_receptor		0	986.998	1203.11	1.21896	0.00145915	0.00240683
PFLU2693	PFLU2693	putative_haloacid_dehalogenase-like_hydrolase		13	952.301	1159.43	1.2175	0.00308319	0.0048937
PFLU0313	PFLU0313	putative_amino_acid_ABC_transport_system,		3	2475.03	3012.12	1.217	0.000188561	0.000345705
PFLU5845	potF1	putrescine_ABC_transport_system,		3	7110.18	8642.87	1.21556	9.16034e-06	1.89817e-05
PFLU5445	PFLU5445	putative_acetyltransferase		13	1979.76	2406.32	1.21546	0.000537564	0.000942698
PFLU4443	PFLU4443	putative_two-component_system,_response		9	2021.7	2454.91	1.21428	0.000315548	0.000566006
PFLU3365	PFLU3365	putative_trehalose_trehalohydrolase_protein		7	2228.39	2704.51	1.21366	0.000753769	0.00129712
PFLU1542	acnA	aconitate_hydratase_1	4.2.1.3	1	3467.77	4206.32	1.21297	6.96063e-05	0.00013352
PFLU5628	PFLU5628	putative_anti_sigma_factor		9	1608.63	1951.06	1.21287	0.000785356	0.00134911
PFLU3431	PFLU3431	putative_membrane_protein		0	1836.24	2225.69	1.21209	0.000337268	0.000603127
PFLU1005	PFLU1005	conserved_hypothetical_protein		10	4684.21	5669.8	1.21041	2.60506e-05	5.18283e-05
PFLU0819	dppF	dipeptide_ABC_transport_system,_ATP-binding		3	856.746	1035.97	1.20919	0.00616822	0.00947608
PFLU2133	PFLU2133	putative_membrane_protein		0	1628.81	1966.85	1.20754	0.000930718	0.00158219
PFLU3746	PFLU3746	probable_ATP-binding_ABC_transporter_protein		3	2985.59	3598.57	1.20531	0.000231558	0.000420735
PFLU0768	ileS	isoleucyl-tRNA_synthetase	6.1.1.5	2	2030.65	2437.6	1.20041	0.000744099	0.00128273
PFLU3022	PFLU3022	hypothetical_protein		8	1140.41	1364.15	1.1962	0.00409843	0.00639816
PFLU5950	PFLU5950	conserved_hypothetical_protein		10	2576.15	3037.3	1.17901	0.00290655	0.00462957
PFLU0352	glgP	glycogen_phosphorylase	2.4.1.1	6	3191.34	3738.9	1.17158	0.00117011	0.00195694
PFLU4198	PFLU4198	putative_sensory_box_GGDEF/EAL_domain_protein		9	3127.15	3596.36	1.15004	0.00499777	0.00774056
PFLU5322	PFLU5322	conserved_hypothetical_protein		10	131321	148919	1.13401	0.00146215	0.00241044

## Sheet: Cap+ higher
Locus	Gene Name	Product	EC Number	Colour in SBW25 Annotation	Cap+ BaseMean	1A4 BaseMean	Fold Change (Cap+/1A4)	P-value	Adjusted P-value
PFLU0108	PFLU0108	conserved_hypothetical_protein		10	22.3788	0	Infinite	2.15264e-09	6.00883e-09
PFLU0121	PFLU0121	conserved_hypothetical_protein		10	26.3992	0	Infinite	1.83463e-07	4.394e-07
PFLU0186	PFLU0186	conserved_hypothetical_protein		10	53.4423	0	Infinite	6.71293e-22	4.02844e-21
PFLU0205	PFLU0205	putative_LysR-family_regulatory_protein		9	13.7371	0	Infinite	6.42922e-05	0.00012381
PFLU0206	PFLU0206	putative_TonB-dependent_exported_protein		3	12.2533	0	Infinite	4.23913e-05	8.29646e-05
PFLU0454	PFLU0454	conserved_hypothetical_protein		10	9.00753	0	Infinite	0.000567154	0.000991341
PFLU0563	ureE	urease_accessory_protein		7	9.37337	0	Infinite	3.36396e-05	6.63662e-05
PFLU0585	PFLU0585	putative_amino_acid_ABC_transport_system,		3	10.7489	0	Infinite	0.000103327	0.0001949
PFLU0628	dinF	DNA-damage-inducible_protein_F		0	7.05149	0	Infinite	0.00172855	0.00282275
PFLU0774	PFLU0774	putative_membrane_protein		3	7.67489	0	Infinite	0.000227332	0.000413568
PFLU0986	algE	alginate_production_protein_precursor		3	12.1245	0	Infinite	0.000132317	0.000247128
PFLU1034	sdaC	serine_transporter		0	10.8777	0	Infinite	7.56881e-06	1.58624e-05
PFLU1350	PFLU1350	conserved_hypothetical_protein		10	41.0173	0	Infinite	3.79836e-12	1.30537e-11
PFLU1391	PFLU1391	putative_acyltransferase		13	18.8531	0	Infinite	1.00856e-07	2.46774e-07
PFLU1633	PFLU1633	putative_peptide_ABC_transport_system,_permease		3	12.0387	0	Infinite	1.09966e-05	2.25801e-05
PFLU1635	PFLU1635	putative_peptide_ABC_transport_system,		3	17.4775	0	Infinite	8.69961e-06	1.80524e-05
PFLU1780	PFLU1780	putative_gntR-family_regulatory_protein		9	10.7919	0	Infinite	0.00169701	0.00277353
PFLU1903A	PFLU1903A	hypothetical_protein		8	27.1943	0	Infinite	5.57144e-11	1.75302e-10
PFLU1936	PFLU1936	putative_transposase_(pseudogene)		11	20.8745	0	Infinite	1.32228e-05	2.69351e-05
PFLU1964	PFLU1964	putative_exported_protein		3	4.19207	0	Infinite	0.00528912	0.00817675
PFLU1983	PFLU1983	conserved_hypothetical_protein		10	70.1471	0	Infinite	1.50675e-19	8.03462e-19
PFLU2050	leuD	3-isopropylmalate_dehydratase_small_subunit	4.2.1.33	7	26.3133	0	Infinite	3.60675e-08	9.17586e-08
PFLU2153	PFLU2153	putative_LysR-family_regulatory_protein		9	54.174	0	Infinite	5.78084e-19	2.99312e-18
PFLU2227	PFLU2227	putative_homocysteine_S-methyltransferase		7	58.086	0	Infinite	4.99429e-12	1.69558e-11
PFLU2228	PFLU2228	putative_peptide_methionine_sulfoxide_reductase		2	38.8895	0	Infinite	2.51682e-13	9.37162e-13
PFLU2285	PFLU2285	putative_muconate_delta-isomerase		6	11.4582	0	Infinite	1.80848e-06	4.00546e-06
PFLU2434	PFLU2434	putative_transport-related_membrane_protein		3	8.38413	0	Infinite	0.0053561	0.00826943
PFLU2524	PFLU2524	putative_pyridine_nucleotide-disulphide		7	10.1685	0	Infinite	4.89812e-05	9.54177e-05
PFLU2608	PFLU2608	hypothetical_protein		10	7.18027	0	Infinite	0.004849	0.00752003
PFLU2611	PFLU2611	putative_exported_protein		3	6.1481	0	Infinite	0.00310883	0.00493174
PFLU2684	PFLU2684	conserved_hypothetical_protein		10	9.71678	0	Infinite	4.40708e-06	9.41383e-06
PFLU2721	PFLU2721	putative_efflux_system_inner_membrane_protein		3	9.05045	0	Infinite	2.51777e-05	5.01594e-05
PFLU2837	PFLU2837	conserved_hypothetical_protein		10	73.9509	0	Infinite	2.65115e-15	1.118e-14
PFLU2852	PFLU2852	hypothetical_protein		8	11.2865	0	Infinite	1.83442e-05	3.69078e-05
PFLU2862	PFLU2862	hypothetical_protein		8	23.131	0	Infinite	6.49929e-12	2.18886e-11
PFLU2875	PFLU2875	conserved_hypothetical_protein		10	7.13734	0	Infinite	0.00194814	0.00316378
PFLU2878	PFLU2878	phage-related_conserved_hypothetical_protein		12	6.10518	0	Infinite	0.0038989	0.00609798
PFLU2884	PFLU2884	putative_phage_protein		12	30.72	0	Infinite	1.07616e-09	3.09493e-09
PFLU2891	PFLU2891	putative_phage_tail_assembly_protein		12	20.3369	0	Infinite	9.75366e-08	2.3905e-07
PFLU3006	PFLU3006	putative_membrane_protein		0	81.9282	0	Infinite	4.21387e-16	1.86676e-15
PFLU3122	PFLU3122	putative_long-chain-fatty-acid-CoA_ligase		13	31.4088	0	Infinite	2.73688e-05	5.43223e-05
PFLU3315	PFLU3315	putative_ABC_transporter_ATP-binding_protein		3	35.9013	0	Infinite	2.2077e-09	6.15376e-09
PFLU3352	PFLU3352	putative_transposase_(pseudogene)		11	24.7007	0	Infinite	2.87028e-07	6.76704e-07
PFLU3417	PFLU3417	putative_glutathione-S_transferase		13	142.508	0	Infinite	2.85559e-39	3.26424e-38
PFLU3469	PFLU3469	putative_transport-related_membrane_protein		3	58.4089	0	Infinite	5.0233e-22	3.04554e-21
PFLU3481	PFLU3481	conserved_hypothetical_protein		10	16.2736	0	Infinite	0.000269942	0.000488004
PFLU3486	PFLU3486	tRNA_hydroxylase		2	53.0559	0	Infinite	3.73877e-13	1.37822e-12
PFLU3546	PFLU3546	conserved_hypothetical_protein		10	37.6632	0	Infinite	8.45941e-13	3.04033e-12
PFLU3627	PFLU3627	putative_acetyltransferase	2.3.-.-	13	9.67385	0	Infinite	0.00309565	0.00491216
PFLU3660	PFLU3660	putative_membrane_protein		3	31.043	0	Infinite	5.97593e-09	1.62796e-08
PFLU3662	PFLU3662	putative_polysaccharide_export_protein		3	747.345	0	Infinite	1.23504e-192	1.81766e-190
PFLU3672	PFLU3672	conserved_hypothetical_membrane_protein		0	97.1473	0	Infinite	4.95117e-33	4.62659e-32
PFLU3674	PFLU3674	putative_lipopolysaccharide_biosinthesis-related		3	99.2975	0	Infinite	1.66527e-26	1.2133e-25
PFLU3680	PFLU3680	hypothetical_protein		8	45.6181	0	Infinite	6.98649e-12	2.34757e-11
PFLU3692	PFLU3692	conserved_hypothetical_protein		10	9.05045	0	Infinite	9.54865e-05	0.000180739
PFLU3698	PFLU3698	putative_TonB-dependent_outer_membrane_receptor		3	7.05149	0	Infinite	8.2468e-05	0.000157015
PFLU3720	PFLU3720	putative_nitrilotriacetate_monooxygenase		13	7.22319	0	Infinite	0.00135968	0.00225413
PFLU3843	PFLU3843	conserved_hypothetical_protein		10	7.84659	0	Infinite	0.000584442	0.00101884
PFLU3856	PFLU3856	putative_branched-chain_amino_acid_transport		3	30.2254	0	Infinite	6.96272e-15	2.85046e-14
PFLU3858	PFLU3858	conserved_hypothetical_protein		10	31.3864	0	Infinite	1.96478e-09	5.5053e-09
PFLU4053	PFLU4053	putative_metal-activated_pyridoxal_enzyme		13	23.0881	0	Infinite	8.33759e-11	2.60527e-10
PFLU4057	PFLU4057	conserved_hypothetical_protein		10	7.84659	0	Infinite	0.00230892	0.00372196
PFLU4075	PFLU4075	putative_general_secretion_pathway_protein_J		3	10.7919	0	Infinite	0.00481622	0.00747314
PFLU4176	PFLU4176	putative_membrane_protein		3	54.0881	0	Infinite	1.68699e-16	7.6987e-16
PFLU4255	PFLU4255	conserved_hypothetical_protein		10	57.248	0	Infinite	1.24266e-21	7.38197e-21
PFLU4337	PFLU4337	putative_3-phenylpropionate_permease		3	37.514	0	Infinite	3.39879e-06	7.32113e-06
PFLU4648	PFLU4648	putative_membrane_protein		0	48.0688	0	Infinite	3.03873e-12	1.05291e-11
PFLU5036	PFLU5036	putative_PTS-related_membrane_protein		11	16.897	0	Infinite	0.000195374	0.000357194
PFLU5692	PFLU5692	conserved_hypothetical_protein		10	19.7565	0	Infinite	6.5887e-10	1.91639e-09
PFLU5832	PFLU5832	putative_integrase		12	19.3048	0	Infinite	1.30927e-05	2.66978e-05
PFLU5837	PFLU5837	putative_exported_protein		3	13.8659	0	Infinite	0.000231252	0.000420309
PFLU5903	PFLU5903	putative_ABC_transport_system,_substrate-binding		3	213.793	0	Infinite	1.66898e-51	2.73684e-50
PFLU5904	PFLU5904	putative_ABC_transport_system,_membrane_protein		3	52.7984	0	Infinite	9.36289e-14	3.57918e-13
PFLU6025	clpB2	chaperone		0	9.50215	0	Infinite	0.000153566	0.000284022
PFLU6027	PFLU6027	conserved_hypothetical_protein		10	43.3392	0	Infinite	4.54084e-11	1.4372e-10
PFLU6089	PFLU6089	putative_cation_ABC_trasnport_system,		3	10.6202	0	Infinite	6.41563e-05	0.000123589
PFLU3675	PFLU3675	putative_flippase		0	314.53	0.410647	765.938	1.8467e-28	1.44185e-27
PFLU3619	PFLU3619	putative_oxygen-independent_coproporphyrinogen		7	1481.66	2.33409	634.792	0	0
PFLU2408	PFLU2408	putative_exported_protein		3	113.057	0.378198	298.936	2.4661e-36	2.57867e-35
PFLU4133	PFLU4133	putative_tail_fiber_assembly_protein		11	498.122	1.98834	250.522	3.71289e-126	2.20786e-124
PFLU2792	PFLU2792	putative_molybdenum-pterin_binding_protein_II		7	96.6527	0.410647	235.367	8.07348e-23	5.06701e-22
PFLU3655	PFLU3655	hypothetical_protein		8	9669.19	42.5652	227.162	0	0
PFLU1875	sugE	quaternary_ammonium_compound-resistance_protein		0	242.925	1.19949	202.524	1.62574e-23	1.05988e-22
PFLU5106	PFLU5106	putative_detoxification-related_protein		0	75.8006	0.378198	200.426	1.09762e-19	5.91728e-19
PFLU1177	PFLU1177	hypothetical_phage-related_protein		12	58.1943	0.378198	153.873	5.14952e-17	2.41748e-16
PFLU3661	PFLU3661	putative_lipoprotein		3	191.006	1.54524	123.609	5.21762e-39	5.90695e-38
PFLU3815	PFLU3815	putative_acetyltransferase		13	85.3457	0.756396	112.832	6.91531e-26	4.8872e-25
PFLU4218	PFLU4218	hypothetical_protein		8	118.345	1.16704	101.406	3.51646e-28	2.6746e-27
PFLU3668	PFLU3668	putative_GDP-mannose_4,6-dehydratase	4.2.1.47	3	35.4926	0.378198	93.8466	1.67518e-08	4.36942e-08
PFLU2791	PFLU2791	putative_substrate-binding_transport_protein		3	28.3552	0.378198	74.9746	3.00501e-06	6.50864e-06
PFLU3411	PFLU3411	putative_acetyltransferase		13	347.854	4.73307	73.4943	3.90216e-69	9.77532e-68
PFLU3678	PFLU3678	putative_protein-tyrosine_phosphatase		2	796.058	11.1736	71.2444	7.47062e-142	5.56703e-140
PFLU3658	PFLU3658	putative_extracellular_polysaccharide		3	886.928	12.5891	70.4522	1.64017e-171	1.69398e-169
PFLU4296	PFLU4296	putative_regulatory_protein_(pseudogene)		11	24.6149	0.378198	65.0846	2.69027e-07	6.36817e-07
PFLU4896	PFLU4896	putative_glycine_cleavage_system_H_protein		6	50.2824	0.788845	63.7418	1.79577e-09	5.05097e-09
PFLU0907	PFLU0907	hypothetical_protein		8	70.9851	1.16704	60.8248	4.29226e-21	2.48217e-20
PFLU1943	PFLU1943	putative_hydrolase		13	24.1632	0.410647	58.8417	8.79271e-08	2.16671e-07
PFLU3530	PFLU3530	putative_fatty_acid_transport_system,_membrane		3	68.555	1.16704	58.7425	1.70564e-19	9.06237e-19
PFLU0700	PFLU0700	putative_two-component_system,_sensor_kinase		9	22.1642	0.378198	58.6048	5.40096e-06	1.14785e-05
PFLU5454	PFLU5454	putative_hydrolase		13	87.3446	1.54524	56.5249	2.96585e-25	2.04449e-24
PFLU4324	csrA2	carbon_storage_regulator		9	195.756	3.50113	55.9123	6.14496e-31	5.35931e-30
PFLU2270	PFLU2270	putative_cytochrome_C_family_protein		1	66.2555	1.19949	55.2364	8.38057e-14	3.20992e-13
PFLU0983	algL	alginate_lyase_precursor	4.2.2.3	3	210.292	3.94422	53.3165	1.04201e-14	4.19871e-14
PFLU0919	PFLU0919	putative_ribosomal_RNA_small_subunit		2	161.383	3.12293	51.6769	3.82028e-40	4.52514e-39
PFLU2924	PFLU2924	putative_membrane_protein		3	138.962	2.77718	50.0369	1.20983e-29	1.00597e-28
PFLU2557	PFLU2557	putative_LuxR-family_regulatory_protein		9	841.052	17.4407	48.2234	6.84938e-173	7.33133e-171
PFLU3722	PFLU3722	putative_phosphorous_compounds		7	19.4765	0.410647	47.4288	5.00918e-07	1.16236e-06
PFLU3663	PFLU3663	putative_membrane_protein		0	26898.4	603.68	44.5574	4.08411e-16	1.81321e-15
PFLU0587	PFLU0587	putative_amino_acid_ABC_transport_system,		0	53.4423	1.19949	44.5541	3.70924e-09	1.01991e-08
PFLU3170	PFLU3170	putative_membrane_protein		3	64.0849	1.57769	40.6194	1.73149e-16	7.88346e-16
PFLU0704	PFLU0704	putative_chemotaxis_protein		0	30.1396	0.756396	39.8463	9.32622e-13	3.33963e-12
PFLU0112	PFLU0112	putative_NAD(P)_transhydrogenase_subunit_alpha		0	236.109	6.34321	37.2223	1.53849e-46	2.21445e-45
PFLU3618	PFLU3618	hypothetical_protein		8	17987	486.35	36.9837	5.3011e-228	1.07612e-225
PFLU3677	PFLU3677	tyrosine-protein_kinase	2.7.1.112	0	2124.65	59.066	35.9708	6.16942e-247	1.45278e-244
PFLU4608	PFLU4608	putative_response_regulator_protein		9	54.9261	1.54524	35.5454	2.80294e-11	9.03169e-11
PFLU1973	PFLU1973	putative_single-strand_binding_protein		2	14.4893	0.410647	35.2841	0.00204259	0.00330987
PFLU2806	PFLU2806	conserved_hypothetical_protein		10	27.6889	0.788845	35.1006	1.33229e-09	3.79631e-09
PFLU4609	PFLU4609	putative_nitrate_transporter		0	27.1943	0.788845	34.4736	1.94263e-05	3.89916e-05
PFLU4769A	PFLU4769A	conserved_hypothetical_protein_(pseudogene)		11	24.0773	0.756396	31.8316	2.70677e-08	6.94325e-08
PFLU1395	PFLU1395	conserved_hypothetical_membrane_protein		3	98.0507	3.12293	31.397	5.64756e-26	4.03486e-25
PFLU2701	PFLU2701	putative_exported_protein		3	485.693	16.6631	29.1479	6.9564e-39	7.81533e-38
PFLU4771	PFLU4771	putative_5-methylcytosine-specific_restriction		2	245.717	8.64484	28.4236	3.25619e-47	4.75662e-46
PFLU4139	PFLU4139	phage_protein		12	65.8897	2.36653	27.8423	2.25748e-16	1.01837e-15
PFLU3460	PFLU3460	putative_GntR-family_regulatory_protein		9	84.5506	3.09048	27.3584	1.47444e-18	7.45706e-18
PFLU3656	PFLU3656	hypothetical_protein		8	4580.45	168.013	27.2625	7.33592e-118	3.89068e-116
PFLU2411	PFLU2411	putative_exported_protein		3	81.7341	3.12293	26.1722	1.45577e-23	9.50126e-23
PFLU3377	PFLU3377	putative_transcriptional_regulatory_protein		9	270.999	10.5034	25.8011	8.28555e-59	1.65908e-57
PFLU5630	PFLU5630	putative_membrane_protein		3	51.1653	1.98834	25.7327	0.000163415	0.000301243
PFLU5090	PFLU5090	chemotaxis_response,_glutamate	2.1.1.80	0	59.807	2.33409	25.6233	3.53301e-11	1.12487e-10
PFLU3620	PFLU3620	hypothetical_protein		0	39.5559	1.54524	25.5985	8.50786e-08	2.09915e-07
PFLU4833	PFLU4833	conserved_hypothetical_protein		10	376836	14790.8	25.4778	0	0
PFLU2318	PFLU2318	putative_sarcosine_oxidase_delta_subunit		6	9.54507	0.378198	25.2383	0.000421932	0.000746144
PFLU1786	phnL	phosphonates_ABC_transport_system,_ATP-binding		3	38.2232	1.54524	24.7361	2.52883e-05	5.03457e-05
PFLU1091	PFLU1091	putative_fimbria_protein_precursor		3	467.764	19.0296	24.5808	3.35593e-21	1.95801e-20
PFLU5578	ksgA	dimethyladenosine_transferase	2.1.1.-	2	173.377	7.13205	24.3096	3.31749e-26	2.39339e-25
PFLU2276	PFLU2276	hypothetical_protein		8	18.058	0.756396	23.8737	1.10131e-06	2.48406e-06
PFLU3201	PFLU3201	3-oxoacyl-[acyl-carrier-protein]_synthase		7	37.8574	1.61014	23.5119	1.83171e-07	4.3888e-07
PFLU3980	PFLU3980	putative_exported_protein		3	27.4314	1.16704	23.505	3.10425e-05	6.1469e-05
PFLU1734	gpx1	glutathione_peroxidase	1.11.1.9	7	386.183	16.5982	23.2666	3.00907e-88	1.12116e-86
PFLU1125	PFLU1125	putative_fatty_acid_desaturase		6	260.573	11.2922	23.0754	2.29623e-56	4.29139e-55
PFLU2246	PFLU2246	conserved_hypothetical_protein		10	302.538	13.8535	21.8385	1.6188e-31	1.43956e-30
PFLU2161	PFLU2161	putative_LysR-family_regulatory_protein		9	17.8434	0.821294	21.7259	0.000119886	0.000224552
PFLU5039	PFLU5039	trehalose-6-phosphate_hydrolase	3.2.1.93	6	32.2897	1.51279	21.3445	7.1295e-09	1.93238e-08
PFLU4853	PFLU4853	conserved_hypothetical_protein		10	83.0667	4.00912	20.7194	5.74097e-14	2.21766e-13
PFLU0159	PFLU0159	putative_exported_protein		3	56.69	2.77718	20.4128	2.85169e-16	1.27957e-15
PFLU2237	PFLU2237	conserved_hypothetical_protein		10	16.059	0.788845	20.3576	0.000328027	0.000587494
PFLU3617	PFLU3617	conserved_hypothetical_protein		10	191124	9630.75	19.8452	2.54592e-166	2.41739e-164
PFLU6107	PFLU6107	putative_membrane_protein		0	77.305	3.94422	19.5995	4.17467e-16	1.85202e-15
PFLU5491	PFLU5491	conserved_hypothetical_protein		10	5727.96	295.73	19.3689	0	0
PFLU6099	PFLU6099	conserved_hypothetical_protein		10	212.528	10.9789	19.3578	3.98673e-11	1.2659e-10
PFLU1863	PFLU1863	putative_LysR-family_regulatory_protein		9	634.37	32.7857	19.349	3.46525e-39	3.95347e-38
PFLU2316	PFLU2316	putative_sarcosine_oxidase_gamma_subunit		6	104.479	5.48946	19.0326	8.70828e-17	4.04622e-16
PFLU3958	PFLU3958	putative_Sodium:sulfate_symporter		3	22.1642	1.16704	18.9918	1.05801e-06	2.39191e-06
PFLU4266	PFLU4266	conserved_hypothetical_protein		10	14.3605	0.756396	18.9855	0.00640705	0.00982248
PFLU2601	PFLU2601	putative_transmembrane_protein		3	22.7447	1.19949	18.9619	0.000294161	0.00052958
PFLU1523	PFLU1523	putative_RNA_methyltransferase		2	7.71781	0.410647	18.7943	0.00151991	0.00249588
PFLU5403	PFLU5403	conserved_hypothetical_protein		10	14.1888	0.756396	18.7585	0.000782565	0.00134471
PFLU5094	PFLU5094	conserved_hypothetical_protein		10	44.543	2.39898	18.5675	2.94933e-11	9.48857e-11
PFLU0118	PFLU0118	conserved_hypothetical_protein		10	93.5357	5.07882	18.4168	4.87248e-19	2.53619e-18
PFLU3375	PFLU3375	putative_D-serine/D-alanine/glycine_transporter		3	1034.77	57.0128	18.1497	7.17565e-146	5.48611e-144
PFLU4131	PFLU4131	putative_phage_encoded_lysozyme		12	68.9208	3.91177	17.6188	8.82028e-15	3.5761e-14
PFLU1608	PFLU1608	putative_fimbria-related_protein_precursor		3	6.64272	0.378198	17.5641	0.00191476	0.00311042
PFLU0257	PFLU0257	putative_thioesterase		13	73.07	4.22508	17.2944	1.00079e-13	3.82077e-13
PFLU2729	PFLU2729	putative_Acyl-CoA_dehydrogenase		13	54.5398	3.18783	17.1088	1.59035e-13	6.00154e-13
PFLU0379	PFLU0379	putative_methyl-accepting_chemotaxis_protein		0	20.3799	1.19949	16.9904	1.38364e-05	2.81461e-05
PFLU3267	PFLU3267	homoprotocatechuate_degradative_operon		9	13.2425	0.788845	16.7872	0.000481309	0.000846316
PFLU1614	PFLU1614	putatice_exported_protein		3	57.6997	3.46868	16.6345	1.27896e-18	6.50196e-18
PFLU0990	algD	GDP-mannose_6-dehydrogenase	1.1.1.132	3	387.408	23.6329	16.3927	4.89411e-58	9.57196e-57
PFLU5736	PFLU5736	putative_malonate_transport-related_membrane		3	149.794	9.15284	16.3659	1.18862e-16	5.47528e-16
PFLU0611	purD	phosphoribosylamine--glycine_ligase	6.3.4.13	7	25.1524	1.54524	16.2773	1.52274e-09	4.32226e-09
PFLU4031	PFLU4031	putative_ABC_transport_system,_cystine-binding		3	6.01933	0.378198	15.9158	0.00289129	0.0046065
PFLU3345A	PFLU3345A	hypothetical_protein		8	147.603	9.30389	15.8647	2.97372e-24	1.98035e-23
PFLU2949B	PFLU2949B	hypothetical_protein		8	292.519	18.4892	15.8211	1.93163e-50	3.06509e-49
PFLU3676	udg	putative_nucleotide_sugar_dehydrogenase		7	586.54	37.2917	15.7285	1.62033e-74	4.67592e-73
PFLU3174	PFLU3174	putative_LysR-family_transcriptional_regulator		11	393.171	25.2318	15.5823	2.28026e-57	4.40127e-56
PFLU0304	wssE	cellulose_synthase_operon_protein_C_precursor		7	23.5398	1.51279	15.5605	1.04416e-07	2.55167e-07
PFLU5914	PFLU5914	putative_membrane_protein		0	308.709	20.0344	15.4089	1.10027e-15	4.7418e-15
PFLU2508	PFLU2508	hypothetical_protein		8	35.9013	2.33409	15.3813	6.36112e-08	1.5888e-07
PFLU3679	PFLU3679	putative_phosphomannomutase_(pseudogene)		11	359.375	23.6866	15.1721	6.42092e-47	9.28746e-46
PFLU3657	PFLU3657	hypothetical_protein		8	1506.21	99.3295	15.1638	2.94269e-183	3.60908e-181
PFLU6069	PFLU6069	conserved_hypothetical_protein_(pseudogene)		11	59.8928	3.97667	15.061	1.48336e-10	4.54582e-10
PFLU0468	PFLU0468	conserved_hypothetical_protein		10	23.4539	1.57769	14.866	4.76867e-05	9.29575e-05
PFLU2026	PFLU2026	putative_membrane_protein		3	87.5388	5.90011	14.8368	2.18515e-19	1.15579e-18
PFLU4707	PFLU4707	putative_fatty_acid/phospholipid_synthesis		7	298.477	20.4451	14.599	7.92563e-16	3.45105e-15
PFLU2118	PFLU2118	conserved_hypothetical_protein		10	27.6031	1.89099	14.5971	2.8486e-08	7.30069e-08
PFLU3400	PFLU3400	conserved_hypothetical_protein		10	52.2608	3.59847	14.5231	1.2803e-08	3.37533e-08
PFLU5049	PFLU5049	conserved_hypothetical_protein		10	22.2071	1.54524	14.3713	1.88972e-06	4.18069e-06
PFLU1917	PFLU1917	putative_traC-like_DNA_primase		12	72.3607	5.04637	14.3392	7.43156e-19	3.82093e-18
PFLU3607	PFLU3607	conserved_hypothetical_protein		10	379.218	26.8856	14.1049	1.19535e-60	2.48658e-59
PFLU4371	PFLU4371	putative_cell_division_topological_specificity		0	480.602	34.331	13.9991	2.6802e-90	1.03127e-88
PFLU4554	PFLU4554	putative_cytochrome_oxidase_subunit		1	22.0783	1.57769	13.9941	0.000184835	0.000339085
PFLU4454	PFLU4454	flagellar_L-ring_protein		0	1558.38	111.615	13.9621	1.94412e-105	9.08335e-104
PFLU1240	adk	adenylate_kinase	2.7.4.3	7	2044.23	148.519	13.7641	5.09919e-240	1.15457e-237
PFLU0492	thiC	thiamine_biosynthesis_protein		7	262.377	19.2456	13.6331	6.79988e-25	4.61718e-24
PFLU1383	PFLU1383	conserved_hypothetical_protein		10	10.7489	0.788845	13.6262	0.00156699	0.00256602
PFLU2149	PFLU2149	putative_lipoprotein		3	42.0924	3.09048	13.62	1.13742e-12	4.04593e-12
PFLU2949A	PFLU2949A	hypothetical_protein		8	319.196	23.5355	13.5623	7.89379e-57	1.49906e-55
PFLU5973	PFLU5973	putative_GntR-family_regulatory_protein		9	352.992	26.3127	13.4153	5.17764e-56	9.55509e-55
PFLU4944	PFLU4944	putative_membrane_protein		0	122.343	9.15284	13.3666	2.67472e-20	1.4799e-19
PFLU0977	PFLU0977	putative_exported_protein		3	36.6106	2.77718	13.1826	1.59336e-11	5.23443e-11
PFLU5992	PFLU5992	conserved_hypothetical_protein		10	186.427	14.2966	13.04	1.11159e-36	1.17485e-35
PFLU5294	PFLU5294	hypothetical_protein		8	770.461	60.7086	12.6911	4.93012e-09	1.3468e-08
PFLU0619	yqhS	3-dehydroquinate_dehydratase	4.2.1.10	7	235.851	18.619	12.6673	5.95301e-52	9.84421e-51
PFLU1048	PFLU1048	conserved_hypothetical_protein		10	49.3156	3.91177	12.607	7.25023e-13	2.62659e-12
PFLU2744	PFLU2744	putative_transmembrane_ABC_transporter_protein		3	373.758	29.6841	12.5912	2.32804e-59	4.70968e-58
PFLU2809	PFLU2809	putative_undecaprenol_kinase		0	29.602	2.36653	12.5086	1.94184e-05	3.8989e-05
PFLU2699	PFLU2699	putative_exported_protein		3	15939.2	1286.33	12.3912	5.45462e-70	1.40839e-68
PFLU3971	PFLU3971	putative_leucine-responsive_regulatory_protein		9	4274.15	347.729	12.2916	2.94022e-174	3.20539e-172
PFLU5982	radC	DNA_repair_protein		2	489.176	40.1337	12.1887	1.14065e-28	9.03766e-28
PFLU1407	PFLU1407	putative_RNA_polymerase_sigma_factor		9	81.9712	6.75385	12.1369	1.6065e-14	6.39452e-14
PFLU1061	era	GTP-binding_protein		0	862.847	72.454	11.9089	7.2541e-41	8.80514e-40
PFLU4305	PFLU4305	L-lactate_dehydrogenase	1.1.2.3	1	184.774	15.5173	11.9076	3.51151e-14	1.37357e-13
PFLU2051	PFLU2051	putative_LysR-family_regulatory_protein		9	60.0645	5.04637	11.9025	5.36414e-13	1.95898e-12
PFLU1208	PFLU1208	conserved_hypothetical_protein		10	69.6301	5.90011	11.8015	8.88509e-12	2.97196e-11
PFLU1609	PFLU1609	putative_fimbria-related_protein_precursor		3	8.87875	0.756396	11.7382	0.00321352	0.00508548
PFLU2163	PFLU2163	putative_glutamine_synthetase		7	200.314	17.095	11.7177	2.26647e-32	2.0783e-31
PFLU2698	PFLU2698	putative_periplasmic_protein		3	1813.34	155.251	11.68	4.99667e-67	1.19091e-65
PFLU2124	PFLU2124	putative_cation_transport-related_membrane		0	32.0098	2.74473	11.6623	1.78007e-06	3.94997e-06
PFLU3005	PFLU3005	histone_deacetylase_family_protein		13	17.3487	1.51279	11.468	0.00517342	0.00800208
PFLU1409	PFLU1409	putative_aldolase		13	214.204	18.7163	11.4448	4.21088e-18	2.08841e-17
PFLU4011	PFLU4011	putative_ABC_transport_system,_membrane_protein		3	17.9292	1.57769	11.3642	8.46703e-06	1.76008e-05
PFLU5395	rluE	ribosomal_large_subunit_pseudouridine_synthase	5.4.99.-	2	40.4368	3.56603	11.3395	1.61197e-08	4.20829e-08
PFLU5833	PFLU5833	conserved_hypothetical_protein		10	93.9649	8.29909	11.3223	2.34366e-10	7.06095e-10
PFLU5458	PFLU5458	putative_MerR-family_regulatory_protein		9	159.233	14.0694	11.3177	8.66691e-31	7.50325e-30
PFLU2934	PFLU2934	putative_dioxygenase		13	596.234	53.1983	11.2078	3.3772e-49	5.21827e-48
PFLU2317	PFLU2317	putative_sarcosine_oxidase_alpha_subunit		6	127.612	11.4545	11.1408	9.2288e-17	4.27458e-16
PFLU4072	PFLU4072	putative_general_secretion_pathway_protein_M		3	30.1396	2.71228	11.1122	0.000230144	0.000418425
PFLU3347	PFLU3347	integrase_(pseudogene)		11	1292.5	117.137	11.0341	2.44323e-123	1.38301e-121
PFLU5339	katB	catalase_precursor	1.11.1.6	0	321.69	29.2197	11.0093	5.61491e-44	7.58142e-43
PFLU4670	PFLU4670	conserved_hypothetical_protein		10	289.314	26.2915	11.0041	2.9908e-37	3.19543e-36
PFLU0781	PFLU0781	conserved_hypothetical_protein		10	250.725	22.8653	10.9653	9.32671e-10	2.69545e-09
PFLU5284	PFLU5284	conserved_hypothetical_protein		10	81.4541	7.57515	10.7528	1.04211e-21	6.1969e-21
PFLU3273	PFLU3273	6_5-carboxymethyl-2-hydroxymuconate	5.3.3.10	6	250.488	23.3196	10.7415	1.16546e-13	4.41225e-13
PFLU3129	PFLU3129	putative_two-component_response_regulator		9	17.2629	1.61014	10.7214	4.96445e-06	1.05699e-05
PFLU2478	PFLU2478	hypothetical_protein		8	354.582	33.1639	10.6918	4.98693e-47	7.26684e-46
PFLU4904	PFLU4904	putative_transcriptional_regulatory_protein		9	314.9	29.5655	10.6509	7.16677e-33	6.64421e-32
PFLU4986	PFLU4986	putative_membrane_protein		0	8.34121	0.788845	10.574	0.00331077	0.00522394
PFLU2173	PFLU2173	putative_hydrolase		13	41.9636	3.97667	10.5524	7.93582e-09	2.14009e-08
PFLU0111	pntB	NAD(P)_transhydrogenase_subunit_beta	1.6.1.2	1	442.83	42.0896	10.5211	1.08773e-58	2.17068e-57
PFLU2743	PFLU2743	putative_ABC_transporter_permease_protein		3	1336.93	128.106	10.4361	1.26452e-127	7.75439e-126
PFLU2000	PFLU2000	putative_membrane_protein		0	911.477	88.5666	10.2914	7.68868e-141	5.65791e-139
PFLU5866	PFLU5866	conserved_hypothetical_protein		10	6958.45	677.131	10.2764	3.85268e-181	4.53615e-179
PFLU0487	PFLU0487	conserved_hypothetical_protein		10	203.153	19.8509	10.2339	3.72245e-41	4.57496e-40
PFLU2063	PFLU2063	putative_membrane_protein		3	2031.28	199.404	10.1868	6.58616e-62	1.41506e-60
PFLU1670	PFLU1670	putative_TetR-family_regulatory_protein		9	342.241	33.8554	10.1089	8.08071e-64	1.78169e-62
PFLU2348	PFLU2348	putative_oxidoreductase		13	31.7093	3.15538	10.0493	4.65737e-08	1.17623e-07
PFLU5888	PFLU5888	putative_ABC_transport_system,_exported_protein		3	34.6975	3.46868	10.0031	1.78443e-11	5.8556e-11
PFLU4961	PFLU4961	putative_two-component_sensor_histidine_kinase		9	7.84659	0.788845	9.94694	0.00440979	0.00685877
PFLU2526	PFLU2526	putative_ABC_transport_system,_membrane_protein		3	31.3864	3.15538	9.94694	6.53709e-06	1.37836e-05
PFLU2513	PFLU2513	conserved_hypothetical_protein		10	102.523	10.5683	9.70098	1.99486e-16	9.04758e-16
PFLU5412	PFLU5412	putaitve_DNA_polymerase_III,_delta_subunit		2	69.5013	7.1645	9.70079	2.04144e-11	6.66552e-11
PFLU1181	PFLU1181	putative_phage_hypothetical_protein		12	37.2769	3.94422	9.45101	7.06695e-05	0.000135427
PFLU2195	PFLU2195	putative_transport-related_membrane_protein		3	1337.52	141.721	9.43767	7.25691e-124	4.18837e-122
PFLU5771	PFLU5771	putative_membrane_protein		0	117.227	12.5566	9.33585	7.51439e-15	3.06564e-14
PFLU3459	PFLU3459	putative_exported_protein		3	271.256	29.241	9.27658	2.57676e-33	2.43099e-32
PFLU0773	PFLU0773	putative_membrane_protein		3	36.2447	3.91177	9.26555	1.37689e-05	2.80185e-05
PFLU2151	scoB	succinyl-CoA:3-ketoacid-coenzyme_A_transferase	2.8.3.5	3	4541.8	493.6	9.20138	0	0
PFLU3602	PFLU3602	putative_DNA_polymerase_III_alpha_subunit	2.7.7.7	2	211.772	23.0925	9.17062	1.2732e-19	6.81394e-19
PFLU4607	PFLU4607	nitrate-binding_proteint		3	85.6462	9.36879	9.14165	1.6516e-09	4.67498e-09
PFLU0339	grxC	glutaredoxin_3		7	38.3949	4.22508	9.08739	3.41153e-11	1.08914e-10
PFLU3876	PFLU3876	putative_multidrug_resistance_protein_A		0	87.0871	9.59593	9.07542	4.9457e-10	1.45431e-09
PFLU2949	PFLU2949	conserved_hypothetical_protein		10	39.7276	4.38732	9.05509	5.37098e-09	1.46588e-08
PFLU3251	PFLU3251	putative_exported_protein		3	519.745	57.8665	8.98179	4.14964e-24	2.75411e-23
PFLU2268	PFLU2268	putative_exported_rhamnogalacturonase		5	219.492	24.4542	8.97563	3.29112e-22	2.01402e-21
PFLU2700	PFLU2700	putative_exported_protein		3	720.95	81.326	8.86494	1.09804e-25	7.66801e-25
PFLU4721	PFLU4721	hypothetical_protein		8	51.2287	5.86766	8.73068	1.95e-09	5.46912e-09
PFLU1814	actP	cation/acetate_symporter		3	101718	11654.6	8.72768	0	0
PFLU6110	PFLU6110	putative_phosphatidate_cytidylyltransferase		0	253.306	29.1873	8.67866	7.32214e-35	7.31841e-34
PFLU3186	PFLU3186	gamma-glutamyltransferase_1		7	104.479	12.0811	8.64813	6.11937e-14	2.36073e-13
PFLU3509	PFLU3509	putative_exported_protein		3	20.4228	2.36653	8.62983	2.4475e-05	4.87925e-05
PFLU4452	PFLU4452	peptidoglycan_hydrolase	3.2.1.-	0	1904.93	221.016	8.61894	1.38864e-163	1.27733e-161
PFLU6036	ubiA	4-hydroxybenzoate_octaprenyltransferase	2.5.1.-	0	577.212	68.4885	8.42786	8.45931e-65	1.93023e-63
PFLU4018	PFLU4018	putative_amino_acid_ABC_transporter,_permease		3	115.485	13.821	8.35578	4.69403e-14	1.82161e-13
PFLU0605	cobH	precorrin-8X_methylmutase	5.4.1.2	7	77.4132	9.27144	8.34964	4.83016e-11	1.52631e-10
PFLU5148	PFLU5148	conserved_hypothetical_protein		10	191.717	23.06	8.31384	3.44316e-14	1.34773e-13
PFLU1416	PFLU1416	putative_CoA_transferase_family_protein		13	281.727	34.0177	8.28178	5.26481e-34	5.08098e-33
PFLU4996	PFLU4996	putative_DNA_polymerase_IV		2	105.768	12.9673	8.15658	8.4148e-19	4.30765e-18
PFLU4063	PFLU4063	hypothetical_protein		8	76.4016	9.36879	8.1549	6.94977e-13	2.5224e-12
PFLU0813	PFLU0813	putative_amino_acid_ABC_transport_system,		3	12.7908	1.57769	8.10732	0.00142496	0.00235374
PFLU4325	PFLU4325	putative_dehydrogenase	1.-.-.-	13	890.838	110.675	8.0491	6.14529e-95	2.52988e-93
PFLU2139	PFLU2139	putative_transport-related_membrane_protein		3	78.66	9.84433	7.99039	9.04362e-13	3.24237e-12
PFLU1637	PFLU1637	putative_short_chain_dehydrogenase		7	340.392	42.6301	7.98478	6.66055e-22	4.00109e-21
PFLU4584	PFLU4584	putative_phage-related_protein		12	299.72	37.5837	7.97472	5.09443e-41	6.20929e-40
PFLU2423	PFLU2423	putative_type_II_secretion_pathway_protein_D		3	85.3457	10.763	7.92956	2.62571e-10	7.89052e-10
PFLU3768	PFLU3768	UDP-N-acetylenolpyruvoylglucosamine_reductase	1.1.1.158	3	240.45	30.3756	7.91591	3.40719e-28	2.5982e-27
PFLU1740	PFLU1740	putative_two-component_system,_response		9	49.2726	6.24586	7.88885	1.11157e-07	2.70965e-07
PFLU0137	PFLU0137	putative_membrane_protein		0	99.0828	12.6864	7.81015	3.90007e-19	2.0445e-18
PFLU0987	algK	alginate_biosynthesis_protein_precursor		3	9.05045	1.16704	7.75503	0.00312203	0.00495134
PFLU3292	PFLU3292	conserved_hypothetical_protein		10	136.918	17.6679	7.74953	8.81746e-15	3.5761e-14
PFLU3685	PFLU3685	conserved_hypothetical_protein		10	33.2136	4.28997	7.74215	2.10122e-06	4.63117e-06
PFLU3937	PFLU3937	putative_membrane_protein		3	117.378	15.3338	7.65485	5.7458e-15	2.36377e-14
PFLU3379	PFLU3379	methyl-accepting_chemotaxis_protein		0	78.5088	10.2874	7.63153	2.55454e-09	7.0803e-09
PFLU2171	PFLU2171	putative_lipoprotein		3	24.0344	3.15538	7.61696	1.81916e-06	4.0276e-06
PFLU2502	PFLU2502	putative_membrane_protein		3	467.899	61.465	7.61244	5.03238e-21	2.89879e-20
PFLU4583	PFLU4583	conserved_hypothetical_protein		10	303.288	39.8529	7.6102	2.71634e-39	3.11111e-38
PFLU0115	PFLU0115	putative_acyl-CoA_dehydrogenase		13	18198.3	2395.62	7.5965	9.78367e-308	3.59978e-305
PFLU1065	PFLU1065	putative_deaminase		2	36.2877	4.79797	7.56314	8.46427e-07	1.92688e-06
PFLU1972	topB	DNA_topoisomerase_III	5.99.1.2	2	263.197	34.8278	7.5571	1.79866e-26	1.30725e-25
PFLU5328	PFLU5328	putative_putative_membrane_protein		0	213.773	28.3984	7.52764	4.6201e-41	5.64285e-40
PFLU3684	PFLU3684	putative_LysR-family_transcriptional_regulator		9	91.5816	12.1784	7.51999	6.58501e-13	2.39444e-12
PFLU5342	PFLU5342	putative_LuxR-family_regulatory_protein		9	6225.93	836.789	7.44027	1.00246e-300	3.10603e-298
PFLU6090	PFLU6090	putative_cation_ABC_transport_system,_membrane		3	437.41	58.9362	7.42175	3.45213e-15	1.44543e-14
PFLU0765	rpsT	30S_ribosomal_protein_S20		2	6578.91	886.609	7.42031	8.08055e-30	6.73798e-29
PFLU4730	PFLU4730	putative_flagellar_basal-body_rod_protein		0	522.006	71.0285	7.34924	9.43202e-69	2.34288e-67
PFLU5949	PFLU5949	putative_hydrolase		13	89.0431	12.2109	7.29212	8.8653e-10	2.56462e-09
PFLU5795	PFLU5795	conserved_hypothetical_protein		10	112.154	15.4311	7.268	3.93987e-15	1.638e-14
PFLU3518	PFLU3518	conserved_hypothetical_protein		10	1863.88	257.714	7.23238	1.51808e-152	1.25872e-150
PFLU0920	hprA	glycerate_dehydrogenase	1.1.1.29	7	235.312	32.591	7.22014	1.91499e-31	1.69782e-30
PFLU2387	PFLU2387	conserved_hypothetical_protein		10	130.984	18.1434	7.21938	2.89556e-21	1.69613e-20
PFLU0070	metN	D-methionine_ABC_transport_system,_ATP-binding		3	137.972	19.1594	7.20128	1.96427e-17	9.40901e-17
PFLU3050	PFLU3050	hypothetical_protein		8	119.291	16.5657	7.20107	4.56807e-17	2.15138e-16
PFLU4843	PFLU4843	ABC_transport_system,_ATP-binding_component		3	497.284	69.0726	7.19945	7.25556e-56	1.3348e-54
PFLU5320	PFLU5320	conserved_hypothetical_protein		10	6916.35	961.081	7.19643	3.75553e-282	1.10544e-279
PFLU4890	PFLU4890	arginine/ornithine_antiporter		0	2537.3	354.007	7.16739	1.42367e-189	1.9491e-187
PFLU3970	PFLU3970	ornithine_cyclodeaminase	4.3.1.12	7	27644.9	3864.69	7.15318	0	0
PFLU2269	PFLU2269	putative_exported_pectin_lyase		5	14.1888	1.98834	7.13603	0.00218199	0.00352217
PFLU0823	dppA1	dipeptide_ABC_transport_system,		3	1328.43	187.118	7.09943	1.38486e-42	1.80369e-41
PFLU4426	PFLU4426	flagellar_protein_FliO		0	41.7265	5.90011	7.07216	2.77982e-06	6.03422e-06
PFLU3339	PFLU3339	putative_short-chain_dehydrogenase/reductase		13	100.845	14.2641	7.06983	3.34176e-18	1.66579e-17
PFLU1095	PFLU1095	putative_exported_fimbrial_protein		3	209	29.5979	7.06133	9.16612e-19	4.67194e-18
PFLU1970	PFLU1970	conserved_hypothetical_protein		10	10.7919	1.54524	6.98394	0.000936043	0.00158941
PFLU0675	PFLU0675	omega-amino_acid--pyruvate_aminotransferase	2.6.1.18	6	3472.54	501.941	6.91822	1.32304e-205	2.10507e-203
PFLU4742	PFLU4742	putative_membrane_protein		3	20146.7	2914.63	6.91226	0	0
PFLU6085	PFLU6085	putative_cobalamine_biosynthesis-related		7	126.815	18.4243	6.88302	2.26937e-13	8.47162e-13
PFLU1482	PFLU1482	putative_colicind-pore_forming_protein		3	199.22	29.0575	6.85608	4.56968e-14	1.77452e-13
PFLU0934	PFLU0934	hypothetical_protein		8	94.762	13.8535	6.84031	1.16063e-15	4.9889e-15
PFLU4291	PFLU4291	LysR-family_transcriptional_regulator		9	129.008	18.9323	6.81417	5.73144e-15	2.35951e-14
PFLU1170	PFLU1170	hypothetical_phage-related_protein		12	213.45	31.4889	6.77858	2.75057e-28	2.11945e-27
PFLU5921	PFLU5921	putative_lipoprotein		3	45.7469	6.75385	6.77345	1.07575e-07	2.62559e-07
PFLU5907	PFLU5907	putative_exported_protein		3	43.7909	6.59161	6.64342	5.22705e-05	0.000101356
PFLU0435	PFLU0435	putative_acyl_carrier_protein		7	626.96	94.78	6.6149	1.31257e-25	9.14452e-25
PFLU3726	PFLU3726	putative_ribose_transport_system_permease		0	146.485	22.1526	6.61257	2.75547e-20	1.51886e-19
PFLU3393	PFLU3393	conserved_hypothetical_protein		10	339.617	51.4909	6.59567	6.06734e-13	2.21167e-12
PFLU5428	PFLU5428	putative_3-methyladenine_DNA_glycosylase		2	463.468	70.3694	6.58621	5.71289e-42	7.32719e-41
PFLU6136	rpmH	50S_ribosomal_protein_L34		2	677.564	103.188	6.56633	2.39633e-77	7.38596e-76
PFLU4463	PFLU4463	conserved_hypothetical_integral_membrane		3	40.5227	6.18096	6.55604	3.6e-05	7.08092e-05
PFLU5289	PFLU5289	putative_integrase_(pseudogene)		11	52.9701	8.20175	6.45839	7.18118e-07	1.64113e-06
PFLU3936	PFLU3936	putative_transport_related_membrane_protein		3	90.1182	14.0045	6.43494	8.32099e-11	2.60147e-10
PFLU0482	hldE	bifunctional_protein_HldE_-_core	2.7.7.-	3	530.948	82.5579	6.43121	4.62616e-58	9.07807e-57
PFLU1930	PFLU1930	putative_exported_protein		3	133.887	20.9206	6.39975	2.04006e-11	6.66474e-11
PFLU1592	PFLU1592	conserved_hypothetical_protein		10	4071.58	637.623	6.38556	7.5188e-137	5.33292e-135
PFLU5625	PFLU5625	conserved_hypothetical_protein		10	11862	1859.66	6.37858	0	0
PFLU2735	PFLU2735	putative_threonine_dehydratase_biosynthetic		11	205.904	32.6559	6.30525	5.81765e-26	4.15134e-25
PFLU0109	PFLU0109	conserved_hypothetical_protein		10	441.671	71.071	6.21451	4.62603e-10	1.36372e-09
PFLU1434	phaG	(R)-3-hydroxydecanoyl-ACP:CoA_transacylase	2.4.1.-	7	358.539	57.7367	6.2099	2.29606e-34	2.24907e-33
PFLU4722	PFLU4722	putative_phosphopantetheinyl_transferase		0	72.4895	11.7029	6.19416	3.93007e-07	9.19568e-07
PFLU5319	PFLU5319	putative_lipoprotein		3	3906.44	630.925	6.19161	1.7676e-204	2.66816e-202
PFLU5160	PFLU5160	conserved_hypothetical_protein		10	146.183	23.6329	6.18557	4.78132e-18	2.36138e-17
PFLU6074	PFLU6074	putative_sensory_box/GGDEF_family_protein		9	400.413	64.7502	6.18397	6.60262e-29	5.31006e-28
PFLU3063	PFLU3063	conserved_hypothetical_protein		10	496.358	80.2675	6.18381	1.1325e-41	1.42763e-40
PFLU2267	PFLU2267	putative_two-component_system,_fusion_protein		9	123.784	20.0344	6.17854	1.68169e-19	8.9432e-19
PFLU1169	PFLU1169	putative_membrane_protein		0	157.706	25.5563	6.17093	7.48235e-15	3.05469e-14
PFLU3885	PFLU3885	LysR_family_regulatory_protein		9	588.367	95.4066	6.16695	3.3959e-70	8.84587e-69
PFLU3385	PFLU3385	conserved_hypothetical_protein		10	1084.72	176.226	6.15531	1.78463e-41	2.2306e-40
PFLU1906	PFLU1906	conserved_hypothetical_protein		10	28.9357	4.73307	6.11352	0.00039974	0.000708815
PFLU4729	PFLU4729	flagellar_biosynthesis,_initiation_of_hook		0	864.96	141.494	6.11304	1.34817e-75	4.07008e-74
PFLU1813	PFLU1813	putative_membrane_protein		3	49357.2	8089.59	6.10133	0	0
PFLU5220	PFLU5220	acetolactate_synthase_isozyme_III_large_subunit	2.2.1.6	7	5964.69	987.848	6.03806	1.61921e-235	3.53048e-233
PFLU5019	PFLU5019	conserved_hypothetical_protein		10	203.562	33.8879	6.00691	8.98075e-18	4.36579e-17
PFLU0845	sspB	stringent_starvation_protein_B		0	668.511	111.691	5.98534	2.48016e-57	4.77146e-56
PFLU5942	PFLU5942	conserved_hypothetical_protein		10	35.0409	5.86766	5.97186	3.1867e-06	6.87687e-06
PFLU2902	PFLU2902	hypothetical_protein		8	1668.09	279.737	5.96307	4.68855e-102	2.10698e-100
PFLU3625	PFLU3625	conserved_hypothetical_protein		10	119.397	20.0993	5.94037	6.15861e-17	2.87973e-16
PFLU1743	PFLU1743	conserved_EAL_domain_protein		9	73.7363	12.4593	5.91819	3.3087e-07	7.76958e-07
PFLU4353	PFLU4353	putative_aminotransferase		13	167.145	28.3335	5.8992	8.90225e-18	4.3312e-17
PFLU4905	PFLU4905	putative_radical_SAM-superfamily_protein		13	81.6687	13.8535	5.89519	5.67263e-12	1.91967e-11
PFLU5314	PFLU5314	putative_chemotaxis-related_protein		0	1723.31	293.99	5.86181	2.71494e-129	1.77587e-127
PFLU5093	PFLU5093	putative_chemotaxis_two-component_system,_sensor	2.7.3.-	0	152.805	26.118	5.85056	6.23674e-16	2.72979e-15
PFLU4241	PFLU4241	conserved_hypothetical_protein		10	190.082	32.5049	5.8478	1.73088e-20	9.69524e-20
PFLU4471	PFLU4471	putative_transmembrane_two-component_system,		0	1014.09	174.734	5.80359	8.1712e-88	3.00649e-86
PFLU0760	cysD	sulfate_adenylyltransferase_subunit_2	2.7.7.4	7	679.863	117.148	5.80343	8.21818e-75	2.40699e-73
PFLU5734	PFLU5734	putative_malonate_utilisation_LysR-family		9	225.853	39.28	5.74981	2.37314e-27	1.76844e-26
PFLU1920	PFLU1920	putative_membrane_protein		3	788.616	137.529	5.73419	7.98379e-45	1.1059e-43
PFLU0342	PFLU0342	conserved_hypothetical_protein		10	103.06	17.9812	5.73156	1.24392e-15	5.32966e-15
PFLU3055	PFLU3055	hypothetical_protein		8	106.026	18.5216	5.72444	2.22487e-09	6.19281e-09
PFLU0573	PFLU0573	putative_membrane_protein		0	443.517	77.8909	5.69408	7.51983e-38	8.20551e-37
PFLU5446	dedA	membrane-related_protein_DedA		0	566.569	99.6428	5.686	2.73044e-48	4.11102e-47
PFLU5871	PFLU5871	putative_exported_protein		3	172.884	30.4841	5.6713	6.68462e-26	4.72985e-25
PFLU2723	PFLU2723	sensor_kinase_protein	2.7.3.-	0	611.222	107.78	5.67103	8.57442e-61	1.78999e-59
PFLU4466	PFLU4466	patatin-like_phospholipase		13	379.647	67.3651	5.63566	4.16178e-30	3.49009e-29
PFLU0613	fis	DNA-binding_protein		2	848.229	151.328	5.60522	1.72832e-23	1.12303e-22
PFLU1357	PFLU1357	conserved_hypothetical_protein		10	447.235	79.7919	5.60502	2.14778e-41	2.67315e-40
PFLU3614	PFLU3614	hypothetical_protein		8	788.295	140.771	5.59983	3.26396e-62	7.06432e-61
PFLU2685	PFLU2685	putative_acetyltransferase		13	112.798	20.1642	5.59395	8.01255e-13	2.88854e-12
PFLU4794	PFLU4794	putative_phosphate_transporter		0	99.7062	17.8838	5.57521	2.59146e-13	9.63125e-13
PFLU3587	PFLU3587	putative_glutaminase		6	51.057	9.21773	5.53899	1.35707e-09	3.86505e-09
PFLU5140	PFLU5140	cytochrome_C_oxidase_(ubiquinol_oxidase)_subunit	1.10.3.-	1	1056.46	192.219	5.49613	3.47282e-95	1.43975e-93
PFLU4450	PFLU4450	putative_flagellar_hook-associated_protein_3		0	3857.62	701.898	5.49598	4.95654e-182	5.95493e-180
PFLU0455	PFLU0455	putative_homocysteine_synthase		7	43.425	7.9209	5.48234	1.28575e-06	2.88131e-06
PFLU2168	PFLU2168	hypothetical_protein		8	449.535	82.1372	5.47297	5.84413e-18	2.86703e-17
PFLU1629	PFLU1629	putative_peptidase		2	289.249	53.0797	5.44932	6.08178e-17	2.84606e-16
PFLU2604	PFLU2604	hypothetical_protein		8	211.433	38.9667	5.42598	0.0013689	0.00226814
PFLU2950A	PFLU2950A	hypothetical_protein		8	832.084	153.716	5.41312	8.11575e-42	1.03414e-40
PFLU0110	PFLU0110	putative_hydrolase		13	1453.89	273.091	5.32381	1.44853e-96	6.22445e-95
PFLU5889	PFLU5889	putative_ABC_transport_system,_ATP-binding		3	436.314	82.4393	5.29255	6.22319e-28	4.6909e-27
PFLU5577	pdxA	4-hydroxythreonine-4-phosphate_dehydrogenase	1.1.1.262	7	53.894	10.1901	5.28886	4.80905e-06	1.02501e-05
PFLU2867	PFLU2867	putative_phage_terminase_large_subunit		12	82.8092	15.7444	5.25958	1.33989e-12	4.73751e-12
PFLU4196	PFLU4196	3-isopropylmalate_dehydratase_large_subunit	4.2.1.33	7	5007.8	953.968	5.24944	4.88879e-92	1.94462e-90
PFLU1671	PFLU1671	putative_GntR-family_regulatory_protein		9	111.207	21.2339	5.23725	4.29691e-12	1.46728e-11
PFLU2858	PFLU2858	hypothetical_protein		8	41.0602	7.88845	5.20511	0.000308158	0.000553424
PFLU0796	nadC	nicotinate-nucleotide_pyrophosphorylase	2.4.2.19	7	279.47	53.7164	5.2027	1.14758e-29	9.55562e-29
PFLU1764	dsbE	cytochrome_C_biogenesis,_thiol:disulfide		7	220.865	42.5764	5.18751	9.59632e-11	2.98119e-10
PFLU2321	purU1	formyltetrahydrofolate_deformylase	3.5.1.10	7	22.2501	4.28997	5.18652	8.03917e-06	1.67884e-05
PFLU3330	PFLU3330	LysR_family_regulatory_protein		9	124.687	24.076	5.17889	8.98139e-15	3.63892e-14
PFLU0216	PFLU0216	putative_transposase-like_protein_(pseudogene)		11	1157.03	224.626	5.1509	1.09489e-67	2.67454e-66
PFLU5248	PFLU5248	osmotically_inducible_protein_Y		0	799889	155478	5.14469	1.70821e-186	2.28551e-184
PFLU4440	PFLU4440	flagellar_biosynthesis;_basal-body_component		0	3119	610.857	5.10595	1.62082e-133	1.12256e-131
PFLU3773	PFLU3773	biopolymer_transport_protein		3	51.6804	10.1252	5.10414	1.69198e-07	4.06588e-07
PFLU3381	PFLU3381	putative_LysR-family_transcriptional_regulator		9	86.1837	16.9115	5.09616	4.14491e-09	1.13599e-08
PFLU3616	PFLU3616	putative_membrane_protein		0	3080.01	604.762	5.09293	4.07706e-153	3.42881e-151
PFLU5099	PFLU5099	putative_membrane_protein		0	190.898	37.4863	5.09246	1.66036e-07	3.9945e-07
PFLU3899	PFLU3899	putative_transmembrane_regulator		9	35.8155	7.03471	5.09126	1.13162e-06	2.5495e-06
PFLU5922	PFLU5922	hypothetical_protein		8	44.3713	8.74219	5.07554	2.71788e-06	5.90631e-06
PFLU0099	PFLU0099	putative_membrane_protein		0	298.624	58.9362	5.0669	3.61834e-24	2.40691e-23
PFLU4766	PFLU4766	acetyl-coenzyme_A_synthetase	6.2.1.1	6	60076.2	11885.6	5.05456	7.28918e-301	2.38397e-298
PFLU4437	PFLU4437	flagellar_assembly_protein		0	169.982	33.6395	5.05306	1.63815e-18	8.27795e-18
PFLU3580	PFLU3580	putative_exported_protein		3	338.115	67.3651	5.01913	8.34642e-32	7.49015e-31
PFLU0440	PFLU0440	hypothetical_protein		8	58.8177	11.7353	5.01202	9.02622e-09	2.42194e-08
PFLU2870	PFLU2870	hypothetical_protein		8	49.1214	9.87678	4.97342	2.99182e-06	6.48245e-06
PFLU3652	PFLU3652	putative_GntR_family_transcriptional_regulator		9	69.6954	14.037	4.96514	2.17241e-11	7.07747e-11
PFLU1552	PFLU1552	conserved_hypothetical_protein		10	91.0645	18.5216	4.91666	4.3558e-12	1.48567e-11
PFLU4946	PFLU4946	putative_transmembrane_protein		3	579.401	117.851	4.91638	2.27623e-16	1.02604e-15
PFLU2537	PFLU2537	putative_ATP-binding_protein		13	13.3284	2.71228	4.91408	0.000603148	0.00104896
PFLU4335	PFLU4335	putative_LuxR-family_regulatory_protein		9	573.363	116.9	4.90473	1.90846e-38	2.11983e-37
PFLU2804	PFLU2804	putative_TetR_family_transcriptional_regulator		9	350.991	71.5902	4.90278	1.30608e-29	1.0799e-28
PFLU3045	PFLU3045	putative_oxidoreductase		13	12835.1	2621.93	4.89528	1.04644e-247	2.56682e-245
PFLU3922	PFLU3922	LysR_family_transcriptional_regulator		9	475.163	97.6332	4.86682	7.61983e-41	9.23003e-40
PFLU2816	PFLU2816	putative_ABC_tranmsport_system,_ATP-binding		3	1118.83	230.116	4.86202	1.25797e-61	2.67352e-60
PFLU2987	PFLU2987	putative_phage_cointegrase_resolution_protein		12	2456.81	507.995	4.83629	5.89314e-68	1.44554e-66
PFLU5776	mtgA	monofunctional_biosynthetic_peptidoglycan	2.4.2.-	0	238.86	49.4164	4.83362	7.84023e-22	4.68108e-21
PFLU0209	PFLU0209	putative_TonB-dependent_membrane_protein		3	17.3058	3.59847	4.80921	0.00359981	0.00565725
PFLU3811	PFLU3811	tRNA	2.1.1.61	2	307.652	64.0475	4.8035	3.4033e-28	2.5982e-27
PFLU5590	PFLU5590	hypothetical_protein		8	2457.29	512.194	4.79757	3.52398e-131	2.38456e-129
PFLU4177	PFLU4177	putative_lipoprotein		3	78.703	16.4684	4.77903	3.88753e-07	9.09975e-07
PFLU2507	PFLU2507	putative_AraC-family_regulatory_protein		9	635.839	133.185	4.77411	1.10497e-32	1.01799e-31
PFLU5802	PFLU5802	putative_symporter_membrane_protein		3	189.63	39.7455	4.77112	3.60582e-21	2.09758e-20
PFLU3376	PFLU3376	putative_acetylpolyamine_aminohydrolase		13	572.502	120.218	4.76221	1.93089e-51	3.14009e-50
PFLU3736	PFLU3736	putative_membrane_protein		0	37.4057	7.856	4.76142	0.00046639	0.000821554
PFLU5456	PFLU5456	conserved_hypothetical_protein		10	100.845	21.2339	4.74923	2.97559e-10	8.89202e-10
PFLU5607	PFLU5607	putative_dehydrogenase		13	1115.3	234.881	4.74835	2.81772e-80	9.16459e-79
PFLU5424	PFLU5424	conserved_hypothetical_protein		10	89.3231	18.8349	4.74242	3.0889e-14	1.2131e-13
PFLU0068	PFLU0068	putative_D-methionine_ABC_transport_system,		3	551.843	116.489	4.73728	1.07572e-48	1.63215e-47
PFLU4734	PFLU4734	putative_flagella_basal_body_P-ring_formation		0	3739.47	790.001	4.7335	7.70201e-150	6.12726e-148
PFLU5640	creC	two-component_system,_sensor_kinase	2.7.3.-	9	50.176	10.6007	4.73326	9.91101e-05	0.000187247
PFLU2573	PFLU2573	putative_transmembrane_protein		0	20333.7	4314.74	4.71262	7.4894e-264	1.91696e-261
PFLU0539	PFLU0539	hypothetical_protein		8	196.574	41.9923	4.68118	1.07208e-08	2.85453e-08
PFLU4678	PFLU4678	putative_electron_transport_protein		1	789.37	168.715	4.67871	9.82209e-58	1.90834e-56
PFLU1593	PFLU1593	hypothetical_protein		8	226.799	48.7573	4.65159	3.07793e-23	1.9674e-22
PFLU5712	PFLU5712	putative_exported_protein		3	380.162	81.8563	4.64426	1.31045e-24	8.7966e-24
PFLU5585	cca	multifunctional_cca_protein_[includes:	3.1.3.-	2	1465.21	315.754	4.64037	1.10215e-87	4.00516e-86
PFLU3409	PFLU3409	methyl-accepting_chemotaxis_protein		0	114.324	24.6377	4.64022	1.55418e-12	5.47215e-12
PFLU4499	PFLU4499	putative_phosphoribosylaminoimidazole		7	351.551	76.0424	4.62309	3.2159e-32	2.94433e-31
PFLU1577	PFLU1577	putative_exported_protein		3	463.895	100.475	4.61701	2.62679e-14	1.03576e-13
PFLU1589	PFLU1589	putative_capsid_scafolding_protein		12	28.9357	6.27831	4.60884	0.00182647	0.00297357
PFLU3581	PFLU3581	putative_transcriptional_regulator		9	38.5237	8.36399	4.6059	1.9681e-05	3.9476e-05
PFLU2768	PFLU2768	putative_LysR_family_transcriptional_regulator		9	42.0065	9.12039	4.60578	3.60121e-06	7.73735e-06
PFLU4238	PFLU4238	conserved_hypothetical_protein		10	30.9571	6.7214	4.60575	9.14319e-07	2.07662e-06
PFLU3090	PFLU3090	putative_aldehyde_dehydrogenase		13	104.908	22.8116	4.59889	2.77783e-07	6.55434e-07
PFLU3795	PFLU3795	conserved_hypothetical_protein		10	3927.07	855.561	4.59005	1.21568e-156	1.0372e-154
PFLU2747	PFLU2747	conserved_hypothetical_protein		10	110.196	24.0435	4.58317	4.6312e-08	1.17012e-07
PFLU5969	lrp	leucine-responsive_regulatory_protein		9	184.944	40.3933	4.57857	4.34278e-16	1.91961e-15
PFLU4536	PFLU4536	conserved_hypothetical_protein		10	448.247	98.0003	4.57393	2.04797e-27	1.53e-26
PFLU4813	PFLU4813	hypothetical_protein		8	202.292	44.4024	4.55588	6.26697e-26	4.45038e-25
PFLU4106	PFLU4106	putative_membrane_protein		0	17.6492	3.87933	4.54956	0.00436322	0.00678993
PFLU1969	PFLU1969	hypothetical_protein		8	337.17	74.3237	4.53651	5.35172e-24	3.52806e-23
PFLU6073	PFLU6073	putative_regulatory_protein		9	567.064	125.144	4.53128	4.18078e-39	4.7514e-38
PFLU1868	PFLU1868	putative_ABC_transport_system,_ATP-binding		3	575.922	127.101	4.5312	3.89925e-45	5.46544e-44
PFLU5549	PFLU5549	putative_membrane_protein		3	1101.9	243.44	4.52639	1.86184e-64	4.19949e-63
PFLU1951	PFLU1951	putative_fumarylacetoacetate_hydrolase_family		13	282.352	62.4373	4.52217	1.15235e-09	3.30276e-09
PFLU0728	rspR	putative_type_III_secretion_system,_regulatory		9	236.281	52.3983	4.50932	1.2724e-20	7.23031e-20
PFLU1456	PFLU1456	conserved_hypothetical_protein		10	30.1396	6.68896	4.50587	0.000297766	0.000535579
PFLU0215	PFLU0215	putative_exported_protein		3	337.618	75.3184	4.48254	9.75774e-22	5.81415e-21
PFLU0378	PFLU0378	putative_ABC_transport_system,_ATP-binding		3	62.7727	14.1668	4.43099	4.04076e-05	7.91876e-05
PFLU0272	PFLU0272	hypothetical_exported_protein		3	442.44	99.8588	4.43066	1.22846e-20	6.9874e-20
PFLU1087A	PFLU1087A	conserved_hypothetical_protein		10	39.7276	8.99059	4.41879	3.34451e-08	8.54563e-08
PFLU2567	PFLU2567	putative_LysR-family_transcriptional_regulator		9	172.175	38.988	4.41611	3.2011e-17	1.51486e-16
PFLU1586	dusA	tRNA-dihydrouridine_synthase_A	1.-.-.-	2	754.76	172.119	4.3851	1.0116e-52	1.70639e-51
PFLU3547	PFLU3547	conserved_hypothetical_protein		10	276.439	63.0427	4.38496	3.72559e-21	2.16511e-20
PFLU2001	PFLU2001	putative_exported_protein		3	118.925	27.134	4.38288	5.65356e-15	2.32908e-14
PFLU2574	PFLU2574	putative_transcriptional_regulatory_protein		9	1516.62	347.265	4.36731	1.76185e-82	5.89317e-81
PFLU4723	PFLU4723	putative_two_component_system,_sensor_kinase		9	76.9186	17.6679	4.35358	9.71797e-08	2.38274e-07
PFLU4956	PFLU4956	putative_membrane_protein		3	123.16	28.3772	4.34012	2.73901e-10	8.21004e-10
PFLU4728	PFLU4728	putative_flagellar_hook_protein		0	2729.24	629.023	4.33885	2.45283e-125	1.42969e-123
PFLU0483	PFLU0483	putative_lipopolysaccharide_biosynthesis-related		3	198.574	45.7854	4.33706	2.19027e-18	1.09924e-17
PFLU1861	PFLU1861	hypothetical_protein		8	309.522	71.504	4.32874	5.855e-25	3.98478e-24
PFLU1851	pyrF	orotidine_5'-phosphate_decarboxylase	4.1.1.23	7	215.106	49.827	4.31705	8.03172e-18	3.91413e-17
PFLU5010	PFLU5010	tRNA_(guanine-N1)-methyltransferase		2	6387.73	1485.33	4.30055	5.91821e-177	6.57368e-175
PFLU2306	PFLU2306	putative_transport-related_membrane_protein		3	43.425	10.1576	4.27511	6.81996e-05	0.000130907
PFLU4424	PFLU4424	flagellar_biosynthetic_protein_FliQ		0	226.907	53.2521	4.261	3.88845e-16	1.72765e-15
PFLU0574	PFLU0574	putative_chaperone/heat_shock_protein		0	66.7502	15.6795	4.25715	4.74622e-09	1.29837e-08
PFLU1960	PFLU1960	putative_membrane_protein		0	75.1343	17.6679	4.25259	2.60189e-08	6.68588e-08
PFLU3388	PFLU3388	putative_methyl-accepting_chemotaxis_protein		0	132.983	31.3266	4.24505	1.05645e-08	2.81544e-08
PFLU1359	pitA	low-affinity_inorganic_phosphate_transport		0	619.451	146.347	4.23276	4.53377e-19	2.36616e-18
PFLU2496	PFLU2496	putative_methyl-accepting_chemotaxis_protein		0	262.293	62.1453	4.22065	5.01316e-25	3.4158e-24
PFLU0089	PFLU0089	conserved_hypothetical_protein		10	320545	76398.5	4.19569	1.3774e-266	3.6858e-264
PFLU4741	PFLU4741	hypothetical_protein		8	36724.6	8771.13	4.18699	1.47862e-44	2.03379e-43
PFLU4679	PFLU4679	AraC-family_regulatory_protein		9	230.842	55.284	4.17556	3.35377e-11	1.07361e-10
PFLU0167	PFLU0167	conserved_hypothetical_protein		10	60.1504	14.4152	4.17272	4.6475e-06	9.91298e-06
PFLU0866	PFLU0866	conserved_hypothetical_protein		10	411.463	98.6705	4.17007	2.02653e-22	1.25449e-21
PFLU2649	PFLU2649	putative_LysR-family_transcriptional_regulator		9	198.92	47.8387	4.15814	2.63227e-06	5.74358e-06
PFLU4111	PFLU4111	putative_oxidoreductase		13	129.609	31.1969	4.15454	3.01809e-10	9.00989e-10
PFLU1299	surE	acid_phosphatase	3.1.3.2	0	206.227	49.6972	4.14967	6.65865e-16	2.91013e-15
PFLU2559	PFLU2559	AsnC_family_regulatory_protein		9	2313.25	559.096	4.13748	1.79206e-56	3.37056e-55
PFLU5707	tktA	transketolase_1	2.2.1.1	7	1330.41	321.859	4.13351	3.278e-67	7.90884e-66
PFLU2589	PFLU2589	hypothetical_protein		8	27.4743	6.65651	4.12743	0.000744465	0.00128298
PFLU6049	PFLU6049	putative_transport-related_membrane_protein		0	178.904	43.5051	4.11225	7.04211e-16	3.07544e-15
PFLU0889	PFLU0889	putative_ABC_transport_system,_membrane_protein		0	764.822	186.102	4.10968	1.27333e-42	1.6621e-41
PFLU2301	xylA	xylose_isomerase	5.3.1.5	5	359.915	87.5942	4.10889	6.66543e-26	4.72195e-25
PFLU0608	PFLU0608	conserved_hypothetical_protein		10	218.523	53.3281	4.09771	1.27995e-17	6.17125e-17
PFLU1998	PFLU1998	conserved_hypothetical_protein		10	6279.09	1533.1	4.09568	1.39536e-180	1.5797e-178
PFLU2669	PFLU2669	putative_cobalamin_biosynthesis-related_protein		7	109.445	26.7234	4.09549	1.9849e-12	6.943e-12
PFLU1191	PFLU1191	putative_decarboxylase		13	814.157	199.512	4.08075	1.37701e-54	2.46397e-53
PFLU4297	PFLU4297	hypothetical_protein		8	522.285	128.074	4.07801	2.44232e-34	2.38837e-33
PFLU1145	PFLU1145	putative_ABC_transport_system,_ATP-binding		3	318.509	78.1605	4.07507	2.69661e-20	1.4906e-19
PFLU4581	PFLU4581	putative_membrane_protein		0	66.8789	16.4359	4.06907	1.62496e-06	3.61533e-06
PFLU2229	PFLU2229	putative_LysR-family_regulatory_protein		9	36.6535	9.02304	4.06221	3.22452e-05	6.37219e-05
PFLU3626	PFLU3626	putative_acetyltransferase		13	771.872	190.349	4.05504	2.2191e-42	2.87117e-41
PFLU4082	PFLU4082	putative_beta-glucosidase		6	86.9359	21.4935	4.04475	3.11322e-09	8.60448e-09
PFLU4495	PFLU4495	putative_lipoprotein		3	904.286	224.246	4.03257	1.93596e-08	5.01579e-08
PFLU6135	rnpA	ribonuclease_P_protein_component	3.1.26.5	2	1546.95	384.221	4.02619	1.74337e-85	6.14562e-84
PFLU2602	PFLU2602	putative_fumarylpyruvate_hydrolase		6	26.2704	6.52671	4.02506	0.00129391	0.00215176
PFLU2262	PFLU2262	putative_methyl-accepting_chemotaxis_protein		0	523.359	130.083	4.02326	1.13839e-33	1.08794e-32
PFLU0318	PFLU0318	putative_transport-related_membrane_protein		3	73.8446	18.3706	4.01972	2.66349e-08	6.83818e-08
PFLU5281	PFLU5281	putative_phage_integrase		12	337.299	83.9308	4.01877	2.9723e-20	1.63532e-19
PFLU5724	rhlE1	putative_ATP-dependent_RNA_helicase		2	353.227	88.1022	4.00929	9.96048e-31	8.59785e-30
PFLU3997	PFLU3997	putative_membrane_protein		0	42.587	10.6332	4.0051	1.09842e-05	2.25624e-05
PFLU0817	PFLU0817	putative_exported_protein		3	2405.43	602.072	3.99525	1.60139e-67	3.8956e-66
PFLU5143	PFLU5143	nitric_oxide_reductase_sigma-54-dependent		9	77.1762	19.3754	3.98321	6.41432e-09	1.74416e-08
PFLU4029	PFLU4029	putative_family_S43_non-peptidase_homologue		3	28.3982	7.13205	3.98177	1.14544e-05	2.34874e-05
PFLU0504	PFLU0504	putative_phosphatase		13	568.032	142.791	3.97807	1.29963e-36	1.37114e-35
PFLU2154	PFLU2154	conserved_hypothetical_protein		10	8249.2	2079.84	3.96626	1.50301e-184	1.92353e-182
PFLU6124	atpB	ATP_synthase_A_chain	3.6.3.14	1	2818.78	713.849	3.94871	5.23646e-47	7.59287e-46
PFLU1224	wspF	putative_chemotaxis-related_two-component		9	100.996	25.5888	3.94688	1.66885e-09	4.72105e-09
PFLU5829	serA	D-3-phosphoglycerate_dehydrogenase	1.1.1.95	7	1581.43	400.776	3.94593	6.33477e-78	1.99427e-76
PFLU3029	PFLU3029	butyryl-CoA_dehydrogenase	1.3.99.2	1	807.34	204.699	3.94403	5.91636e-33	5.49363e-32
PFLU4442	PFLU4442	putative_two-component_system,_sensor_kinase		9	279.254	70.8875	3.9394	1.24414e-19	6.67661e-19
PFLU5532	rpsL	30S_ribosomal_protein_S12		2	20899.7	5313.79	3.9331	1.45814e-95	6.17558e-94
PFLU4848	PFLU4848	putative_membrane_protein		0	126.643	32.2128	3.93144	3.51695e-09	9.68395e-09
PFLU1157	PFLU1157	putative_LuxR-family_regulatory_protein		9	452.375	115.387	3.9205	1.05877e-28	8.42295e-28
PFLU2152	scoA	probable_succinyl-CoA:3-ketoacid-coenzyme_A	2.8.3.5	3	2656.74	680.016	3.90689	1.6585e-60	3.43788e-59
PFLU0274	PFLU0274	putative_ATP-dependent_DNA_helicase		2	517.834	132.591	3.9055	8.72682e-29	6.9708e-28
PFLU2542	hicA	HicA_protein		10	1311.74	336.566	3.89742	5.23726e-41	6.37019e-40
PFLU0091	PFLU0091	conserved_hypothetical_exported_protein		3	103608	26595.5	3.89568	1.88752e-235	3.96851e-233
PFLU3179	PFLU3179	TetR-family_regulatory_protein		9	1683.5	432.362	3.89373	1.07218e-79	3.44914e-78
PFLU0481	msbA	lipid_A_export_ATP-binding/permease_protein		0	769.507	197.773	3.89086	4.06821e-45	5.67525e-44
PFLU4985	PFLU4985	putative_sulfatase		0	62.6869	16.1551	3.88032	3.34347e-06	7.20725e-06
PFLU0904	mqo	probable_malate:quinone_oxidoreductase	1.1.99.16	1	7940.1	2051.41	3.87055	2.30212e-162	2.08501e-160
PFLU4394	PFLU4394	acetyl-CoA_carboxylase_carboxyltransferase		13	84.5506	21.893	3.862	1.06914e-10	3.31089e-10
PFLU4108	PFLU4108	putative_dioxygenase		13	163.145	42.6625	3.82409	7.52715e-13	2.72189e-12
PFLU5849	PFLU5849	putative_glutamine_synthetase		7	59998	15689.9	3.82399	1.3841e-225	2.71607e-223
PFLU1461	PFLU1461	hypothetical_protein		8	291.94	76.8525	3.79871	2.02622e-16	9.18274e-16
PFLU2447	PFLU2447	putative_exported_protein		3	19.1331	5.04637	3.79145	0.00151524	0.0024896
PFLU0090	PFLU0090	conserved_hypothetical_membrane_protein		3	159661	42158.3	3.78719	1.69879e-53	2.94141e-52
PFLU2319	soxB	sarcosine_oxidase_beta_subunit	1.5.3.1	6	36.6106	9.68209	3.78127	1.041e-05	2.14503e-05
PFLU4065	PFLU4065	putative_oxidase		13	20.014	5.29477	3.77996	0.00529159	0.00817842
PFLU0337	gpmI	2,3-bisphosphoglycerate-independent	5.4.2.1	1	1973.5	522.204	3.77918	1.65762e-86	5.87858e-85
PFLU5864	PFLU5864	conserved_hypothetical_protein		10	463.124	122.563	3.77866	3.50909e-27	2.59849e-26
PFLU4484	PFLU4484	putative_bifunctional_cobalamin_biosynthesis		7	152.589	40.4146	3.77558	0.000448762	0.00079145
PFLU5531	rpsG	30S_ribosomal_protein_S7		2	16588.6	4408.05	3.76326	6.23975e-192	8.95937e-190
PFLU5544	tyrZ	tyrosyl-tRNA_synthetase	6.1.1.1	2	6039.86	1607.36	3.75762	2.63556e-145	1.98917e-143
PFLU2984	PFLU2984	hypothetical_protein		8	77.7791	20.7908	3.74103	9.76247e-09	2.60998e-08
PFLU1596	PFLU1596	hypothetical_protein		8	857.974	229.359	3.74074	6.48878e-51	1.04086e-49
PFLU3413	PFLU3413	hypothetical_protein		8	35.3638	9.46614	3.73582	3.48062e-05	6.85756e-05
PFLU2996	PFLU2996	putative_membrane_protein		0	96.438	25.8159	3.7356	1.82125e-07	4.3655e-07
PFLU5523	rpsS	30S_ribosomal_protein_S19		2	6254.03	1678.54	3.72587	2.79219e-147	2.16285e-145
PFLU2900	PFLU2900	hypothetical_protein		8	14957.6	4015.48	3.72499	5.92379e-85	2.05137e-83
PFLU5688	PFLU5688	conserved_hypothetical_protein		10	346.907	93.1698	3.72339	2.95182e-21	1.72737e-20
PFLU5513	rpsH	30S_ribosomal_protein_S8		2	13577.4	3653.57	3.7162	1.77485e-185	2.3219e-183
PFLU5525	rplW	50S_ribosomal_protein_L23		2	6120.26	1654.65	3.69883	1.53371e-148	1.20386e-146
PFLU1156	argG	argininosuccinate_synthase	6.3.4.5	7	4059.45	1098.48	3.69551	5.91147e-126	3.48008e-124
PFLU6058	PFLU6058	putative_amino_acid_transport-related_membrane		0	1289.25	349.22	3.69181	9.2784e-57	1.75633e-55
PFLU3804	PFLU3804	putative_translation_initiation_factor_IF-1		2	527.592	142.997	3.68953	4.3219e-11	1.36864e-10
PFLU4207	PFLU4207	putative_glutamyl-tRNA_synthetase	6.1.1.17	2	1584.07	431.12	3.67432	9.27286e-76	2.82846e-74
PFLU5961	rep	ATP-dependent_DNA_helicase	3.6.1.-	2	133.974	36.4704	3.67352	4.22613e-12	1.44395e-11
PFLU2482A	PFLU2482A	conserved_hypothetical_protein		10	1602.5	436.673	3.66978	5.71856e-83	1.93478e-81
PFLU5285	PFLU5285	hypothetical_protein		8	35.6213	9.71454	3.66681	7.51285e-05	0.000143738
PFLU2312	PFLU2312	putative_methyl-accepting_chemotaxis_protein		11	97.6643	26.6797	3.66062	5.87618e-08	1.47079e-07
PFLU2111	PFLU2111	putative_cytosine_transport-related_membrane		0	192.018	52.593	3.65101	2.39744e-15	1.01246e-14
PFLU5474	PFLU5474	conserved_hypothetical_protein		10	182.965	50.1403	3.64906	2.01442e-19	1.06741e-18
PFLU3165	PFLU3165	putative_membrane_protein		0	103.532	28.3984	3.64571	1.63707e-09	4.63785e-09
PFLU2465	PFLU2465	conserved_hypothetical_protein		10	8073.34	2218.85	3.63853	8.40132e-151	6.77514e-149
PFLU3345	PFLU3345	conserved_hypothetical_protein		10	18.6385	5.14372	3.62354	0.00103722	0.00175261
PFLU5516	rplX	50S_ribosomal_protein_L24		2	7595.62	2110.22	3.59945	9.09353e-152	7.43522e-150
PFLU5300	PFLU5300	putative_putative_GMC_oxidoreductase		13	766.736	213.074	3.59844	9.44479e-54	1.64016e-52
PFLU2275	PFLU2275	putative_exported_protein		3	793.217	220.661	3.59474	6.50174e-15	2.6673e-14
PFLU3181	PFLU3181	conserved_hypothetical_protein		10	154.011	42.9434	3.58637	0.000221619	0.000403548
PFLU2519	PFLU2519	putative_phage_integrase_(pseudogene)		11	105.403	29.4681	3.57684	7.24387e-06	1.52139e-05
PFLU0810	PFLU0810	putative_protease		13	848.662	237.918	3.56704	6.7146e-29	5.39275e-28
PFLU1094	PFLU1094	putative_exported_fimbrial_chaperone		0	74.3168	20.8557	3.56338	7.28224e-05	0.000139371
PFLU5527	rplC	50S_ribosomal_protein_L3		2	28951.2	8125.46	3.56303	8.16331e-192	1.14422e-189
PFLU5427	proA	gamma-glutamyl_phosphate_reductase	1.2.1.41	7	1550.17	436.275	3.55321	2.18505e-72	6.09638e-71
PFLU1717	ohrR	organic_hydroperoxide_resistance_transcriptional		9	191.157	53.8037	3.55286	1.09299e-10	3.38121e-10
PFLU5510	rpsE	30S_ribosomal_protein_S5		2	21138.9	5951.49	3.55187	1.43643e-183	1.7992e-181
PFLU1176	PFLU1176	putative_phage-related_protein		12	851.936	240.155	3.54745	1.73366e-10	5.28536e-10
PFLU3740	PFLU3740	hypothetical_protein		8	386.676	109.012	3.54711	4.95511e-17	2.32993e-16
PFLU0148A	PFLU0148A	putative_transposase		12	126.02	35.5305	3.5468	8.4771e-09	2.28084e-08
PFLU4248	PFLU4248	hypothetical_protein		8	68.7716	19.3966	3.54554	4.3931e-06	9.38736e-06
PFLU4762	PFLU4762	conserved_hypothetical_protein		10	508.029	144.261	3.52159	4.73302e-12	1.6106e-11
PFLU2695	PFLU2695	sigma-54_interacting_regulatory_protein		9	2728.41	775.022	3.52043	8.37545e-38	9.08035e-37
PFLU5526	rplD	50S_ribosomal_protein_L4		2	13662.7	3888.63	3.5135	1.22214e-169	1.21945e-167
PFLU5528	rpsJ	30S_ribosomal_protein_S10		2	10450.1	2982.42	3.50391	1.17468e-158	1.03214e-156
PFLU2982	PFLU2982	hypothetical_protein		8	101.877	29.1224	3.49824	7.36212e-09	1.99085e-08
PFLU5971	PFLU5971	putative_oxidoreductase		7	187.114	53.5765	3.49247	3.28241e-12	1.13334e-11
PFLU5825	PFLU5825	putative_exported_protein		3	272.566	78.203	3.48537	6.29607e-07	1.44559e-06
PFLU2581	PFLU2581	putative_oxidoreductase		13	23.411	6.7214	3.48305	0.00187716	0.00305356
PFLU5449	PFLU5449	putative_regulatory_protein		9	66.7072	19.1807	3.47784	1.28101e-05	2.61487e-05
PFLU0709	rspL	sigma_factor		9	821.337	236.73	3.46952	5.75912e-51	9.26337e-50
PFLU5137	PFLU5137	cytochrome_C_oxidase_(ubiquinol_oxidase)_subunit		0	198.037	57.2612	3.45848	1.19807e-15	5.13694e-15
PFLU0067	scoP	putative_copper-binding_protein		7	222.564	64.3608	3.45807	6.32293e-21	3.62092e-20
PFLU1501	PFLU1501	putative_transport-related_memebrane_protein		0	106.004	30.6564	3.4578	0.0037342	0.00585284
PFLU0072	PFLU0072	putative_lipoprotein		3	472.388	136.621	3.45764	1.94145e-19	1.02967e-18
PFLU5252	PFLU5252	ribosome-binding_factor_A		2	117.658	34.1687	3.44344	9.0549e-09	2.42853e-08
PFLU4370	PFLU4370	cell_division_inhibitor		0	1264.45	367.613	3.43963	1.85691e-65	4.3208e-64
PFLU5053	PFLU5053	GTP-binding_protein		13	3370.72	980.22	3.43874	1.80615e-104	8.3723e-103
PFLU1196	dgkA	diacylglycerol_kinase	2.7.1.107	7	195.392	56.8293	3.43823	5.4744e-10	1.60577e-09
PFLU2844	PFLU2844	hypothetical_protein		0	1618.16	470.984	3.43571	2.25516e-36	2.37498e-35
PFLU2219	PFLU2219	conserved_hypothetical_protein		10	34.955	10.1901	3.4303	0.00338061	0.00533127
PFLU3701	PFLU3701	putative_LysR-family_transcriptional_regulator		9	165.338	48.4004	3.41605	1.48195e-08	3.88261e-08
PFLU5323	PFLU5323	putative_exported_protein		3	170.906	50.2377	3.40195	3.15088e-15	1.32211e-14
PFLU2448	PFLU2448	putative_potassium-efflux_system,_membrane		3	138.316	40.6742	3.40058	4.62718e-13	1.69827e-12
PFLU4455	PFLU4455	flagellar_basal-body_rod_protein		0	1507.07	444.107	3.39349	4.54074e-54	7.93215e-53
PFLU4797	PFLU4797	putative_lactam_utilization_protein		13	400.198	117.949	3.39299	8.18668e-28	6.15517e-27
PFLU4418	PFLU4418	ParA_family_ATPase		0	3188.57	941.718	3.38591	3.04517e-96	1.29905e-94
PFLU3606	PFLU3606	putative_Rhs_protein		10	350.582	103.587	3.38442	3.56617e-20	1.9584e-19
PFLU4422	flhB	flagellar_biosynthetic_protein_flhb		0	228.156	67.5374	3.37822	0.000184048	0.000337746
PFLU1649	rpsA	30S_ribosomal_protein_S1		2	167789	49717	3.37488	2.45936e-172	2.58541e-170
PFLU4420	PFLU4420	flagellar_biosynthesis_protein_FlhA		0	2282.28	676.396	3.37418	5.99333e-81	1.9711e-79
PFLU0511	PFLU0511	putative_GTP-ase		1	100.287	29.7601	3.36983	9.92363e-10	2.86234e-09
PFLU1257	PFLU1257	conserved_hypothetical_protein		10	377.135	111.919	3.36972	8.36337e-26	5.88234e-25
PFLU5219	PFLU5219	acetolactate_synthase_isozyme_III_small_subunit	2.2.1.6	7	2361.21	700.905	3.3688	9.01467e-39	1.00701e-37
PFLU1265	PFLU1265	conserved_hypothetical_protein		10	1338.57	397.469	3.36773	1.92136e-64	4.31719e-63
PFLU4709	PFLU4709	conserved_hypothetical_protein		10	5331.5	1585.21	3.36328	1.05121e-121	5.83818e-120
PFLU3939	PFLU3939	conserved_hypothetical_protein		10	35.6213	10.6007	3.36027	0.00368587	0.00577973
PFLU2220	PFLU2220	putative_ABC_transport_system,_exported_protein		3	320.057	95.4178	3.35427	3.02265e-15	1.27012e-14
PFLU2697	PFLU2697	putative_exported_protein		3	488.062	145.623	3.35155	2.24729e-31	1.98945e-30
PFLU2325	PFLU2325	putative_glutamate_synthase		7	35.836	10.6981	3.34976	0.00489831	0.00759451
PFLU3552	PFLU3552	conserved_hypothetical_protein		10	69.2867	20.6935	3.34824	1.76687e-08	4.60044e-08
PFLU4128B	PFLU4128B	putative_phage_excisionase		12	2297.29	687.385	3.34207	6.80916e-85	2.34418e-83
PFLU4423	PFLU4423	flagellar_biosynthetic_protein_FliR		0	120.303	36.006	3.34118	7.20358e-05	0.000137919
PFLU0282	PFLU0282	putative_hydrolase		13	1692.75	508.448	3.32924	3.63746e-64	8.14211e-63
PFLU3615	PFLU3615	putative_protease		5	5869.63	1766.8	3.32219	5.22087e-122	2.92717e-120
PFLU3242	PFLU3242	conserved_hypothetical_protein		10	223.512	67.3215	3.32007	1.69832e-13	6.39667e-13
PFLU2680	PFLU2680	conserved_hypothetical_protein		10	601.879	181.402	3.31793	0.00020422	0.000372788
PFLU1911	PFLU1911	putative_transposase		12	1810.53	548.602	3.30026	8.66288e-38	9.37318e-37
PFLU5623	glcB	malate_synthase_G	2.3.3.9	1	5956.32	1815.65	3.28054	9.95355e-127	5.97924e-125
PFLU2597	PFLU2597	putative_Rhs_protein		10	55.8724	17.0413	3.27865	1.61597e-05	3.2714e-05
PFLU2165	PFLU2165	conserved_hypothetical_protein		10	96.6322	29.4793	3.27797	2.70761e-06	5.88833e-06
PFLU3374	PFLU3374	conserved_hypothetical_protein		10	27.1084	8.29909	3.26643	0.00150266	0.00247099
PFLU2193	ribD	putative_riboflavin_biosynthesis_deaminase		7	114.625	35.1847	3.2578	2.5683e-11	8.30748e-11
PFLU0840	rpsI	30S_ribosomal_protein_S9		2	6250.09	1921.22	3.25318	4.68055e-48	6.9935e-47
PFLU3390	PFLU3390	hypothetical_protein		8	82.1858	25.3079	3.24743	2.12356e-09	5.93045e-09
PFLU1098	PFLU1098	putative_exported_fimbrial_protein		3	71.8661	22.1526	3.24415	3.08277e-05	6.10643e-05
PFLU3579	PFLU3579	carboxynorspermidine_decarboxylase		7	149.925	46.2285	3.24313	4.99475e-13	1.82975e-12
PFLU5823	ilvA	threonine_dehydratase	4.3.1.19	7	151.387	46.7578	3.23768	1.22461e-09	3.49795e-09
PFLU3538	PFLU3538	putative_short_chain_dehydrogenase		13	111.357	34.3959	3.2375	1.27864e-08	3.37248e-08
PFLU5540	secE	preprotein_translocase_SecE_subunit		3	10691.3	3303.17	3.23668	1.63141e-73	4.61735e-72
PFLU4955	PFLU4955	alpha-ketoglutarate_permease		3	545.78	168.899	3.2314	4.2579e-32	3.88624e-31
PFLU1726	deaD	cold-shock_dead-box_protein_A		2	283.789	87.8639	3.22988	7.31131e-16	3.18827e-15
PFLU3171	PFLU3171	putative_short-chain		13	93.0411	28.8091	3.22958	0.00177013	0.00288903
PFLU1235	PFLU1235	hypothetical_protein		8	29.3445	9.08794	3.22895	0.00430079	0.00669808
PFLU5041	PFLU5041	trehalose_operon_transcriptional_repressor		9	63.5678	19.6887	3.22865	3.03862e-05	6.02099e-05
PFLU4614	PFLU4614	putative_membrane_protein		0	8020.56	2484.55	3.22818	8.2712e-62	1.77064e-60
PFLU1873	PFLU1873	putative_ABC_transport_system,_membrane_protein		3	73.8446	22.9089	3.22339	2.72111e-07	6.43598e-07
PFLU1898	PFLU1898	putative_transport_related_membrane_protein		3	31603.8	9806.95	3.22259	7.38611e-95	3.01958e-93
PFLU2242	PFLU2242	conserved_hypothetical_protein		10	324.185	100.864	3.2141	2.14006e-18	1.07496e-17
PFLU3728	PFLU3728	putative_ribose_transport_ATP-binding_component		3	428.705	133.422	3.21315	5.87157e-15	2.41382e-14
PFLU1344	livM1	high-affinity_branched-chain_amino_acid_ABC		0	648.217	201.901	3.21058	5.29182e-39	5.97945e-38
PFLU5767	PFLU5767	conserved_hypothetical_protein		10	115.056	35.8438	3.20993	1.07281e-08	2.85518e-08
PFLU0309	wssJ	cell_morphology-related_protein		0	1678.58	524.106	3.20275	2.91864e-57	5.59676e-56
PFLU4201	PFLU4201	putative_filamentous_adhesin		0	104.585	32.6559	3.20264	4.9314e-05	9.60342e-05
PFLU6048	PFLU6048	putative_phosphate_ABC_transport_system,		3	241.783	75.5456	3.20049	0.000286392	0.000516383
PFLU0138	PFLU0138	conserved_hypothetical_membrane_protein		3	41.8348	13.0971	3.19421	0.000156384	0.000288781
PFLU1976	PFLU1976	conserved_hypothetical_protein		10	138.101	43.2567	3.1926	1.33043e-07	3.21652e-07
PFLU2571	PFLU2571	putative_two_component_sensor_histidine_kinase		9	239.569	75.1349	3.18852	1.01182e-15	4.38629e-15
PFLU0802	PFLU0802	putative_deoxyribonuclease		5	287.466	90.5437	3.17489	8.34539e-13	3.00515e-12
PFLU4304	PFLU4304	LysR_family_transcription_regulatory_protein		9	45.0806	14.1992	3.17487	0.00388731	0.00608148
PFLU2509	PFLU2509	putative_TonB-receptor_protein		3	814.913	257.919	3.15957	3.00566e-36	3.12621e-35
PFLU0910	PFLU0910	putative_lipoprotein		3	87.3876	27.6745	3.1577	7.23493e-06	1.52006e-05
PFLU1148	PFLU1148	putative_formate_dehydrogenase		1	1691.2	536.663	3.15132	1.93076e-67	4.67753e-66
PFLU1118	PFLU1118	putative_LysR-family_regulatory_protein		9	155.965	49.5674	3.14652	2.49925e-11	8.093e-11
PFLU3078	PFLU3078	putative_membrane_protein		0	102.889	32.7533	3.14132	1.6921e-07	4.06588e-07
PFLU2572	PFLU2572	putative_two-component_response_regulator		9	1122.32	358.05	3.13454	1.20292e-30	1.03684e-29
PFLU0071	katE	catalase_HPII	1.11.1.6	0	23184.8	7398.76	3.1336	1.06919e-123	6.11098e-122
PFLU5104	PFLU5104	conserved_hypothetical_protein		10	1789.65	573.457	3.12082	4.82717e-67	1.15518e-65
PFLU0764	slyD	peptidyl-prolyl_cis-trans_isomerase	5.2.1.8	0	8095.46	2599.68	3.11402	4.23338e-38	4.64961e-37
PFLU4606	PFLU4606	secretory_protein		0	110.561	35.5193	3.11272	2.4667e-07	5.85779e-07
PFLU6096	PFLU6096	putative_cardiolipin_synthase_family_protein		0	301.635	96.9518	3.11118	8.26428e-15	3.36458e-14
PFLU5509	rpmD	50S_ribosomal_protein_L30		2	5334.29	1717.35	3.10613	9.22271e-110	4.48711e-108
PFLU0953	lpxC	UDP-3-O-[3-hydroxymyristoyl]_N-acetylglucosamine	3.5.1.-	0	15359.1	4946.62	3.10498	6.50208e-75	1.93322e-73
PFLU1036	PFLU1036	putative_LysR-family_regulatory_protein		9	400.37	128.971	3.10434	1.2437e-10	3.83334e-10
PFLU0255	tauA	taurine_ABC_transport_system,_substrate-binding		3	42.0924	13.5726	3.10127	0.00152243	0.00249932
PFLU4428	PFLU4428	flagellar_motor_switch_protein		0	451.02	145.514	3.09949	4.28379e-25	2.9324e-24
PFLU0976	PFLU0976	conserved_exported_hypothetical_protein		0	169.766	54.776	3.09927	4.8459e-07	1.12714e-06
PFLU3965	PFLU3965	2-oxoisovalerate_dehydrogenase_beta_subunit	1.2.4.4	6	2964.12	957.116	3.09693	9.33816e-91	3.66492e-89
PFLU6101	PFLU6101	putative_cation-transport_ATPase		0	44.0484	14.2317	3.0951	0.000897837	0.00152956
PFLU4451	PFLU4451	putative_flagellar_hook-associated_protein		0	3568.04	1153.32	3.0937	1.95848e-29	1.60579e-28
PFLU4334	PFLU4334	conserved_hypothetical_protein		10	129631	41925.8	3.09192	1.09756e-167	1.07689e-165
PFLU5077	PFLU5077	queuine_tRNA-ribosyltransferase		2	1056.44	341.786	3.09093	5.88353e-48	8.76869e-47
PFLU3898	PFLU3898	putative_RNA_polymerase_sigma_factor		9	208.075	67.3976	3.08727	4.83571e-12	1.64269e-11
PFLU0170	PFLU0170	conserved_hypothetical_protein		10	2807.31	909.331	3.08723	7.22615e-78	2.26278e-76
PFLU4673	PFLU4673	putative_outer_membrane_protein		3	77.0903	25.0271	3.08028	5.05873e-05	9.83511e-05
PFLU5522	rplV	50S_ribosomal_protein_L22		2	10339.8	3359.63	3.07768	4.35983e-131	2.91663e-129
PFLU4633	PFLU4633	GntR-family_transcriptional_regulator		9	638.889	207.617	3.07724	2.62933e-33	2.47662e-32
PFLU4316	PFLU4316	putative_thiolase		6	285.897	92.9863	3.07461	6.67198e-18	3.26771e-17
PFLU3730	PFLU3730	putative_short-chain_dehydrogenase/reductase		7	98.3307	32.0942	3.06381	8.51874e-07	1.93778e-06
PFLU1464	PFLU1464	conserved_hypothetical_protein		10	598.749	195.655	3.06023	1.06023e-12	3.78279e-12
PFLU2192	PFLU2192	putative_phage-related_integrase_(pseudogene)		11	38.8037	12.6864	3.05868	0.000176112	0.000323789
PFLU3755	PFLU3755	hypothetical_protein		8	90.527	29.5979	3.05856	5.28821e-07	1.22373e-06
PFLU5156	PFLU5156	putative_membrane_protein		0	99.4692	32.5586	3.05508	7.65774e-11	2.39793e-10
PFLU4604	PFLU4604	cell_invasion_protein		0	304.643	99.8375	3.05139	2.72201e-16	1.22231e-15
PFLU1052	valS	valyl-tRNA_synthetase	6.1.1.9	2	1240.59	406.988	3.04821	6.89274e-52	1.13663e-50
PFLU2738	PFLU2738	putative_membrane_protein		3	453.297	148.713	3.04813	3.95234e-24	2.62612e-23
PFLU5609	PFLU5609	putative_dehydrogenase		13	2016.35	661.957	3.04604	5.25447e-75	1.57021e-73
PFLU5012	PFLU5012	30S_ribosomal_protein_S16		2	3411.19	1120.53	3.04426	1.22681e-65	2.86596e-64
PFLU3681	PFLU3681	putative_membrane_protein		0	159.814	52.593	3.03869	7.65161e-09	2.06723e-08
PFLU1122	PFLU1122	conserved_hypothetical_protein		10	37.0623	12.2109	3.03519	0.00550444	0.00848733
PFLU6033	PFLU6033	putative_nitric_oxide_detoxification-related		0	196.381	64.7714	3.03191	6.56069e-13	2.38707e-12
PFLU1032	PFLU1032	putative_membrane_protein		3	3046.84	1008.01	3.02262	2.58572e-83	8.79891e-82
PFLU2225	PFLU2225	Putative_bi-functional_protein_(ATP-binding_and		3	475.182	157.326	3.02037	1.40126e-25	9.75082e-25
PFLU4952	PFLU4952	putative_fumarate_hydratase		1	711.611	235.637	3.01994	1.161e-15	4.9889e-15
PFLU5499	bfr2	bacterioferritin		0	1060.55	351.565	3.01664	2.11576e-37	2.26876e-36
PFLU5824	rpiA	ribose-5-phosphate_isomerase_A	5.3.1.6	7	54.9261	18.2083	3.01654	0.000601471	0.00104666
PFLU2977	PFLU2977	conserved_hypothetical_protein		10	438.573	145.514	3.01395	7.2429e-22	4.33764e-21
PFLU2536	PFLU2536	putative_carbon-nitrogen_hydrolase		6	61.0967	20.294	3.01058	0.000682331	0.00118074
PFLU4326	PFLU4326	putative_membrane_protein		0	318.379	105.77	3.0101	8.94501e-16	3.88629e-15
PFLU6125	PFLU6125	putative_ATP_synthase_protein_I_chain		1	953.656	316.986	3.00851	2.38921e-36	2.50272e-35
PFLU0113	pntAA	NAD(P)_transhydrogenase_subunit_alpha_1	1.6.1.2	1	913.088	303.921	3.00436	4.48914e-38	4.92134e-37
PFLU4695	PFLU4695	putative_lipoprotein		3	379.048	126.204	3.00345	1.53296e-21	9.06987e-21
PFLU0085	PFLU0085	conserved_GGDEF_domain_protein		9	131.115	43.7322	2.99813	3.92679e-08	9.94709e-08
PFLU3465	PFLU3465	conserved_hypothetical_protein		10	307.758	102.777	2.99443	1.00765e-12	3.60391e-12
PFLU4814	PFLU4814	hypothetical_protein		8	695.879	232.633	2.99132	5.09332e-31	4.45533e-30
PFLU0618	accB	biotin_carboxyl_carrier_protein_of_acetyl-CoA		7	202.658	67.7545	2.99107	6.70265e-12	2.25606e-11
PFLU2264	gabP	GABA_permease		3	122.3	40.9114	2.98938	2.29816e-08	5.92608e-08
PFLU2014	PFLU2014	putative_LysR-family_regulatory_protein		9	5353.89	1793.43	2.98528	4.79006e-106	2.25593e-104
PFLU4406	PFLU4406	conserved_hypothetical_protein		10	1716.33	575.63	2.98165	2.98258e-52	4.94605e-51
PFLU4007	viscA	putative_non-ribosomal_peptide_synthetase		15	138.316	46.4445	2.97809	1.61215e-06	3.5909e-06
PFLU4000	PFLU4000	putative_lipoprotein		3	81.3253	27.3175	2.97704	3.54737e-05	6.97974e-05
PFLU4237	PFLU4237	putative_oxidoreductase		13	168.864	56.7856	2.97371	2.72512e-10	8.17676e-10
PFLU4438	PFLU4438	flagellar_motor_switch_protein		0	1228.98	413.473	2.97233	3.18392e-47	4.66262e-46
PFLU3056	PFLU3056	conserved_hypothetical_protein_(pseudogene)		11	85.3457	28.7442	2.96915	2.42354e-06	5.31175e-06
PFLU4313	PFLU4313	conserved_hypothetical_protein		10	1475.06	496.831	2.96894	1.96416e-59	3.98724e-58
PFLU5079	PFLU5079	putative_integrase		12	557.884	188.393	2.96128	1.99766e-28	1.55148e-27
PFLU0349	thiI	thiamine_biosynthesis_protein		7	3141.66	1061.24	2.96036	4.74614e-78	1.50218e-76
PFLU5512	rplF	50S_ribosomal_protein_L6		2	18368.7	6216.42	2.95487	4.12761e-136	2.89276e-134
PFLU3257	PFLU3257	putative_ArsR-family_transcriptional_regulator		9	501.56	169.753	2.95465	6.13441e-26	4.36151e-25
PFLU0166	PFLU0166	putative_sigma_factor		9	52.9272	17.9275	2.95229	5.2154e-05	0.000101197
PFLU2761	PFLU2761	putative_alpha-amylase		5	8594	2913.13	2.95009	3.3723e-115	1.75688e-113
PFLU3184	PFLU3184	putative_NADH_oxidase		7	230.112	78.1281	2.94532	2.49397e-13	9.2924e-13
PFLU4991	PFLU4991	conserved_hypothetical_protein		10	650.925	221.222	2.9424	3.35732e-28	2.56682e-27
PFLU0905	PFLU0905	hypothetical_protein		8	1291.32	439.613	2.9374	4.54719e-25	3.10549e-24
PFLU3159	PFLU3159	conserved_hypothetical_protein		10	451.838	153.91	2.93573	4.0765e-21	2.36205e-20
PFLU5277	pdhR	pyruvate_dehydrogenase_complex_repressor		9	993.406	338.609	2.93378	4.94783e-45	6.86978e-44
PFLU4419	PFLU4419	putative_flagellar_biosynthesis_protein		0	2321.18	792.02	2.93071	5.63499e-40	6.64793e-39
PFLU2856	PFLU2856	putative_phage-related_protein		12	148.118	50.5834	2.9282	1.08681e-09	3.12251e-09
PFLU3888	PFLU3888	putative_long-chain-fatty-acid--CoA_ligase		7	1981.65	677.327	2.92569	2.47817e-31	2.19054e-30
PFLU5876	PFLU5876	putative_iron_(III)_ABC_transport_system,		3	929.944	318.152	2.92296	9.86298e-36	1.01866e-34
PFLU0999	estB	carboxylesterase_2	3.1.1.1	7	428.08	146.833	2.91543	1.04431e-12	3.73049e-12
PFLU4453	PFLU4453	flagellar_P-ring_protein_precuror		0	779.14	267.505	2.91262	4.39088e-29	3.55071e-28
PFLU6026	PFLU6026	conserved_hypothetical_protein		10	133.006	45.6881	2.91117	5.79287e-07	1.33631e-06
PFLU4465	PFLU4465	conserved_hypothetical_protein		10	189.544	65.1933	2.90742	2.94956e-11	9.48857e-11
PFLU2919	PFLU2919	conserved_hypothetical_protein		10	32.8273	11.3247	2.89874	0.0037729	0.00591034
PFLU3318	PFLU3318	putative_phosphate-binding_periplasmic_protein		3	50.4765	17.4195	2.8977	0.00107641	0.0018131
PFLU4124	PFLU4124	conserved_hypothetical_protein		10	1270.65	438.846	2.89545	9.03834e-15	3.65947e-14
PFLU4901	PFLU4901	conserved_hypothetical_protein		10	149.108	51.5233	2.89398	3.34097e-10	9.93757e-10
PFLU4558	PFLU4558	putative_cytochrome_C_oxidase_subunit		1	6252.09	2160.42	2.89393	2.28548e-103	1.05114e-101
PFLU5182	PFLU5182	putative_putative_integral_membrane_sulphate		3	23.8627	8.26665	2.88662	0.00105463	0.00177999
PFLU1854	PFLU1854	putative_GntR-family_regulatory_protein		9	259.951	90.1443	2.88372	3.13329e-14	1.22808e-13
PFLU5791	coaD	phosphopantetheine_adenylyltransferase	2.7.7.3	7	316.512	110.006	2.87722	3.61611e-08	9.19569e-08
PFLU3825	PFLU3825	NADH_Dehydrogenase_I_chain_I	1.6.5.3	1	142.765	49.6323	2.87646	5.288e-08	1.32866e-07
PFLU4416	PFLU4416	chemotaxis_protein_CheY		0	1798.77	626.418	2.87152	3.38494e-54	5.93069e-53
PFLU1163	fdxA	ferredoxin_I		1	132.597	46.4445	2.85495	2.05462e-07	4.90692e-07
PFLU0893	PFLU0893	conserved_hypothetical_protein		10	260.918	91.4086	2.85441	2.96531e-15	1.24691e-14
PFLU2828	PFLU2828	putative_membrane_protein		0	169.659	59.5091	2.85098	3.32796e-09	9.18073e-09
PFLU0533	rpsF	30S_ribosomal_protein_S6		2	4810.27	1688.23	2.84929	2.0297e-90	7.86109e-89
PFLU5626	PFLU5626	putative_DNA_poymerase		2	375.349	131.953	2.84456	5.01257e-17	2.35507e-16
PFLU0299	PFLU0299	putative_lipoprotein		3	204.723	72.0008	2.84334	6.43783e-11	2.02239e-10
PFLU5316	PFLU5316	putative_methyl-accepting_chemotaxis-related		0	262.874	92.7379	2.83459	3.23111e-15	1.35481e-14
PFLU5107	PFLU5107	putative_colicin-E3_immunity_protein		0	81.0024	28.5819	2.83404	0.000132981	0.000248212
PFLU2386	PFLU2386	putative_sigma-54_dependent_regulatory_protein		9	74.3821	26.2478	2.83384	8.37923e-05	0.000159381
PFLU6129	gidA	glucose_inhibited_division_protein_A		0	3141.83	1109.05	2.83291	2.73693e-72	7.52912e-71
PFLU5539	nusG	transcription_antitermination_protein		9	22613.9	7986.13	2.83164	1.25724e-128	8.13334e-127
PFLU2277	PFLU2277	putative_mandelate_racemase		6	231.445	81.759	2.83082	2.36963e-10	7.13556e-10
PFLU0373	mdoG	glucans_biosynthesis_protein_G_precursor		0	4066.14	1437.58	2.82847	3.91871e-85	1.36506e-83
PFLU0593	PFLU0593	putative_TonB-dependent_membrane_receptor		3	56.9905	20.153	2.82789	0.000624239	0.00108372
PFLU4651	PFLU4651	putative_cobalt-nickel-resistance_system		3	165.79	58.6554	2.82651	1.11954e-08	2.97148e-08
PFLU5326	gdhA	NADP-specific_glutamate_dehydrogenase	1.4.1.4	7	569.13	201.403	2.82583	1.9287e-23	1.24772e-22
PFLU5524	rplB	50S_ribosomal_protein_L2		2	14009.5	4967.62	2.82017	1.7954e-120	9.87808e-119
PFLU1657	fnl1	polysaccharide_biosynthesis_protein		3	2934.74	1040.86	2.81953	9.69344e-58	1.88958e-56
PFLU5653	PFLU5653	putative_TraX_protein		0	270.526	96.0444	2.81668	4.43879e-14	1.72483e-13
PFLU2169	PFLU2169	putative_LuxR-family_regulatory_protein		9	4013.98	1425.8	2.81525	2.35446e-35	2.4022e-34
PFLU0236	PFLU0236	conserved_hypothetical_protein		10	386.764	137.496	2.81291	1.11642e-16	5.15479e-16
PFLU4773	PFLU4773	conserved_hypothetical_phage_protein		12	1627.82	578.741	2.81268	1.34267e-24	9.00264e-24
PFLU1295	adhC	alcohol_dehydrogenase_class_III	1.2.1.1	6	709.659	252.452	2.81107	1.08598e-39	1.26597e-38
PFLU4772	PFLU4772	conserved_hypothetical_protein		10	2653.73	944.061	2.81097	1.0247e-65	2.40334e-64
PFLU0218	PFLU0218	conserved_hypothetical_protein		10	973.222	346.399	2.80954	1.003e-37	1.08144e-36
PFLU4332	PFLU4332	putative_fatty_acid_CoA_ligase	6.2.1.-	7	155.041	55.2191	2.80774	3.50402e-10	1.03972e-09
PFLU2616	PFLU2616	putative_exported_protein		3	1875.35	667.998	2.80742	6.85088e-24	4.50124e-23
PFLU4126B	PFLU4126B	hypothetical_protein		8	24453.3	8726.14	2.8023	2.35745e-128	1.47642e-126
PFLU1924	PFLU1924	putative_HTH-type_regulatory_potein		9	691.211	247.038	2.79799	2.52201e-16	1.13423e-15
PFLU1829	PFLU1829	conserved_hypothetical_protein		10	58.6236	20.9531	2.79785	0.00215194	0.00347748
PFLU2756	PFLU2756	putative_ferredoxin		1	428.574	153.252	2.79654	2.82065e-10	8.44616e-10
PFLU4755	PFLU4755	arginine_N-succinyltransferase	2.3.1.109	6	409.378	146.477	2.79483	5.3487e-20	2.92638e-19
PFLU3397	PFLU3397	conserved_hypothetical_protein		10	300.707	107.823	2.78889	8.1009e-17	3.76996e-16
PFLU0281	PFLU0281	conserved_hypothetical_protein		10	32676.7	11725.5	2.78681	1.02486e-130	6.77908e-129
PFLU5848	PFLU5848	hypothetical_protein		8	2657	954.987	2.78223	4.97666e-71	1.33171e-69
PFLU5994	rpoZ	DNA-directed_RNA_polymerase_omega_chain	2.7.7.6	9	18939.7	6807.38	2.78223	2.34485e-11	7.61397e-11
PFLU1653	PFLU1653	putative_transport-related,_membrane_protein		3	138.702	49.9568	2.77644	1.28609e-08	3.38908e-08
PFLU3118	PFLU3118	putative_sugar_ABC_transport_system,_membrane		3	119.14	42.9434	2.77435	3.27116e-07	7.68448e-07
PFLU4731	PFLU4731	putative_flagellar_basal-body_rod_protein		0	1477.62	533.128	2.7716	1.74336e-49	2.72232e-48
PFLU5123	PFLU5123	hypothetical_protein		8	103.984	37.5188	2.77152	2.72955e-06	5.92946e-06
PFLU3250	PFLU3250	hypothetical_protein		8	297.786	107.499	2.77013	9.43798e-13	3.37759e-12
PFLU1620	PFLU1620	putative_membrane_protein		3	132.64	47.9136	2.76831	1.21025e-09	3.46367e-09
PFLU5164	PFLU5164	putative_putative_glycosyltransferase		13	136.489	49.4052	2.76264	1.21546e-06	2.73212e-06
PFLU2466	PFLU2466	conserved_hypothetical_protein		10	10972.5	3974.02	2.76105	1.51899e-61	3.21665e-60
PFLU1553	fadB	fatty_oxidation_complex_alpha_subunit	5.1.2.3	6	16562.8	6002.03	2.75953	4.40739e-119	2.40244e-117
PFLU0843	PFLU0843	putative_ubiquinol--cytochrome_C_reductase,		1	11912.8	4317.3	2.75931	4.06361e-81	1.34396e-79
PFLU0534	rpsR	30S_ribosomal_protein_S18		2	1688	612.144	2.75753	3.49034e-16	1.55664e-15
PFLU2905	PFLU2905	hypothetical_protein		8	1113.34	403.789	2.75724	6.33264e-36	6.56343e-35
PFLU0321	PFLU0321	putative_lipoprotein		3	580.412	210.805	2.75331	5.14305e-22	3.11493e-21
PFLU4294	PFLU4294	putative_proton_glutamate_symport_protein		0	178.086	64.8039	2.74808	2.21492e-09	6.16803e-09
PFLU5537	rplA	50S_ribosomal_protein_L1		2	12304.8	4499.81	2.73451	8.04216e-110	3.94535e-108
PFLU5254	PFLU5254	transcription_termination_factor		2	5068.81	1854.64	2.73305	5.22889e-88	1.93601e-86
PFLU5743	PFLU5743	putative_decarboxylase		13	1204.19	441.709	2.72621	1.17603e-43	1.58428e-42
PFLU0731	PFLU0731	putative_ribosomal_protein_L25p_family		2	2960.13	1088.89	2.71849	2.74542e-41	3.40259e-40
PFLU4892	PFLU4892	ornithine_carbamoyltransferase,_catabolic	2.1.3.3	6	2534.37	932.325	2.71834	3.28793e-69	8.30732e-68
PFLU2710	PFLU2710	putative_transmembrane_transport_protein		0	53.4218	19.6562	2.71781	0.000312446	0.000560954
PFLU2286	pehX	exo-poly-alpha-D-galacturonosidase_precursor	3.2.1.82	6	52.0033	19.1482	2.71583	0.000893778	0.00152336
PFLU5461	ispA	geranyltranstransferase	2.5.1.10	7	106.026	39.2151	2.7037	1.27473e-06	2.86097e-06
PFLU4386	PFLU4386	conserved_hypothetical_protein		10	1423.24	526.645	2.70246	3.0968e-29	2.5146e-28
PFLU3682	PFLU3682	putative_alkanesulfonate_monooxygenase		13	78.9605	29.2197	2.7023	2.50188e-05	4.98597e-05
PFLU2119	PFLU2119	putative_exported_protein		3	1672.2	618.885	2.70195	3.57331e-48	5.36635e-47
PFLU5124A	PFLU5124A			10	365.374	135.292	2.70064	1.4992e-14	5.97549e-14
PFLU2850	PFLU2850	putative_cro_repressor		12	41.2973	15.3014	2.69893	0.00368658	0.00577973
PFLU0665	PFLU0665	putative_LysR-family_regulatory_protein		9	171.337	63.4858	2.69883	1.24907e-07	3.02354e-07
PFLU2929	PFLU2929	outer_membrane_component_of_multidrug_efflux		3	104.522	38.7507	2.69728	0.000174015	0.000320133
PFLU2175	PFLU2175	conserved_hypothetical_protein		10	2722.49	1009.84	2.69597	2.21539e-26	1.60616e-25
PFLU1445	PFLU1445	conserved_hypothetical_protein		10	2418.85	899.001	2.6906	1.49337e-57	2.89193e-56
PFLU2065	PFLU2065	conserved_hypothetical_protein		10	148.57	55.2516	2.68897	7.30139e-08	1.81211e-07
PFLU2908	PFLU2908	hypothetical_protein		8	91.6655	34.1799	2.68185	2.93751e-05	5.8226e-05
PFLU2882	PFLU2882	putative_phage_tail-related_protein		12	113.4	42.3492	2.67775	6.94129e-06	1.46045e-05
PFLU3705	PFLU3705	hypothetical_protein		8	863.086	322.462	2.67655	8.13923e-19	4.17021e-18
PFLU4532	PFLU4532	putative_esterase		6	147.237	55.0244	2.67586	7.68226e-09	2.07456e-08
PFLU5149	PFLU5149	putative_short-chain_dehydrogenase		13	335.558	125.438	2.6751	2.04578e-13	7.65641e-13
PFLU6051	PFLU6051	putative_aldose_1-epimerase		13	675.843	252.883	2.67255	1.76324e-25	1.22264e-24
PFLU0614	dusB	tRNA-dihydrouridine_synthase_B	1.-.-.-	2	299.313	112.016	2.67206	5.23275e-15	2.16177e-14
PFLU3102	PFLU3102	conserved_hypothetical_protein		10	454.397	170.66	2.66258	1.54605e-20	8.72635e-20
PFLU5421	PFLU5421	putative_peptidoglycan-related_protein		3	873.146	328.181	2.66056	3.15976e-28	2.41892e-27
PFLU2367	PFLU2367	putative_dihydroxy-acid_dehydratase		7	205.495	77.2855	2.65891	2.18334e-09	6.09163e-09
PFLU4947	PFLU4947	conserved_hypothetical_protein		10	12343.2	4642.62	2.65867	5.35046e-07	1.23716e-06
PFLU3553	PFLU3553	putative_membrane_protein		0	202.164	76.0424	2.65856	4.84542e-10	1.42625e-09
PFLU0842	petB	cytochrome_B		1	3171.99	1193.16	2.65847	5.32906e-44	7.21199e-43
PFLU2663	PFLU2663	putative_exported_fatty_acid_cis/trans		6	290.475	109.585	2.65069	4.39753e-15	1.8244e-14
PFLU4997	PFLU4997	putative_transmembrane_acid_tolerance_protein		0	626.591	236.459	2.64989	2.60037e-23	1.66576e-22
PFLU2817	PFLU2817	putative_phage_integrase		12	368.9	139.431	2.64576	4.87732e-17	2.29519e-16
PFLU3813	PFLU3813	adenylosuccinate_lyase	4.3.2.2	7	774.709	293.018	2.64389	1.6388e-23	1.06721e-22
PFLU5519	rpmC	50S_ribosomal_protein_L29		2	2662.51	1008.79	2.63932	6.27526e-64	1.38881e-62
PFLU3492	PFLU3492	putative_2-hydroxyacid_dehydrogenase		13	109.143	41.3657	2.63849	1.12795e-07	2.74504e-07
PFLU1521	PFLU1521	conserved_hypothetical_protein		10	2103.37	797.337	2.63799	1.5929e-50	2.53443e-49
PFLU5521	rpsC	30S_ribosomal_protein_S3		2	19243.5	7314.79	2.63076	2.7651e-110	1.36791e-108
PFLU0052	PFLU0052	putative_dehydrogenase		13	52.2179	19.8509	2.6305	9.93448e-05	0.00018763
PFLU4893	PFLU4893	carbamate_kinase	2.7.2.2	7	211.194	80.5159	2.62301	9.83817e-07	2.22502e-06
PFLU5695	PFLU5695	putative_acetyltransferase		13	903.048	344.378	2.62226	3.92672e-30	3.30237e-29
PFLU2177	PFLU2177	putative_acetyltransferase		13	536.344	204.699	2.62016	6.78318e-23	4.27087e-22
PFLU5102	PFLU5102	conserved_hypothetical_protein		10	292.774	111.789	2.619	6.06562e-13	2.21167e-12
PFLU5042	PFLU5042	putative_regulatory_protein		9	267.561	102.193	2.61819	5.84579e-10	1.7079e-09
PFLU3522	PFLU3522	conserved_hypothetical_protein		10	169.058	64.6528	2.61486	1.9234e-09	5.39708e-09
PFLU0535	PFLU0535	putative_membrane_protein		0	1999.46	765.017	2.61362	2.44958e-22	1.51002e-21
PFLU3026	PFLU3026	putative_membrane_protein		3	223.854	85.692	2.6123	1.03946e-09	2.9938e-09
PFLU1402	PFLU1402	putative_membrane_protein		3	231.208	88.5453	2.61118	1.49205e-10	4.5677e-10
PFLU4891	PFLU4891	arginine_deiminase	3.5.3.6	6	2490.99	954.727	2.60912	1.07671e-62	2.34763e-61
PFLU2803	PFLU2803	putative_cytochrome_C_aldehyde_dehydrogenase		7	472.518	181.358	2.60544	7.14881e-17	3.32951e-16
PFLU4591	PFLU4591	putative_GntR-family_regulatory_protein		9	884.473	339.646	2.6041	5.81788e-19	3.00965e-18
PFLU2515A	PFLU2515A	hypothetical_protein		8	606.814	233.076	2.6035	1.90078e-26	1.37976e-25
PFLU1985	PFLU1985	putative_LysR-family_regulatory_protein		9	1944.69	749.661	2.5941	4.11721e-53	7.04593e-52
PFLU5487	PFLU5487	putative_endonuclease		13	4292.09	1654.76	2.59379	3.41118e-77	1.04592e-75
PFLU4310	PFLU4310	conserved_hypothetical_protein		10	46.4132	17.895	2.59364	0.00184907	0.00300953
PFLU3101	PFLU3101	hypothetical_protein		8	330.18	127.425	2.59118	4.44848e-10	1.31203e-09
PFLU6112	PFLU6112	putative_penicillin-binding_protein		3	140.617	54.3005	2.58961	1.24109e-06	2.78867e-06
PFLU5814	PFLU5814	putative_MerR-family_regulatory_protein		9	208.269	80.5159	2.58668	1.15614e-09	3.31201e-09
PFLU0570	PFLU0570	putative_membrane_protein		3	93.7952	36.3081	2.58331	0.00102814	0.00173778
PFLU0136	PFLU0136	putative_MarR-family_regulatory_protein		9	158.888	61.5623	2.58093	1.18292e-08	3.12981e-08
PFLU1520	PFLU1520	conserved_hypothetical_protein		10	335.171	129.997	2.5783	3.54549e-14	1.38594e-13
PFLU2500	PFLU2500	hypothetical_protein		8	500.379	194.142	2.57739	7.82308e-20	4.24857e-19
PFLU5327	PFLU5327	conserved_hypothetical_ABC_transport,_membrane		3	3255.75	1264.15	2.57544	1.99572e-58	3.95583e-57
PFLU4128	PFLU4128	hypothetical_protein		8	556.186	216.371	2.57052	4.29859e-21	2.48339e-20
PFLU4838	PFLU4838	glucose_6-phosphate_dehydrogenase	1.1.1.49	1	1522.42	592.454	2.56969	4.81383e-44	6.52973e-43
PFLU1489	citA	citrate-proton_symporter		3	216.244	84.158	2.5695	5.77097e-10	1.68772e-09
PFLU0724	rspE	putative_type_III_secretion_protein		3	382.936	149.037	2.5694	4.78938e-16	2.10726e-15
PFLU0897	PFLU0897	putative_histidinol-phosphate_aminotransferase		7	277.792	108.288	2.56532	3.52157e-15	1.47345e-14
PFLU3931	PFLU3931	FolD_bifunctional_protein_[includes:		7	230.778	90.2092	2.55826	3.22729e-13	1.19341e-12
PFLU5704	PFLU5704	conserved_hypothetical_protein		10	43.7909	17.1386	2.5551	0.00439403	0.00683606
PFLU3064	PFLU3064	putative_LysR-family_transcriptional_regulator		9	445.69	174.453	2.55478	5.38278e-20	2.94229e-19
PFLU0450	PFLU0450	putative_acyl-CoA_dehydrogenase		13	577.447	226.279	2.55193	5.3527e-23	3.38105e-22
PFLU4870	PFLU4870	aromatic_amino_acid_transport_protein		3	176.817	69.3098	2.55111	4.35519e-09	1.19251e-08
PFLU0178	PFLU0178	hypothetical_protein		8	162.414	63.6693	2.55089	0.00156	0.00255672
PFLU4883	PFLU4883	putative_exported_protein		3	139.115	54.6138	2.54725	0.00016344	0.000301243
PFLU5954	PFLU5954	conserved_hypothetical_protein		10	192.813	75.7179	2.54646	2.3757e-09	6.59706e-09
PFLU3642	PFLU3642	putative_transmembrane_two-component_sensor		9	60.9884	23.9786	2.54345	0.0007895	0.00135544
PFLU5466	ribA	GTP_cyclohydrolase-2	3.5.4.25	7	528.669	207.877	2.54318	2.53235e-20	1.40508e-19
PFLU0008	PFLU0008	putative_phospholipid_biosynthesis-related		7	1446.64	569.028	2.54229	8.4286e-15	3.42674e-14
PFLU1689	PFLU1689	putative_transglycosylase		13	347.725	136.816	2.54155	1.75334e-12	6.14764e-12
PFLU3141	lipB	lipase_precursor	3.1.1.3	6	175.078	68.9428	2.53946	2.67358e-10	8.0262e-10
PFLU2028	PFLU2028	conserved_hypothetical_protein		10	2343.62	925.301	2.53282	1.65525e-52	2.7762e-51
PFLU3169	PFLU3169	conserved_hypothetical_protein		10	703.834	279.899	2.5146	6.62194e-24	4.35568e-23
PFLU3560	PFLU3560	conserved_hypothetical_protein		10	165.015	65.6252	2.51451	2.70049e-09	7.47779e-09
PFLU5426	PFLU5426	putative_nicotinate-nucleotide		7	696.738	277.284	2.51272	4.84222e-22	2.93878e-21
PFLU3088	PFLU3088	putative_IclR-family_transcriptional_regulator		9	135.736	54.0845	2.50971	3.39994e-09	9.37054e-09
PFLU2506	PFLU2506	putative_AraC-family_regulatory_protein		9	4950.83	1978.31	2.50256	5.29482e-74	1.52052e-72
PFLU3785	PFLU3785	conserved_hypothetical_protein		10	302.448	120.866	2.50235	4.34955e-08	1.09991e-07
PFLU2766	PFLU2766	conserved_hypothetical_exported_protein		10	280.329	112.058	2.50163	3.63775e-12	1.2509e-11
PFLU1192	PFLU1192	putative_exported_protein		3	532.689	213.031	2.50053	1.10736e-22	6.91309e-22
PFLU4522	PFLU4522	conserved_hypothetical_protein		10	263.495	105.597	2.4953	1.32082e-12	4.67288e-12
PFLU5242	PFLU5242	pantoate--beta-alanine_ligase		7	178.881	71.7849	2.49191	1.27105e-07	3.0755e-07
PFLU2653	PFLU2653	pyruvate_dehydrogenase_[cytochrome]	1.2.2.2	1	1360.68	546.236	2.491	1.5475e-33	1.47414e-32
PFLU2654	PFLU2654	putative_NADH_oxidoreductase		13	84.9798	34.1363	2.48943	0.000158893	0.000293045
PFLU1938	gabD2	succinate-semialdehyde_dehydrogenase	1.2.1.16	7	153.171	61.5512	2.48851	2.08283e-07	4.97227e-07
PFLU2138	PFLU2138	putative_DNA_helicase		2	2027.18	815.653	2.48535	1.06665e-47	1.5817e-46
PFLU0055	cynT2	carbonic_anhydrase_1	4.2.1.1	0	10633.3	4282.05	2.48323	8.44675e-88	3.08857e-86
PFLU4965	PFLU4965	glyceraldehyde_3-phosphate_dehydrogenase_1	1.2.1.12	1	5500.86	2222.21	2.4754	3.31069e-73	9.28098e-72
PFLU3418	PFLU3418	putative_TetR_family_transcriptional_regulator		9	134.727	54.4292	2.47526	1.58046e-05	3.20172e-05
PFLU5807	PFLU5807	conserved_hypothetical_protein		10	95.2566	38.4911	2.47477	0.000312649	0.000561148
PFLU2174	PFLU2174	putative_oxidoreductase		13	953.956	385.831	2.47247	1.02776e-28	8.18728e-28
PFLU4102	PFLU4102	putative_two-component_system_sensor_kinase		9	96.3951	38.9991	2.47172	1.74856e-05	3.52647e-05
PFLU5434	PFLU5434	conserved_hypothetical_protein		10	1973.74	798.98	2.47033	1.77246e-51	2.89847e-50
PFLU1894	PFLU1894	conserved_hypothetical_protein		10	1599.18	647.781	2.46871	3.61486e-41	4.45202e-40
PFLU4195	PFLU4195	putative_3-isopropylmalate_dehydratase_small	4.2.1.33	7	928.438	376.354	2.46693	6.10936e-30	5.10153e-29
PFLU2830	PFLU2830	putative_membrane_protein		3	139.305	56.5484	2.46346	5.78138e-08	1.45015e-07
PFLU6031	PFLU6031	hypothetical_protein		8	1338.16	544.119	2.45932	5.60716e-35	5.633e-34
PFLU4926	PFLU4926	putative_transmembrane_protein		3	306.448	124.68	2.45788	3.20393e-05	6.33363e-05
PFLU1881A	PFLU1881A	hypothetical_protein		8	1573.89	640.346	2.45787	7.75681e-42	9.90549e-41
PFLU4345	PFLU4345	putative_GTP_cyclohydrolase_I		7	239.25	97.3737	2.45703	1.53157e-07	3.6922e-07
PFLU0388	PFLU0388	conserved_hypothetical_protein		10	175.936	71.6226	2.45643	6.30377e-09	1.71489e-08
PFLU2456	PFLU2456	conserved_hypothetical_protein		10	195.306	79.5435	2.45534	1.24501e-09	3.55449e-09
PFLU0026	PFLU0026	putative_ABC_transport_system,_substrate-binding		3	141.11	57.4771	2.45506	2.36372e-06	5.18645e-06
PFLU2888A	PFLU2888A	putative_phage-related_protein		12	167.272	68.2077	2.45239	3.52165e-05	6.93145e-05
PFLU5990	PFLU5990	putative_membrane_protein		0	857.589	350.02	2.45012	6.47113e-13	2.3574e-12
PFLU3241	PFLU3241	hypothetical_protein		8	279.129	113.993	2.44865	0.00146699	0.00241774
PFLU4669	PFLU4669	conserved_hypothetical_protein		10	7562.16	3090.94	2.44656	3.76624e-78	1.19848e-76
PFLU1254	PFLU1254	putative_lipoprotein		3	81.5829	33.3474	2.44645	0.000188054	0.000344882
PFLU5761	PFLU5761	putative_exported_protein		3	1207.51	494.357	2.44258	1.64141e-20	9.22922e-20
PFLU4172	PFLU4172	sensor_kinase_protein		9	174.518	71.5253	2.43994	1.12675e-06	2.5395e-06
PFLU2480	PFLU2480	conserved_hypothetical_protein		10	822.776	337.668	2.43664	2.04389e-16	9.24857e-16
PFLU6059	PFLU6059	putative_L-asparaginase		7	103.169	42.3481	2.4362	0.00345438	0.00543887
PFLU3059	PFLU3059	putative_methyl-accepting_chemotaxis_protein		0	118.925	48.8222	2.43588	1.13816e-05	2.33461e-05
PFLU5227	PFLU5227	hemin_ABC_transporter,_ATP-binding_protein		3	488.469	200.798	2.43263	3.15969e-16	1.41346e-15
PFLU3401	PFLU3401	conserved_hypothetical_protein		10	421.829	173.416	2.43247	2.75317e-07	6.50136e-07
PFLU5011	PFLU5011	16S_rRNA_processing_protein		2	8402.51	3456.56	2.43089	1.40373e-79	4.49118e-78
PFLU2196	PFLU2196	putative_oxidoreductase		13	314.082	129.23	2.43042	1.41668e-12	4.99999e-12
PFLU3062	PFLU3062	putative_aerobic_C4-dicarboxylate_transport		3	500.659	206.234	2.42762	2.63808e-19	1.39037e-18
PFLU2564	PFLU2564	putrescine_ABC_transporter,_substrate-binding		3	798.725	329.164	2.42652	2.87461e-23	1.83944e-22
PFLU2846	PFLU2846	hypothetical_protein		0	1216.29	501.79	2.42391	5.36309e-33	4.99565e-32
PFLU5293	PFLU5293	hypothetical_protein		8	538.001	222.097	2.42237	1.86434e-08	4.84349e-08
PFLU6029	PFLU6029	hypothetical_protein		8	343.703	141.981	2.42077	1.256e-14	5.02998e-14
PFLU3428	PFLU3428	conserved_hypothetical_protein		10	107.553	44.4886	2.41754	1.40471e-05	2.85551e-05
PFLU4350	PFLU4350	Mg(2+)/citrate_complex_transporter		0	131.264	54.3329	2.41592	1.42147e-05	2.88858e-05
PFLU2538	PFLU2538	putative_transport-related._membrane_protein		3	193.608	80.1813	2.41462	5.263e-07	1.21837e-06
PFLU2481	PFLU2481	hypothetical_protein		8	298.622	123.698	2.41413	2.21195e-09	6.16268e-09
PFLU5060	PFLU5060	conserved_hypothetical_protein		10	8961.25	3716.6	2.41114	8.30749e-60	1.69813e-58
PFLU2897	PFLU2897	putative_phage-related_protein		12	37.3628	15.496	2.41112	0.000347038	0.000619392
PFLU2261	PFLU2261	conserved_hypothetical_protein		10	1136.9	471.609	2.41069	7.88633e-32	7.08806e-31
PFLU1858	PFLU1858	putative_membrane_protein		3	3893.37	1617.85	2.40652	2.69935e-65	6.23179e-64
PFLU5543	birA	bifunctional_protein_[includes:_biotin_operon	6.3.4.15	7	876.308	364.36	2.40506	8.99792e-25	6.08859e-24
PFLU3131	PFLU3131	putative_cation_transport_related_protein		0	3819.48	1590.81	2.40097	4.01678e-64	8.95712e-63
PFLU2369	PFLU2369	conserved_hypothetical_protein		10	266.185	110.87	2.40087	1.56933e-09	4.45023e-09
PFLU4470	PFLU4470	putative_membrane_protein		0	52.7555	21.9903	2.39903	0.00123399	0.00205735
PFLU2084	PFLU2084	putative_membrane_protein		0	295.442	123.157	2.3989	1.25804e-10	3.87145e-10
PFLU0681	PFLU0681	conserved_hypothetical_protein		10	120.859	50.3887	2.39853	9.18379e-06	1.90236e-05
PFLU0162	PFLU0162	putative_lipoprotein		3	39.8563	16.6306	2.39656	0.00374711	0.0058715
PFLU1546	pdxB	erythronate-4-phosphate_dehydrogenase	1.1.1.-	7	290.346	121.222	2.39515	1.58609e-12	5.57783e-12
PFLU2978	PFLU2978	conserved_hypothetical_protein		10	566.377	236.707	2.39273	2.22093e-21	1.30877e-20
PFLU2490	PFLU2490	putative_chloride_transport_channel,_membrane		3	1676.56	700.818	2.39229	3.34243e-38	3.67793e-37
PFLU2455	PFLU2455	putative_AraC-family_regulatory_protein		9	361.806	151.372	2.39017	1.02826e-13	3.9231e-13
PFLU1977	PFLU1977	conserved_hypothetical_protein		10	99.8984	41.8088	2.38941	0.00207198	0.0033538
PFLU3043	PFLU3043	hypothetical_protein		8	633.62	265.203	2.38919	2.80783e-19	1.47587e-18
PFLU0686	cynT1	carbonic_anhydrase	4.2.1.1	0	856.296	358.729	2.38703	8.95621e-19	4.57287e-18
PFLU3588	PFLU3588	putative_membrane_protein		0	122.386	51.2749	2.38685	4.77735e-08	1.20535e-07
PFLU4202	dusC	conserved_hypothetical_protein	1.-.-.-	2	188.169	79.0467	2.38048	2.1171e-07	5.0459e-07
PFLU3523	PFLU3523	putative_oxidoreductase		13	262.271	110.222	2.37947	9.25039e-11	2.88133e-10
PFLU0669	PFLU0669	putative_atrazine_degradation_related_protein		6	198.832	83.5963	2.37848	6.53398e-06	1.37836e-05
PFLU1228	lysS	lysyl-tRNA_synthetase	6.1.1.6	2	475.764	200.085	2.37781	8.92792e-17	4.14174e-16
PFLU4725	PFLU4725	hypothetical_protein		8	286.716	120.585	2.37772	1.55227e-08	4.05781e-08
PFLU5619	PFLU5619	conserved_hypothetical_protein		10	500.81	210.719	2.37667	1.07388e-19	5.7946e-19
PFLU3873	PFLU3873	peptidyl-prolyl_cis-trans_isomerase_B	5.2.1.8	0	2253.96	948.666	2.37593	7.97102e-48	1.18499e-46
PFLU1021	PFLU1021	conserved_hypothetical_protein		10	350.734	147.686	2.37486	1.93414e-13	7.25702e-13
PFLU3182	PFLU3182	putative_lipase		6	143.8	60.6112	2.37249	1.07011e-07	2.61322e-07
PFLU0568	PFLU0568	putative_bacterioferritin		0	8698.75	3668.56	2.37116	1.15723e-77	3.60457e-76
PFLU1304	PFLU1304	putative_deoxycytidine_triphosphate_deaminase		7	1672.6	705.605	2.37045	7.46297e-39	8.36848e-38
PFLU4529	PFLU4529	acyl_carrier_protein_phosphodiesterase	3.1.4.14	7	50.3907	21.2664	2.3695	0.00272715	0.00435679
PFLU1469	mucB	sigma_factor_regulatory_protein_precursor		9	16732	7062.93	2.369	3.84585e-87	1.38899e-85
PFLU1291	eno1	enolase	4.2.1.11	1	1111.11	469.071	2.36874	6.01165e-34	5.77334e-33
PFLU2136	PFLU2136	conserved_hypothetical_protein		10	196.081	82.8175	2.36763	8.49354e-08	2.0965e-07
PFLU1266	PFLU1266	putative_Na+/H+_antiporter_protein		3	595.398	251.565	2.36677	4.66437e-18	2.30749e-17
PFLU0010	glyS	glycyl-tRNA_synthetase_beta_chain_(ec_6.1.1.14)	6.1.1.14	2	1224.98	517.719	2.3661	1.43574e-31	1.28258e-30
PFLU0841	petA	ubiquinol-cytochrome_C_reductase_iron-sulfur	1.10.2.2	1	1731.16	732.565	2.36315	2.30822e-39	2.65919e-38
PFLU4615	PFLU4615	conserved_hypothetical_protein		10	1375.05	582.07	2.36235	1.02948e-35	1.06139e-34
PFLU3817	PFLU3817	isocitrate_lyase	4.1.3.1	7	5168.38	2189.37	2.36068	8.04211e-69	2.0061e-67
PFLU5970	PFLU5970	conserved_hypothetical_protein		10	126.858	53.8037	2.35779	1.63454e-05	3.30557e-05
PFLU1852	PFLU1852	putative_dehydrogenase		13	1353.21	574.462	2.35561	5.9464e-34	5.72937e-33
PFLU4826	PFLU4826	putative_ribonuclease		2	3526.88	1497.45	2.35526	3.97178e-62	8.56479e-61
PFLU0780	rluD	ribosomal_large_subunit_pseudouridine_synthase	5.4.99.-	2	464.672	197.47	2.35313	8.87181e-16	3.85734e-15
PFLU3000	PFLU3000	LysR_family_transcription_regulatory_protein		9	51.8091	22.0228	2.35253	0.00333923	0.00526743
PFLU5331	PFLU5331	putative_cobalamin_synthesis-related_protein		7	274.933	116.933	2.35121	1.63964e-12	5.76274e-12
PFLU0093	gltP	proton_glutamate_symport_protein		3	263.581	112.135	2.35058	2.7311e-10	8.19052e-10
PFLU1384	PFLU1384	putative_anthranilate_synthase_component_I		7	310.683	132.299	2.34835	1.94399e-11	6.36147e-11
PFLU1415	PFLU1415	putative_LysR-family_regulatory_protein		9	254.79	108.525	2.34776	4.51472e-09	1.23562e-08
PFLU5013	PFLU5013	signal_recognition_particle_protein		2	323.433	137.972	2.3442	5.58189e-15	2.30116e-14
PFLU4425	PFLU4425	flagellar_biosynthesis		0	164.392	70.1423	2.34369	1.62367e-06	3.61382e-06
PFLU1315	PFLU1315	putative_glutathione_S-transferase		7	304.128	129.879	2.34164	1.42763e-11	4.71365e-11
PFLU4790	PFLU4790	putative_exported_protein		3	25022.5	10702.7	2.33797	1.2585e-75	3.81896e-74
PFLU5247	PFLU5247	putative_membrane_protein		3	3255.65	1392.85	2.33741	9.21934e-18	4.47807e-17
PFLU3228	PFLU3228	putative_membrane_transport_protein_ATP-binding		3	306.555	131.262	2.33545	3.08203e-06	6.66076e-06
PFLU1896	PFLU1896	putative_exported_protein		3	31435.2	13482.7	2.33153	8.11697e-28	6.11057e-27
PFLU0839	rplM	50S_ribosomal_protein_L13		2	6470.58	2779.8	2.32771	1.06387e-70	2.80852e-69
PFLU5515	rplE	50S_ribosomal_protein_L5		2	15283.1	6577.39	2.32359	2.5632e-69	6.50411e-68
PFLU5504	rpsK	30S_ribosomal_protein_S11		2	10572.4	4552.26	2.32244	3.85438e-75	1.15769e-73
PFLU5963	PFLU5963	conserved_hypothetical_protein		10	2634.99	1134.92	2.32174	9.20662e-49	1.40778e-47
PFLU2566	PFLU2566	putative_exported_protein		3	1031.95	444.508	2.32156	1.8866e-28	1.47104e-27
PFLU1272	pyrH	uridylate_kinase	2.7.4.-	7	553.78	238.598	2.32097	2.31949e-21	1.36276e-20
PFLU5253	PFLU5253	protein_chain_initiation_factor_2		2	6714.93	2895.36	2.3192	9.66128e-71	2.56198e-69
PFLU2527	PFLU2527	putative_ABC_transport_system,_membrane_protein		3	312.038	134.6	2.31826	1.43149e-08	3.75711e-08
PFLU4846	PFLU4846	maltose-binding_protein		3	974.551	421.75	2.31073	9.15032e-26	6.42049e-25
PFLU4599	PFLU4599	family_S13_unassigned_peptidase		3	118.216	51.1988	2.30896	8.51541e-06	1.76951e-05
PFLU2656	PFLU2656	conserved_hypothetical_protein		10	303.546	131.608	2.30643	3.53081e-06	7.59163e-06
PFLU0211	PFLU0211	putative_transport-related_membrane_protein		3	131.953	57.2399	2.30526	5.34616e-07	1.23665e-06
PFLU0737	hemA	glutamyl-tRNA_reductase	1.2.1.70	7	801.67	348.084	2.30309	2.43738e-23	1.56476e-22
PFLU4603	PFLU4603	dihydroorotate_dehydrogenase	1.3.3.1	7	385.928	167.667	2.30175	3.38362e-13	1.25043e-12
PFLU2300	xylF	D-xylose_ABC_transport_syste,_substrate-binding	3.6.3.17	3	298.129	129.586	2.30062	9.91387e-12	3.31231e-11
PFLU5409	PFLU5409	conserved_hypothetical_protein		10	198.337	86.2325	2.30003	1.12871e-07	2.74576e-07
PFLU4645	PFLU4645	putative_LysR_family_transcriptional_regulator		9	58.1085	25.2755	2.29901	0.000962739	0.00163286
PFLU2890	PFLU2890	hypothetical_phage_protein		12	69.8242	30.4192	2.2954	0.000378613	0.000672975
PFLU4287	PFLU4287	probable_transport-related_membrane_protein		0	101.619	44.3051	2.29363	0.000220197	0.000401082
PFLU3613	PFLU3613	conserved_hypothetical_protein		10	1021.07	445.222	2.29341	6.08422e-27	4.47722e-26
PFLU5150	PFLU5150	putative_hydrolase		13	681.026	297.21	2.2914	1.86473e-20	1.04152e-19
PFLU0735	PFLU0735	conserved_hypothetical_protein		10	1466.2	639.958	2.29109	1.88031e-34	1.85416e-33
PFLU2477	PFLU2477	conserved_hypothetical_protein		10	381.948	167.094	2.28583	2.79045e-10	8.35999e-10
PFLU1127	PFLU1127	putative_phosphoserine_phosphatase		7	145.065	63.4858	2.285	0.00026705	0.000483283
PFLU5435	PFLU5435	conserved_hypothetical_lipoprotein		3	222.652	97.5896	2.28151	8.66013e-10	2.50773e-09
PFLU5226	PFLU5226	putative_TfoX_domain_hypothetical_protein		10	3851.69	1691.16	2.27754	2.70977e-54	4.79051e-53
PFLU0475	PFLU0475	putative_carbamoyltransferase		0	1674.54	736.131	2.27479	4.67982e-35	4.72557e-34
PFLU4560	PFLU4560	cytochrome_C_oxidase_subunit		1	1245.5	547.869	2.27336	2.14276e-14	8.49455e-14
PFLU3807	PFLU3807	putative_cold-shock_protein		0	55121.5	24248.4	2.2732	1.49816e-45	2.10996e-44
PFLU1329	PFLU1329	conserved_hypothetical_protein		10	2971.53	1307.7	2.27234	1.18418e-46	1.70865e-45
PFLU0080	engB	probable_GTP-binding_protein		0	3009.04	1332.82	2.25765	3.72441e-46	5.30886e-45
PFLU4415	PFLU4415	chemotaxis_protein_CheZ		0	1360.69	603.056	2.25632	1.21778e-12	4.32652e-12
PFLU2979	PFLU2979	putative_lipoprotein		3	2057.94	912.682	2.25483	1.22182e-24	8.23922e-24
PFLU4030	PFLU4030	putative_acid_phosphatase		13	57.7426	25.61	2.25469	0.00483794	0.00750487
PFLU0486	PFLU0486	putative_oxidoreductase		13	1062.28	472.204	2.24962	2.24386e-09	6.23682e-09
PFLU3408	PFLU3408	conserved_hypothetical_protein		10	428.082	190.349	2.24893	1.16277e-13	4.40545e-13
PFLU1463	PFLU1463	hypothetical_protein		8	352.908	156.936	2.24873	4.94763e-07	1.14899e-06
PFLU4796	PFLU4796	conserved_hypothetical_protein		10	567.11	252.463	2.24631	2.34841e-20	1.30425e-19
PFLU4941	PFLU4941	putative_transmembrane_protein		3	201.691	89.7985	2.24604	4.9867e-08	1.25617e-07
PFLU0687	PFLU0687	conserved_hypothetical_protein		10	747.556	333.011	2.24484	7.13153e-17	3.3241e-16
PFLU4855	PFLU4855	putative_superoxide_dismutase	1.15.1.1	0	3653.49	1628.89	2.24293	3.68744e-22	2.2542e-21
PFLU4490	PFLU4490	cobyrinic_acid_A,C-diamide_synthase		7	79.9068	35.6278	2.24282	0.000182528	0.000335165
PFLU0993	PFLU0993	putative_polysaccharide_deacetylase		13	287.662	128.301	2.24209	1.07023e-07	2.61322e-07
PFLU5534	rpoB	DNA-directed_RNA_polymerase_beta_chain	2.7.7.6	2	20879.9	9323.79	2.23942	2.52466e-80	8.25702e-79
PFLU3599	PFLU3599	putative_transketolase		7	3712.28	1657.87	2.23919	2.28076e-52	3.81445e-51
PFLU3329	PFLU3329	putative_amino_acid_efflux_protein		0	339.386	151.694	2.2373	1.36171e-06	3.04574e-06
PFLU3187	PFLU3187	putative_symport_protein		3	304.556	136.34	2.23379	3.48417e-06	7.50231e-06
PFLU2101	PFLU2101	hypothetical_protein		8	905.998	405.931	2.2319	2.47586e-22	1.52462e-21
PFLU4570	PFLU4570	fumarate_and_nitrate_reduction_regulatory		9	3943.17	1767.29	2.23119	3.47555e-20	1.91042e-19
PFLU1302A	capB	cold_shock_protein		0	3041.06	1363.27	2.23071	1.25568e-11	4.15526e-11
PFLU0248	srpH	serine_acetyltransferase	2.3.1.30	7	315.39	141.387	2.23069	6.78627e-10	1.9719e-09
PFLU2904	PFLU2904	conserved_hypothetical_protein		10	2437.42	1092.73	2.23058	2.88489e-46	4.12218e-45
PFLU1947	nodD	nodulation_protein_D		0	203.69	91.3975	2.22862	7.78527e-09	2.1007e-08
PFLU1901	PFLU1901	putative_cytochrome_D_oxidase_subunit_II		1	941.235	422.464	2.22796	7.22571e-25	4.89502e-24
PFLU3188	PFLU3188	glyoxalase/bleomycin_resistance		13	202.744	91.073	2.22617	5.09358e-08	1.28254e-07
PFLU3941	PFLU3941	putative_integral_membrane_transporter		0	1085.18	487.527	2.22588	5.92479e-26	4.22267e-25
PFLU5256	PFLU5256	general_secretory_pathway,_protein-export		3	1095.41	492.304	2.22507	2.34246e-25	1.61855e-24
PFLU0798	ampD	N-acetyl-anhydromuramyl-L-alanine_amidase		7	527.51	237.29	2.22306	4.25914e-14	1.65831e-13
PFLU1996	PFLU1996	putative_biotin-requiring_protein		13	2567.11	1154.94	2.22272	2.93611e-10	8.77852e-10
PFLU2805	PFLU2805	putative_gamma-glutamyltranspeptidase_precursor	2.3.2.2	7	1440.53	648.689	2.22068	1.13328e-15	4.87689e-15
PFLU6030	PFLU6030	putative_membrane_protein		0	648.495	292.412	2.21775	9.07593e-20	4.91989e-19
PFLU0732	prs	ribose-phosphate_pyrophosphokinase	2.7.6.1	7	5554.19	2507.7	2.21485	4.04047e-59	8.14597e-58
PFLU4849	PFLU4849	putative_membrane_protein		0	82.5067	37.2592	2.2144	0.00214813	0.00347228
PFLU1828	PFLU1828	conserved_hypothetical_protein		10	76.982	34.7741	2.21378	0.00240017	0.0038606
PFLU1997	accC	biotin_carboxylase	6.4.1.2	7	7720.14	3491.34	2.21123	3.76964e-69	9.4837e-68
PFLU4840	PFLU4840	hex_regulon_repressor		9	278.136	125.826	2.21048	5.53091e-10	1.62154e-09
PFLU1359A	PFLU1359A	conserved_hypothetical_protein		10	264.119	119.559	2.20911	4.02939e-07	9.42058e-07
PFLU2120	PFLU2120	putative_exported_protein		3	702.904	318.315	2.2082	2.57911e-08	6.63185e-08
PFLU4346	PFLU4346	conserved_hypothetical_protein		10	202.184	91.7544	2.20354	9.5512e-09	2.55581e-08
PFLU2015	PFLU2015	putative_transpor-related_membrane_protein		0	1928.98	875.53	2.20321	4.2936e-23	2.72082e-22
PFLU0449	PFLU0449	conserved_hypothetical_protein		10	137.907	62.6533	2.20111	2.60057e-06	5.67862e-06
PFLU2887	PFLU2887	hypothetical_protein		8	341.469	155.24	2.19961	1.84538e-10	5.61145e-10
PFLU0210	PFLU0210	putative_transport-related_membrane_protein		0	112.176	51.0153	2.19887	1.37439e-05	2.79772e-05
PFLU5815	thyA	thymidylate_synthase	2.1.1.45	7	1489.2	677.509	2.19806	5.6888e-29	4.59396e-28
PFLU3271	PFLU3271	5-carboxymethyl-2-hydroxymuconate_semialdehyde	1.2.1.-	6	110.713	50.4424	2.19483	6.21541e-06	1.31383e-05
PFLU2925	PFLU2925	putative_ThiF_protein		13	80.4444	36.6539	2.1947	0.00116925	0.00195606
PFLU1381	PFLU1381	putative_TetR-family_regulatory_protein		9	1470.3	671.522	2.1895	3.50999e-13	1.29469e-12
PFLU2121	PFLU2121	putative_two-component_system,_response		9	233.356	106.603	2.18903	1.48758e-08	3.89217e-08
PFLU0116	PFLU0116	putative_CoA-transferase		13	2644.81	1208.48	2.18855	3.17042e-41	3.92107e-40
PFLU2002	PFLU2002	putative_methyl-accepting_chemotaxis_protein		0	1077.42	492.325	2.18844	4.59882e-25	3.13711e-24
PFLU3356	PFLU3356	putative_LysR_family_transcriptional_regulator		9	148.871	68.1864	2.18329	1.47016e-06	3.27834e-06
PFLU5656	PFLU5656	putative_oxidase		13	1339.97	614.229	2.18154	1.58604e-28	1.24493e-27
PFLU5239	pcnB	putative_polynucleotide_adenylyltransferase	2.7.7.19	2	2130.03	977.905	2.17816	1.22566e-37	1.3191e-36
PFLU4520	PFLU4520	conserved_hypothetical_protein		10	4260.95	1956.44	2.17791	2.23391e-51	3.61292e-50
PFLU4748	PFLU4748	alanyl-tRNA_synthetase	6.1.1.7	2	874.789	401.683	2.17781	7.80543e-08	1.9307e-07
PFLU5217	PFLU5217	putative_putative_phosphatidyltransferase		0	2305.99	1059.8	2.17589	1.60754e-28	1.25845e-27
PFLU1056	PFLU1056	putative_ABC_transport_system,_membrane_protein		3	1240.33	571.425	2.17059	3.13268e-25	2.15697e-24
PFLU1423	PFLU1423	conserved_hypothetical_protein		10	44878.9	20681.1	2.17005	2.23863e-70	5.85726e-69
PFLU5713	PFLU5713	putative_exported_cytochrome_c'		1	228.005	105.079	2.16985	2.10628e-07	5.02418e-07
PFLU0466	PFLU0466	putative_lipopolysaccharide_core_biosynthesis		3	338.652	156.31	2.16654	3.64015e-08	9.24883e-08
PFLU3765A	PFLU3765A	conserved_hypothetical_protein		10	1149.48	530.578	2.16646	7.2839e-26	5.14153e-25
PFLU5579	PFLU5579	conserved_hypothetical_protein		10	152.633	70.4556	2.16638	2.12639e-06	4.68315e-06
PFLU2033	PFLU2033	putative_dehydrogenase		13	209.773	96.8981	2.16488	1.54668e-05	3.13523e-05
PFLU0197	PFLU0197	putative_membrane_protein		0	133.823	61.8219	2.16466	1.23881e-05	2.53401e-05
PFLU1899	PFLU1899	conserved_hypothetical_protein		10	4569.06	2116	2.15929	1.33962e-51	2.20289e-50
PFLU0004	gyrB	DNA_gyrase_subunit_B	5.99.1.3	2	4605.58	2133.21	2.15899	2.62609e-52	4.36718e-51
PFLU4308	PFLU4308	putative_signalling-related_membrane_protein		9	11760	5460.93	2.15348	4.01757e-67	9.65365e-66
PFLU2843	PFLU2843	hypothetical_protein		8	128.448	59.7251	2.15065	6.40379e-05	0.000123401
PFLU1104	PFLU1104	hypothetical_protein		8	201.734	93.8513	2.14951	1.74902e-07	4.20094e-07
PFLU5118	PFLU5118	putative_two-component_system,_response		9	7022.11	3268.13	2.14866	6.0998e-60	1.2512e-58
PFLU3048	PFLU3048	conserved_hypothetical_protein		10	768.822	358.394	2.14519	1.9276e-19	1.02325e-18
PFLU4363	PFLU4363	putative_membrane_protein		3	260.979	121.795	2.14277	8.41764e-06	1.75291e-05
PFLU0054	PFLU0054	conserved_SAM_superfamily_hypothetical_protein		13	37.9432	17.7328	2.13972	0.00414918	0.00647052
PFLU3928	PFLU3928	ATP-dependent_specificity_component_of_clpP		0	27886.4	13035.3	2.1393	2.16808e-54	3.85604e-53
PFLU4654	PFLU4654	putative_gamma-butyrobetaine_dioxygenase		13	278.588	130.278	2.13841	5.53872e-11	1.74366e-10
PFLU2793	PFLU2793	putative_aminotransferase		13	73.7587	34.4932	2.13835	0.00137135	0.00227093
PFLU3874	PFLU3874	conserved_hypothetical_protein		10	144.141	67.5486	2.13388	1.4682e-05	2.98148e-05
PFLU0079	polA	DNA_polymerase_I	2.7.7.7	2	2398.73	1125.9	2.13051	3.34594e-37	3.5684e-36
PFLU0863	mreB	rod_shape-determining_protein		0	973.263	457.01	2.12963	9.7359e-25	6.57285e-24
PFLU1351	PFLU1351	putative_transport-related_membrane_protein		3	266.398	125.243	2.12705	8.8561e-07	2.01219e-06
PFLU4933	PFLU4933	preprotein_translocase,_ATPase_secretion		3	6585.34	3097.74	2.12585	2.37694e-56	4.42817e-55
PFLU4126A	PFLU4126A	hypothetical_protein		8	10248.1	4823.58	2.12459	8.80968e-53	1.4946e-51
PFLU4252	PFLU4252	conserved_hypothetical_protein		10	136.617	64.3071	2.12445	7.35509e-08	1.82467e-07
PFLU5968	dadA	D-amino_acid_dehydrogenase_small_subunit	1.4.99.1	6	11057.8	5205.88	2.1241	2.83968e-65	6.53016e-64
PFLU0630	PFLU0630	putative_membrane_protein		0	1667.92	786.338	2.12112	5.46675e-32	4.95119e-31
PFLU0292	PFLU0292	putative_aminotransferase		13	630.523	298.054	2.11547	9.66372e-16	4.19545e-15
PFLU5402	PFLU5402	putative_exported_protein		3	648.845	306.72	2.11543	4.21424e-16	1.86676e-15
PFLU1590	PFLU1590	terminase,_ATPase_subunit		12	93.9015	44.3913	2.11532	0.000324137	0.000580704
PFLU1522	PFLU1522	conserved_hypothetical_protein		10	1902.16	899.681	2.11426	1.58553e-31	1.41425e-30
PFLU0265	PFLU0265	putative_membrane_protein		0	1735.44	820.949	2.11395	4.28253e-32	3.90267e-31
PFLU5569	PFLU5569	putative_two-component_system,_response		9	256.812	121.493	2.11379	3.18466e-08	8.14427e-08
PFLU3776	PFLU3776	putative_membrane_protein		0	197.174	93.3321	2.11261	0.000749935	0.00129124
PFLU2187	PFLU2187	hypothetical_protein		8	2285.98	1082.25	2.11225	3.63731e-37	3.87212e-36
PFLU2577	PFLU2577	conserved_hypothetical_protein		10	87.6676	41.5604	2.1094	0.000212625	0.00038765
PFLU4631	PFLU4631	2-methylcitrate_synthase	2.3.3.5	6	2258.63	1070.97	2.10895	2.86418e-36	2.98433e-35
PFLU0056	PFLU0056	putative_transport-related_membrane_protein		3	123.761	58.8713	2.10223	8.86004e-05	0.000168038
PFLU0661	PFLU0661	putative_transport_related,_membrane_protein		3	199.261	94.8661	2.10045	4.39598e-08	1.11117e-07
PFLU1232	PFLU1232	putative_lipoprotein		3	73.3929	34.9576	2.09948	9.99783e-05	0.000188766
PFLU4913	PFLU4913	holliday_junction_DNA_helicase		2	393.3	187.529	2.09728	3.98564e-11	1.2659e-10
PFLU4863	PFLU4863	putative_membrane_protein		0	3041.96	1450.54	2.09712	7.19763e-40	8.42394e-39
PFLU1405	PFLU1405	putative_TonB-dependent_receptor_protein		3	325.581	155.37	2.09552	1.47641e-09	4.19518e-09
PFLU4689	PFLU4689	hypothetical_protein		8	37303.3	17803.4	2.09528	2.20018e-11	7.16038e-11
PFLU3499	PFLU3499	putative_DNA-3-methyladenine_glycosylase_I	3.2.2.20	2	229.337	109.455	2.09527	6.07386e-07	1.39676e-06
PFLU1939	PFLU1939	putative_dihydrodipicolinate_synthase		7	435.715	207.953	2.09526	1.24553e-10	3.83497e-10
PFLU4154	PFLU4154	putative_inosine-uridine_preferring_nucleoside	3.2.2.1	7	925.775	442.52	2.09205	4.12206e-19	2.15511e-18
PFLU0763A	PFLU0763A	conserved_hypothetical_protein		10	123.375	59.0336	2.08991	0.000236056	0.000428643
PFLU2903	PFLU2903	hypothetical_protein		8	501.585	240.294	2.08738	1.41249e-10	4.33316e-10
PFLU6017	PFLU6017	conserved_hypothetical_protein		10	456.717	219.029	2.08519	2.20029e-11	7.16038e-11
PFLU4510	PFLU4510	agmatinase	3.5.3.11	7	84.4628	40.5444	2.08322	0.00166948	0.00273007
PFLU1869	PFLU1869	putative_ABC_transport_system,_membrane_protein		3	432.425	207.617	2.0828	1.68561e-13	6.35288e-13
PFLU3032	PFLU3032	putative_hydratase		13	1146.84	551.887	2.07803	2.51241e-27	1.86985e-26
PFLU2606	PFLU2606	putative_signalling-related_protein		9	147.432	70.9636	2.07757	1.86866e-08	4.85258e-08
PFLU4829	PFLU4829	acyl-CoA_synthetase_(long-chain-fatty-acid--CoA	6.2.1.3	7	236.217	113.766	2.07634	3.69187e-09	1.01561e-08
PFLU1251	PFLU1251	putative_transport-related_membrane_protein		3	216.868	104.548	2.07433	9.25887e-08	2.27397e-07
PFLU1902	ppa	inorganic_pyrophosphatase	3.6.1.1	7	441.387	212.815	2.07405	6.24105e-10	1.81886e-09
PFLU1691	PFLU1691	conserved_hypothetical_protein		10	509.104	245.482	2.0739	7.75205e-13	2.79806e-12
PFLU0157	PFLU0157	putative_membrane_protein		0	84.1418	40.5768	2.07364	0.0020245	0.00328235
PFLU0003	recF	DNA_replication_and_repair_protein_RecF		2	2660.3	1283.49	2.07271	7.22217e-25	4.89502e-24
PFLU4847	PFLU4847	conserved_hypothetical_protein		10	121.053	58.407	2.07258	6.75058e-05	0.000129617
PFLU0460	aceE1	pyruvate_dehydrogenase_E1_component	1.2.4.1	1	4838.26	2337.15	2.07015	1.48599e-49	2.32661e-48
PFLU2886	PFLU2886	hypothetical_protein		8	97.3843	47.0498	2.06981	0.00181963	0.00296408
PFLU2935	PFLU2935	putative_glycine_betaine/L-proline_ABC		0	706.26	341.698	2.06691	9.76715e-19	4.97398e-18
PFLU3364	PFLU3364	glycogen_synthase	2.4.1.21	7	13960.4	6760.6	2.06496	2.07648e-62	4.51078e-61
PFLU3057	PFLU3057	conserved_hypothetical_protein		10	280.413	135.973	2.06226	3.86551e-05	7.58036e-05
PFLU5083	PFLU5083	putative_ATP-binding_protein		13	4017.13	1948.87	2.06126	6.88929e-46	9.77283e-45
PFLU3772	PFLU3772	tetraacyldisaccharide_4'-kinase	2.7.1.130	7	149.322	72.4976	2.05968	5.35346e-05	0.000103671
PFLU5511	rplR	50S_ribosomal_protein_L18		2	5016.33	2437.31	2.05814	1.43153e-48	2.16088e-47
PFLU1845	PFLU1845	putative_hydrolase		13	162.972	79.2302	2.05694	8.37958e-06	1.7456e-05
PFLU3488	PFLU3488	conserved_hypothetical_protein		10	279.082	135.703	2.05657	2.84631e-07	6.71324e-07
PFLU0617	accC	biotin_carboxylase	6.4.1.2	7	849.996	413.332	2.05645	6.49198e-19	3.34368e-18
PFLU3044	PFLU3044	putative_phage_integrase/recombinase		12	107.445	52.2797	2.05519	0.00343647	0.00541357
PFLU3758	PFLU3758	putative_membrane_protein		0	4586.37	2232.76	2.05412	1.49079e-47	2.19407e-46
PFLU3880	PFLU3880	putative_exported_protein		3	98.6106	48.0434	2.05253	0.000189845	0.000347735
PFLU0790	pilD	type_IV_prepilin-like_proteins_leader_peptide	2.1.1.-	0	74.9401	36.514	2.05237	0.00470323	0.00730166
PFLU2140	PFLU2140	putative_transport-related_membrane_protein		3	71.5227	34.9576	2.04599	0.00141589	0.00234073
PFLU3470	PFLU3470	putative_exported_protein		3	248.34	121.406	2.04553	2.76257e-07	6.52095e-07
PFLU5236	PFLU5236	putative_two-component_system,_sensor_kinase		9	3076.79	1504.21	2.04546	8.25521e-16	3.5919e-15
PFLU4236	PFLU4236	putative_AraC_family_transcriptional_regulator		9	1026.58	501.974	2.04508	6.81795e-21	3.90061e-20
PFLU1146	argF	ornithine_carbamoyltransferase	2.1.3.3	7	1625.85	796.494	2.04126	1.44915e-30	1.2418e-29
PFLU1557	PFLU1557	conserved_hypothetical_protein		10	1401.37	686.563	2.04113	3.56492e-26	2.56561e-25
PFLU5507	secY	preprotein_translocase_SecY_subunit		3	28544.6	13992.9	2.03993	4.21099e-65	9.64595e-64
PFLU5514	rpsN	30S_ribosomal_protein_S14		2	4121.86	2022.25	2.03826	1.44254e-44	1.98882e-43
PFLU5967	PFLU5967	putative_endoribonuclease		2	4909.4	2409.02	2.03792	3.00813e-47	4.41617e-46
PFLU2773	PFLU2773	conserved_hypothetical_protein		10	278.933	137.064	2.03505	9.26543e-09	2.48386e-08
PFLU5171	rplU	putative_50S_ribosomal_protein_L21		2	5822.87	2862.72	2.03403	1.32374e-18	6.71799e-18
PFLU4122A	PFLU4122A	hypothetical_protein		8	3307.55	1626.83	2.03313	1.96322e-28	1.52675e-27
PFLU0811	PFLU0811	putative_ornithine_decarboxylase		7	6977.49	3436.42	2.03045	1.96779e-51	3.19128e-50
PFLU3350	PFLU3350	putative_exported_protein		3	4052.11	1995.67	2.03045	7.49336e-43	9.84674e-42
PFLU0039	PFLU0039	conserved_hypothetical_protein		10	29099.6	14332.8	2.03028	2.44895e-65	5.67596e-64
PFLU4249	PFLU4249	conserved_hypothetical_protein		10	393.19	193.709	2.0298	2.6865e-05	5.33764e-05
PFLU0609	PFLU0609	putative_membrane_protein		0	210.184	103.717	2.02652	5.45378e-06	1.15824e-05
PFLU4128A	PFLU4128A	hypothetical_protein		8	453.387	223.911	2.02485	0.000636449	0.00110329
PFLU1885	PFLU1885	hypothetical_protein		8	4380.05	2163.57	2.02446	5.46711e-43	7.21634e-42
PFLU2933	PFLU2933	putative_LysR-family_transcriptional_regulator		9	265.431	131.174	2.0235	8.83926e-10	2.55834e-09
PFLU4868	PFLU4868	hypothetical_protein		8	826.003	408.89	2.02011	2.31964e-19	1.22473e-18
PFLU3659	PFLU3659	putative_exported_protein		3	109.466	54.192	2.01997	7.67592e-05	0.000146667
PFLU2323	PFLU2323	putative_glutamine_synthetase_III		7	70.4905	34.9251	2.01833	0.00318641	0.0050453
PFLU1897	PFLU1897	putative_LysR-family_regulatory_protein		9	1172.97	581.734	2.01634	4.56895e-22	2.77866e-21
PFLU0829	PFLU0829	putative_two-component_system,_sensor_kinase		0	168.627	83.65	2.01586	8.35232e-06	1.74053e-05
PFLU5157	PFLU5157	probable_short-chain_dehydrogenase	1.-.-.-	13	289.723	143.797	2.01481	4.06895e-09	1.11569e-08
PFLU1249	PFLU1249	putative_TetR-family_regulatory_protein		9	555.863	275.912	2.01464	1.07141e-11	3.56955e-11
PFLU5592	rpoD	RNA_polymerase_sigma_factor_(sigma-70)		9	30207.7	14996.3	2.01434	2.0256e-63	4.44951e-62
PFLU1913	PFLU1913	conserved_hypothetical_protein		10	526.259	261.528	2.01224	3.98249e-12	1.36546e-11
PFLU1540	cysK	cysteine_synthase_A	2.5.1.47	7	333.256	165.669	2.01158	1.86707e-10	5.66862e-10
PFLU0903	PFLU0903	conserved_hypothetical_protein		10	2574.97	1280.42	2.01104	6.38742e-08	1.59401e-07
PFLU4214	PFLU4214	putative_multidrug_resistance_protein		3	96.0517	47.8387	2.00783	0.000580928	0.00101331
PFLU5490	PFLU5490	conserved_hypothetical_protein		10	2041.56	1017.02	2.00739	1.96292e-28	1.52675e-27
PFLU5503	rpsD	30S_ribosomal_protein_S4		2	11468.9	5716.23	2.00637	1.51847e-55	2.76756e-54
PFLU5408	lnt	apolipoprotein_N-acyltransferase	2.3.1.-	0	85.2169	42.5215	2.00409	0.00116897	0.00195606
PFLU1900	PFLU1900	putaive_cytochrome_D_oxidase_subunit_I		1	2499.87	1250.62	1.99891	3.18943e-34	3.1035e-33
PFLU3255	PFLU3255	putative_signalling-related_membrane_protein		0	287.035	143.721	1.99717	8.00152e-08	1.97837e-07
PFLU1725	PFLU1725	putative_enoyl-CoA_hydratase/isomerase		6	800.078	400.85	1.99596	2.80439e-15	1.18178e-14
PFLU4708	rpmF	putative_50S_ribosomal_protein_L32		2	669.527	335.582	1.99512	1.16709e-05	2.39229e-05
PFLU4181	PFLU4181	putative_dehydrogenase/oxidoreductase		13	573.042	287.367	1.99411	4.47539e-12	1.52469e-11
PFLU4564	PFLU4564	putative_membrane_protein		3	1151.26	577.541	1.99338	3.84261e-16	1.70857e-15
PFLU4752	PFLU4752	conserved_hypothetical_protein		10	421.827	211.777	1.99184	1.24752e-12	4.42685e-12
PFLU0835	PFLU0835	putative_ATPase		13	978.939	491.687	1.99098	4.3123e-17	2.03255e-16
PFLU6071	accC	biotin_carboxylase	6.4.1.2	7	1011.85	508.383	1.99033	4.33258e-21	2.50058e-20
PFLU5017	PFLU5017	phosphoribosylglycinamide_formyltransferase_2		7	217.062	109.163	1.98842	1.01161e-07	2.47417e-07
PFLU5151	PFLU5151	putative_aldolase		13	2032.65	1023.26	1.98644	3.56274e-30	3.00485e-29
PFLU1915	PFLU1915	conserved_hypothetical_protein		10	908.512	457.572	1.9855	2.51138e-16	1.13031e-15
PFLU1792	PFLU1792	conserved_hypothetical_protein		10	1072.48	540.228	1.98524	4.98225e-05	9.69283e-05
PFLU1230	PFLU1230	putative_lipoprotein		3	416.28	209.875	1.98346	1.10052e-09	3.15882e-09
PFLU0752	PFLU0752	conserved_hypothetical_protein		10	3037.38	1531.49	1.98328	2.34524e-36	2.46544e-35
PFLU0436	PFLU0436	putative_acyl_carrier_protein		7	299.205	150.907	1.98271	5.38669e-09	1.46948e-08
PFLU1472	PFLU1472	putative_peptidase		5	636.739	321.394	1.98118	2.08862e-17	9.99652e-17
PFLU1198	fpr	ferredoxin--NADP_reductase	1.18.1.2	1	885.914	447.371	1.98027	2.21247e-14	8.75325e-14
PFLU5980	rpmB	50S_ribosomal_protein_L28		2	6195.53	3134.29	1.97669	1.45957e-47	2.15351e-46
PFLU3018	PFLU3018	putative_chemotaxis_protein_methyltransferase		0	571.601	289.258	1.9761	4.66156e-13	1.70876e-12
PFLU1292	ftsB	cell_division_protein		0	915.862	463.742	1.97494	1.08599e-11	3.61198e-11
PFLU4439	PFLU4439	flagellar_M-ring_protein		0	934.006	473.079	1.97431	1.44586e-15	6.18141e-15
PFLU1271	tsf	elongation_factor		2	5025.74	2546.15	1.97386	3.012e-42	3.88001e-41
PFLU2045	PFLU2045	conserved_hypothetical_protein		10	196.941	99.7838	1.97368	1.79128e-06	3.97035e-06
PFLU3610	PFLU3610	putative_exported_protein		3	80.1868	40.7391	1.9683	0.000792445	0.0013597
PFLU4114	PFLU4114	putative_AsnC-family_transcriptional_regulator		9	360.493	184.319	1.95581	4.76295e-09	1.30235e-08
PFLU4745	PFLU4745	hypothetical_inner_membrane_protein		0	498.96	255.456	1.95322	6.16008e-10	1.79794e-09
PFLU2512	PFLU2512	putative_transposase_for_insertion_element		12	384.55	196.973	1.9523	2.48991e-08	6.41212e-08
PFLU5545	PFLU5545	putative_peptidase		5	5632.37	2885.42	1.95201	4.19613e-44	5.70499e-43
PFLU0434	PFLU0434	putative_membrane_protein		0	162.651	83.3904	1.95047	0.00098036	0.00166131
PFLU2044	PFLU2044	putative_exported_protein		3	168.155	86.2325	1.95002	4.65528e-05	9.07772e-05
PFLU0452	putP	sodium/proline_symporter_(proline_permease)		0	200.853	103.014	1.94976	4.91428e-07	1.14259e-06
PFLU4174	PFLU4174	putative_pyrrolidone-carboxylate_peptidase		5	123.095	63.14	1.94955	0.000589385	0.00102645
PFLU1684	PFLU1684	conserved_hypothetical_protein		10	1425.79	731.443	1.94928	4.52714e-22	2.75608e-21
PFLU0289	rfbC	dTDP-4-dehydrorhamnose_3,5-epimerase	5.1.3.13	3	516.413	265.138	1.94772	1.8617e-08	4.83878e-08
PFLU4704	PFLU4704	Acyl_carrier_protein		7	5842.11	3000.71	1.94691	7.5197e-15	3.06568e-14
PFLU3781	PFLU3781	putative_thioredoxin-related_protein		7	238.84	122.746	1.9458	8.9031e-08	2.19208e-07
PFLU0359	hutC	histidine_utilization_repressor_GntR-family		9	294.518	151.512	1.94386	6.60491e-08	1.64689e-07
PFLU2998	PFLU2998	putative_membrane_protein		0	467.079	240.294	1.94378	1.2688e-12	4.49965e-12
PFLU5341	fpr	ferredoxin--NADP_reductase	1.18.1.2	1	1097.91	565.019	1.94314	1.09052e-12	3.88377e-12
PFLU2322	PFLU2322	putative_DNA-binding_protein		9	1151.91	592.898	1.94284	2.46064e-19	1.29801e-18
PFLU5078	PFLU5078	S-adenosylmethionine:tRNA		2	124.106	63.9289	1.94132	5.17061e-05	0.000100394
PFLU1999	PFLU1999	putative_hydrolase		13	1837.31	946.807	1.94054	6.24416e-31	5.43778e-30
PFLU5069	PFLU5069	conserved_hypothetical_protein		10	4547.27	2351.7	1.93361	3.85398e-39	4.38847e-38
PFLU0320	PFLU0320	hypothetical_protein		8	1879.55	972.328	1.93305	0.000182971	0.000335874
PFLU1310	hisQ	histidine_ABC_transport_system,_permease		3	139.585	72.2492	1.93199	0.00181603	0.00295903
PFLU4894	PFLU4894	conserved_hypothetical_protein		10	2142.29	1109.17	1.93144	7.02203e-12	2.35817e-11
PFLU0172	PFLU0172	hypothetical_protein		8	93.1493	48.2381	1.93103	0.00162094	0.00265142
PFLU0899	upp	uracil_phosphoribosyltransferase	2.4.2.9	7	253.092	131.099	1.93054	2.06049e-08	5.32489e-08
PFLU6119	atpG	ATP_synthase_gamma_chain	3.6.3.14	1	5795.5	3003.48	1.92959	2.98995e-42	3.86006e-41
PFLU4427	PFLU4427	probable_flagellar_motor_switch_protein		0	217.75	113.259	1.92259	2.25397e-06	4.95672e-06
PFLU3179A	PFLU3179A	putative_LysR-family_regulatory_protein		9	850.941	443.881	1.91705	1.01391e-15	4.39211e-15
PFLU5986	PFLU5986	putative_phosphomannomutase/phosphoglucomutase		7	2818.91	1472.08	1.91492	5.38268e-26	3.85028e-25
PFLU4714	rne	putative_ribonuclease_E		5	6056.22	3163.11	1.91464	3.87324e-41	4.75037e-40
PFLU5423	PFLU5423	putative_penicillin-binding_protein		3	123.246	64.4693	1.9117	0.000995572	0.00168563
PFLU5508	rplO	50S_ribosomal_protein_L15		2	9676.25	5062.02	1.91154	4.99935e-47	7.26695e-46
PFLU5520	rplP	50S_ribosomal_protein_L16		2	5499.33	2880.45	1.9092	1.83145e-40	2.18696e-39
PFLU0179	PFLU0179	putative_phage_integrase		12	2642.08	1385.24	1.90731	6.00776e-31	5.24743e-30
PFLU3272	PFLU3272	3,4-dihydroxyphenylacetate_2,3-dioxygenase	1.13.11.15	6	105.208	55.2079	1.90568	0.00413932	0.00645685
PFLU4204	PFLU4204	conserved_hypothetical_protein		10	445.537	234.633	1.89887	1.81558e-10	5.52653e-10
PFLU5296	PFLU5296	putative_antibiotic_transport-related_membrane		0	532.863	280.623	1.89886	2.01337e-10	6.10021e-10
PFLU0439	PFLU0439	putative_chromosome_partitioning-related_ParA		0	3775.18	1988.34	1.89866	2.96105e-34	2.88604e-33
PFLU0928	PFLU0928	putative_inner_membrane_paraquat-inducible		3	259.089	136.459	1.89866	1.37394e-06	3.07194e-06
PFLU4585	PFLU4585	conserved_hypothetical_protein		10	259.563	136.816	1.89717	1.44972e-06	3.23645e-06
PFLU2990	PFLU2990	alkyl_hydroperoxide_reductase_subunit		0	263.41	138.902	1.89638	1.9622e-07	4.69191e-07
PFLU1723	aroH	phospho-2-dehydro-3-deoxyheptonate_aldolase	2.5.1.54	7	197.413	104.279	1.89314	4.12792e-07	9.64328e-07
PFLU1776	PFLU1776	putative_phosphoglycerate_mutase_(pseudogene)		11	413.443	218.413	1.89294	4.85306e-09	1.32637e-08
PFLU1648	cmk	cytidylate_kinase	2.7.4.14	7	18240.8	9642.16	1.89177	2.53041e-36	2.64123e-35
PFLU5335	PFLU5335	putative_membrane_protein		3	3997.29	2115.85	1.88921	1.01618e-34	1.00881e-33
PFLU3168	PFLU3168	conserved_hypothetical_protein		10	255.694	135.368	1.88888	1.06324e-06	2.40281e-06
PFLU0937	PFLU0937	conserved_hypothetical_protein		10	801.131	424.149	1.8888	5.11406e-14	1.97939e-13
PFLU3438	PFLU3438	proline/betaine_transporter		3	16243.1	8613.23	1.88583	2.47942e-49	3.85127e-48
PFLU2681	PFLU2681	putative_aminopeptidase_N	3.4.11.2	5	1336.31	708.997	1.88479	3.82529e-15	1.59374e-14
PFLU3430	PFLU3430	conserved_hypothetical_protein		10	1291.09	685.937	1.88222	1.35138e-21	8.01975e-21
PFLU4908	PFLU4908	TolB_colicin_import_protein		0	5339.51	2838.35	1.88121	8.6774e-38	9.37318e-37
PFLU0006	PFLU0006	putative_exported_protein		3	348.24	185.377	1.87855	2.11363e-08	5.45504e-08
PFLU2497	PFLU2497	putative_regulatory_protein		9	681.067	362.577	1.87841	5.41708e-12	1.83616e-11
PFLU3881	PFLU3881	putative_acetyltransferase		13	1204.74	642.064	1.87636	5.22779e-20	2.86288e-19
PFLU4509	PFLU4509	putative_LysR_family_regulatory_protein		9	113.012	60.2543	1.87559	0.000404792	0.000717342
PFLU3137	PFLU3137	putative_epoxide_hydrolase	3.3.2.3	0	163.123	87.0538	1.87382	5.48601e-05	0.000106133
PFLU1581	PFLU1581	putative_exported_protein		3	4211.11	2248.61	1.87276	1.93661e-34	1.90649e-33
PFLU0177	PFLU0177	putative_membrane_protein		3	177.162	94.7039	1.8707	6.85515e-06	1.44284e-05
PFLU2705	PFLU2705	conserved_hypothetical_protein		10	16668.8	8915.72	1.8696	4.6247e-49	7.12712e-48
PFLU0406	PFLU0406	putative_penicillin-binding_protein_1A		3	146.205	78.203	1.86956	0.000334643	0.000598797
PFLU0548	PFLU0548	putative_LysR-family_regulatory_protein		9	86.5271	46.2934	1.8691	0.00150835	0.00247966
PFLU5555	PFLU5555	conserved_hypothetical_protein		10	280.952	150.324	1.86898	2.63908e-07	6.25453e-07
PFLU5895	PFLU5895	putative_TonB-dependent_membrane_receptor		0	391.085	209.357	1.86803	3.60621e-08	9.17586e-08
PFLU1895	PFLU1895	putative_cytochrome_C_dehydrogenase-related		1	13228.3	7084.59	1.8672	2.75963e-46	3.95278e-45
PFLU4977	PFLU4977	putative_AcrB/AcrD/AcrF_RND_family_transmembrane		3	136.832	73.3838	1.86461	0.000844853	0.00144415
PFLU5591	dnaG	DNA_primase	2.7.7.-	2	2482.63	1332.18	1.86358	2.56253e-06	5.60179e-06
PFLU2593	PFLU2593	putative_TonB-dependent_receptor		0	1093.05	586.63	1.86326	3.52924e-15	1.47561e-14
PFLU4192	PFLU4192	aspartate-semialdehyde_dehydrogenase	1.2.1.11	7	586.865	315.137	1.86225	2.92194e-12	1.01364e-11
PFLU3935	PFLU3935	putative_lipoprotein		3	1790.99	962.498	1.86077	7.71476e-23	4.84704e-22
PFLU2983	PFLU2983	putative_lipoprotein		3	242.257	130.332	1.85877	1.06898e-05	2.20039e-05
PFLU3968	PFLU3968	putative_branched-chain-amino-acid	2.6.1.42	7	2428.91	1307.48	1.8577	1.22206e-29	1.01328e-28
PFLU5538	rplK	50S_ribosomal_protein_L11		2	8601.95	4631.38	1.85732	9.86153e-42	1.25388e-40
PFLU6122	atpF	ATP_synthase_B_chain	3.6.3.14	1	3448.2	1858.03	1.85584	4.93815e-30	4.13526e-29
PFLU5068	PFLU5068	cysteine_desulfurase	4.4.1.-	7	17359	9357.3	1.85513	5.36447e-22	3.2457e-21
PFLU2027	fklB	FKBP-type_peptidyl-prolyl_cis-trans_isomerase	5.2.1.8	0	1601.1	863.849	1.85345	5.61339e-24	3.69643e-23
PFLU4917	PFLU4917	aspartyl-tRNA_synthetase	6.1.1.12	2	1795.5	968.862	1.85321	4.97419e-24	3.28654e-23
PFLU1382	PFLU1382	putative_carbon_compunds_degradation-related		6	338.2	182.58	1.85234	1.00192e-07	2.45252e-07
PFLU0153	PFLU0153	hypothetical_protein		0	331.429	178.927	1.85232	7.4323e-07	1.69589e-06
PFLU2824A	PFLU2824A	hypothetical_protein		8	194.489	105.111	1.85032	0.000106984	0.000201477
PFLU4344	PFLU4344	conserved_hypothetical_protein		10	229.1	123.86	1.84967	4.70035e-06	1.00221e-05
PFLU5406	PFLU5406	conserved_hypothetical_protein		10	498.873	269.915	1.84826	6.42105e-12	2.16375e-11
PFLU0838	tas	NADP(H)-dependt_aldo-keto_reductase		7	1175.23	636.286	1.84702	1.80353e-20	1.00926e-19
PFLU4417	PFLU4417	RNA_polymerase_sigma_factor_for_flagellar		9	3605.72	1953.62	1.84566	1.64838e-31	1.46365e-30
PFLU3110	PFLU3110	putative_protease		5	368.273	199.556	1.84546	0.000552291	0.00096651
PFLU1219	wspA	putative_methyl-accepting_chemotaxis_protein		0	996.073	540.757	1.842	3.1695e-16	1.41677e-15
PFLU1476	PFLU1476	putative_regulatory_protein		9	239.14	129.879	1.84126	3.13363e-07	7.36727e-07
PFLU1276	dxr	1-deoxy-D-xylulose_5-phosphate_reductoisomerase	1.1.1.267	7	328.784	178.776	1.83909	1.88996e-07	4.52285e-07
PFLU2757	PFLU2757	conserved_hypothetical_protein		10	16204.4	8825.71	1.83605	7.7574e-13	2.79827e-12
PFLU3193	PFLU3193	pyruvate_dehydrogenase_E1_component	1.2.4.1	1	174.583	95.1906	1.83404	4.95008e-05	9.63343e-05
PFLU4769	PFLU4769	conserved_hypothetical_protein		10	244.493	133.336	1.83366	9.63942e-06	1.99183e-05
PFLU4188	PFLU4188	putative_N-(5'-phosphoribosyl)anthranilate	5.3.1.24	7	165.144	90.1767	1.83134	0.000288325	0.000519549
PFLU0647	PFLU0647	putative_type_II_secretion_system_protein		3	119.806	65.5715	1.82711	0.000134494	0.000250718
PFLU4909	PFLU4909	TolA_colicin_import_membrane_protein		0	10184.4	5576.54	1.8263	1.48414e-41	1.86293e-40
PFLU6118	atpD	ATP_synthase_beta_chain	3.6.3.14	1	5287.4	2896.31	1.82556	2.67853e-35	2.72341e-34
PFLU4726	PFLU4726	ribonucleoside-diphosphate_reductase_alpha	1.17.4.1	2	8586.84	4709.37	1.82335	1.55461e-40	1.86016e-39
PFLU4588	PFLU4588	DNA_ligase	6.5.1.2	2	755.852	414.672	1.82277	0.000412637	0.000730584
PFLU3445	PFLU3445	putative_transcriptional_regulator		9	168.455	92.4459	1.8222	0.000181903	0.000334123
PFLU4149	PFLU4149	conserved_hypothetical_protein		10	4092.38	2246.79	1.82144	1.65888e-33	1.57513e-32
PFLU0102	PFLU0102	putative_membrane_protein		0	4069.36	2234.78	1.82092	3.53842e-31	3.10906e-30
PFLU5262	PFLU5262	conserved_hypothetical_protein		10	1251.83	687.666	1.82041	1.20089e-16	5.52748e-16
PFLU0693	PFLU0693	conserved_hypothetical_protein		10	899.368	494.638	1.81823	0.00364077	0.00571552
PFLU5132	PFLU5132	conserved_hypothetical_protein		10	182.665	100.507	1.81744	4.78193e-05	9.31851e-05
PFLU1269	map1	methionine_aminopeptidase	3.4.11.18	0	1157.77	637.147	1.81712	6.05091e-19	3.12745e-18
PFLU0825	dppA2	dipeptide_ABC_transport_system,		3	493.887	271.848	1.81678	4.77909e-10	1.40813e-09
PFLU5595	PFLU5595	putative_oxidoreductase		13	2321.07	1277.91	1.81631	5.45108e-19	2.83235e-18
PFLU1937	PFLU1937	hypothetical_protein		8	108.928	60.0384	1.81431	0.000303685	0.000545558
PFLU5346	PFLU5346	putative_cytochrome_oxidase_subunit_I		1	4444	2451.52	1.81275	3.34798e-33	3.14347e-32
PFLU5334	PFLU5334	conserved_hypothetical_protein		10	10007.2	5520.51	1.81274	2.05745e-40	2.45186e-39
PFLU5009	PFLU5009	50S_ribosomal_subunit_protein_L19		2	1910.38	1054.26	1.81205	2.69892e-19	1.42116e-18
PFLU5505	rpsM	30S_ribosomal_protein_S13		2	10886.2	6009.52	1.81149	2.7164e-41	3.37372e-40
PFLU0791	pilC	type_IV_fimbrial_assembly_protein		0	113.638	62.7506	1.81094	0.00242793	0.00390098
PFLU2917	PFLU2917	CDP-diacylglycerol-serine	2.7.8.8	7	129.932	71.7737	1.8103	0.00117517	0.00196429
PFLU1103	PFLU1103	putative_amino_acid_transport-related_membrane		3	466.906	257.941	1.81013	9.41582e-11	2.9282e-10
PFLU4737	PFLU4737	putative_flagella_synthesis_protein		0	3420.21	1889.71	1.80991	9.30232e-31	8.04152e-30
PFLU4613	PFLU4613	putative_RNA_polymerase_sigma_factor		9	14852.1	8207.91	1.80949	7.3009e-24	4.79157e-23
PFLU4635	PFLU4635	conserved_hypothetical_membrane_protein		3	197.886	109.422	1.80846	3.25232e-05	6.42496e-05
PFLU1571	PFLU1571	conserved_hypothetical_protein		10	825.012	456.384	1.80771	2.03567e-15	8.61538e-15
PFLU2932	PFLU2932	putative_fatty_acid_hydrolase		6	225.058	124.659	1.80539	2.27938e-05	4.5549e-05
PFLU3743	PFLU3743	putative_ABC_transport_protein,_inner_membrane		3	1969.9	1091.45	1.80485	2.0111e-20	1.12221e-19
PFLU5868	PFLU5868	putative_membrane_protein		3	447.02	247.795	1.804	6.46932e-09	1.75831e-08
PFLU3532	PFLU3532	putative_fatty_acid_transport_system,_membrane		3	677.928	375.835	1.80379	1.16291e-13	4.40545e-13
PFLU5329	PFLU5329	putative_putative_sensory_box_GGDEF/EAL_domain		0	118.13	65.5603	1.80185	0.00100862	0.00170723
PFLU0890	PFLU0890	putative_ABC_transport_system,_substrate-binding		3	4344.15	2411.7	1.80128	1.11535e-18	5.67509e-18
PFLU1840	PFLU1840	putative_glycerol-3-phosphate_dehydrogenase		2	272.354	151.328	1.79975	2.19786e-06	4.83875e-06
PFLU5313	PFLU5313	hypothetical_protein		8	381.088	212.102	1.79672	1.84918e-07	4.42705e-07
PFLU4763	PFLU4763	putative_histidine_transport_system_permease		3	194.961	108.601	1.7952	0.00031736	0.000569082
PFLU1880	PFLU1880	hypothetical_protein		8	1753.3	976.75	1.79504	1.21886e-20	6.93948e-20
PFLU5983	coaBC	coenzyme_A_biosynthesis_bifunctional_protein	6.3.2.5	7	315.435	175.739	1.79491	6.68149e-08	1.66528e-07
PFLU0871	PFLU0871	conserved_hypothetical_protein		10	1418.41	790.335	1.7947	5.84604e-20	3.19254e-19
PFLU2475	PFLU2475	conserved_hypothetical_protein		10	149.948	83.5526	1.79465	0.000339584	0.0006069
PFLU4688	PFLU4688	putative_exported_protein		3	16584.3	9243.47	1.79416	2.96429e-28	2.27817e-27
PFLU0346	PFLU0346	putative_chorismate_mutase_precursor		7	162.886	90.8033	1.79383	0.000153846	0.000284362
PFLU0794	PFLU0794	putative_pilus_biosynthesis-related_protein		0	96.7609	53.9547	1.79337	0.000416408	0.000736818
PFLU1750	PFLU1750	conserved_hypothetical_protein		10	1077.29	600.807	1.79307	2.06364e-16	9.33078e-16
PFLU5502	rpoA	DNA-directed_RNA_polymerase_alpha_chain	2.7.7.6	2	18748.9	10461	1.79226	4.73251e-43	6.26074e-42
PFLU5251	PFLU5251	tRNA_pseudouridine_synthase_B	4.2.1.70	2	1995.83	1113.87	1.7918	5.34568e-12	1.81383e-11
PFLU1660	PFLU1660	putative_glycosyltransferase		3	3592.1	2006.89	1.78989	3.06685e-29	2.49372e-28
PFLU4327	PFLU4327	putative_sulfatase		3	523.682	292.585	1.78984	4.79686e-10	1.41266e-09
PFLU3249	PFLU3249	putative_radical_SAM_protein		13	945.12	528.623	1.78789	1.05013e-11	3.50262e-11
PFLU0668	PFLU0668	putative_calcium/proton_antiporter_membrane		3	717.075	401.511	1.78594	1.50636e-12	5.30696e-12
PFLU1475	PFLU1475	putative_redox-related_protein		13	574.996	322.086	1.78523	6.29704e-10	1.83427e-09
PFLU5332	PFLU5332	conserved_hypothetical_protein		10	1731.98	970.376	1.78485	3.53913e-21	2.06081e-20
PFLU0610	PFLU0610	putative_sensor_kinase/response_regulator_fusion		9	327.129	183.444	1.78326	5.98004e-07	1.37679e-06
PFLU1467	algU	alternative_ECF_subfamily_sigma_factor		9	133198	74711.7	1.78283	3.85364e-23	2.44993e-22
PFLU2662	PFLU2662	5-Methyltetrahydrofolate--homocysteine		7	1297.77	729.712	1.77847	2.48359e-17	1.18484e-16
PFLU3490	PFLU3490	serine_transporter		0	140.315	78.9494	1.77727	0.000892309	0.00152129
PFLU4815	PFLU4815	putative_glutathione_S-transferase_like_protein		7	181.827	102.42	1.7753	5.50919e-05	0.000106546
PFLU5126	PFLU5126	conserved_hypothetical_protein		10	428.231	241.354	1.77428	1.92479e-06	4.25348e-06
PFLU2518	PFLU2518	conserved_hypothetical_protein		10	1172.37	660.878	1.77396	1.09645e-15	4.72879e-15
PFLU0997	moaE	molybdopterin_converting_factor_subunit_2		7	133.543	75.286	1.77381	0.00151776	0.00249303
PFLU1412	PFLU1412	probable_alcohol_dehydrogenase	1.1.1.1	7	1507.72	850.287	1.77318	5.3386e-21	3.06918e-20
PFLU3244	PFLU3244	hypothetical_protein		8	295.611	166.727	1.77303	0.00104437	0.00176317
PFLU1414	PFLU1414	conserved_hypothetical_protein		10	476.968	269.106	1.77242	1.07896e-09	3.10149e-09
PFLU4761	PFLU4761	histidine_transport_ATP-binding_protein		3	709.894	400.701	1.77163	2.62126e-10	7.88117e-10
PFLU2186	PFLU2186	putative_acetyltransferase		13	929.535	524.99	1.77058	3.0636e-13	1.13502e-12
PFLU5517	rplN	50S_ribosomal_protein_L14		2	7782.58	4397.13	1.76992	1.06976e-35	1.10099e-34
PFLU4919	PFLU4919	conserved_hypothetical_protein		10	258.788	146.336	1.76846	0.000123619	0.00023125
PFLU6106	PFLU6106	conserved_hypothetical_protein		10	238.752	135.324	1.76429	0.000133025	0.000248214
PFLU0150	PFLU0150	hypothetical_protein		8	325.064	184.395	1.76287	4.77882e-08	1.20535e-07
PFLU5773	thiG	thiazole_biosynthesis_protein		7	415.871	235.973	1.76237	1.62806e-07	3.92e-07
PFLU0390	PFLU0390	conserved_hypothetical_protein		10	113.507	64.523	1.75917	0.000375242	0.000667186
PFLU2615	PFLU2615	putative_membrane_protein		3	499.994	284.264	1.75891	2.64429e-10	7.9423e-10
PFLU4286	PFLU4286	hypothetical_protein		8	394.825	224.853	1.75592	0.000149841	0.000277308
PFLU2590	PFLU2590	hypothetical_protein		8	520.26	297.362	1.74959	0.000223879	0.000407538
PFLU1058	lepA	GTP-binding_protein		2	3387.67	1937.36	1.74861	6.95907e-20	3.78983e-19
PFLU0165	PFLU0165	conserved_hypothetical_protein		10	226.157	129.338	1.74857	0.00101131	0.00171129
PFLU3105	PFLU3105	putative_carboxyvinyl-carboxyphosphonate		13	718.669	411.084	1.74823	2.13003e-10	6.43381e-10
PFLU1668	PFLU1668	putative_polysaccharide_biosynthesis-related		0	2428.67	1389.48	1.7479	2.37918e-23	1.53073e-22
PFLU4413	PFLU4413	chemotaxis_response_regulator_protein-glutamate	3.1.1.61	0	111.551	63.8315	1.74758	0.000689997	0.0011933
PFLU5820	nudH	(di)nucleoside_polyphosphate_hydrolase	3.6.1.-	0	2234.87	1279.16	1.74714	9.56436e-23	5.99632e-22
PFLU6000	exbD	biopolymer_transport_protein		3	1899.91	1088.24	1.74586	1.11767e-19	6.0199e-19
PFLU1452	PFLU1452	putative_two-component_system,_sensor_kinase		9	122.58	70.2721	1.74436	0.000338649	0.000605413
PFLU2895	PFLU2895	putative_phage-related_protein		12	202.292	115.97	1.74435	3.76638e-05	7.3983e-05
PFLU0558	PFLU0558	putative_cation_transport-related_membrane		3	261.582	150.226	1.74126	7.59678e-06	1.59097e-05
PFLU5352	PFLU5352	putative_transport-related_membrane_protein		3	1258.49	722.83	1.74106	6.69561e-15	2.74492e-14
PFLU2145	PFLU2145	putative_glutathione_S-transferase_family		7	523.724	300.809	1.74105	1.24505e-10	3.83497e-10
PFLU5938	PFLU5938	conserved_hypothetical_protein		10	310.448	178.311	1.74104	1.68245e-07	4.046e-07
PFLU4166	PFLU4166	putative_membrane_protein		0	186.943	107.401	1.7406	5.21316e-05	0.000101186
PFLU2614	PFLU2614	putative_peptidase	3.4.-.-	5	1230.5	707.128	1.74014	4.34334e-16	1.91961e-15
PFLU3051	PFLU3051	conserved_hypothetical_protein_(pseudogene)		11	129.975	74.778	1.73814	0.00241031	0.00387479
PFLU0815	PFLU0815	putative_amino_acid_ABC_transport_system,		3	175.421	100.94	1.73788	0.00122415	0.00204268
PFLU0062	PFLU0062	conserved_hypothetical_membrane_protein		0	636.113	366.185	1.73714	1.54672e-09	4.3882e-09
PFLU1565	mfd	transcription-repair_coupling_factor		2	1857.46	1069.6	1.7366	3.74489e-18	1.86044e-17
PFLU2098	PFLU2098	conserved_hypothetical_protein		10	233.141	134.287	1.73614	1.7585e-05	3.5453e-05
PFLU4638	PFLU4638	putative_membrane_protein		3	965.134	555.908	1.73614	1.5831e-12	5.57067e-12
PFLU3051	PFLU3051	hypothetical_protein		8	1370.02	790.399	1.73333	9.20636e-17	4.26755e-16
PFLU0149	PFLU0149	hypothetical_protein		8	1082.14	624.473	1.73288	0.00360404	0.0056624
PFLU3649	PFLU3649	putative_peptidase		5	309.028	178.386	1.73235	7.43816e-06	1.55997e-05
PFLU1746	PFLU1746	conserved_hypothetical_protein		10	7151.75	4129	1.73208	1.09046e-32	1.00619e-31
PFLU2824	PFLU2824	hypothetical_protein		8	742.893	428.916	1.73203	1.21679e-09	3.47899e-09
PFLU3884	PFLU3884	putative_acyl-CoA_dehydrogenase_family_protein		13	572.462	331.617	1.72627	4.11025e-10	1.2141e-09
PFLU1190	recX	regulatory_protein		2	367.89	213.16	1.72588	5.014e-07	1.16302e-06
PFLU1189	recA	recombinase_A		2	7486.87	4338.83	1.72555	9.1354e-33	8.44272e-32
PFLU3964	PFLU3964	2-oxoisovalerate_dehydrogenase_alpha_subunit	1.2.4.4	6	2796.35	1620.58	1.72553	8.7238e-26	6.12852e-25
PFLU1751	PFLU1751	putative_ribosomal_subunit_pseudouridine		2	205.43	119.299	1.72197	1.23722e-05	2.53164e-05
PFLU1332	nhaA	Na(+)/H(+)_antiporter		0	528.176	306.988	1.72051	6.78945e-08	1.69004e-07
PFLU0653	PFLU0653	conserved_hypothetical_protein		10	645.742	375.477	1.71979	3.43126e-05	6.76258e-05
PFLU4247	PFLU4247	putative_LysR_family_transcriptional_regulator		9	164.844	95.8609	1.71961	0.00061185	0.00106315
PFLU5494	tam	trans-aconitate_2-methyltransferase	2.1.1.144	7	150.806	87.7016	1.71954	8.52571e-05	0.000161958
PFLU4842	PFLU4842	putative_porin		3	1309.08	761.406	1.71929	3.94558e-11	1.25419e-10
PFLU1293	ispD	2-C-methyl-D-erythritol_4-phosphate	2.7.7.60	7	501.217	291.753	1.71795	3.73822e-08	9.48982e-08
PFLU1569	sthA	soluble_pyridine_nucleotide_transhydrogenase	1.6.1.1	7	1318.2	767.75	1.71697	1.24466e-05	2.5451e-05
PFLU4375	PFLU4375	putative_transport-related_membrane_protein		3	230.216	134.201	1.71546	0.00036791	0.000654939
PFLU0885	PFLU0885	putative_exported_protein		3	1184.69	691.145	1.7141	3.97728e-15	1.65238e-14
PFLU0333	PFLU0333	putative_lipoprotein		3	142.808	83.4228	1.71186	0.00111165	0.00186501
PFLU1119	PFLU1119	hypothetical_protein		8	278.675	162.837	1.71138	2.69597e-06	5.86735e-06
PFLU3537	PFLU3537	putative_flavin-binding_monooxygenase-like		13	186.75	109.216	1.70991	0.00215582	0.00348185
PFLU5059	PFLU5059	putative_fimbrial_biogenesis_protein		3	802.31	469.265	1.70972	1.58549e-08	4.14282e-08
PFLU1903	eno	enolase	4.2.1.11	1	660.965	386.63	1.70955	1.67971e-10	5.12886e-10
PFLU5224	PFLU5224	conserved_hypothetical_protein		10	987.993	578.298	1.70845	7.68652e-08	1.90368e-07
PFLU3012	PFLU3012	putative_cytochrome_C_oxidase_subunit		0	136.317	79.868	1.70678	0.00126628	0.00210761
PFLU2249	PFLU2249	putative_two-component_system,_sensor_kinase		0	487.288	285.713	1.70551	5.26796e-08	1.32419e-07
PFLU5169	PFLU5169	putative_putative_GTP-binding_protein		13	1107.36	649.455	1.70506	3.40634e-14	1.33421e-13
PFLU3774	PFLU3774	putative_biopolymer_transport_protein		3	327.711	192.219	1.70489	9.48036e-06	1.96103e-05
PFLU0086	PFLU0086	putative_membrane-bound		5	2084.38	1222.92	1.70442	2.40097e-12	8.35373e-12
PFLU5979	rpmG	50S_ribosomal_protein_L33		2	1787.23	1048.67	1.70429	2.89877e-18	1.44865e-17
PFLU0005	PFLU0005	putative_two-component_system,_response		9	2446.98	1436.26	1.70371	3.5563e-12	1.22361e-11
PFLU1301	PFLU1301	putative_lipoprotein		3	40062.9	23525.6	1.70295	1.24522e-38	1.38837e-37
PFLU5831	PFLU5831	conserved_hypothetical_protein		10	2544.61	1495.94	1.70101	6.20916e-23	3.91363e-22
PFLU0938	PFLU0938	conserved_hypothetical_protein		10	8482.66	4991.77	1.69933	4.3372e-32	3.94638e-31
PFLU4831	PFLU4831	conserved_hypothetical_protein		10	368.471	217.105	1.6972	1.79768e-07	4.31077e-07
PFLU0114	PFLU0114	putative_LysR-family_regulatory_protein		9	236.818	139.539	1.69714	2.5205e-05	5.01969e-05
PFLU3399	PFLU3399	putative_betalactamase		0	251.63	148.282	1.69698	8.21749e-06	1.71365e-05
PFLU5929	algQ	transcriptional_regulatory_protein		9	11751.7	6931.72	1.69536	3.00737e-18	1.50164e-17
PFLU2575	PFLU2575	putative_carbohydrate_kinase		6	231.809	136.795	1.69457	5.2778e-05	0.000102306
PFLU5715	PFLU5715	conserved_hypothetical_protein		0	980.656	578.86	1.69412	3.33599e-12	1.1505e-11
PFLU4665	PFLU4665	conserved_hypothetical_protein		10	978.959	577.951	1.69384	3.13287e-12	1.08426e-11
PFLU3806	PFLU3806	ATP-dependent_clp_protease_adaptor_protein		5	38568.5	22794.4	1.69202	1.71334e-12	6.01814e-12
PFLU4432	PFLU4432	putative_response_regulator		9	991.946	587.05	1.68971	2.96715e-11	9.5346e-11
PFLU1587	PFLU1587	putative_phage_integrase		12	137.995	81.6829	1.6894	0.00135315	0.00224394
PFLU3517	PFLU3517	putative_exported_protein		3	403.532	238.9	1.68912	8.28233e-08	2.04608e-07
PFLU4260	PFLU4260	putative_transmembrane_transport_protein		0	719.333	425.976	1.68867	8.66493e-09	2.33031e-08
PFLU4433	PFLU4433	putative_anit_sigma_factor_antagonist		9	4528.84	2682.65	1.6882	1.0142e-19	5.48266e-19
PFLU1411	PFLU1411	conserved_hypothetical_protein		10	343.232	203.327	1.68808	2.63713e-06	5.75205e-06
PFLU0636	PFLU0636	putative_exported_protein		3	2425.5	1439	1.68555	8.2403e-11	2.57761e-10
PFLU1809	PFLU1809	conserved_hypothetical_exported_protein		3	424.298	252.203	1.68237	1.47948e-08	3.87788e-08
PFLU5056	PFLU5056	Histidyl-tRNA_synthetase	6.1.1.21	2	809.813	481.379	1.68228	1.04261e-09	3.00139e-09
PFLU5558	trpC	indole-3-glycerol_phosphate_synthase	4.1.1.48	7	2897.36	1723.68	1.68092	2.29861e-22	1.41844e-21
PFLU0219	PFLU0219	conserved_hypothetical_protein		10	1289.6	768.885	1.67723	2.1848e-14	8.65538e-14
PFLU5249	PFLU5249	polynucleotide_phosphorylase/polyadenylase	2.7.7.8	5	3152.25	1880.2	1.67655	1.20078e-22	7.48042e-22
PFLU3816	PFLU3816	conserved_hypothetical_protein		10	368.34	219.817	1.67567	1.85686e-05	3.73465e-05
PFLU0081	PFLU0081	putative_cytochrome_c5		1	2113.13	1261.24	1.67544	8.09385e-19	4.15057e-18
PFLU2180	PFLU2180	putative_LuxR-family_regulatory_protein		9	2641.2	1577.15	1.67467	6.21264e-19	3.20823e-18
PFLU3243	PFLU3243	conserved_hypothetical_protein		10	195.801	116.933	1.67448	0.000679173	0.00117631
PFLU1286	accA	acetyl-coenzyme_A_carboxylase_carboxyl	6.4.1.2	7	618.488	369.46	1.67403	2.10966e-10	6.37555e-10
PFLU2583	PFLU2583	putative_rhizopine-binding_ABC_transporter		3	962.254	576.472	1.66921	3.38757e-13	1.25111e-12
PFLU3359	PFLU3359	hypothetical_protein		8	1623.8	974.543	1.66622	7.22671e-12	2.42552e-11
PFLU1591B	PFLU1591B	hypothetical_protein		8	165.596	99.4481	1.66515	0.00144515	0.00238508
PFLU4122	PFLU4122	two-component_system_response_regulator		9	189.136	113.81	1.66186	0.000563689	0.00098587
PFLU6134	PFLU6134	putative_inner_membrane_protein		3	1154.9	697.034	1.65687	2.27295e-11	7.39273e-11
PFLU3131A	PFLU3131A	hypothetical_protein		8	4501.05	2716.8	1.65675	9.24406e-26	6.47855e-25
PFLU4551	PFLU4551	putative_aerotaxis_sensor_receptor		0	448.096	270.692	1.65537	6.17581e-06	1.3064e-05
PFLU4216	PFLU4216	putative_metalloprotease		5	915.367	553.508	1.65376	2.76228e-11	8.91533e-11
PFLU4523	PFLU4523	putative_lipoprotein		3	1522.49	920.83	1.65339	2.08799e-10	6.31656e-10
PFLU3598	PFLU3598	conserved_hypothetical_protein		10	7957.53	4814.39	1.65286	1.6555e-28	1.29428e-27
PFLU1319	PFLU1319	conserved_hypothetical_protein		10	773.983	468.485	1.6521	7.01932e-08	1.74505e-07
PFLU3343	PFLU3343	hypothetical_protein		8	1572.36	952.242	1.65122	2.90504e-15	1.22244e-14
PFLU5062	PFLU5062	conserved_hypothetical_protein		10	591.359	358.189	1.65097	2.27079e-08	5.85807e-08
PFLU3519	PFLU3519	conserved_hypothetical_protein		10	146.508	88.8474	1.64898	0.000515721	0.000905472
PFLU4780	PFLU4780	conserved_hypothetical_protein		10	237.828	144.402	1.64698	1.78735e-05	3.59977e-05
PFLU4132	PFLU4132	putative_lipopolysaccharide_modification		0	265.431	161.173	1.64687	0.000190542	0.000348902
PFLU0015	trkA	trk_system_potassium_uptake_protein_trkA		3	231.465	140.598	1.64629	0.00068984	0.0011933
PFLU5425	PFLU5425	conserved_hypothetical_protein		10	449.945	273.501	1.64513	5.08323e-07	1.17815e-06
PFLU5459	PFLU5459	putative_cell_division-related_protein		0	483.331	293.795	1.64513	2.64778e-08	6.80083e-08
PFLU5601	pqqD	coenzyme_PQQ_synthesis_protein_D		7	212.59	129.241	1.64491	0.00115033	0.00192659
PFLU3744	PFLU3744	putative_ABC_transport_protein,_inner_membrane		3	1751.69	1067.67	1.64066	2.92396e-16	1.31e-15
PFLU5867	PFLU5867	putative_secretion-related_ATP-binding_protein		3	800.979	488.857	1.63848	5.3799e-10	1.57884e-09
PFLU4259	PFLU4259	putative_GntR-family_transcriptional_regulator		9	123.632	75.502	1.63747	0.00080492	0.00137869
PFLU5158	PFLU5158	GTP_cyclohydrolase_I	3.5.4.16	7	445.087	272.043	1.63609	3.56247e-08	9.0789e-08
PFLU0519	miaA	tRNA_delta(2)-isopentenylpyrophosphate	2.5.1.8	2	9967.61	6098.17	1.63453	1.58492e-28	1.24493e-27
PFLU5501	rplQ	50S_ribosomal_protein_L17		2	10367.4	6347.1	1.6334	2.34984e-08	6.05671e-08
PFLU2505	PFLU2505	conserved_hypothetical_protein		10	1297.66	794.951	1.63238	1.45253e-12	5.12346e-12
PFLU5752	pilG	type_IV_pilus_response_regulator/twitching		0	1668.15	1026.61	1.62492	1.15727e-13	4.39539e-13
PFLU5433	PFLU5433	putative_membrane_protein		3	517.405	318.476	1.62463	2.65429e-06	5.7852e-06
PFLU1285	dnaE	DNA_polymerase_III_alpha_subunit	2.7.7.7	2	1679.93	1034.21	1.62437	8.05956e-14	3.093e-13
PFLU5127	PFLU5127	putative_signalling-related_protein		9	393.793	242.479	1.62403	6.18588e-06	1.30805e-05
PFLU0389	ubiE	ubiquinone/menaquinone_biosynthesis	2.1.1.-	7	1508.1	929.354	1.62274	1.9937e-15	8.44381e-15
PFLU4472	PFLU4472	DNA_recombination_protein		2	150.591	92.9114	1.62081	0.00169398	0.00276936
PFLU1867	PFLU1867	putative_glutathione_S-transferase-family		7	468.218	289.052	1.61984	1.9744e-07	4.71917e-07
PFLU3260	PFLU3260	putative_LysR-family_transcriptional_regulator		9	804.849	497.08	1.61915	1.21285e-09	3.4694e-09
PFLU5599	pqqB	coenzyme_PQQ_synthesis_protein_B		7	1312.6	811.049	1.6184	2.53385e-13	9.4231e-13
PFLU3835	PFLU3835	hypothetical_protein		8	3210.43	1987.5	1.61531	1.54974e-20	8.73883e-20
PFLU5206	PFLU5206	putative_LysR-family_regulatory_protein		9	826.389	511.655	1.61513	2.66355e-06	5.80109e-06
PFLU4928	PFLU4928	2-dehydropantoate_2-reductase	1.1.1.169	7	124.707	77.2206	1.61495	0.00615003	0.00945059
PFLU4407	PFLU4407	chemotaxis_protein_CheW		0	3594.92	2227.42	1.61393	1.36802e-20	7.75872e-20
PFLU4496	PFLU4496	conserved_hypothetical_protein		10	557.801	345.675	1.61366	6.74318e-07	1.54343e-06
PFLU5170	PFLU5170	50S_ribosomal_subunit_protein_L27		2	2043.19	1267.18	1.61239	2.58304e-05	5.14075e-05
PFLU0528	PFLU0528	putative_iron-binding_periplasmic_protein		3	577.428	358.124	1.61237	3.3809e-08	8.63486e-08
PFLU1049	PFLU1049	putative_nucleoid-associated_protein		0	160.566	99.8375	1.60827	0.00292759	0.00466054
PFLU1547	PFLU1547	conserved_hypothetical_protein		10	8110.1	5044.44	1.60773	3.17782e-12	1.09917e-11
PFLU2651	PFLU2651	conserved_hypothetical_protein		10	4454.69	2775.32	1.60511	1.03019e-21	6.13219e-21
PFLU1217	PFLU1217	hypothetical_protein		8	673.997	419.968	1.60488	7.78619e-09	2.1007e-08
PFLU2347	PFLU2347	putative_GntR-family_regulatory_protein		9	290.346	180.98	1.6043	3.40711e-05	6.71724e-05
PFLU0267	pckA	phosphoenolpyruvate_carboxykinase_[ATP]	4.1.1.49	7	982.571	613.688	1.60109	4.70358e-11	1.48711e-10
PFLU5816	lgt	prolipoprotein_diacylglyceryl_transferase	2.4.99.-	3	264.916	165.862	1.5972	0.00108388	0.00182361
PFLU1824	sucD	succinyl-CoA_synthetase_alpha_chain	6.2.1.5	1	1818.81	1140.66	1.59452	8.48903e-15	3.44892e-14
PFLU0682	PFLU0682	conserved_hypothetical_protein		10	139.262	87.3671	1.59399	0.00293108	0.00466485
PFLU2657	PFLU2657	putative_sulfite_reductase		7	716.901	450.203	1.59239	9.82711e-06	2.02919e-05
PFLU5506	rpmJ	50S_ribosomal_protein_L36		2	4356.22	2736.06	1.59215	4.67711e-21	2.69678e-20
PFLU5233	PFLU5233	dosage-dependent_DnaK_suppressor_protein		2	10262.2	6448.5	1.5914	7.47452e-26	5.26976e-25
PFLU0626	speA	biosynthetic_arginine_decarboxylase	4.1.1.19	7	3047.85	1916.34	1.59046	1.50584e-17	7.24849e-17
PFLU3031	PFLU3031	acyl-CoA_dehydrogenase	1.3.99.-	7	906.492	572.043	1.58466	1.86338e-10	5.66034e-10
PFLU4157	PFLU4157	putative_ribose_operon_repressor		9	276.762	174.831	1.58302	0.000722044	0.00124617
PFLU4194	PFLU4194	putative_methyltransferase		13	249.245	157.456	1.58295	8.14971e-05	0.000155267
PFLU4449	PFLU4449	putative_keto/oxo_acyl-ACP_synthase		7	2537.88	1604.92	1.58131	3.60856e-17	1.70358e-16
PFLU5751	pilH	type_IV_pilus_response_regulator/twitching		0	248.19	156.98	1.58103	0.000100478	0.000189649
PFLU0040	PFLU0040	conserved_exported_hypothetical_protein		3	3183.75	2014.51	1.58041	2.0036e-18	1.00813e-17
PFLU5336	PFLU5336	putative_exported_protein		3	474.323	300.225	1.57989	1.02901e-05	2.12107e-05
PFLU2912	PFLU2912	putative_membrane_protein		3	6077.86	3847.94	1.57951	1.9002e-11	6.22507e-11
PFLU3104	PFLU3104	conserved_hypothetical_protein		10	244.278	154.667	1.57938	0.000842068	0.00143981
PFLU1458	PFLU1458	putative_phage_integrase		12	543.761	344.401	1.57886	7.763e-07	1.76998e-06
PFLU4571	PFLU4571	adenine_phosphoribosyltransferase	2.4.2.7	7	287.875	182.363	1.57858	1.09362e-05	2.24716e-05
PFLU5518	rpsQ	30S_ribosomal_protein_S17		2	4527.64	2870.16	1.57749	1.83006e-20	1.02313e-19
PFLU1630	PFLU1630	putative_LuxR-family_regulatory_protein		9	3364.89	2133.53	1.57714	2.4056e-09	6.67692e-09
PFLU3934	PFLU3934	putative_membrane_protein		3	553.373	350.949	1.57679	5.32741e-06	1.13263e-05
PFLU0064	PFLU0064	conserved_hypothetical_membrane_protein		3	195.95	124.357	1.57571	0.00274865	0.00438993
PFLU1554	faoB	3-ketoacyl-CoA_thiolase	2.3.1.16	6	2263.07	1437.08	1.57477	1.72896e-12	6.06577e-12
PFLU3909	PFLU3909	conserved_hypothetical_protein		10	752.287	477.824	1.5744	1.82053e-08	4.73385e-08
PFLU5690	PFLU5690	putative_transport-related_membrane_protein		0	237.957	151.166	1.57414	0.00108482	0.00182467
PFLU0270	fic	cell_filamentation_protein		0	992.999	631.041	1.57359	1.8348e-10	5.58215e-10
PFLU1195	PFLU1195	putative_regulatory_protein		9	238.494	151.62	1.57297	0.00026999	0.000488004
PFLU5687	PFLU5687	conserved_hypothetical_protein		10	392.611	249.804	1.57168	1.97877e-05	3.96764e-05
PFLU3369	PFLU3369	putative_glycogen_debranching_protein	EC	6	6735.21	4289.23	1.57026	1.09997e-22	6.88154e-22
PFLU2541	PFLU2541	conserved_hypothetical_protein		10	563.585	358.957	1.57006	2.91468e-07	6.86624e-07
PFLU4666	PFLU4666	conserved_hypothetical_protein		10	2370.7	1510.11	1.56989	4.24094e-16	1.87718e-15
PFLU3067	PFLU3067	putative_3-oxoacyl-[acyl-carrier-protein]		13	132.963	84.7309	1.56924	0.0034691	0.00546058
PFLU5699	PFLU5699	hypothetical_protein		8	187.803	119.71	1.56882	0.000815951	0.00139637
PFLU4701	PFLU4701	putative_exported_protein		3	146.915	93.7103	1.56775	0.000606436	0.00105406
PFLU3119	PFLU3119	putative_sugar_ABC_transport_system,_ATP-binding		3	284.48	181.488	1.56749	5.68821e-05	0.0001099
PFLU0729	PFLU0729	putative_GTP-binding_protein		7	260.853	166.51	1.56659	0.000575096	0.00100463
PFLU3133	PFLU3133	hypothetical_protein		8	2893.06	1846.83	1.5665	7.02319e-18	3.43687e-17
PFLU3134	PFLU3134	conserved_hypothetical_protein		0	3035.53	1940.33	1.56444	5.37676e-17	2.52215e-16
PFLU5044	PFLU5044	inosine-5'-monophosphate_dehydrogenase	1.1.1.205	7	1288.87	824.05	1.56407	6.95833e-13	2.52395e-12
PFLU2529	PFLU2529	putative_IcrL-family_regulatory_protein		9	175.873	112.48	1.56359	0.00235163	0.00378667
PFLU0751	PFLU0751	putative_MerR-family_regulatory_protein		9	835.701	535.602	1.5603	9.87976e-09	2.63894e-08
PFLU5892	PFLU5892	putative_sinc-binding_oxidoreductase		13	495.285	317.494	1.55998	4.13798e-06	8.85184e-06
PFLU2086	PFLU2086	putative_AraC-family_regulatory_protein		9	364.818	234.222	1.55757	0.000158054	0.000291681
PFLU0324	PFLU0324	putative_exported_protein		3	1291.79	829.409	1.55749	1.16065e-11	3.85161e-11
PFLU5997	PFLU5997	putative_lipoprotein		3	231.013	148.498	1.55567	0.000347105	0.000619392
PFLU5541	PFLU5541	conserved_hypothetical_protein		10	369.826	237.885	1.55464	1.87816e-05	3.77621e-05
PFLU1462	PFLU1462	hypothetical_protein		8	732.422	471.404	1.55371	5.70879e-09	1.55591e-08
PFLU1815	gltA	citrate_synthase	2.3.3.1	1	2025.04	1305.16	1.55156	6.83131e-14	2.63021e-13
PFLU5874	gcvT	aminomethyltransferase_(glycine_cleavage_system	2.1.2.10	6	368.489	237.518	1.55141	7.1998e-05	0.000137919
PFLU4559	PFLU4559	putative_cytochrome_oxidase_subunit		1	1148.96	741.881	1.54871	1.67961e-09	4.74693e-09
PFLU0083	dsbA	thiol:disulfide_interchange_protein		0	6361.8	4109.06	1.54824	6.07712e-21	3.48354e-20
PFLU1541	PFLU1541	putative_membrane_protein		0	1067.46	689.655	1.54782	1.73996e-09	4.90102e-09
PFLU0350	typA	putative_elongation_facotr/GTP-binding_protein		2	4927.18	3186.48	1.54628	9.00904e-19	4.59586e-18
PFLU1138	gltJ	glutamate/aspartate_ABC_transport_system,		3	2193.9	1419.02	1.54607	1.03645e-13	3.95181e-13
PFLU1139	gltI	glutamate/aspartate_ABC_transport_system,		3	5859.56	3791.24	1.54555	5.2104e-20	2.85602e-19
PFLU1805	PFLU1805	putative_TetR-family_regulatory_protein		9	376.465	243.797	1.54417	0.000441508	0.000779123
PFLU0936	PFLU0936	putative_lipoprotein		3	437.778	284.481	1.53887	2.71645e-06	5.90536e-06
PFLU5987	argB	acetylglutamate_kinase	2.7.2.8	7	2111.56	1373.17	1.53773	2.16204e-13	8.08636e-13
PFLU1334	PFLU1334	conserved_hypothetical_protein		10	314.92	204.84	1.5374	6.97218e-05	0.000133698
PFLU3016	PFLU3016	putative_two-component_response_regulator		9	3269.29	2126.52	1.53739	2.42274e-16	1.09125e-15
PFLU4672	PFLU4672	putative_GntR-family_regulatory_protein		9	1161.75	755.83	1.53705	2.03424e-09	5.69181e-09
PFLU5681	PFLU5681	putative_glycine_betaine/L-proline_ABC_transport		0	576.351	374.982	1.53701	8.29681e-07	1.89022e-06
PFLU0078	PFLU0078	conserved_hypothetical_exported_protein		3	1437.5	935.731	1.53623	5.63676e-07	1.30132e-06
PFLU1270	rpsB	30S_ribosomal_protein_S2		2	9414.8	6130.05	1.53584	6.46184e-22	3.88966e-21
PFLU4668	PFLU4668	hypothetical_protein		8	12904.5	8410.05	1.53441	1.93949e-23	1.25332e-22
PFLU1874	PFLU1874	putative_transport-related_acyltransferase		3	238.903	155.716	1.53422	0.000434311	0.000767344
PFLU0394	phaC	poly(3-hydroxyalkanoate)_polymerase_2		7	729.498	475.511	1.53413	2.4924e-08	6.41572e-08
PFLU1302	rpoS	RNA_polymerase_sigma_factor		9	20602.2	13430.7	1.53397	3.52242e-11	1.1221e-10
PFLU5600	pqqC	pyrroloquinoline-quinone_synthase	1.3.3.11	7	565.365	368.756	1.53317	1.46115e-06	3.25948e-06
PFLU0803	fruR	fructose_repressor		9	1109.49	724.494	1.5314	3.59344e-10	1.06422e-09
PFLU1424	PFLU1424	putative_membrane_protein		3	424.384	277.316	1.53032	1.74533e-05	3.52115e-05
PFLU0640	PFLU0640	putative_two-component_system,_response		9	15360.8	10039.5	1.53003	1.7584e-23	1.14028e-22
PFLU1714	PFLU1714	putative_elongation_factor		2	3875.28	2535.82	1.52822	1.10624e-08	2.9375e-08
PFLU1558	PFLU1558	hypothetical_protein		8	806.741	528.309	1.52703	3.94058e-08	9.97773e-08
PFLU4300	PFLU4300	hypothetical_protein		8	633.859	415.472	1.52564	1.91931e-06	4.24455e-06
PFLU3872	PFLU3872	glutaminyl-tRNA_synthetase	6.1.1.18	2	1530.89	1003.78	1.52513	3.37145e-12	1.16204e-11
PFLU0088	algB	alginate_biosynthesis_transcriptional_regulatory		9	9046.64	5931.74	1.52512	1.71562e-10	5.2331e-10
PFLU5686	betA	choline_dehydrogenase	1.1.99.1	0	305.481	200.431	1.52412	0.000345411	0.000616754
PFLU1927	PFLU1927	conserved_hypothetical_protein		10	161.426	106.137	1.52092	0.00525641	0.00812832
PFLU1137	gltK	glutamate/aspartate_ABC_transport_system,		3	1289.25	847.77	1.52076	2.29541e-10	6.92254e-10
PFLU3571	PFLU3571	putative_GGDEF_domain_signaling_protein		9	333.965	219.708	1.52004	7.85032e-05	0.000149757
PFLU6053	PFLU6053	putative_membrane_protein		3	1450.57	954.403	1.51987	1.08142e-05	2.22365e-05
PFLU0058	PFLU0058	putative_cytochrome_C_oxidase_subunit_II		7	10484.6	6901.99	1.51906	7.77047e-10	2.25455e-09
PFLU5554	PFLU5554	conserved_hypothetical_protein		10	648.846	427.142	1.51904	1.24262e-07	3.01149e-07
PFLU5173	PFLU5173	conserved_hypothetical_protein		10	437.778	288.371	1.5181	4.53121e-06	9.67545e-06
PFLU1313	PFLU1313	conserved_hypothetical_protein		10	601.571	396.421	1.51751	2.12185e-06	4.6749e-06
PFLU5264	PFLU5264	transcription_elongation_factor,_cleaves_3'		2	2502.38	1649.67	1.5169	5.09126e-13	1.86395e-12
PFLU1167	PFLU1167	putative_regulatory_protein		9	1041.26	686.629	1.51648	2.55414e-08	6.57178e-08
PFLU5087	PFLU5087	putative_two-component_system,_response		9	543.156	358.297	1.51594	2.60794e-05	5.1868e-05
PFLU2845	PFLU2845	conserved_hypothetical_protein		10	1898.48	1253.22	1.51488	4.11388e-12	1.40805e-11
PFLU4251	PFLU4251	putative_exported_protein		3	840.795	556.339	1.5113	0.000438338	0.000773761
PFLU5860	PFLU5860	putative_outer_membrane_protein		3	4860.67	3216.33	1.51125	3.61591e-18	1.79788e-17
PFLU1149	PFLU1149	conserved_hypothetical_protein		10	8327.57	5519.08	1.50887	2.56082e-20	1.41954e-19
PFLU0933	diaA	DnaA_initiator-associating_protein		0	605.266	401.371	1.508	2.28252e-06	5.01388e-06
PFLU5022	PFLU5022	conserved_hypothetical_protein		10	243.524	161.648	1.50651	0.000971051	0.00164601
PFLU2648	PFLU2648	putative_acetyltransferase		13	610.576	405.39	1.50615	1.75054e-06	3.8859e-06
PFLU4732	PFLU4732	chemotaxis_protein_methyltransferase	2.1.1.80	0	2183.73	1452.15	1.50379	4.03231e-13	1.48364e-12
PFLU4161	PFLU4161	putative_L-asparaginase_II_precursor	3.5.1.1	7	704.067	468.432	1.50303	9.43704e-05	0.000178694
PFLU4590	PFLU4590	putative_chromosome_partition_protein		0	704.754	469.016	1.50262	1.42548e-06	3.18353e-06
PFLU2092	PFLU2092	conserved_hypothetical_protein		10	1531.4	1019.75	1.50175	1.69992e-09	4.79972e-09
PFLU5780	ftsY	cell_division_protein		0	335.169	223.448	1.49999	0.000103383	0.000194944
PFLU4507	PFLU4507	cysteine_synthase_B_(O-acetylserine	4.2.99.8	7	146.7	97.8167	1.49974	0.00367849	0.00577013
PFLU1747	PFLU1747	putative_ammonia_transport-related_membrane		0	579.296	387.042	1.49673	2.7516e-06	5.97516e-06
PFLU0266	hslO	33_kDa_chaperonin		0	1262.09	843.307	1.49659	3.29399e-10	9.81362e-10
PFLU2517	PFLU2517	conserved_hypothetical_protein		10	1696.14	1133.61	1.49623	1.85785e-10	5.64645e-10
PFLU1509	PFLU1509	putative_AraC-family_regulatory_protein		9	4960.28	3315.42	1.49612	5.91587e-17	2.77062e-16
PFLU0405	PFLU0405	putative_NADP-dependent_malic_enzyme		7	1637.13	1094.79	1.49537	8.09101e-11	2.53226e-10
PFLU4506	PFLU4506	23s_rRNA_(uracil-5-)-methyltransferase	2.1.1.-	2	1617.5	1082.44	1.49431	3.86442e-09	1.06109e-08
PFLU4703	PFLU4703	3-oxoacyl-[acyl-carrier-protein]_synthase_II	2.3.1.41	7	789.478	528.331	1.49429	2.93849e-07	6.91678e-07
PFLU5261	PFLU5261	cell_division_protein		0	2045.18	1369.48	1.4934	6.06094e-12	2.04591e-11
PFLU5270	grpE	protein_GrpE_(HSP-70_cofactor)		0	1592.97	1066.69	1.49338	3.14247e-10	9.3717e-10
PFLU4311	PFLU4311	conserved_hypothetical_protein		10	526.52	352.883	1.49205	2.39276e-06	5.24821e-06
PFLU5701	fbA	fructose-bisphosphate_aldolase	4.1.2.13	1	3916.15	2626.23	1.49117	3.74296e-08	9.49776e-08
PFLU4203	PFLU4203	putative_thioesterase		13	360.837	242.586	1.48746	0.000411004	0.000728131
PFLU5536	rplJ	50S_ribosomal_protein_L10		2	3497.62	2358.03	1.48328	9.18768e-15	3.71738e-14
PFLU5533	rpoC	DNA-directed_RNA_polymerase_beta'_chain	2.7.7.6	2	14582.7	9837.35	1.48238	1.43414e-20	8.11026e-20
PFLU1236	PFLU1236	putative_lipoprotein		3	58781.5	39667.5	1.48186	2.02902e-16	9.18834e-16
PFLU2587	PFLU2587	putative_MCP_chemoreceptor_protein		0	1794.07	1210.7	1.48184	1.51165e-10	4.62531e-10
PFLU5792	fdx	ferredoxin		1	282.522	190.803	1.4807	0.000540315	0.000946959
PFLU0786	PFLU0786	putative_membrane_protein		0	344.802	233	1.47984	0.00132959	0.00220673
PFLU2190	uvrC	excinuclease_uvrABC_system_protein_C		2	323.948	218.963	1.47946	0.00106147	0.00179051
PFLU5333	cstA	carbon_starvation_protein_A		0	11243.3	7603.31	1.47874	2.26143e-19	1.19506e-18
PFLU4906	PFLU4906	putative_exported_protein		3	1502.06	1016.37	1.47787	1.26748e-09	3.61515e-09
PFLU5061	PFLU5061	nucleoside_diphosphate_kinase	2.7.4.6	7	8166.7	5526.25	1.4778	5.62077e-18	2.75976e-17
PFLU3536	PFLU3536	putative_family_S33_unassigned_peptidase		13	236.366	159.994	1.47734	0.00320012	0.00506564
PFLU5250	PFLU5250	30S_ribosomal_protein_S15		2	35436.2	24012.6	1.47573	1.00284e-10	3.11213e-10
PFLU5223	PFLU5223	penicillin-binding_protein		3	238.494	161.767	1.47431	0.00356794	0.00561016
PFLU5915	PFLU5915	putative_membrane_protein		0	3530.81	2395.05	1.47421	3.96248e-14	1.54586e-13
PFLU0171	PFLU0171	conserved_hypothetical_protein		10	1244.13	844.105	1.4739	5.65064e-09	1.54077e-08
PFLU5529	tufB	elongation_factor_TU		2	76542.1	51946.2	1.47349	5.8958e-22	3.55257e-21
PFLU4525	PFLU4525	conserved_hypothetical_protein		10	1836.37	1247.47	1.47208	2.76464e-11	8.91804e-11
PFLU0451	putA	bifunctional_PutA_protein	1.5.1.12	0	3389.23	2303.53	1.47132	9.75239e-14	3.72565e-13
PFLU5371	PFLU5371	putative_metallopeptidase		13	592.862	403.379	1.46974	1.27264e-05	2.59869e-05
PFLU0738	prfA	peptide_chain_release_factor_1		2	761.705	518.476	1.46912	2.66223e-06	5.80034e-06
PFLU2472	PFLU2472	putative_AraC-family_regulatory_protein		9	233.401	158.947	1.46842	0.00599602	0.00922116
PFLU1529	PFLU1529	putative_protease		5	406.349	276.755	1.46826	7.68209e-05	0.000146737
PFLU1159	nth	endonuclease_III	4.2.99.18	2	332.762	226.754	1.4675	0.000149451	0.000276846
PFLU1451	tctD	two_component_system,_response_regulator		9	281.641	191.949	1.46727	0.000565858	0.000989369
PFLU5255	PFLU5255	conserved_hypothetical_protein		10	2635.33	1797.76	1.46589	1.79053e-07	4.29713e-07
PFLU4431	PFLU4431	conserved_hypothetical_protein		10	2357.98	1608.63	1.46583	0.000107716	0.000202724
PFLU0480	PFLU0480	putative_membrane_protein		0	233.658	159.412	1.46575	0.00161856	0.00264826
PFLU1348	PFLU1348	conserved_hypothetical_protein		10	446.483	304.656	1.46553	9.70983e-05	0.000183623
PFLU1731	PFLU1731	putative_aminotransferase		13	502.594	343.32	1.46392	1.6776e-05	3.3915e-05
PFLU1033	PFLU1033	conserved_hypothetical_protein		10	4208.51	2875.63	1.46351	0.00384924	0.00602672
PFLU3041	PFLU3041	putative_formyl_transferase		13	2085.08	1425.18	1.46303	2.13384e-11	6.95567e-11
PFLU4083	PFLU4083	putative_TetR-family_transcriptional_regulator		9	462.284	316.122	1.46236	0.00035333	0.000629938
PFLU3349	PFLU3349	putative_RNA_polymerase_sigma_factor		9	2361.34	1615.16	1.46198	3.14777e-07	7.39758e-07
PFLU0685	PFLU0685	conserved_hypothetical_protein		10	6107.46	4182.15	1.46036	1.7656e-16	8.03253e-16
PFLU1890	PFLU1890	conserved_hypothetical_protein		10	2680.92	1836.61	1.45971	5.59105e-12	1.89382e-11
PFLU6082	PFLU6082	conserved_hypothetical_protein		10	232.82	159.66	1.45823	0.00264095	0.00422595
PFLU1827	PFLU1827	putative_lipoprotein		3	26452.6	18143.6	1.45796	0.00112124	0.00188003
PFLU1836	fabA	3-hydroxydecanoyl-[acyl-carrier-protein]	4.2.1.60	7	1294.74	888.997	1.4564	6.65084e-09	1.80514e-08
PFLU4808	PFLU4808	putative_AraC_family_transcriptional_regulator		9	1239.29	850.956	1.45636	3.43339e-08	8.76513e-08
PFLU0567	PFLU0567	putative_membrane_protein		3	3290.93	2261.05	1.45548	2.69699e-13	1.00172e-12
PFLU1613	mqo	malate:quinone_oxidoreductase	1.1.99.16	1	922.547	634.111	1.45487	9.20026e-07	2.08878e-06
PFLU3925	PFLU3925	peptidyl-prolyl_cis-trans_isomerase	5.2.1.8	0	541.226	372.247	1.45394	1.26687e-05	2.58871e-05
PFLU1774	PFLU1774	putative_methyltransferase		13	616.874	424.636	1.45271	1.16976e-05	2.39692e-05
PFLU0520	hfq	Hfq_protein_(host_factor-I_protein)		2	18514	12758.1	1.45115	1.36561e-18	6.9245e-18
PFLU4147	PFLU4147	translation_initiation_factor_IF-3		2	32027.5	22095.3	1.44952	1.3858e-19	7.40979e-19
PFLU0184	PFLU0184	putative_fatty_acid_desaturase		6	4100.48	2830.15	1.44886	1.8405e-13	6.91891e-13
PFLU0828	PFLU0828	putative_exported_protein		3	3187.76	2201.26	1.44815	1.54042e-13	5.81684e-13
PFLU0649	PFLU0649	putative_membrane_protein		3	7674.84	5300.61	1.44792	1.70931e-16	7.79452e-16
PFLU0667	PFLU0667	putative_adenosine_deaminase		7	518.631	358.233	1.44775	3.35817e-06	7.2363e-06
PFLU0291	rfbB	dTDP-glucose_4,6-dehydratase	4.2.1.46	3	904.044	625.132	1.44616	0.00069232	0.00119697
PFLU5981	PFLU5981	putative_transport-related,_exported_protein		3	377.241	261.043	1.44513	0.000227851	0.000414384
PFLU4746	PFLU4746	carbon_storage_regulator_homolog		9	4986.18	3453.61	1.44376	1.66226e-14	6.60749e-14
PFLU1987	PFLU1987	putative_cobalamin_biosynthesis-related_protein		7	4590.71	3183.7	1.44194	3.91108e-14	1.52683e-13
PFLU0038	PFLU0038	conserved_hypothetical_protein		10	32314.6	22420.1	1.44132	4.31678e-19	2.25491e-18
PFLU2714	PFLU2714	putative_sugar_kinase		6	355.958	247.481	1.43832	0.000371987	0.000661798
PFLU4179	PFLU4179	putative_oxidoreductase	1.-.-.-	13	1729.53	1203.91	1.43659	1.90494e-09	5.34782e-09
PFLU5826	PFLU5826	conserved_hypothetical_protein		10	342.779	239.517	1.43113	0.00215472	0.00348102
PFLU6116	glmU	bifunctional_GlmU_protein_[includes:	2.3.1.157	3	1607.46	1125.72	1.42794	3.21547e-09	8.87874e-09
PFLU1561	PFLU1561	putative_TetR-family_regulatory_protein		9	2627.44	1840.33	1.4277	6.62046e-11	2.07754e-10
PFLU4233	PFLU4233	putative_LysR-family_transcriptional_regulator		9	448.87	314.501	1.42725	0.000112862	0.00021207
PFLU5050	PFLU5050	2-isopropylmalate_synthase	2.3.3.13	7	4737.55	3320.62	1.42671	8.21795e-14	3.15173e-13
PFLU0459	aceF	dihydrolipoyllysine-residue_acetyltransferase	2.3.1.12	1	948.562	666.076	1.42411	1.59041e-06	3.5438e-06
PFLU5530	fusA	elongation_factor_G		2	47908.2	33682.1	1.42236	3.34481e-18	1.6659e-17
PFLU3160	PFLU3160	putative_quinone_oxidoreductase		13	15887.6	11177.1	1.42143	7.29588e-06	1.53122e-05
PFLU4148	PFLU4148	putative_threonyl-tRNA_synthetase	6.1.1.3	2	6630.33	4671.17	1.41942	1.61782e-14	6.43521e-14
PFLU1152	PFLU1152	putative_alkyl_hydroperoxide_reductase		13	15099.5	10639.7	1.41917	8.76051e-17	4.06728e-16
PFLU3245	PFLU3245	hypothetical_protein		8	610.403	430.352	1.41838	5.40431e-05	0.000104621
PFLU2655	PFLU2655	putative_transcriptional_regulator		9	436.852	308.341	1.41678	0.000219629	0.000400171
PFLU1278	PFLU1278	putative_surface_exported_protein		3	5630.47	3975.04	1.41646	2.7809e-13	1.03158e-12
PFLU5354	PFLU5354	hypothetical_protein		8	524.497	370.476	1.41574	0.00102339	0.00173024
PFLU3190	PFLU3190	hypothetical_protein		8	571.256	403.748	1.41488	8.52557e-05	0.000161958
PFLU0443	PFLU0443	conserved_hypothetical_protein		10	4850.64	3429.16	1.41453	2.77293e-13	1.02927e-12
PFLU1579	PFLU1579	conserved_hypothetical_protein		10	5845.15	4139.17	1.41215	3.6024e-08	9.17272e-08
PFLU2032	prc	tail-specific_protease_precursor	3.4.21.102	5	4458.27	3159.05	1.41127	1.84482e-12	6.46072e-12
PFLU4141	PFLU4141	MerR-family_transcriptional_regulator		9	3944.13	2794.79	1.41124	5.80297e-12	1.96109e-11
PFLU3042	PFLU3042	putative_glycosyl_transferase	2.4.-.-	0	704.737	499.391	1.41119	9.39039e-06	1.94378e-05
PFLU3246	PFLU3246	putative_adhesin		3	2991.17	2120.09	1.41087	8.92457e-11	2.78278e-10
PFLU2403	PFLU2403	putative_dehydrogenase		13	1376.51	977.042	1.40886	3.8618e-07	9.04312e-07
PFLU0832	PFLU0832	putative_membrane_protein		3	2183.59	1551.81	1.40713	1.30818e-06	2.93045e-06
PFLU1114	PFLU1114	conserved_GGDEF_domain_protein		9	731.219	520.529	1.40476	1.92031e-05	3.85832e-05
PFLU2088	PFLU2088	putative_hydrolase		13	1975.54	1407.81	1.40327	9.57073e-06	1.97833e-05
PFLU4632	PFLU4632	putative_carboxyvinyl-carboxyphosphonate	EC	6	739.155	526.785	1.40314	7.7846e-06	1.62799e-05
PFLU4301	PFLU4301	putative_adhesin_(pseudogene)		11	438.829	313.376	1.40033	0.000749602	0.00129108
PFLU4819	PFLU4819	putative_methyl-accepting_chemotaxis_protein		0	902.384	645.23	1.39855	4.07218e-06	8.71426e-06
PFLU1161	metG	methionyl-tRNA_synthetase	6.1.1.10	2	609.677	435.939	1.39854	7.84925e-05	0.000149757
PFLU1059	lepB	signal_peptidase_I	3.4.21.89	2	1888.98	1351.17	1.39803	5.2438e-08	1.31868e-07
PFLU1533	PFLU1533	putative_LysR-family_regulatory_protein		9	682.142	488.067	1.39764	0.00028148	0.000507993
PFLU5237	PFLU5237	putative_response_regulator_in_two-component		9	7009.38	5035.06	1.39211	3.05143e-13	1.13122e-12
PFLU3047	PFLU3047	putative_methyl-accepting_chemotaxis_protein		0	1010.24	725.79	1.39191	2.47334e-06	5.41485e-06
PFLU3024	PFLU3024	putative_protein_kinase		7	9753.45	7008.21	1.39172	7.72165e-14	2.96525e-13
PFLU4938	PFLU4938	formyltetrahydrofolate_deformylase		7	1868.66	1343.94	1.39043	2.93851e-08	7.52457e-08
PFLU1879	PFLU1879	hypothetical_protein		8	4344.54	3125.78	1.38991	3.1e-11	9.95075e-11
PFLU4912	PFLU4912	putative_thioesterase		13	758.695	546.312	1.38876	3.1885e-05	6.30524e-05
PFLU0924	PFLU0924	putative_exported_protein		3	1026.64	739.351	1.38857	2.44806e-06	5.36351e-06
PFLU3836	PFLU3836	conserved_hypothetical_protein		10	6671.72	4806.49	1.38807	6.76814e-13	2.45799e-12
PFLU1822	lpd	dihydrolipoyl_dehydrogenase	1.8.1.4	1	2132.24	1536.74	1.38751	7.313e-09	1.97848e-08
PFLU4889	PFLU4889	putative_amino_acid_transport_system,_integral		0	1436.51	1035.76	1.38691	3.41008e-07	8.00443e-07
PFLU0279	PFLU0279	conserved_hypothetical_protein		10	1645.82	1187.46	1.386	5.15681e-08	1.29791e-07
PFLU2898	PFLU2898	hypothetical_phage-related_protein		12	1336.01	964.529	1.38514	4.24592e-07	9.90714e-07
PFLU0940	PFLU0940	putative_cell_division_protein		0	951.354	686.919	1.38496	2.72465e-05	5.41161e-05
PFLU4459	PFLU4459	putative_pterin_biosynthesis-related_protein		7	1490.71	1076.83	1.38436	1.22813e-07	2.97775e-07
PFLU4617	PFLU4617	S-adenosylmethionine:2-demethylmenaquinone	2.1.-.-	7	888.798	642.271	1.38384	3.01939e-06	6.53738e-06
PFLU3407	PFLU3407	putative_cystathionine_gamma-synthase	4.2.99.9	7	395.342	285.765	1.38345	0.000475754	0.000837049
PFLU0913	PFLU0913	conserved_hypothetical_protein		10	1222.93	884.077	1.38329	6.10117e-07	1.40248e-06
PFLU2446	PFLU2446	putative_esterase		13	422.06	305.174	1.38301	0.00292569	0.00465879
PFLU3550	PFLU3550	conserved_hypothetical_protein		10	370.511	268.077	1.3821	0.0035863	0.00563753
PFLU3312	PFLU3312	hypothetical_isochorismatase_family_protein		10	723.092	523.275	1.38186	0.00092155	0.00156751
PFLU1539	PFLU1539	putative_membrane_protein		3	2160.38	1566.39	1.37922	3.62124e-06	7.77754e-06
PFLU5488	PFLU5488	putative_phospholipase		13	2781.82	2016.98	1.3792	1.22461e-09	3.49795e-09
PFLU0445	PFLU0445	putative_potassium_efflux_system_protein		3	670.512	486.187	1.37912	0.000123182	0.00023058
PFLU5410	leuS	leucyl-tRNA_synthetase	6.1.1.4	2	642.308	465.84	1.37882	0.000175636	0.000323015
PFLU2909	PFLU2909	putative_chain_length_determinant_protein		3	443.09	321.751	1.37712	0.000777437	0.00133628
PFLU1644	serC	phosphoserine_aminotransferase	2.6.1.52	7	483.222	350.95	1.3769	0.000692636	0.00119717
PFLU1583	PFLU1583	putative_response_regulator		9	2768.59	2019.92	1.37065	3.80067e-09	1.04408e-08
PFLU2009	PFLU2009	putative_threonine_synthase		7	2965.28	2165.46	1.36935	3.66716e-09	1.00928e-08
PFLU3930	PFLU3930	trigger_factor		0	3343.58	2441.77	1.36932	7.29739e-10	2.11833e-09
PFLU1652	PFLU1652	putative_membrane_protein		3	1451.43	1060.03	1.36924	6.52662e-07	1.49619e-06
PFLU0398	hslU	ATP-dependent_hsl_protease_ATP-binding_subunit		0	654.97	478.731	1.36814	0.000301671	0.000542272
PFLU1237	PFLU1237	putative_membrane_protein		3	23505	17201.7	1.36643	4.30627e-14	1.67444e-13
PFLU5085	PFLU5085	hypothetical_protein		8	964.66	706.448	1.36551	3.51572e-06	7.56194e-06
PFLU4493	PFLU4493	putative_exported_protein		3	1349.76	992.258	1.36029	8.65449e-06	1.79651e-05
PFLU5325	PFLU5325	putative_transcription_elongation_factor		2	857.046	630.749	1.35877	0.000719331	0.00124185
PFLU1661	PFLU1661	putative_pilin_glycosylation_protein		11	1700.24	1251.95	1.35808	2.13346e-07	5.08284e-07
PFLU2498	PFLU2498	putative_methyl-accepting_chemotaxis_protein		0	502.764	370.259	1.35787	0.00316531	0.00501593
PFLU4519	PFLU4519	putative_transmembrane_protein		0	765.42	563.776	1.35767	0.0031847	0.00504395
PFLU4331	PFLU4331	putative_ankyrin-like_protein.		13	754.227	555.56	1.3576	0.00260701	0.00417505
PFLU0756	hemH	ferrochelatase	4.99.1.1	0	587.83	433.809	1.35504	0.000798632	0.00136872
PFLU5777	rpoH	RNA_polymerase_sigma-32_factor		9	25617.4	18910.5	1.35467	1.77265e-13	6.6681e-13
PFLU6079	PFLU6079	putative_thioesterase		13	298.258	220.271	1.35405	0.00325797	0.00515028
PFLU2592	PFLU2592	glycine_betaine/L-proline_ABC_transporter,		0	2396.12	1775.58	1.34948	9.26104e-07	2.10176e-06
PFLU3342A	PFLU3342A	hypothetical_protein		8	479.331	355.401	1.3487	0.00228366	0.00368226
PFLU5003	PFLU5003	conserved_hypothetical_protein		10	22094.1	16388.8	1.34812	1.68564e-08	4.39477e-08
PFLU4307	PFLU4307	conserved_hypothetical_protein		10	7695.63	5709.16	1.34794	3.25316e-11	1.04253e-10
PFLU4126C	PFLU4126C	hypothetical_protein		8	6297.68	4678.53	1.34608	1.48918e-10	4.56129e-10
PFLU0327	hisB	imidazoleglycerol-phosphate_dehydratase	4.2.1.19	7	673.885	500.678	1.34594	0.0004949	0.000869435
PFLU2985	galU	UTP--glucose-1-phosphate_uridylyltransferase	2.7.7.9	7	10212.3	7594.43	1.34471	1.44564e-11	4.76776e-11
PFLU1400	PFLU1400	conserved_hypothetical_protein		10	366.429	272.756	1.34343	0.00200651	0.00325677
PFLU5993	gmk	guanylate_kinase	2.7.4.8	7	536.711	400.008	1.34175	0.00329062	0.00519353
PFLU0870	PFLU0870	putative_modulation_of_DNA_gyrase-related		2	1246.47	930.491	1.33959	3.29839e-05	6.5138e-05
PFLU2647	PFLU2647	putative_Orn/Arg/Lys_decarboxylase		6	2014.33	1505.47	1.33801	2.6804e-07	6.34736e-07
PFLU4751	PFLU4751	putative_succinylglutamate_desuccinylase	3.1.-.-	6	418.408	313.127	1.33623	0.00302628	0.00480856
PFLU2716	PFLU2716	putative_LacI-family_transcriptional_regulator		9	554.53	415.548	1.33446	0.000987809	0.00167345
PFLU4319	PFLU4319	putative_leucine_rich-repeat_protein		13	588.151	441.461	1.33228	0.0047256	0.00733447
PFLU4150	cspA2	major_cold_shock_protein		0	15796.6	11869.8	1.33082	6.36642e-08	1.58945e-07
PFLU1166	PFLU1166	conserved_hypothetical_protein		10	4788.55	3599.73	1.33025	1.09906e-09	3.15618e-09
PFLU1321	PFLU1321	putative_outer_membrane_protein		3	336.438	252.97	1.32996	0.00252448	0.00404839
PFLU5913	hemB	delta-aminolevulinic_acid_dehydratase	4.2.1.24	7	653.527	492.056	1.32816	0.000225938	0.000411158
PFLU0356	PFLU0356	putative_lipoprotein		3	1789.86	1348.46	1.32734	0.000333489	0.000596913
PFLU0011	glyQ	glycyl-tRNA_synthetase_alpha_chain	6.1.1.14	2	921.28	694.226	1.32706	6.6608e-05	0.000128061
PFLU5873	gcvH	glycine_cleavage_system_H_protein		6	1046.14	789.189	1.32559	6.67717e-05	0.000128292
PFLU1136	gltL	glutamate/aspartate_ABC_transport_system,		3	1042.98	787.094	1.3251	5.13375e-05	9.97109e-05
PFLU2989	PFLU2989	alkyl_hydroperoxide_reductase_protein		0	6755.88	5106.53	1.32299	5.64163e-10	1.65071e-09
PFLU2569	PFLU2569	putative_short-chain_dehydrogenase		13	987.879	747.174	1.32215	0.0012423	0.00207003
PFLU1537	PFLU1537	conserved_hypothetical_protein		10	702.477	531.411	1.32191	0.000435937	0.000769754
PFLU4309	PFLU4309	putative_ABC_transport_system,_ATP-binding		3	1561.07	1183.12	1.31945	5.78054e-06	1.22498e-05
PFLU0495	PFLU0495	conserved_hypothetical_protein		10	3260	2476.56	1.31634	9.40978e-07	2.13387e-06
PFLU1538	PFLU1538	putative_ATP-binding_protein		13	1499.25	1140	1.31513	5.76137e-06	1.22136e-05
PFLU5760	PFLU5760	conserved_hypothetical_membrane_protein		3	4584.25	3486.11	1.31501	1.1681e-07	2.83922e-07
PFLU5828	PFLU5828	putative_oxidase		13	1037.48	789.244	1.31452	0.00108218	0.00182127
PFLU2160	PFLU2160	putative_dehydrogenase		13	432.038	328.818	1.31391	0.0041051	0.00640687
PFLU5847	PFLU5847	putative_glutamine_synthetase		7	6719.46	5117.8	1.31296	1.77071e-09	4.98526e-09
PFLU2704	PFLU2704	putative_dehydrogenase		13	676.789	516.022	1.31155	0.00109873	0.00184595
PFLU1213	PFLU1213	putative_ABC_transport_system,_substrate-binding		3	1266.77	966.819	1.31024	3.7855e-05	7.43336e-05
PFLU1664	PFLU1664	putative_dehydrogenase		13	2549.5	1947.37	1.3092	0.000147084	0.000273063
PFLU4477	PFLU4477	putative_fatty_acid_transport_system,_membrane		3	2067.58	1583.19	1.30596	8.3391e-07	1.89912e-06
PFLU4659	PFLU4659	putative_metal_ion_transport_protein		3	846.81	649.802	1.30318	0.00158693	0.00259723
PFLU2696	PFLU2696	putative_exported_protein		3	5470.77	4198.54	1.30302	1.10098e-08	2.92485e-08
PFLU0884	PFLU0884	putative_exported_protein		3	2208.91	1703.32	1.29683	2.53276e-06	5.54083e-06
PFLU4208	PFLU4208	excinuclease_ABC_subunit_B		2	543.653	419.524	1.29588	0.00250686	0.00402341
PFLU3027	PFLU3027	putative_short-chain_dehydrogenase_family		13	473.702	365.99	1.2943	0.00417713	0.00651066
PFLU5882	PFLU5882	conserved_hypothetical_protein		10	521.468	403.877	1.29115	0.00328186	0.00518249
PFLU1667	PFLU1667	putative_aminotransferase		13	3391.57	2628.9	1.29011	7.36068e-07	1.6802e-06
PFLU1987A	PFLU1987A	conserved_hypothetical_protein		10	1367.62	1060.57	1.28951	4.58783e-05	8.95213e-05
PFLU1018	PFLU1018	putative_response_regulator,_receiver_domain		9	1269.56	985.504	1.28824	0.000104285	0.00019652
PFLU4881	PFLU4881	probable_intracellular_septation_protein		0	565.044	438.694	1.28801	0.00106084	0.00178996
PFLU1914	PFLU1914	hypothetical_protein		8	5609.81	4355.81	1.28789	5.85241e-08	1.46547e-07
PFLU5685	betB	betaine_aldehyde_dehydrogenase	1.2.1.8	0	615.22	478.007	1.28705	0.0014751	0.00242864
PFLU0521	hflX	GTP-binding_protein_HflX		2	5561.89	4322.74	1.28666	7.74102e-08	1.91557e-07
PFLU5667	PFLU5667	putative_exported_protein		3	904.193	704.21	1.28398	0.000423365	0.000748453
PFLU5035	PFLU5035	putative_putative_transglycosylase		3	907.631	707.042	1.2837	0.000859008	0.00146792
PFLU1477	dapA	dihydrodipicolinate_synthase	4.2.1.52	7	626.423	488.543	1.28223	0.00109076	0.00183414
PFLU5280	PFLU5280	putative_exported_protein		3	17665.4	13782.6	1.28171	0.000745593	0.00128455
PFLU0043	PFLU0043	conserved_exported_hypothetical_protein		3	1599.43	1249.16	1.28041	0.00110147	0.00184898
PFLU1442	PFLU1442	conserved_hypothetical_protein		10	1376.28	1077.47	1.27732	0.000189374	0.000346979
PFLU0894	murA	UDP-N-acetylglucosamine	2.5.1.7	0	934.114	731.345	1.27725	0.00120387	0.00201055
PFLU4667	PFLU4667	conserved_hypothetical_protein		10	9616.11	7529.46	1.27713	1.79414e-07	4.30402e-07
PFLU3818	PFLU3818	NADH-quinone_oxidoreductase_chain_A	1.6.99.5	0	530.238	415.59	1.27587	0.00387383	0.0060636
PFLU1204	kup	low_affinity_potassium_transport_system_protein		0	914.251	719.123	1.27134	0.00111958	0.00187776
PFLU5272	fur	ferric_uptake_regulation_protein		3	9952.14	7848.41	1.26804	6.47749e-08	1.61581e-07
PFLU3926	PFLU3926	DNA-binding_protein_HU-beta		2	2841.95	2241.48	1.26789	3.49105e-06	7.51438e-06
PFLU0679	PFLU0679	putative_paraquat-inducible_protein		0	1083.7	857.463	1.26384	0.000577326	0.00100792
PFLU5535	rplL	50S_ribosomal_protein_L7/L12		2	1010.84	800.621	1.26257	0.00053553	0.000939411
PFLU2780	PFLU2780	putative_transmembrane_phosphatidylcholine	2.7.8.24	0	5191.74	4112.92	1.2623	9.5227e-07	2.15865e-06
PFLU2176	PFLU2176	putative_isomerase		13	693.167	549.932	1.26046	0.00220437	0.00355732
PFLU6120	atpA	ATP_synthase_alpha_chain	3.6.3.14	1	4608.53	3656.3	1.26044	1.25496e-06	2.81768e-06
PFLU1993	PFLU1993	putative_GntR-family_regulatory_protein		9	2420.66	1922.39	1.25919	2.1335e-05	4.26917e-05
PFLU1574	PFLU1574	putative_lipoprotein_releasing_system,_membrane		3	942.157	748.321	1.25903	0.00145967	0.00240703
PFLU4146	PFLU4146	putative_50S_ribosomal_protein_L35		2	19543.4	15527.9	1.2586	3.31833e-08	8.48243e-08
PFLU3014	PFLU3014	conserved_hypothetical_protein		10	2337.4	1858.73	1.25753	2.84644e-05	5.64398e-05
PFLU0403	rpmE	50S_ribosomal_protein_L31		2	1370.69	1090.43	1.25702	0.000750135	0.00129124
PFLU4458	PFLU4458	putative_phenylalanine-4-hydroxylase	1.14.16.1	6	11851	9439.78	1.25543	9.7825e-08	2.39657e-07
PFLU4592	PFLU4592	putative_xanthine_dehydrogenase	1.1.1.204	7	2390.04	1905.31	1.25441	1.90679e-05	3.83246e-05
PFLU1745	PFLU1745	putative_membrane_protein		0	4345.79	3471.99	1.25167	4.04496e-06	8.66231e-06
PFLU3805	PFLU3805	ATP-dependent_Clp_protease_ATP-binding_subunit		5	62090.4	49642.8	1.25074	2.57974e-08	6.63185e-08
PFLU4469	PFLU4469	conserved_hypothetical_protein		10	605.307	484.124	1.25032	0.0028051	0.00447645
PFLU0246	PFLU0246	putative_ABC_transport_system,_exported_protein		3	1300.97	1042.47	1.24797	0.000295036	0.000530993
PFLU1273	rrf	ribosome_recycling_factor		2	1016.6	815.331	1.24686	0.00178025	0.00290394
PFLU0755	PFLU0755	conserved_hypothetical_protein		10	1191.74	956.652	1.24574	0.00101228	0.00171245
PFLU2737	PFLU2737	putative_membrane_protein		0	2903.04	2333.51	1.24407	1.93713e-05	3.89079e-05
PFLU1823	sucC	succinyl-CoA_synthetase_beta_chain	6.2.1.5	1	1428	1149.45	1.24233	0.000384027	0.000681981
PFLU4747	PFLU4747	aspartokinase	2.7.2.4	7	2391.98	1932.11	1.23801	0.000142999	0.00026573
PFLU2694	PFLU2694	conserved_hypothetical_protein		10	4319.62	3490.39	1.23758	7.6672e-06	1.60515e-05
PFLU0880	ptsN	phosphotransferase_enzyme_IIA_component	2.7.1.-	3	1877.09	1523.53	1.23207	0.000218124	0.000397554
PFLU3021	PFLU3021	putative_two-component_system,_response		9	1705.13	1385.95	1.23029	0.000768203	0.00132118
PFLU5794	PFLU5794	conserved_hypothetical_protein		10	759.21	617.352	1.22978	0.00298398	0.0047439
PFLU5953	glnK	nitrogen_regulatory_protein_P-II_2		9	6595.2	5362.92	1.22978	9.90639e-06	2.04413e-05
PFLU2703	PFLU2703	conserved_hypothetical_protein		10	3889.54	3163.73	1.22942	3.71798e-05	7.30566e-05
PFLU3745	PFLU3745	putative_ATP-binding_ABC_transporter_protein		3	2156.81	1756.84	1.22766	0.00212826	0.00344111
PFLU0623	PFLU0623	conserved_hypothetical_protein		10	1194.45	975.54	1.2244	0.00153114	0.00251221
PFLU5602	pqqE	coenzyme_PQQ_synthesis_protein_E		7	4152.59	3393.33	1.22375	3.84632e-05	7.55029e-05
PFLU0442	PFLU0442	conserved_hypothetical_protein		10	7541.74	6174.49	1.22144	8.33175e-06	1.73686e-05
PFLU1480	purC	phosphoribosylaminoimidazole-succinocarboxamide	6.3.2.6	7	1152.25	943.727	1.22096	0.00181382	0.00295624
PFLU4524	PFLU4524	conserved_hypothetical_protein		10	3577.34	2930.51	1.22072	6.98536e-05	0.000133907
PFLU0001	dnaA	chromosomal_replication_initiator_protein_DnaA		2	3224.38	2641.82	1.22051	0.00250245	0.00401743
PFLU1658	fnl2	NAD_dependent_epimerase/dehydratase		3	1020.08	836.953	1.21881	0.00256585	0.00411137
PFLU3321	PFLU3321	conserved_hypothetical_protein		10	2190.69	1807.08	1.21229	0.000670388	0.00116178
PFLU1621	PFLU1621	putative_reductase		13	970.902	801.076	1.212	0.00326361	0.00515782
PFLU3533	PFLU3533	putative_exported_protein		3	5066.46	4180.74	1.21186	4.03879e-05	7.91753e-05
PFLU0678	PFLU0678	putative_paraquat-inducible_protein		0	1932.12	1596.37	1.21032	0.00139386	0.00230625
PFLU2181	PFLU2181	putative_two-component_system,_sensor_kinase		9	1243.38	1027.78	1.20978	0.00367441	0.00576525
PFLU5593	PFLU5593	putative_signalling_GGDEF/EAL_domains_containing		9	1653.77	1367.38	1.20945	0.00190416	0.00309407
PFLU5269	dnaK	chaperone_protein_DnkA_(HSP70)		0	12908.3	10673.2	1.20941	8.20022e-06	1.71066e-05
PFLU3836A	PFLU3836A	hypothetical_protein		8	5033.7	4180.36	1.20413	0.00029011	0.000522606
PFLU0782	clpB1	chaperone		0	5090.51	4231.84	1.20291	9.37475e-05	0.000177628
PFLU1551	PFLU1551	conserved_hypothetical_protein		10	8642.52	7186.31	1.20264	2.43267e-05	4.85296e-05
PFLU4641	PFLU4641	putative_hydrolase		13	1928.93	1604.21	1.20242	0.00144558	0.00238513
PFLU0538	PFLU0538	conserved_hypothetical_protein		10	1120.48	931.994	1.20224	0.00610205	0.00937931
PFLU4593	PFLU4593	putative_xanthine_dehydrogenase_large_subunit	1.1.1.20	7	1301.54	1083.11	1.20166	0.00296469	0.00471578
PFLU1468	mucA	sigma_factor_negative_regulatory_protein		9	138339	115328	1.19952	5.25817e-06	1.11831e-05
PFLU0891	PFLU0891	putative_ABC_transport_system,_exported_protein		3	4850.88	4045.48	1.19909	0.000148002	0.000274422
PFLU1524	PFLU1524	conserved_hypothetical_protein		10	2481.77	2072.83	1.19728	0.000798411	0.00136872
PFLU0530	rnr	ribonuclease_R	3.1.-.-	5	5230.8	4369.55	1.1971	0.000109444	0.000205845
PFLU5995	spoT	guanosine-3',5'-bis(diphosphate)	3.1.7.2	0	2412.92	2018.73	1.19527	0.000917742	0.00156149
PFLU5216	PFLU5216	conserved_hypothetical_protein		10	3148.89	2639.89	1.19281	0.000612267	0.00106356
PFLU4320	PFLU4320	putative_asparagine_synthetase		7	4102.64	3464.19	1.1843	0.000415442	0.000735331
PFLU3809	PFLU3809	isocitrate_dehydrogenase_[NADP]	1.1.1.42	1	1675.74	1416.23	1.18324	0.00266573	0.00426329
PFLU1891	PFLU1891	putative_cytochrome_C_oxidase_(monoheme_and		1	2370.65	2006.7	1.18136	0.00428953	0.00668231
PFLU3487	PFLU3487	conserved_hypothetical_protein		10	2411.97	2059.05	1.1714	0.00285325	0.00454836
PFLU3927	PFLU3927	DNA-binding_ATP-dependent_protease_La;_heat	3.4.21.53	0	9511.1	8127.47	1.17024	0.000335867	0.000600805
PFLU2167	PFLU2167	putative_lipoprotein		3	3015.82	2599.42	1.16019	0.00306218	0.00486298
PFLU5166	PFLU5166	putative_glutathione_peroxidase		0	4298.06	3717.27	1.15624	0.00327918	0.00517964
PFLU2736	PFLU2736	conserved_hypothetical_protein		10	56316.6	48726.8	1.15576	0.0018064	0.00294579
PFLU2993	PFLU2993	putative_regulatory_protein		9	8751.83	7586.22	1.15365	0.00116008	0.00194182
PFLU4142	PFLU4142	integration_host_factor_alpha-subunit		2	5021.69	4360.32	1.15168	0.0031628	0.00501331
PFLU3757	PFLU3757	hypothetical_protein		8	17331.2	15051.5	1.15146	0.00088118	0.00150363
PFLU1865	fadE	acyl-coenzyme_A_dehydrogenase	1.3.99.-	6	3300.92	2870.05	1.15013	0.00534056	0.00824977
PFLU5624	PFLU5624	putative_response_regulator		9	5517.68	4851.32	1.13736	0.00620688	0.0095305
PFLU5340	mscL	large-conductance_mechanosensitive_channel		0	10159.3	9000.19	1.12878	0.0058874	0.00905648
