# Supplementary material for: Bistability in a Metabolic Network Underpins the De Novo Evolution of Colony Switching in Pseudomonas fluorescens
Source: PLoS Biol. 2015 Mar 12;13(3):e1002109. doi: 10.1371/journal.pbio.1002109 (PMC4357382; doi:10.1371/journal.pbio.1002109)
Supplement: S6 Table — Comparison showing the effects of capsule phenotype (+ or-) on 1B4 gene expression. For the remainder of the legend, see the S3 Table legend. (XLSX) [file pbio.1002109.s022.xlsx]

## Sheet: Cap- higher
Locus	Gene Name	Product	EC Number	Colour in SBW25 Annotation	Cap+ BaseMean	Cap- BaseMean	Fold Change (Cap-/Cap+)	P-value	Adjusted P-value
PFLU0128	PFLU0128	putative_nodulation-related_LysR-family		0	0	30.3258	Infinite	8.71862e-08	2.71946e-07
PFLU0130	PFLU0130	putative_ABC_transport_system,_lipoprotein		3	0	16.5657	Infinite	9.12422e-07	2.57771e-06
PFLU0207	PFLU0207	putative_transport-related_membrane_protein		0	0	22.7545	Infinite	2.91073e-05	6.7921e-05
PFLU0237	PFLU0237	putative_amino_acid_ABC_transport_system,		3	0	14.8014	Infinite	0.000207657	0.000431895
PFLU0252	tauD	alpha-ketoglutarate-dependent_taurine	1.14.11.17	6	0	54.127	Infinite	1.05768e-11	4.70586e-11
PFLU0268	PFLU0268	putative_membrane_protein		3	0	27.1559	Infinite	4.06994e-08	1.3165e-07
PFLU0381	PFLU0381	conserved_hypothetical_protein		10	0	18.237	Infinite	1.51285e-07	4.61583e-07
PFLU0463	rfaC	lipopolysaccharide_heptosyltransferase-1	2.-.-.-	3	0	21.2275	Infinite	1.69945e-06	4.65656e-06
PFLU0469	PFLU0469	putative_ABC_transport_system,_periplasmic		3	0	38.782	Infinite	1.49949e-08	5.02634e-08
PFLU0470	PFLU0470	putative_ABC_transport_system,_ATP-binding		11	0	16.6467	Infinite	2.10498e-05	5.01885e-05
PFLU0564	PFLU0564	putative_exported_protein		3	0	33.64	Infinite	7.64395e-09	2.63395e-08
PFLU0602	cobK	precorrin-6A_reductase	1.3.1.54	7	0	13.2744	Infinite	5.63647e-05	0.000126053
PFLU0620	PFLU0620	putative_methyl-accepting_chemotaxis_protein		0	0	7.01021	Infinite	0.00351705	0.00614912
PFLU0715	rscR	putative_hairpin_type_III_secretion_protein		3	0	6.92927	Infinite	0.00120523	0.00225883
PFLU0853	PFLU0853	conserved_hypothetical_protein		10	0	76.5523	Infinite	6.28876e-26	7.81206e-25
PFLU0965	PFLU0965	putative_acetyltransferase		13	0	10.1626	Infinite	0.00328805	0.0057658
PFLU1006	PFLU1006	putative_GntR-family_regulatory_protein		9	0	25.4037	Infinite	5.57882e-10	2.1365e-09
PFLU1009	PFLU1009	putative_exported_protein		3	0	43.0162	Infinite	7.11541e-13	3.48867e-12
PFLU1076	PFLU1076	putative_short_chain_dehydrogenase		7	0	20.3076	Infinite	3.7794e-08	1.22587e-07
PFLU1250	PFLU1250	putative_lipoprotein		3	0	7.23006	Infinite	0.00236143	0.00425057
PFLU1258	rrmA	ribosomal_RNA_large_subunit_methyltransferase_A	2.1.1.51	2	0	37.7528	Infinite	5.40882e-09	1.88242e-08
PFLU1624	argD	acetylornithine_aminotransferase	2.6.1.11	7	0	41.6916	Infinite	4.33575e-07	1.26729e-06
PFLU1800	PFLU1800	putative_hydroxypyruvate_reductase		1	0	12.7943	Infinite	0.00521178	0.00884283
PFLU1905	PFLU1905	hypothetical_protein		8	0	30.5457	Infinite	3.34761e-09	1.18886e-08
PFLU1921	PFLU1921	putative_membrane_protein		0	0	16.9704	Infinite	8.35699e-05	0.000182883
PFLU1923	PFLU1923	conserved_hypothetical_protein		10	0	25.4441	Infinite	1.94544e-12	9.18802e-12
PFLU1933	PFLU1933	putative_membrane_protein		0	0	10.8856	Infinite	0.00166102	0.00305114
PFLU1940	PFLU1940	putative_ornithine_cyclodeaminase		7	0	45.9487	Infinite	3.60723e-18	2.66286e-17
PFLU1945	PFLU1945	putative_glyoxalase		13	0	9.86176	Infinite	0.000117206	0.000251739
PFLU1968	PFLU1968	putative_DNA_repair_protein		2	0	20.9672	Infinite	8.10291e-07	2.30238e-06
PFLU1975	PFLU1975	conserved_hypothetical_protein		10	0	43.9995	Infinite	3.45553e-09	1.22497e-08
PFLU1981	PFLU1981	putative_phage-related_protein		12	0	33.0155	Infinite	7.01833e-08	2.21566e-07
PFLU2110	PFLU2110	conserved_hypothetical_protein		10	0	29.6608	Infinite	8.91323e-10	3.34841e-09
PFLU2126	PFLU2126	[utative_peptidase		2	0	7.36898	Infinite	0.00527511	0.00893746
PFLU2179	PFLU2179	putative_cation_transport-related_membrane		0	0	42.7963	Infinite	4.31928e-12	1.98445e-11
PFLU2280	PFLU2280	putative_ABC_transport_system,_substrate-binding		3	0	49.066	Infinite	7.41248e-13	3.62531e-12
PFLU2307	PFLU2307	putative_hydroxyacid_dehydrogenase		7	0	44.4622	Infinite	2.15922e-17	1.5056e-16
PFLU2309	PFLU2309	putative_transport-related_membrane_protein		3	0	15.0213	Infinite	4.87808e-06	1.26899e-05
PFLU2313	PFLU2313	putative_reductase		13	0	12.0713	Infinite	0.000335631	0.000681053
PFLU2315	PFLU2315	putative_transport-related_membrane_protein		3	0	47.2787	Infinite	6.61058e-17	4.47235e-16
PFLU2320	folD	folD_bifunctional_protein	3.5.4.9	7	0	37.5154	Infinite	4.58062e-08	1.47442e-07
PFLU2335	PFLU2335	putative_oxidoreductase		13	0	29.6608	Infinite	2.80383e-06	7.49843e-06
PFLU2384	PFLU2384	conserved_hypothetical_protein		10	0	18.7982	Infinite	8.9598e-06	2.24541e-05
PFLU2392	PFLU2392	putative_dioxygenase_system_reductase_component		7	0	32.5758	Infinite	1.04405e-12	5.0437e-12
PFLU2394	PFLU2394	putative_transport-related_membrane_protein		0	0	11.9903	Infinite	0.00241376	0.00433553
PFLU2406	PFLU2406	putative_membrane_protein		0	0	21.21	Infinite	2.86797e-05	6.70554e-05
PFLU2414	PFLU2414	putative_iron_siderophore-related_protein		0	0	25.4037	Infinite	7.50759e-07	2.13939e-06
PFLU2591	PFLU2591	conserved_hypothetical_protein		10	0	43.8606	Infinite	1.37066e-14	7.80803e-14
PFLU2607	PFLU2607	putative_membrane_protein		3	0	30.3663	Infinite	0.00237768	0.00427591
PFLU2634	PFLU2634	putative_substrate-binding_transport_protein		3	0	118.891	Infinite	1.92395e-35	3.90938e-34
PFLU2637	PFLU2637	putative_oligopeptide_transport_protein_(ABC		3	0	14.9228	Infinite	7.40072e-06	1.87491e-05
PFLU2672	PFLU2672	conserved_hypothetical_protein		10	0	15.5649	Infinite	0.000140554	0.000298634
PFLU2683	PFLU2683	conserved_hypothetical_protein		10	0	14.8998	Infinite	0.000712164	0.00137931
PFLU2838	PFLU2838	hypothetical_protein		8	0	21.1695	Infinite	0.000128895	0.000275166
PFLU2854	PFLU2854	hypothetical_protein		8	0	33.0439	Infinite	0.000893283	0.00170938
PFLU2892A	PFLU2892A	hypothetical_protein		8	0	12.3316	Infinite	0.00320114	0.00562841
PFLU2896	PFLU2896	hypothetical_phage-related_protein		12	0	14.2982	Infinite	4.33772e-05	9.86497e-05
PFLU2936	PFLU2936	putative_two-component_system,_response		9	0	59.1017	Infinite	8.18901e-19	6.34621e-18
PFLU2945	PFLU2945	putative_ABC_transporter,_permease_protein		3	0	54.162	Infinite	3.30384e-11	1.40141e-10
PFLU2973	PFLU2973	putative_hydrolase		13	0	64.1277	Infinite	1.43531e-15	8.76758e-15
PFLU3071	PFLU3071	putative_endoribonuclease		2	0	23.5355	Infinite	5.0366e-06	1.30506e-05
PFLU3076	PFLU3076	hypothetical_protein		8	0	18.8157	Infinite	7.55177e-06	1.90827e-05
PFLU3192	PFLU3192	putative_adhesin_activator_protein		3	0	65.9325	Infinite	4.01188e-17	2.7552e-16
PFLU3207	PFLU3207	conserved_hypothetical_protein		10	0	63.2603	Infinite	1.30568e-26	1.69681e-25
PFLU3225	PFLU3225	putative_non-ribosomal_peptide_synthetase		15	0	7.69274	Infinite	0.00294797	0.005218
PFLU3247	PFLU3247	putative_outer_membrane_adhesin_activator		3	0	9.52049	Infinite	0.000181713	0.000380074
PFLU3357	PFLU3357	putative_aldo/keto_reductase		13	0	11.4467	Infinite	1.03418e-05	2.56505e-05
PFLU3382	PFLU3382	putative_membrane_protein		3	0	40.7082	Infinite	5.28368e-12	2.40511e-11
PFLU3425	PFLU3425	putative_nitrite_reductase_[NAD(P)H]	1.7.1.4	1	0	24.8425	Infinite	1.37678e-08	4.62816e-08
PFLU3443	PFLU3443	conserved_hypothetical_protein		10	0	26.7108	Infinite	2.24654e-07	6.73961e-07
PFLU3452	PFLU3452	putative_helix-turn-helix_transcriptional		9	0	47.1343	Infinite	2.73633e-11	1.16822e-10
PFLU3515	PFLU3515	putative_exported_protein		3	0	85.4712	Infinite	1.40882e-27	1.93279e-26
PFLU3586	PFLU3586	hypothetical_protein		8	0	30.4067	Infinite	4.01534e-09	1.4141e-08
PFLU3647	PFLU3647	hypothetical_protein		8	0	48.6788	Infinite	3.23032e-10	1.26079e-09
PFLU3664	PFLU3664	mannose-1-phosphate_guanylyltransferase		3	0	12.8522	Infinite	0.000554785	0.00109166
PFLU3696	PFLU3696	putative_TolQ_transport_transmembrane_protein		3	0	9.74035	Infinite	0.00161818	0.00297986
PFLU3699	PFLU3699	putative_GGDEF_domain_signaling_protein		9	0	27.2949	Infinite	6.18582e-07	1.78163e-06
PFLU3733	PFLU3733	putative_aquaporin_Z_(bacterial_nodulin-like		0	0	26.8322	Infinite	1.23056e-06	3.4145e-06
PFLU3784	PFLU3784	putative_membrane_protein		0	0	13.7951	Infinite	0.00116871	0.00219454
PFLU3854	PFLU3854	putative_branched-chain_amino_acid_ABC		3	0	20.8458	Infinite	0.000142482	0.000302384
PFLU3855	PFLU3855	putative_branched-chain_amino_acid_transport		3	0	14.7205	Infinite	0.000137685	0.000292862
PFLU3865	PFLU3865	putative_pH_adaptation_potassium_efflux_protein		0	0	15.2061	Infinite	6.13862e-05	0.000136304
PFLU3878	PFLU3878	putative_transcriptional_regulator_(MarR		9	0	19.741	Infinite	4.50566e-06	1.17624e-05
PFLU3938	PFLU3938	putative_lipoprotein		3	0	100.313	Infinite	2.00211e-21	1.844e-20
PFLU3986	PFLU3986	putative_ABC_transport_system,_ATP-binding		3	0	35.4448	Infinite	7.07865e-08	2.23232e-07
PFLU4016	PFLU4016	putative_amino_acid_ABC_transporter,_ATP-binding		3	0	19.822	Infinite	1.53935e-05	3.73499e-05
PFLU4032	PFLU4032	putative_permease_component_of_ABC_transporter		0	0	28.1743	Infinite	5.38073e-06	1.38814e-05
PFLU4039	PFLU4039	putative_succinate-semialdehyde_dehydrogenase		13	0	77.3792	Infinite	4.89683e-22	4.72349e-21
PFLU4060	PFLU4060	putative_monooxygenase_protein		13	0	20.8053	Infinite	2.18641e-08	7.23864e-08
PFLU4094	PFLU4094	putative_transcriptional_regulator		9	0	21.4299	Infinite	6.28007e-07	1.80525e-06
PFLU4100	PFLU4100	putative_GntR-family_transcriptional_regulator		9	0	16.9299	Infinite	2.36541e-06	6.37495e-06
PFLU4109	PFLU4109	IclR-family_transcriptional_regulator		9	0	54.0231	Infinite	2.53287e-17	1.75991e-16
PFLU4120	PFLU4120	putative_acriflavine_resistance_protein_A		0	0	10.1801	Infinite	8.79967e-06	2.21039e-05
PFLU4168	PFLU4168	putative_glycerol_phosphatase		7	0	27.3933	Infinite	8.71992e-08	2.71946e-07
PFLU4244	PFLU4244	hypothetical_protein		8	0	25.687	Infinite	1.70465e-05	4.11245e-05
PFLU4281	PFLU4281	putative_integral_membrane_transport_protein		3	0	15.426	Infinite	0.000685378	0.00133179
PFLU4282	PFLU4282	putative_endonuclease		5	0	7.6118	Infinite	0.000983334	0.001869
PFLU4366	PFLU4366	conserved_hypothetical_protein		10	0	25.3457	Infinite	4.53701e-09	1.58836e-08
PFLU4549	PFLU4549	putative_membrane_protein		0	0	12.6728	Infinite	3.65088e-05	8.42608e-05
PFLU4650	PFLU4650	putative_membrane_protein		0	0	173.152	Infinite	3.31687e-36	7.02962e-35
PFLU5192A	PFLU5192A	putative_regulatory_protein		9	0	25.0044	Infinite	1.16009e-06	3.225e-06
PFLU5310	PFLU5310	hypothetical_protein		8	0	29.3425	Infinite	5.45401e-07	1.57623e-06
PFLU5338	PFLU5338	putative_ankyrin_domain_protein		13	0	48.5574	Infinite	1.21863e-10	4.90188e-10
PFLU5464	PFLU5464	putative_exported_protein		3	0	9.90223	Infinite	0.00573272	0.00966294
PFLU5710	PFLU5710	putative_membrane_protein		3	0	30.9854	Infinite	1.53689e-06	4.22287e-06
PFLU5747	PFLU5747	putative_chemotaxis-related_protein		0	0	7.10865	Infinite	0.00582318	0.00980144
PFLU5808	PFLU5808	putative_oxidoreductase		13	0	33.5591	Infinite	4.17071e-09	1.46533e-08
PFLU5817	PFLU5817	conserved_hypothetical_membrane_protein		0	0	72.0928	Infinite	4.3088e-19	3.41527e-18
PFLU5853	PFLU5853	putative_molibdenumpterin_binding_protein		7	0	11.5276	Infinite	0.00140914	0.00261527
PFLU5878	PFLU5878	conserved_hypothetical_protein		10	0	41.8534	Infinite	1.64298e-16	1.07704e-15
PFLU5972	PFLU5972	conserved_hypothetical_protein		10	0	6.72692	Infinite	0.00164223	0.00302225
PFLU6009	PFLU6009	putative_ABC_transport_system,_ATP-binding		3	0	14.1998	Infinite	0.000484247	0.00096118
PFLU6047	PFLU6047	putative_phosphate_ABC_transport_system,		3	0	49.3843	Infinite	4.02834e-17	2.76329e-16
PFLU6103	PFLU6103	conserved_hypothetical_exported_protein		3	0	11.8284	Infinite	0.00322772	0.0056684
PFLU6115	srlR	glucitol_operon_repressor		9	1.82726	232.537	127.26	1.96545e-48	8.01495e-47
PFLU3651	PFLU3651	putative_amino_acid_exporter_(homoserine,_HSL)		0	1.24679	148.529	119.129	2.89262e-37	6.50344e-36
PFLU1486	PFLU1486	hypothetical_protein		8	0.58047	58.8818	101.438	3.03971e-16	1.96435e-15
PFLU6040	phoR	phosphate_regulon_two-component_system,_sensor	2.7.3.-	9	1.78434	158.651	88.9133	1.67923e-32	2.98177e-31
PFLU5091	PFLU5091	putative_chemotaxis_protein_CheW		0	0.58047	49.4827	85.246	2.21205e-09	8.01952e-09
PFLU3666	PFLU3666	putative_glycosyltransferase		3	0.623396	52.5771	84.3399	7.3405e-10	2.77522e-09
PFLU0225	PFLU0225	conserved_hypothetical_protein_(pseudogene)		11	0.623396	52.5366	84.275	4.22171e-10	1.62731e-09
PFLU3545	PFLU3545	putative_outer_membrane_protein		3	0.58047	34.7623	59.8864	5.32212e-07	1.54112e-06
PFLU4155	PFLU4155	ribose_permease		3	0.58047	32.0726	55.2528	3.71215e-11	1.56898e-10
PFLU3098	PFLU3098	putative_cytochrome_b-561_membrane_protein		1	1.20387	63.2603	52.5477	2.946e-26	3.71422e-25
PFLU3451	PFLU3451	putative_membrane_protein		0	1.24679	65.3188	52.3896	0.00137051	0.00254677
PFLU3918	PFLU3918	pyruvate_dehydrogenase_E1_component		1	0.58047	29.7822	51.307	2.94436e-06	7.83528e-06
PFLU5635	PFLU5635	putative_ABC_transport_system,_membrane_protein		3	0.623396	29.5219	47.3565	2.3501e-07	7.04315e-07
PFLU4014	PFLU4014	hypothetical_protein		8	1.20387	52.9764	44.0052	1.48065e-12	7.08914e-12
PFLU1488	PFLU1488	putative_exported_protein		3	3.56867	153.37	42.9769	1.25807e-37	2.89453e-36
PFLU4137	PFLU4137	conserved_hypothetical_protein		11	0.58047	24.7211	42.5881	0.000136532	0.00029061
PFLU3991	PFLU3991	putative_reductase		13	0.58047	23.9402	41.2427	1.17948e-07	3.63622e-07
PFLU0303	wssD	endoglucanase_precursor	3.2.1.4	7	2.36481	96.8424	40.9515	1.4633e-16	9.65681e-16
PFLU0376	PFLU0376	putative_ABC_transport_system,_exported_protein		3	7.84659	293.257	37.3739	7.17872e-55	4.00451e-53
PFLU2885	PFLU2885	putative_phage_minor_tail_protein		12	1.24679	45.4914	36.4868	1.90562e-09	6.9641e-09
PFLU5657	PFLU5657	putative_amine-transport_related_membrane		3	1.78434	64.2841	36.0269	8.60153e-15	4.97174e-14
PFLU0580	PFLU0580	putative_acetyltransferase		13	2.90235	102.702	35.3858	2.70532e-24	3.00124e-23
PFLU4050	PFLU4050	putative_acetyltransferase		13	0.623396	20.4061	32.7337	1.45508e-08	4.88025e-08
PFLU5924	PFLU5924	putative_ABC_transport_system,_membrane_protein		0	1.16094	37.5788	32.3693	3.94188e-10	1.52742e-09
PFLU2842	PFLU2842	conserved_hypothetical_protein		10	1.82726	57.4588	31.4453	9.53322e-13	4.62427e-12
PFLU2868	PFLU2868	putative_phage-related_conserved_hypothetical		12	0.58047	17.5315	30.2023	1.70591e-06	4.66993e-06
PFLU3106	PFLU3106	putative_MCP-type_signal_transduction_protein		0	9.63092	274.181	28.4688	1.63356e-62	1.13638e-60
PFLU4699	PFLU4699	DNA_polymerase_III,_delta'_subunit	2.7.7.7	2	2.94528	83.5679	28.3736	1.81594e-18	1.3696e-17
PFLU2479	PFLU2479	conserved_hypothetical_protein		10	1.78434	50.1882	28.1271	1.80972e-11	7.87988e-11
PFLU5192	PFLU5192	putative_muconate_cycloisomerase_I		13	1.20387	33.5361	27.857	1.85908e-15	1.12746e-14
PFLU4823	PFLU4823	conserved_hypothetical_protein		10	0.58047	15.8252	27.2627	0.000152236	0.000321605
PFLU5857	ssuA	putative_aliphatic_sulfonatesABC_transport		3	0.623396	16.5887	26.6102	0.000199821	0.000416035
PFLU0441	trxC	thioredoxin	1.8.1.8	7	2.45066	63.3413	25.8467	5.46773e-14	2.95528e-13
PFLU4101	PFLU4101	hypothetical_protein		8	1.20387	30.9274	25.6901	3.89776e-05	8.9366e-05
PFLU2355	PFLU2355	putative_transport_related_membrane_protein		0	1.20387	30.8289	25.6083	7.05681e-09	2.43875e-08
PFLU3526	PFLU3526	putative_3-ketoacyl-CoA_thiolase	2.3.1.16	6	1.16094	29.6433	25.5338	1.05252e-05	2.60513e-05
PFLU2618	PFLU2618	glutamine_high-affinity_transport_system;		3	13.7801	345.28	25.0565	9.46079e-79	1.03596e-76
PFLU0824	PFLU0824	putative_outer_membrane_porin		3	24.7436	619.796	25.0487	1.37078e-85	1.88498e-83
PFLU1069	PFLU1069	putaitve_lipoprotein		3	2.36481	58.8184	24.8724	1.80046e-14	1.01676e-13
PFLU3074	PFLU3074	putative_two-component_response_regulator		9	4.23499	102.326	24.1619	1.59898e-24	1.79408e-23
PFLU5376	PFLU5376	putative_histone_deacetylase_family_protein		9	0.58047	13.9975	24.114	6.62558e-05	0.000146511
PFLU2200	PFLU2200	putative_dehydrogenase		13	1.24679	29.4004	23.5809	2.94344e-08	9.63173e-08
PFLU6093	PFLU6093	conserved_hypothetical_protein		10	1.20387	28.2782	23.4895	3.50541e-08	1.14264e-07
PFLU4068	PFLU4068	putative_ABC_transporter,_permease		3	0.623396	14.599	23.4186	0.00086477	0.00166073
PFLU2715	PFLU2715	conserved_hypothetical_protein		10	8.29828	187.594	22.6064	2.21352e-34	4.29132e-33
PFLU1536	PFLU1536	putative_hydrolase		13	7.18027	157.824	21.9803	3.97895e-24	4.36504e-23
PFLU0345	PFLU0345	putative_lipoprotein		3	4.23499	90.4918	21.3676	3.14925e-19	2.5301e-18
PFLU5038	PFLU5038	maltoporin		3	1.20387	25.2243	20.9527	7.81077e-07	2.22257e-06
PFLU5858	ssuE	FMN_reductase	1.5.1.29	0	3.03113	63.2428	20.8645	5.50913e-12	2.50388e-11
PFLU2528	PFLU2528	putative_ABC_transport_system,_ATP-binding		3	7.22319	149.026	20.6316	4.16077e-11	1.75108e-10
PFLU2054	PFLU2054	conserved_hypothetical_protein		10	3.03113	60.5707	19.9829	6.99459e-11	2.88417e-10
PFLU0592	PFLU0592	putative_iron_ABC_transport_system,_ATP-binding		3	1.16094	22.5521	19.4257	5.73974e-05	0.000128169
PFLU2344	PFLU2344	putative_riboflavin_biosynthesis-related		7	5.39593	103.668	19.2122	1.8805e-19	1.53583e-18
PFLU0242	PFLU0242	putative_dehydrogenase		13	0.58047	11.065	19.0621	0.00101996	0.00193302
PFLU2632	PFLU2632	putative_binding-protein-dependent_transporter		3	0.623396	11.5681	18.5566	7.20848e-05	0.000158866
PFLU1580	PFLU1580	conserved_hypothetical_protein		10	0.58047	10.5848	18.2348	0.00306279	0.00540605
PFLU3173	PFLU3173	putative_TetR-family_regulatory_protein		9	6.5998	119.938	18.173	5.46247e-22	5.23494e-21
PFLU2775	PFLU2775	conserved_hypothetical_protein		10	5.39593	96.9408	17.9655	4.91101e-16	3.09582e-15
PFLU3416	PFLU3416	hypothetical_protein		8	5.26716	93.2908	17.7118	2.81166e-14	1.56547e-13
PFLU4230	PFLU4230	putative_membrane_protein		3	3.03113	52.9359	17.4641	7.25229e-08	2.28465e-07
PFLU2940	PFLU2940	putative_exported_protein		3	0.623396	10.7237	17.2021	0.00300983	0.0053237
PFLU3979	PFLU3979	outer_membrane_efflux_protein		3	4.72961	81.2316	17.1751	3.3675e-17	2.31805e-16
PFLU0465	rfaP	lipopolysaccharide_core_biosynthesis_protein		3	6.5998	112.194	16.9996	1.11555e-10	4.50563e-10
PFLU3297	PFLU3297	putative_acetyl-CoA_acetyltransferase		13	0.58047	9.86176	16.9893	0.000727121	0.00140643
PFLU1162	PFLU1162	putativ_ATP-binding_protein		13	12.1674	204.594	16.8149	1.85459e-20	1.60559e-19
PFLU3302	PFLU3302	putative_family_S43_non-peptidase_homologue		13	3.56867	59.9866	16.8092	9.02727e-14	4.79158e-13
PFLU2413	PFLU2413	putative_ECF-type_RNA_polymerase_sigma_factor		9	2.45066	40.344	16.4625	1.30669e-08	4.40253e-08
PFLU0714	rscQAB	putative_type_III_secretion_protein		3	2.36481	38.6606	16.3483	7.19986e-06	1.82873e-05
PFLU3007	PFLU3007	conserved_hypothetical_protein		10	10.7489	170.416	15.8542	1.34963e-22	1.34803e-21
PFLU4448	PFLU4448	flagellin		0	1989.97	31214.1	15.6857	0	0
PFLU3528	PFLU3528	putative_3-oxoacyl_acyl_carrier_protein	1.1.1.100	6	3.07405	47.7994	15.5493	7.24739e-08	2.28432e-07
PFLU4250	PFLU4250	conserved_hypothetical_protein		10	1.16094	17.9538	15.4648	3.81898e-05	8.7832e-05
PFLU4268	PFLU4268	putative_glutamine-binding_periplasmic_protein		3	10.9206	168.108	15.3936	6.74689e-27	8.94493e-26
PFLU0280	PFLU0280	putative_LysR-family_regulatory_protein		9	10.1255	155.499	15.3571	1.75228e-24	1.95865e-23
PFLU5129	PFLU5129	putative_LysR-family_transcriptional_regulator		9	1.16094	17.5315	15.1012	3.40023e-05	7.89073e-05
PFLU5897	PFLU5897	putative_iron-sulfur_binding_oxidoreductase		13	13.1996	197.555	14.9667	6.14595e-41	1.65186e-39
PFLU5095	PFLU5095	putative_chemotaxis_two-component_system,		0	12.0816	180.549	14.9442	8.17543e-36	1.69619e-34
PFLU4397	PFLU4397	putative_acetyl-/propionyl-coenzyme_A	6.3.4.14	7	4.27792	62.6762	14.6511	2.80134e-14	1.5612e-13
PFLU5388	PFLU5388	putative_exported_protein		3	11.9957	175.576	14.6365	9.67343e-17	6.46316e-16
PFLU2544	pvdJ	pvdj(2)		0	78.2083	1109.5	14.1865	8.58929e-73	7.81361e-71
PFLU0409	PFLU0409	putative_fimbriae_biogenesis-related_fusion		3	4.23499	60.0445	14.1782	1.3253e-08	4.46016e-08
PFLU0689	PFLU0689	putative_phosphesterase		13	4.72961	66.7649	14.1164	2.07515e-10	8.22411e-10
PFLU2075	PFLU2075	conserved_hypothetical_protein		10	1.20387	16.8315	13.9812	0.00333609	0.00584482
PFLU5088	PFLU5088	putative_chemotaxis_two-component_system,	3.1.1.61	0	7.76074	106.866	13.7701	7.03349e-20	5.90753e-19
PFLU2201	PFLU2201	putative_transport-related_membrane_protein		3	5.35301	73.3999	13.7119	1.12662e-11	5.00504e-11
PFLU6013	PFLU6013	putative_membrane_protein		3	0.623396	8.5142	13.6578	0.000956725	0.00182076
PFLU3698	PFLU3698	putative_TonB-dependent_outer_membrane_receptor		3	7.05149	96.1139	13.6303	4.30631e-15	2.54124e-14
PFLU4340	PFLU4340	putative_membrane_protein		3	7.13734	97.2296	13.6227	4.71446e-11	1.97147e-10
PFLU2462	PFLU2462	putative_membrane_protein		3	6.01933	81.7347	13.5787	1.14223e-14	6.54456e-14
PFLU5179	PFLU5179	RpiR_family_regulatory_protein		9	10.9206	148.009	13.5531	1.75073e-20	1.51789e-19
PFLU3622	PFLU3622	putative_membrane_protein		0	2.49358	32.998	13.2332	1.82706e-06	4.98771e-06
PFLU4086	PFLU4086	putative_nitrilotriacetate_monooxygenase		6	1.20387	15.9061	13.2126	0.000290048	0.000593444
PFLU2586	PFLU2586	putative_DnaK_suppressor_protein		9	5.52471	72.7404	13.1664	8.82637e-15	5.09671e-14
PFLU0582	ureA	urease_gamma_subunit	3.5.1.5	7	3.6116	46.7985	12.9578	0.000104745	0.000226374
PFLU0120	PFLU0120	conserved_hypothetical_protein		10	3.03113	39.0423	12.8805	3.84472e-10	1.4927e-09
PFLU1365	pcaF	beta-ketoadipyl_CoA_thiolase	2.3.1.-	6	11.4582	146.204	12.7598	9.48695e-41	2.51553e-39
PFLU2296	PFLU2296	putative_ABC_transport_system,_exported_protein		3	8.34121	104.692	12.5511	2.85742e-19	2.30504e-18
PFLU0643	PFLU0643	putative_membrane_protein		0	5.39593	66.638	12.3497	3.94596e-14	2.15842e-13
PFLU3915	PFLU3915	putative_2,4-dienoyl-CoA_reductase	1.3.1.34	7	7.09442	87.3624	12.3142	1.1604e-16	7.70952e-16
PFLU0429	PFLU0429	conserved_hypothetical_protein		10	4.19207	51.5128	12.2882	1.90552e-06	5.19472e-06
PFLU2629	PFLU2629	putative_membrane_protein		0	18.4238	224.93	12.2087	6.99498e-28	9.91878e-27
PFLU2328	PFLU2328	putative_histidine_biosynthesis-related		7	8.9646	108.261	12.0765	1.05832e-15	6.5118e-15
PFLU2354	PFLU2354	putative_aldolase		13	4.23499	50.7494	11.9833	9.57601e-08	2.97546e-07
PFLU2321	purU1	formyltetrahydrofolate_deformylase	3.5.1.10	7	22.2501	260.613	11.7129	1.03137e-27	1.43158e-26
PFLU3780	PFLU3780	putative_lipoprotein		3	6.01933	69.8079	11.5973	1.13335e-09	4.2254e-09
PFLU2243	PFLU2243	hypothetical_protein		8	11.587	134.37	11.5966	5.20429e-18	3.81799e-17
PFLU2144	PFLU2144	conserved_hypothetical_protein		10	50.0677	568.615	11.3569	4.83622e-66	3.7627e-64
PFLU1358	PFLU1358	hypothetical_protein		8	1.87019	21.0077	11.2329	8.5587e-05	0.000187089
PFLU2937	PFLU2937	putative_aerobic_respiration_sensor-response		9	7.18027	80.5086	11.2125	9.69287e-14	5.12647e-13
PFLU0968	tkrA	2-ketogluconate_reductase	1.1.1.215	6	12.6191	140.778	11.156	2.72542e-26	3.45825e-25
PFLU0858	PFLU0858	putative_Na+/Ca+_exchanger_membrane_protein		0	9.588	106.896	11.1489	3.50815e-15	2.08689e-14
PFLU3217	PFLU3217	putative_diaminobutyrate--2-oxoglutarate		13	7.30904	81.1966	11.1091	1.80551e-14	1.01676e-13
PFLU1588	PFLU1588	putative_phage_capsid_related_protein		12	2.90235	32.0726	11.0506	1.86571e-07	5.62566e-07
PFLU4548	PFLU4548	putative_methyl-accepting_chemotaxis_protein		0	1.16094	12.7308	10.966	0.000439113	0.000877484
PFLU0727	rspB	putative_type_III_secretion_protein		3	6.55687	71.8325	10.9553	4.59527e-14	2.49971e-13
PFLU3034	PFLU3034	hypothetical_protein		8	4.23499	46.3129	10.9358	3.57699e-09	1.26575e-08
PFLU0367	hutH	histidine_ammonia-lyase	4.3.1.3	6	35.5784	386.636	10.8671	1.36376e-53	7.19991e-52
PFLU2684	PFLU2684	conserved_hypothetical_protein		10	9.71678	104.767	10.7821	2.52252e-14	1.41113e-13
PFLU3011	PFLU3011	hypothetical_protein		8	1.78434	19.2379	10.7815	0.000576481	0.00113285
PFLU1494	PFLU1494	putative_transport-related_membrane_protein		11	11.867	127.365	10.7328	9.72109e-22	9.12394e-21
PFLU4387	PFLU4387	putative_non-ribosomal_peptide_synthetase		15	350.691	3733.88	10.6472	0	0
PFLU1307	aotP	arginine/ornithine_ABC_transport_system,		3	4.27792	44.9653	10.511	3.7182e-08	1.20867e-07
PFLU1970	PFLU1970	conserved_hypothetical_protein		10	10.7919	112.807	10.4529	4.15549e-12	1.91515e-11
PFLU1039	PFLU1039	putative_LysR-family_regulatory_protein		9	4.77254	49.789	10.4324	1.21444e-10	4.88833e-10
PFLU0370	PFLU0370	putative_hydrolase		13	25.2383	260.346	10.3155	1.6694e-43	5.16815e-42
PFLU1215	PFLU1215	putative_LysR-family_regulatory_protein		9	41.2748	424.852	10.2933	3.17813e-10	1.2437e-09
PFLU2939	PFLU2939	putative_two-component_system_sensor_kinase		9	6.06225	61.3571	10.1212	1.12566e-10	4.54337e-10
PFLU6010	PFLU6010	putative_serine/threonine_protein_kinase		9	2.9882	30.0655	10.0614	2.01713e-06	5.47878e-06
PFLU4029	PFLU4029	putative_family_S43_non-peptidase_homologue		3	28.3982	284.975	10.035	1.22825e-27	1.69292e-26
PFLU5393	PFLU5393	putative_AsnC-family_regulatory_protein		9	5.9764	59.5239	9.95982	5.29105e-08	1.69205e-07
PFLU5108	PFLU5108	conserved_hypothetical_protein		10	18.896	187.768	9.93694	2.12496e-32	3.76194e-31
PFLU3426	PFLU3426	putative_bifunctional_reductase	1.7.99.4	13	3.6116	35.7686	9.90381	0.000118836	0.00025488
PFLU2395	PFLU2395	conserved_hypothetical_protein		10	16.2736	160.93	9.88897	1.31579e-05	3.21632e-05
PFLU3324	PFLU3324	conserved_hypothetical_protein		10	2.45066	24.218	9.88224	8.5512e-05	0.000186994
PFLU2551	PFLU2551	conserved_hypothetical_protein		10	34.2458	334.706	9.77364	4.71674e-51	2.19607e-49
PFLU5026	PFLU5026	putative_phosphosugar-binding_protein		13	13.1137	127.967	9.75821	1.83282e-14	1.03017e-13
PFLU0616	prmA	ribosomal_protein_L11_methyltransferase	2.1.1.-	2	15.5644	151.467	9.73164	1.73751e-17	1.21873e-16
PFLU2872	PFLU2872	hypothetical_phage_protein		12	5.9764	58.1588	9.73141	1.24331e-08	4.20338e-08
PFLU1608	PFLU1608	putative_fimbria-related_protein_precursor		3	6.64272	64.3651	9.68956	1.44241e-08	4.84324e-08
PFLU5638	PFLU5638	putative_glutathione_S-transferase		13	12.5333	121.141	9.66558	2.2033e-18	1.65122e-17
PFLU3632	PFLU3632	putative_iron(III)_dicitrate_sensor_protein		9	5.39593	52.1144	9.6581	8.4218e-12	3.77258e-11
PFLU2363	PFLU2363	putative_ArsR-family_regulatory_protein		9	20.1428	194.472	9.65468	1.15294e-11	5.10916e-11
PFLU4393	PFLU4393	putative_short-chain_dehydrogenase		13	13.8659	133.49	9.62723	9.13267e-24	9.80063e-23
PFLU2265	PFLU2265	putative_AraC-family_regulatory_protein		9	6.68565	64.3246	9.6213	9.12975e-09	3.12589e-08
PFLU3427	PFLU3427	putative_methyl-accepting_chemotaxis_protein		0	7.76074	74.2443	9.56666	1.08356e-19	8.99871e-19
PFLU1956	PFLU1956	hypothetical_protein_(pseudogene)		11	4.10622	39.2622	9.56165	8.92763e-05	0.000194578
PFLU2443	PFLU2443	conserved_hypothetical_protein		10	1.20387	11.4872	9.5419	0.00308995	0.00544911
PFLU0951	ftsA	cell_division_protein		0	8.9646	84.6727	9.44522	7.55285e-20	6.32578e-19
PFLU3150	PFLU3150	putative_periplasmic_putrescine-binding_protein;		3	12.4474	116.798	9.38329	4.96289e-21	4.45981e-20
PFLU2548	PFLU2548	conserved_hypothetical_protein		10	19.7994	185.564	9.37222	4.55323e-35	9.12652e-34
PFLU1222	wspD	putative_chemotaxis-related_protein		0	3.65452	34.1202	9.33644	0.00015491	0.000326566
PFLU2582	PFLU2582	hypothetical_protein		8	32.5044	303.224	9.32872	4.99316e-31	8.24708e-30
PFLU4349	PFLU4349	conserved_hypothetical_protein		10	4.19207	39.0599	9.31756	2.74926e-10	1.08159e-09
PFLU0569	lipA	lipase_precursor	3.1.1.3	6	27.1084	251.114	9.26331	2.09676e-13	1.0725e-12
PFLU3463	PFLU3463	conserved_hypothetical_protein		10	11.3294	104.009	9.18044	3.03713e-17	2.09796e-16
PFLU2721	PFLU2721	putative_efflux_system_inner_membrane_protein		3	9.05045	82.6776	9.13519	1.36678e-08	4.59715e-08
PFLU4806	PFLU4806	putative_acetyltransferase		13	5.39593	49.2224	9.12213	3.42701e-08	1.1177e-07
PFLU4015	PFLU4015	putative_ABC_transport_system,_extracellular		3	2.40773	21.9101	9.09987	4.51196e-05	0.000102258
PFLU2207	PFLU2207	conserved_hypothetical_protein		10	10.1685	91.9028	9.03801	9.9114e-13	4.79592e-12
PFLU2349	PFLU2349	putative_aldehyde_dehydrogenase		13	8.42706	75.9912	9.01752	7.4553e-12	3.35489e-11
PFLU2292	mmsA	methylmalonate-semialdehyde_dehydrogenase	1.2.1.27	7	29.2586	262.417	8.96889	2.20183e-37	4.96925e-36
PFLU5605	PFLU5605	putative_LysR-family_regulatory_protein		9	16.8112	150.155	8.93182	3.49958e-22	3.40906e-21
PFLU4096	PFLU4096	putative_gamma-glutamyltranspeptidase		13	2.40773	21.4299	8.90044	0.000356409	0.000720987
PFLU3094	PFLU3094	putative_transmembrane_permease_protein		3	37.7286	335.082	8.88139	2.67177e-44	8.72827e-43
PFLU5109	PFLU5109	putative_lipoprotein		3	18.8102	166.286	8.84023	5.43177e-20	4.58175e-19
PFLU3116	PFLU3116	putative_transcriptional_regulator_(lacI		9	9.05045	79.8895	8.82712	7.20468e-13	3.52659e-12
PFLU5018	PFLU5018	conserved_hypothetical_protein		0	5.48178	48.0772	8.77036	1.23847e-07	3.81015e-07
PFLU1081	PFLU1081	putative_signal_transduction_GGDEF_domain		9	9.50215	83.3197	8.76851	7.79765e-13	3.80112e-12
PFLU4257	PFLU4257	putative_methyl-accepting_chemotaxis_protein		0	16.7253	145.862	8.72104	8.69881e-32	1.49959e-30
PFLU2223	PFLU2223	Putative_ABC_transport_system,_ATP-binding		3	17.3917	149.298	8.58446	9.90452e-19	7.62412e-18
PFLU1626	PFLU1626	putative_transport-related_membrane_protein		3	19.7135	168.617	8.55335	1.79044e-16	1.16853e-15
PFLU2340	PFLU2340	putative_polyamine_ABC_transport_system,		3	21.9496	187.311	8.53371	1.95413e-25	2.35332e-24
PFLU3507	PFLU3507	conserved_hypothetical_protein		10	15.6932	133.895	8.53206	5.58416e-19	4.39084e-18
PFLU2018	PFLU2018	putative_transport-related_protein_(pseudogene)		11	3.56867	30.3258	8.49778	3.90553e-06	1.02683e-05
PFLU0464	rfaG	lipopolysaccharide_core_biosynthesis_protein		3	3.6116	30.3663	8.40799	1.68413e-05	4.0646e-05
PFLU5465	PFLU5465	putative_membrane_protein		0	4.23499	35.3868	8.35582	3.55736e-07	1.05068e-06
PFLU3735	PFLU3735	hypothetical_protein		8	5.35301	44.5836	8.3287	1.25728e-08	4.24332e-08
PFLU0251	PFLU0251	putative_oxidoreductase		13	9.17923	76.3379	8.31637	1.35268e-14	7.71302e-14
PFLU2288	PFLU2288	putative_transport-related_membrane_protein		0	16.0161	132.779	8.29038	8.18543e-09	2.81234e-08
PFLU2080	PFLU2080	putative_lipopolysaccharide_biosynthesis		3	18.6814	154.116	8.24973	3.18071e-19	2.55191e-18
PFLU3511	PFLU3511	putative_exported_protein		3	13.1996	108.59	8.22676	4.72235e-16	2.98644e-15
PFLU3516	PFLU3516	putative_exported_protein		3	24.6149	200.296	8.13719	6.00224e-33	1.10215e-31
PFLU3978	PFLU3978	putative_ABC_transporter_ATP-binding_protein		3	11.9957	96.663	8.05812	6.54566e-17	4.4335e-16
PFLU0594	PFLU0594	putative_membrane_protein		0	25.7758	206.665	8.01779	2.31254e-30	3.67581e-29
PFLU4710	PFLU4710	conserved_hypothetical_protein		10	10.1255	80.5491	7.95503	1.95146e-15	1.17986e-14
PFLU3582	PFLU3582	putative_amino_acid_ABC_transporter,_periplasmic		3	2.36481	18.7807	7.94173	0.000247343	0.000510664
PFLU0300	wssA	putative_cell_morphology-related_protein		0	24.6578	195.79	7.94031	2.38837e-19	1.93989e-18
PFLU3332	PFLU3332	short_chain_dehydrogenase		13	20.9603	166.402	7.9389	3.09549e-16	1.99821e-15
PFLU0784	PFLU0784	conserved_hypothetical_protein		10	25.9904	206.016	7.92663	7.9803e-33	1.45192e-31
PFLU4069	PFLU4069	putative_outer_membrane_protein		3	4.81546	38.036	7.89873	4.06493e-07	1.19108e-06
PFLU4792	PFLU4792	putative_methyl-accepting_chemotaxis_protein_I		0	15.1127	118.411	7.83521	4.7905e-12	2.19074e-11
PFLU2162	PFLU2162	conserved_hypothetical_protein		10	4.81546	37.7177	7.83263	4.53724e-07	1.32226e-06
PFLU4368	PFLU4368	lipid_A_biosynthesis_lauroyl_acyltransferase		2	14.8552	114.409	7.70163	4.29848e-20	3.63618e-19
PFLU2368	PFLU2368	putative_transport-related_membrane_protein		0	7.88951	60.5247	7.67154	4.1208e-15	2.4342e-14
PFLU3886	PFLU3886	MerR-family_transcriptional_regulator		9	3.69745	28.3591	7.66992	0.00022103	0.00045874
PFLU4383	PFLU4383	putative_thiol:disulfide_interchange_protein		0	14.8981	113.911	7.64604	1.86155e-15	1.1278e-14
PFLU0652	PFLU0652	putative_lipoprotein		3	14.1459	108.034	7.63713	2.19227e-13	1.11749e-12
PFLU1606	PFLU1606	putative_two-component_system_LuxR-family		9	21.7984	166.367	7.63209	2.38435e-31	4.02819e-30
PFLU3262	PFLU3262	putative_amidase		13	3.52575	26.8497	7.61532	9.02587e-06	2.25953e-05
PFLU1483	PFLU1483	putative_membrane_protein		0	4.77254	36.2717	7.60009	7.30063e-07	2.08242e-06
PFLU3737	PFLU3737	putative_AraC-family_transcriptional_regulator		9	19.7994	150.056	7.57882	1.51859e-17	1.07153e-16
PFLU2550	PFLU2550	putative_dipeptidase		5	87.4959	649.764	7.42623	1.57822e-77	1.6372e-75
PFLU0164	PFLU0164	putative_lipoprotein		3	13.2425	97.9067	7.39335	6.89605e-13	3.38674e-12
PFLU3065	PFLU3065	putative_glutamine_synthetase		7	54.5827	403.069	7.38455	1.75656e-31	2.99324e-30
PFLU2079	PFLU2079	putative_polysaccharide_exporte-related		3	8.38413	61.4326	7.32724	3.512e-09	1.2435e-08
PFLU2438	PFLU2438	putative_exported_protein		3	2.40773	17.6125	7.31497	0.00308217	0.00543701
PFLU0806	fruA	PTS_system,_fructose-specific_IIBC_component	2.7.1.69	3	4.85839	35.5083	7.30865	2.44239e-08	8.06808e-08
PFLU2216	PFLU2216	putative_enterobactin_receptor		3	36.6535	265.009	7.2301	2.496e-26	3.18765e-25
PFLU0369	PFLU0369	putative_imidazolonepropionase		6	53.7876	387.717	7.2083	1.3713e-34	2.69385e-33
PFLU2784	PFLU2784	putative_DNA-binding_protein		13	25.8616	185.726	7.18153	1.6569e-22	1.64384e-21
PFLU2297	PFLU2297	conserved_hypothetical_protein		10	15.6073	111.083	7.11734	3.81335e-12	1.76435e-11
PFLU2972	PFLU2972	putative_dioxygenase		0	66.7072	473.91	7.10433	4.89208e-49	2.08107e-47
PFLU2253	PFLU2253	conserved_hypothetical_protein		10	12.7908	90.775	7.09689	3.8631e-12	1.78597e-11
PFLU1308	PFLU1308	putative_amino_acid_ABC_transport_system_related		3	6.06225	42.9986	7.09285	3.22045e-06	8.52015e-06
PFLU3555	PFLU3555	putative_two-component_regulator_sensor		9	23.3251	164.8	7.06532	3.70667e-16	2.3746e-15
PFLU1016	PFLU1016	putative_exported_protein		3	6.51395	45.9311	7.0512	7.44742e-05	0.000163766
PFLU4903	PFLU4903	putative_fatty_acid_transport_system,_membrane		3	20.5945	145.139	7.04749	4.07119e-16	2.59127e-15
PFLU5377	PFLU5377	conserved_hypothetical_protein		10	13.5001	95.0092	7.03768	3.60393e-11	1.52541e-10
PFLU0146	PFLU0146	conserved_hypothetical_membrane_protein		3	7.13734	50.1653	7.02857	1.21923e-05	2.99265e-05
PFLU2671	PFLU2671	putative_magnesium_chelatase_protein		13	5.39593	37.8971	7.02328	8.3434e-06	2.10023e-05
PFLU5241	PFLU5241	3-methyl-2-oxobutanoate		7	52.6472	366.479	6.96104	1.59134e-32	2.83421e-31
PFLU1922	PFLU1922	putative_exported_protein		3	8.59876	59.8247	6.95736	3.9482e-06	1.03667e-05
PFLU5581	glpE	thiosulfate_sulfurtransferase_glpe_(ec_2.8.1.1)	2.8.1.1	1	21.5408	149.333	6.93257	4.52729e-24	4.95738e-23
PFLU2204	PFLU2204	putative_alcohol_dehydrogenase		6	4.27792	29.4584	6.88616	3.89232e-05	8.93104e-05
PFLU4801	PFLU4801	putative_LysR-family_transcriptional_regulatory		9	26.2275	179.641	6.84936	3.33671e-24	3.67411e-23
PFLU3450	PFLU3450	conserved_hypothetical_membrane_protein		3	4.27792	29.0767	6.79692	0.000326219	0.000662863
PFLU1438	PFLU1438	putative_methyl-accepting_chemotaxis_protein		0	261.11	1769.41	6.7765	1.582e-162	1.55906e-159
PFLU1562	nagZ	beta-hexosaminidase	3.2.1.52	7	13.1996	89.3345	6.76797	1.3621e-09	5.04293e-09
PFLU2995	PFLU2995	putative_transcriptional_regulator		9	17.4346	117.966	6.7662	4.16774e-18	3.06898e-17
PFLU0987	algK	alginate_biosynthesis_protein_precursor		3	9.05045	61.0508	6.74561	4.10863e-06	1.07735e-05
PFLU2399	PFLU2399	putative_oxidoreductase		13	10.2114	68.2809	6.68674	1.22931e-06	3.41265e-06
PFLU2240	PFLU2240	putative_regulatory_protein		9	27.0226	180.688	6.68656	1.29601e-17	9.17762e-17
PFLU4085	PFLU4085	putative_TonB-dependent_receptor		0	13.1996	87.5418	6.63215	1.18929e-09	4.4228e-09
PFLU2847	PFLU2847	hypothetical_protein		8	63.9766	422.532	6.60448	1.55386e-47	6.04471e-46
PFLU2499	PFLU2499	hypothetical_protein		8	12.4474	81.5149	6.54874	1.75804e-09	6.4487e-09
PFLU5608	PFLU5608	putative_GGDEF_domain_membrane_protein		9	110.175	721.074	6.54479	8.07072e-28	1.13086e-26
PFLU5714	PFLU5714	putative_lipoprotein		3	6.5998	43.0971	6.53006	1.00552e-06	2.82855e-06
PFLU4012	PFLU4012	putative_ABC_transport_system,_ATP-binding		3	2.9882	19.4402	6.50566	3.84261e-05	8.83408e-05
PFLU2461	PFLU2461	putative_membrane_protein		0	4.81546	31.3266	6.50543	0.000886821	0.00169756
PFLU0962	PFLU0962	conserved_hypothetical_protein		10	10.0826	65.5683	6.5031	7.41832e-11	3.04615e-10
PFLU3851	PFLU3851	conserved_hypothetical_protein		10	28.2265	183.314	6.49442	1.54764e-21	1.43211e-20
PFLU3467	PFLU3467	putative_beta-lactamase_family_protein		3	17.3917	112.766	6.48391	6.08404e-15	3.56187e-14
PFLU0595	PFLU0595	putative_outer_membrane_protein		3	108.843	704.76	6.47504	1.66924e-66	1.33382e-64
PFLU1390	PFLU1390	conserved_hypothetical_protein		10	4.19207	27.0116	6.4435	2.98814e-05	6.96996e-05
PFLU2022	PFLU2022	putative_dipeptidyl_peptidase		2	5.31008	34.1607	6.43318	0.000115659	0.000248777
PFLU1768	PFLU1768	hypothetical_protein		8	2.94528	18.8561	6.40217	0.00063005	0.00122953
PFLU0339	grxC	glutaredoxin_3		7	38.3949	243.931	6.35321	1.08522e-18	8.31203e-18
PFLU4235	PFLU4235	putative_phosphoglycolate_phosphatase	3.1.3.18	7	8.9646	56.47	6.29922	6.3722e-08	2.01815e-07
PFLU6133	trmE	probable_tRNA_modification_GTPase		2	126.537	796.706	6.29625	3.49204e-27	4.68218e-26
PFLU0097	PFLU0097	putative_ABC_transport_system,_ATP-binding		3	32.2897	202.806	6.28082	8.60547e-16	5.32261e-15
PFLU2380	PFLU2380	putative_AraC-family_regulatory_protein		9	11.2865	70.1437	6.21484	8.44313e-06	2.12444e-05
PFLU5128	PFLU5128	Putative_ABC_transport_system,_periplasmic		3	19.2189	119.342	6.20961	2.6467e-11	1.13078e-10
PFLU4998	PFLU4998	putative_acid_tolerance_protein		0	8.21243	50.9922	6.20915	6.84691e-08	2.1627e-07
PFLU4866	PFLU4866	putative_membrane_protein		0	4.81546	29.8456	6.19787	5.0703e-06	1.31321e-05
PFLU2353	PFLU2353	conserved_hypothetical_protein		10	29.5162	182.684	6.1893	4.3952e-11	1.8458e-10
PFLU2078	PFLU2078	conserved_hypothetical_protein		0	35.5355	219.899	6.18815	7.08032e-23	7.16883e-22
PFLU0916	PFLU0916	putative_methyl-accepting_chemotaxis_protein		0	31.9239	196.855	6.16637	2.25689e-22	2.2131e-21
PFLU2755	PFLU2755	putative_GntR-family_transcriptional_regulator		9	16.1449	99.4282	6.1585	1.80435e-14	1.01676e-13
PFLU2043	PFLU2043	putative_ABC_transport_system,_ATP-binding		3	12.5762	77.4142	6.15561	4.40032e-14	2.39587e-13
PFLU3457	PFLU3457	conserved_hypothetical_protein		10	4.94424	30.4242	6.15347	0.000560092	0.00110137
PFLU5673	PFLU5673	putative_exported_protein		3	60.7533	372.672	6.13419	2.85979e-42	8.16906e-41
PFLU4809	PFLU4809	putative_aminotransferase		13	61.1396	374.981	6.1332	1.92494e-39	4.82671e-38
PFLU1979	PFLU1979	hypothetical_protein		8	9.4163	57.5343	6.11007	4.06892e-07	1.19166e-06
PFLU2025	PFLU2025	putative_membrane_protein		3	8.34121	50.8128	6.09178	0.000952898	0.00181465
PFLU0199	PFLU0199	putative_ABC_sulfur_transport_system,		3	2.90235	17.653	6.0823	0.00201729	0.00366458
PFLU1135	PFLU1135	putative_two-component_system,_sensor_kinase		9	28.2694	171.931	6.08189	1.90067e-17	1.32845e-16
PFLU3891	PFLU3891	putative_enoyl_CoA_hydratase-like_protein		7	11.544	70.1721	6.07864	8.32296e-08	2.60528e-07
PFLU4915	PFLU4915	crossover_junction_endodeoxyribonuclease	3.1.22.4	2	10.3402	62.7977	6.07317	1.67653e-08	5.61025e-08
PFLU6005	PFLU6005	conserved_hypothetical_protein		10	8.51291	51.6747	6.07016	5.16764e-06	1.33725e-05
PFLU1955	PFLU1955	putative_exported_protein		3	7.67489	46.5732	6.06826	8.56633e-05	0.000187187
PFLU0611	purD	phosphoribosylamine--glycine_ligase	6.3.4.13	7	25.1524	151.485	6.02267	3.14026e-12	1.46438e-11
PFLU1431	PFLU1431	putative_transport-related_membrane_protein		3	7.84659	47.1518	6.00922	1.4264e-08	4.79223e-08
PFLU3264	PFLU3264	conserved_hypothetical_exported_protein		10	10.3402	61.9357	5.98982	9.45257e-08	2.94174e-07
PFLU4107	PFLU4107	putative_dioxygenase		13	33.3424	198.052	5.93996	7.37248e-22	6.96381e-21
PFLU3138	PFLU3138	conserved_hypothetical_protein		10	15.1127	89.5489	5.9254	1.20242e-12	5.79455e-12
PFLU6006	PFLU6006	conserved_hypothetical_protein		10	37.6428	222.154	5.90165	5.45676e-23	5.56307e-22
PFLU5741	PFLU5741	putative_malonate_decarboxylase_acyl_carrier		7	8.34121	49.0605	5.88171	3.74142e-05	8.62832e-05
PFLU3754	PFLU3754	conserved_hypothetical_protein_(pseudogene)		11	115.036	675.498	5.87208	8.11737e-50	3.55541e-48
PFLU4961	PFLU4961	putative_two-component_sensor_histidine_kinase		9	7.84659	45.8272	5.8404	0.000187264	0.00039127
PFLU3732	PFLU3732	putative_transaldolase_B		7	28.6352	167.032	5.8331	3.02505e-29	4.56304e-28
PFLU1343	livG1	high-affinity_branched-chain_amino_acid_ABC		3	62.601	360.839	5.76411	3.62183e-31	6.04968e-30
PFLU2074	PFLU2074	putative_transferase		13	5.31008	30.5457	5.75239	7.331e-05	0.000161326
PFLU1422	PFLU1422	putative_transport-related_protein		0	60.0645	345.186	5.74692	5.88815e-21	5.26727e-20
PFLU0800	PFLU0800	putative_methyl-accepting_chemotaxis_protein		0	42.1782	241.172	5.71794	6.74409e-26	8.36012e-25
PFLU5186	PFLU5186	LysR-family_transcriptional_regulator		9	7.71781	43.8431	5.68076	1.25402e-07	3.85595e-07
PFLU4750	PFLU4750	6,7-dimethyl-8-ribityllumazine_synthase	2.5.1.9	7	57.3768	325.926	5.68045	6.59354e-43	1.97907e-41
PFLU3317	PFLU3317	phosphate_transport_system_permease_protein		3	5.43886	30.8289	5.66828	0.000146578	0.000310428
PFLU1210	PFLU1210	putative_ABC_transport_system,_membrane_protein		3	37.4486	212.247	5.66768	3.22601e-16	2.0802e-15
PFLU5000	PFLU5000	conserved_hypothetical_protein		10	26.8938	151.404	5.62968	1.32716e-24	1.50048e-23
PFLU2800	PFLU2800	conserved_hypothetical_protein		10	8.42706	47.4351	5.62891	4.55259e-09	1.59287e-08
PFLU4355	PFLU4355	Xanthine/uracil_permeases_family_protein		3	46.7791	263.123	5.6248	6.11659e-31	1.00187e-29
PFLU5024	PFLU5024	GntR_family_transcriptional_regulator		9	12.705	71.4562	5.62427	5.56051e-09	1.93294e-08
PFLU0664	PFLU0664	conserved_hypothetical_protein		10	42.587	239.391	5.62121	3.87678e-23	3.97976e-22
PFLU1575	PFLU1575	putative_heavy_metal_two-component_system,		9	12.1245	67.8992	5.60016	7.42555e-10	2.80379e-09
PFLU2613	PFLU2613	putative_phosphoglycerate_mutase_family_protein		13	89.3865	499.153	5.58421	3.67058e-42	1.04347e-40
PFLU3724	PFLU3724	C-terminal_region_of_transketolase	2.2.1.1	6	22.9164	127.937	5.58278	1.00337e-14	5.78256e-14
PFLU3083	PFLU3083	putative_dioxygenase		13	58.0226	323.004	5.56687	1.95865e-27	2.66855e-26
PFLU0563	ureE	urease_accessory_protein		7	9.37337	52.1549	5.56416	0.000173239	0.000363248
PFLU2798	PFLU2798	putative_alpha/beta_hydrolase		13	26.1621	144.659	5.52934	5.45366e-15	3.20233e-14
PFLU5453	PFLU5453	hypothetical_protein		8	7.18027	39.4875	5.49945	0.0017843	0.00326139
PFLU3534	PFLU3534	putative_exported_protein		3	50.7136	278.878	5.49908	1.36398e-27	1.87563e-26
PFLU3643	PFLU3643	putative_outer_membrane_protein		3	13.7371	75.453	5.49263	8.41714e-08	2.6305e-07
PFLU1696	greB	transcription_elongation_factor		2	47.7029	261.336	5.4784	1.3181e-24	1.49309e-23
PFLU3412	PFLU3412	hypothetical_protein		8	124.235	679.28	5.4677	2.65744e-67	2.15252e-65
PFLU4445	PFLU4445	flagellar_protein_FliS		0	271.644	1484.25	5.46394	5.74502e-112	1.5441e-109
PFLU1722	PFLU1722	conserved_hypothetical_protein		10	30.2683	165.239	5.45914	3.75796e-15	2.23101e-14
PFLU0203	PFLU0203	putative_taurine_dioxygenase		7	13.9088	75.7713	5.44771	3.8299e-07	1.1278e-06
PFLU4002	PFLU4002	putative_ABC_transporter_ATP-binding_protein		3	34.3316	186.564	5.43417	3.82427e-08	1.23974e-07
PFLU6087	PFLU6087	putative_N-acetylmuramoyl-L-alanine_amidase		3	7.76074	42.0963	5.42426	3.03871e-06	8.07182e-06
PFLU1598	PFLU1598	hypothetical_protein_(pseudogene)		11	9.63092	51.8136	5.37992	6.66007e-06	1.69746e-05
PFLU3889	PFLU3889	putative_acyl-CoA_dehydrogenase		7	77.7137	414.92	5.33909	1.16947e-23	1.24372e-22
PFLU2131	PFLU2131	hypothetical_protein		8	10.3402	55.1279	5.33143	1.29701e-06	3.58878e-06
PFLU2263	PFLU2263	conserved_hypothetical_protein		10	48.4122	257.802	5.32514	9.91345e-24	1.06e-22
PFLU2447	PFLU2447	putative_exported_protein		3	19.1331	101.418	5.30065	9.55406e-08	2.9702e-07
PFLU0625	PFLU0625	putative_translation_initiation_factor		2	6.7715	35.867	5.29676	6.84622e-06	1.74115e-05
PFLU5943	PFLU5943	conserved_hypothetical_protein		10	55.8724	295.421	5.28742	6.30075e-25	7.30517e-24
PFLU4105	PFLU4105	conserved_hypothetical_protein		10	11.5011	60.773	5.2841	1.75548e-05	4.2213e-05
PFLU4785	PFLU4785	putative_LysR_family_transcriptional_regulator		9	30.3971	160.346	5.27502	1.47047e-13	7.60043e-13
PFLU1871	PFLU1871	putative_ABC_transport_system,_membrane_protein		3	19.1331	100.579	5.2568	1.09951e-06	3.07394e-06
PFLU0565	PFLU0565	putative_TetR-family_regulatory_protein		9	19.8852	104.125	5.23629	1.12922e-09	4.21533e-09
PFLU2302	xylR	xylose_operon_regulatory_protein		9	67.0936	349.49	5.20899	1.51402e-25	1.83451e-24
PFLU4037	PFLU4037	putative_2-hydroxyacid_dehydrogenase		13	8.83583	45.9716	5.20286	7.18563e-06	1.8259e-05
PFLU4447	PFLU4447	putative_flagelling-related_protein		0	142.099	733.668	5.16307	2.1622e-77	2.20433e-75
PFLU0606	cobI	precorrin-2_C(20)-methyltransferase	2.1.1.130	7	4.14914	21.3489	5.14538	0.0040737	0.00703704
PFLU5385	PFLU5385	conserved_hypothetical_protein		10	54.6256	280.735	5.13926	1.06879e-24	1.21768e-23
PFLU5051	PFLU5051	putative_hydrolase		13	39.5129	202.535	5.12578	1.2869e-26	1.67609e-25
PFLU2405	PFLU2405	putative_LysR-family_regulatory_protein		9	12.0816	61.8143	5.11641	1.16214e-06	3.2292e-06
PFLU3091	PFLU3091	putative_amino_acid_permease		3	7.84659	40.1296	5.11427	8.41686e-07	2.38585e-06
PFLU5135	PFLU5135	putative_aminotransferase		13	8.42706	43.0162	5.10453	4.03798e-05	9.22588e-05
PFLU2041	PFLU2041	putative_ABC_transport_system,_bubstrate-binding		3	6.01933	30.5106	5.06878	0.000255422	0.000526057
PFLU4382	PFLU4382	thiol:disulfide_interchange_protein		7	21.5837	108.769	5.03941	2.90251e-12	1.3578e-11
PFLU1687	PFLU1687	putative_methyl-accepting_chemotaxis_protein		0	329.385	1655.93	5.02732	1.94771e-98	3.71511e-96
PFLU5422	mrdB	rod_shape-determining_protein_RodA		0	30.72	153.919	5.01039	1.55686e-13	8.02589e-13
PFLU4095	PFLU4095	putative_transport-related_membrane_protein		3	5.43886	27.191	4.99939	0.00321915	0.00565504
PFLU3345	PFLU3345	conserved_hypothetical_protein		10	18.6385	92.6783	4.97242	7.21705e-09	2.49121e-08
PFLU2547	PFLU2547	putative_pyoverdine_synthetase_F		0	368.193	1807.81	4.90995	6.0686e-108	1.49515e-105
PFLU0028	PFLU0028	putative_LysR_family_regulatory_protein		9	26.8509	131.784	4.908	2.90581e-13	1.46605e-12
PFLU1518	PFLU1518	putative_dehydrogenase		13	36.9969	181.55	4.90717	2.77077e-18	2.05823e-17
PFLU0789	coaE	dephospho-CoA_kinase	2.7.1.24	7	55.8295	272.447	4.87997	1.8326e-22	1.80904e-21
PFLU1523	PFLU1523	putative_RNA_methyltransferase		2	7.71781	37.5559	4.86613	0.00169944	0.00311591
PFLU2584	PFLU2584	putative_ATP-binding_component_of_ABC		3	86.0549	417.742	4.85437	5.21076e-35	1.04092e-33
PFLU0365	PFLU0365	putative_histidine_ABC_transport_system,		3	246.171	1194.67	4.85301	4.64894e-39	1.14063e-37
PFLU3446	PFLU3446	putative_fosmidomycin_resistance_protein		0	91.2792	441.706	4.83906	1.34377e-32	2.4078e-31
PFLU3010	PFLU3010	putative_aspartate_racemase		13	40.0076	193.361	4.83311	3.97585e-21	3.6057e-20
PFLU0054	PFLU0054	conserved_SAM_superfamily_hypothetical_protein		13	37.9432	181.469	4.78265	3.48909e-13	1.74543e-12
PFLU4534	PFLU4534	putative_ATP-binding_component_of_ABC		0	39.47	187.6	4.75297	1.59922e-22	1.59195e-21
PFLU0992	PFLU0992	conserved_hypothetical_protein		10	135.413	643.303	4.75066	9.47125e-48	3.75862e-46
PFLU1084	PFLU1084	putative_exported_protein		3	8.51291	40.0027	4.69906	0.000318908	0.000648678
PFLU5399	PFLU5399	conserved_hypothetical_protein		10	30.8059	144.613	4.69434	2.61267e-13	1.32153e-12
PFLU0151	PFLU0151	hypothetical_protein		8	9.67385	45.37	4.68996	0.000447303	0.000892643
PFLU2624	PFLU2624	2-dehydro-3-deoxygluconokinase	2.7.1.45	6	13.9947	65.5912	4.68686	5.17413e-06	1.33835e-05
PFLU0285	PFLU0285	conserved_hypothetical_protein		10	17.9292	84.0252	4.6865	6.02408e-07	1.73758e-06
PFLU1063	pdxJ	pyridoxal_phosphate_biosynthetic_protein		7	19.3477	90.6416	4.68488	1.73446e-05	4.17754e-05
PFLU3729	PFLU3729	putative_short-chain_dehydrogenase/reductase		7	13.1996	61.7563	4.67865	5.35081e-06	1.38103e-05
PFLU2521	nadE	NH(3)-dependent_NAD(+)_synthetase	6.3.1.5	7	72.5119	337.396	4.65297	7.77021e-24	8.3995e-23
PFLU1888	PFLU1888	putative_transposase_subunit_B		12	32.9131	152.792	4.64227	9.44924e-11	3.85068e-10
PFLU0660	PFLU0660	putative_substrate-binding_periplasmic_protein		3	18.5097	85.9218	4.64199	1.55878e-09	5.74629e-09
PFLU5457	PFLU5457	conserved_hypothetical_protein		10	7.58904	35.144	4.63089	0.000101926	0.000220765
PFLU3221	PFLU3221	putative_SyrP-like_protein		13	54.9691	254.412	4.62827	7.67013e-24	8.3065e-23
PFLU2049	leuC	3-isopropylmalate_dehydratase_large_subunit	4.2.1.33	7	10.2543	47.3947	4.62192	8.16328e-07	2.31842e-06
PFLU3702	PFLU3702	putative_isochorismatase		13	66.4702	305.52	4.59635	1.36159e-23	1.43513e-22
PFLU0123	PFLU0123	putative_taurine_catabolism_dioxygenase		6	9.63092	44.0629	4.57515	6.45615e-06	1.65046e-05
PFLU1073	PFLU1073	putative_deacetylase		13	30.5483	139.598	4.56975	3.94395e-16	2.51842e-15
PFLU2319	soxB	sarcosine_oxidase_beta_subunit	1.5.3.1	6	36.6106	166.402	4.54519	3.04937e-11	1.29812e-10
PFLU3727	PFLU3727	putative_D-ribose-binding_protein_component_of		3	55.4637	251.456	4.53371	6.52213e-22	6.20022e-21
PFLU3914	PFLU3914	putative_deaminase		13	18.058	81.8211	4.53102	1.0419e-08	3.55292e-08
PFLU0276	PFLU0276	putative_thioesterase		13	112.002	506.983	4.52653	3.55131e-19	2.84153e-18
PFLU2374	araH	L-arabinose_ABC_transport_system_permease	3.6.3.17	0	16.7683	75.8293	4.52219	1.1552e-11	5.10916e-11
PFLU4959	PFLU4959	conserved_hypothetical_protein		10	48.0258	217.174	4.52203	1.66915e-19	1.3651e-18
PFLU3084	PFLU3084	conserved_hypothetical_protein		10	123.804	558.51	4.51124	2.20716e-31	3.73952e-30
PFLU3998	PFLU3998	putative_exported_protein		3	32.8702	147.233	4.47922	1.2582e-10	5.05416e-10
PFLU4798	PFLU4798	putative_LysR-family_transcriptional_regulator		9	31.3434	140.356	4.47801	5.33642e-11	2.21278e-10
PFLU1510	pobA	p-hydroxybenzoate_hydroxylase	1.14.13.2	6	22.9164	102.545	4.47477	3.22212e-10	1.25925e-09
PFLU2105	PFLU2105	conserved_hypothetical_protein		10	15.779	70.311	4.45598	3.73131e-08	1.21227e-07
PFLU4103	PFLU4103	putative_two-component_system_regulator		9	68.0399	303.079	4.45443	1.87362e-20	1.6197e-19
PFLU1646	hisC	histidinol-phosphate_aminotransferase	2.6.1.9	7	22.0783	97.8662	4.43268	1.63861e-13	8.43997e-13
PFLU3943	PFLU3943	putative_glutamate_synthase_small_subunit		7	55.7866	247.233	4.43177	2.25616e-22	2.2131e-21
PFLU1001	PFLU1001	putative_amino_acid_ABC_transport_system,		0	50.2619	222.738	4.43156	5.87246e-26	7.31028e-25
PFLU4951	PFLU4951	putative_iron/sulphur-binding_oxidoreductase		13	13.6513	60.3913	4.42385	5.25102e-10	2.01357e-09
PFLU3975	PFLU3975	putative_L-ornithine_5-monooxygenase		13	356.561	1576.6	4.42167	2.12791e-108	5.47057e-106
PFLU1679	kdpD	two-component_system,_sensor_kinase	2.7.3.-	9	22.9593	101.516	4.42157	1.17615e-08	3.99001e-08
PFLU0900	PFLU0900	putative_hypoxanthine-guanine		7	53.2276	235.035	4.41566	7.85703e-22	7.40967e-21
PFLU0239	PFLU0239	putative_amino_acid_ABC_transport_system,		3	19.8852	87.6052	4.40554	5.75493e-07	1.66238e-06
PFLU3039	PFLU3039	dolichyl-phosphate-mannose-protein		0	21.6267	95.1131	4.39796	2.4784e-08	8.17823e-08
PFLU2724	PFLU2724	putative_membrane_protein		3	10.2972	45.2661	4.39594	2.66188e-05	6.25584e-05
PFLU6105	PFLU6105	putative_phospholipid_biosynthesis-related		0	11.1353	48.8177	4.38406	5.75321e-06	1.47779e-05
PFLU0330	hisA	1-(5-phosphoribosyl)-5-[(5-phosphoribosylamino)methylideneamino]	5.3.1.16	7	73.1782	319.281	4.36306	4.81154e-08	1.54539e-07
PFLU5839A	PFLU5839A	conserved_hypothetical_protein		10	15.1127	65.6897	4.34665	1.51447e-06	4.16515e-06
PFLU2356	PFLU2356	putative_isomerase		13	17.3487	75.3896	4.34554	8.24934e-05	0.000180661
PFLU4258	PFLU4258	conserved_hypothetical_protein		10	10.6631	46.3304	4.34493	1.6679e-06	4.57222e-06
PFLU6100	PFLU6100	putative_exported_protein		3	22.3359	96.9408	4.34014	1.10899e-09	4.14766e-09
PFLU2665	PFLU2665	precorrin-4_C11-methyltransferase	2.1.1.133	7	12.4903	54.185	4.33815	3.50559e-05	8.11929e-05
PFLU3549	PFLU3549	conserved_hypothetical_protein		10	28.2265	122.2	4.32928	7.35149e-06	1.86404e-05
PFLU0323	mutY	A/G-specific_adenine_glycosylase	3.2.2.-	2	99.2545	427.408	4.30619	1.66528e-33	3.12597e-32
PFLU2531	PFLU2531	putative_lyase_(pseudogene)		11	80.2297	345.401	4.30515	2.15712e-28	3.09588e-27
PFLU4378	PFLU4378	diaminobutyrate--2-oxoglutarate	2.6.1.76	7	352.044	1515.5	4.30487	6.56583e-92	9.95481e-90
PFLU0009	gmhB	D,D-heptose_1,7-bisphosphate_phosphatase	3.1.3.-	7	38.7813	166.795	4.30091	3.18444e-14	1.75649e-13
PFLU0494	PFLU0494	putative_lipoprotein		3	56.9905	244.99	4.29879	6.25898e-27	8.3167e-26
PFLU1132	PFLU1132	putative_two-component_system,_response		9	62.3005	267.652	4.29615	6.29746e-22	6.00595e-21
PFLU4972	PFLU4972	conserved_hypothetical_protein		10	34.4175	147.354	4.28138	2.37051e-14	1.32987e-13
PFLU0583	PFLU0583	putative_uerase_accessory_protein		7	8.55584	36.613	4.2793	2.29723e-05	5.45303e-05
PFLU6065	PFLU6065	putative_regulatory_protein		9	17.9292	76.7196	4.27903	3.97743e-10	1.53917e-09
PFLU0621	PFLU0621	putative_GGDEF_domain_response_regulator		9	143.883	611.723	4.25152	4.85928e-48	1.94141e-46
PFLU6046	PFLU6046	putative_phosphate_ABC_transport_system,		3	8.29828	35.2654	4.24973	7.46082e-06	1.88771e-05
PFLU3994	PFLU3994	putative_sugar_transport_system,_permease		0	72.2749	305.195	4.2227	5.48383e-21	4.92046e-20
PFLU0948	murC	UDP-N-acetylmuramate--L-alanine_ligase	6.3.2.8	0	76.6611	323.335	4.21772	1.20225e-23	1.27629e-22
PFLU0946	ftsW	cell_division_protein		0	27.6031	116.017	4.20304	3.31298e-14	1.82399e-13
PFLU4491	PFLU4491	putative_cob(I)yrinic_acid_a,c-diamide	2.5.1.17	7	15.7361	66.0714	4.19872	6.6323e-08	2.09715e-07
PFLU5675	PFLU5675	putative_3-hydroxyacyl-CoA_dehydrogenase		13	6.06225	25.4037	4.19047	0.000771008	0.00148646
PFLU1342	livF1	high-affinity_branched-chain_amino_acid_ABC		3	156.157	654.294	4.18997	2.47539e-36	5.30325e-35
PFLU0416	hemE	uroporphyrinogen_decarboxylase	4.1.1.37	7	41.0602	171.446	4.17547	2.38363e-15	1.43528e-14
PFLU3896	PFLU3896	putative_type-b_cytochrome		7	18.7672	78.3396	4.17427	7.40096e-05	0.000162805
PFLU1071	PFLU1071	putative_GntR-family_regulatory_protein		9	54.0452	225.312	4.16896	1.29439e-17	9.1771e-17
PFLU5344	PFLU5344	conserved_hypothetical_protein		10	13.7801	57.4183	4.16677	1.67606e-07	5.07972e-07
PFLU1209	PFLU1209	putative_betaine_aldehyde_dehydrogenase		0	45.0806	187.456	4.15823	8.85835e-19	6.83804e-18
PFLU5737	PFLU5737	putative_malonyl-CoA-acyl_carrier_protein		7	9.71678	40.3845	4.15616	0.00109412	0.00206102
PFLU4390	PFLU4390	conserved_hypothetical_protein		10	112.712	467.01	4.1434	9.78559e-35	1.92874e-33
PFLU5246	PFLU5246	conserved_hypothetical_protein		10	24.7007	101.84	4.12296	3.12287e-08	1.02132e-07
PFLU4189	PFLU4189	pseudouridylate_synthase_I	4.2.1.70	2	34.2887	141.004	4.11225	1.27044e-13	6.61277e-13
PFLU1083	PFLU1083	putative_signal_transduction_GGDEF_domain		9	25.2812	103.372	4.08891	1.96936e-13	1.00908e-12
PFLU0488	qacE	quaternary_ammonium_compound-resistance_protein		0	5.93348	24.2409	4.08545	0.000594061	0.00116584
PFLU4186	PFLU4186	dihydrofolate:folylpolyglutamate_synthetase;	6.3.2.12	7	62.28	254.422	4.08512	0.000582761	0.00114404
PFLU5665	PFLU5665	conserved_hypothetical_protein		10	102.609	418.761	4.08115	1.17498e-27	1.62329e-26
PFLU4974	PFLU4974	conserved_hypothetical_protein		10	10.2543	41.813	4.07759	2.06874e-05	4.93842e-05
PFLU0694	PFLU0694	conserved_hypothetical_protein		10	54.0452	219.523	4.06184	5.40445e-19	4.2552e-18
PFLU2034	PFLU2034	conserved_hypothetical_protein		10	94.1386	382.246	4.06046	7.0747e-29	1.05638e-27
PFLU2801	PFLU2801	putative_MarR-family_transcriptional_regulator		9	9.54507	38.7415	4.0588	1.05254e-05	2.60513e-05
PFLU0368	PFLU0368	putative_histidine_ABC_transport_system,		3	15.0269	60.9524	4.05623	2.36753e-06	6.37778e-06
PFLU2543	pvdI	pyoverdine_synthetase_I		0	897.274	3632.87	4.04879	1.15544e-141	5.25546e-139
PFLU1020	PFLU1020	conserved_hypothetical_protein		10	4.77254	19.3013	4.04425	0.000411929	0.000826795
PFLU4222	PFLU4222	conserved_hypothetical_protein		10	29.0869	117.463	4.03834	3.85594e-10	1.49608e-09
PFLU0235	PFLU0235	putative_exported_protein		3	15.5644	62.6587	4.02577	9.128e-06	2.28316e-05
PFLU5886	PFLU5886	conserved_hypothetical_protein		10	19.176	77.015	4.01622	1.35029e-06	3.72747e-06
PFLU0526	PFLU0526	putative_methyl-accepting_chemotaxis_protein		0	330.611	1320.35	3.99366	1.10804e-73	1.03998e-71
PFLU1517	PFLU1517	conserved_hypothetical_protein		10	70.1247	279.937	3.99199	1.28443e-17	9.11743e-17
PFLU1645	pheA	chorismate_mutase/prephenate_dehydratase	4.2.1.51	7	123.892	493.514	3.98342	1.06692e-31	1.8286e-30
PFLU3108	PFLU3108	putative_3-oxoacyl-[acyl-carrier-protein]		7	45.8757	182.516	3.97849	1.14731e-15	7.04468e-15
PFLU2509A	PFLU2509A	conserved_hypothetical_protein		10	18.8755	74.5506	3.94959	1.63734e-05	3.95813e-05
PFLU5357	PFLU5357	putative_exported_protein		3	47.1878	185.362	3.92817	5.39358e-18	3.93731e-17
PFLU1712	PFLU1712	conserved_hypothetical_protein		10	22.3788	87.8371	3.92501	1.31787e-07	4.0397e-07
PFLU5918	PFLU5918	putative_membrane_protein		3	106.844	419.264	3.92409	1.31466e-28	1.92415e-27
PFLU1413	PFLU1413	putative_transport-related_memebrane_protein		0	117.355	459.96	3.91938	3.47633e-23	3.58111e-22
PFLU2350	PFLU2350	putative_lactonase		6	21.6696	84.8521	3.91572	1.09685e-05	2.70575e-05
PFLU1838	PFLU1838	putative_exported_protein		3	9.588	37.452	3.90613	0.000305535	0.000622976
PFLU2966	PFLU2966	putative_transmembrane_protein		0	10.7919	42.0153	3.89324	9.03794e-06	2.26159e-05
PFLU4044	PFLU4044	putative_nucleotide-binding_ABC_transporter		3	80.2727	311.425	3.8796	1.40598e-20	1.22258e-19
PFLU0966	PFLU0966	putative_chemotaxis_protein		0	13.2854	51.5304	3.87871	1.89749e-08	6.32106e-08
PFLU1404	PFLU1404	putative_membrane_protein		0	12.6621	49.043	3.87323	3.87379e-05	8.89197e-05
PFLU1373	PFLU1373	putative_hemolysin-like_protein		0	57.2704	221.813	3.87308	9.79508e-25	1.12463e-23
PFLU5188	PFLU5188	conserved_hypothetical_protein		10	101.211	391.639	3.86954	1.4861e-26	1.92704e-25
PFLU3309	PFLU3309	putative_putrescine-binding_periplasmic_protein		3	12.5762	48.6208	3.8661	7.43609e-06	1.88226e-05
PFLU4528	PFLU4528	conserved_hypothetical_protein		0	11.4582	44.1209	3.8506	0.000481437	0.00095603
PFLU0704	PFLU0704	putative_chemotaxis_protein		0	30.1396	115.959	3.8474	1.12542e-07	3.47864e-07
PFLU3923	PFLU3923	putative_sugar_efflux_transporter		0	8.38413	32.252	3.84679	0.000634493	0.00123739
PFLU2182	PFLU2182	hypothetical_protein		8	18.6385	71.5317	3.83786	1.23409e-07	3.79863e-07
PFLU4356	PFLU4356	putative_amino_acid_efflux_protein		0	65.8692	251.867	3.82374	3.14173e-18	2.32504e-17
PFLU2742	PFLU2742	putative_ATP-binding_component_of_ABC		3	91.0421	347.53	3.81724	3.8447e-16	2.4577e-15
PFLU5562	PFLU5562	putative_phosphoglycolate_phosphatase		6	43.2104	164.84	3.81482	2.94679e-14	1.63917e-13
PFLU5124	PFLU5124	conserved_hypothetical_protein		10	7.22319	27.5147	3.80922	0.000156758	0.000329979
PFLU4653	PFLU4653	conserved_hypothetical_protein		10	66.0185	250.334	3.79188	1.10399e-22	1.10642e-21
PFLU0785	PFLU0785	conserved_hypothetical_protein		10	190.726	723.002	3.79079	5.05613e-28	7.18675e-27
PFLU4995	PFLU4995	putative_lipoprotein		3	19.8852	75.3491	3.7892	2.00427e-08	6.65582e-08
PFLU2278	PFLU2278	putative_ABC_transport_system,_substrate-binding		3	21.2608	80.4506	3.78399	7.46134e-09	2.57253e-08
PFLU1263	PFLU1263	putative_cysteine_desulfurase		7	9.13631	34.444	3.77001	0.00170242	0.0031204
PFLU2948	PFLU2948	putative_TonB-dependent_receptor		3	9.05045	34.1202	3.77	0.00166827	0.0030635
PFLU4070	PFLU4070	general_secretion_pathway_protein_D		3	7.35197	27.6132	3.75589	0.00218623	0.00395085
PFLU1131	PFLU1131	putative_two-component_system,_sensor_kinase		9	60.3874	226.776	3.75535	2.44017e-16	1.58036e-15
PFLU0808	PFLU0808	putative_transport-related_membrane_protein		3	15.3498	57.6207	3.75384	1.1985e-05	2.94667e-05
PFLU5473	ribD	riboflavin_biosynthesis_protein_RibD_[includes:	1.1.1.193	7	47.4454	177.565	3.74252	1.81477e-11	7.89604e-11
PFLU1089	PFLU1089	putative_iron_utilisation_protein		0	143.475	536.344	3.73825	2.80366e-41	7.74675e-40
PFLU3466	PFLU3466	putative_HTH-type_transcriptional_regulator		9	60.7308	226.527	3.73002	1.09964e-13	5.77459e-13
PFLU3390	PFLU3390	hypothetical_protein		8	82.1858	305.664	3.71919	1.46247e-16	9.65681e-16
PFLU5411	PFLU5411	putative_lipoprotein		3	76.2094	283.385	3.7185	6.52186e-22	6.20022e-21
PFLU5937	PFLU5937	putative_glutathione_S-transferase_domain		7	24.7436	91.9378	3.71561	8.59643e-09	2.95013e-08
PFLU2125	PFLU2125	putative_methyl-accepting_chemotaxis_protein		0	31.5805	117.018	3.70538	2.50985e-11	1.07542e-10
PFLU2040	PFLU2040	putative_GntR-family_regulatory_protein		9	37.8574	140.154	3.70216	1.95357e-09	7.13053e-09
PFLU2579	PFLU2579	putative_thiamine_pyrophosphate-dependent		6	65.0517	240.224	3.69282	4.36296e-19	3.45357e-18
PFLU0448	PFLU0448	conserved_hypothetical_protein		10	38.8466	143.271	3.68813	3.34674e-11	1.41858e-10
PFLU2073	PFLU2073	putative_membrane_protein		0	19.6277	72.3006	3.6836	1.55128e-07	4.72333e-07
PFLU1597	PFLU1597	conserved_hypothetical_protein		10	66.6214	244.666	3.67249	3.55574e-17	2.44478e-16
PFLU0695	PFLU0695	putative_gluconate_transport-related_membrane		3	31.3434	114.854	3.66438	3.30237e-09	1.17491e-08
PFLU3640	PFLU3640	conserved_hypothetical_protein		10	53.5506	196.155	3.66298	5.04702e-16	3.17817e-15
PFLU4569	PFLU4569	conserved_hypothetical_protein		10	68.2116	249.646	3.65988	2.62731e-15	1.57719e-14
PFLU1245	PFLU1245	conserved_hypothetical_protein		10	22.9593	83.9147	3.65493	0.00011626	0.00024989
PFLU3252	PFLU3252	hypothetical_protein		8	33.6653	122.795	3.64753	1.04881e-08	3.57443e-08
PFLU3725	PFLU3725	putative_N-terminal_region_of_transketolase		6	29.882	108.792	3.64073	4.6173e-07	1.34361e-06
PFLU5604	PFLU5604	putative_aminotransferase		6	17.1546	62.1731	3.62428	1.94712e-06	5.30567e-06
PFLU3824	PFLU3824	NADH-quinone_oxidoreductase_chain_H	1.6.99.5	1	49.058	177.513	3.61843	4.1008e-12	1.8929e-11
PFLU0969	PFLU0969	putative_LysR-family_regulatory_protein		9	100.781	364.587	3.6176	8.09595e-27	1.06856e-25
PFLU3111	PFLU3111	putative_transmembrane_protein		0	48.778	174.962	3.5869	1.28954e-14	7.36722e-14
PFLU4971	PFLU4971	putative_methyl-accepting_chemotaxis_protein		0	199.047	713.851	3.58635	4.0712e-45	1.40778e-43
PFLU3723	PFLU3723	glycerol_kinase		7	16.3595	58.2857	3.5628	2.02331e-05	4.83779e-05
PFLU3353	PFLU3353	putative_amidase		13	218.46	778.054	3.56155	3.34469e-44	1.08072e-42
PFLU3624	PFLU3624	putative_exported_protein		3	106.435	378.995	3.56082	9.54971e-19	7.36212e-18
PFLU4112	PFLU4112	putative_aldehyde_dehydrogenase		13	60.3874	214.988	3.56014	1.67624e-12	7.98678e-12
PFLU4080	PFLU4080	general_secretion_pathway_protein		3	13.7801	48.985	3.55478	0.00124432	0.00232543
PFLU1995	PFLU1995	conserved_hypothetical_protein		10	2654.19	9416.33	3.54772	5.38517e-149	3.98032e-146
PFLU2324	PFLU2324	putative_glutamine_amidotransferase		7	13.9518	49.4827	3.5467	9.90902e-05	0.000215017
PFLU3866	PFLU3866	putative_pH_adaptation_potassium_efflux_protein		0	13.1567	46.5678	3.53948	0.000154916	0.000326566
PFLU4252	PFLU4252	conserved_hypothetical_protein		10	136.617	483.322	3.53778	1.06679e-26	1.39556e-25
PFLU0361	hutU	urocanate_hydratase	4.2.1.49	6	758.178	2663.65	3.51323	1.6476e-93	2.56375e-91
PFLU4290	PFLU4290	hypothetical_protein		8	28.2265	99.1274	3.51186	3.25667e-08	1.0639e-07
PFLU1064	PFLU1064	putative_multicopper_oxidase		13	59.484	208.457	3.50441	2.77241e-06	7.41776e-06
PFLU5691	dbpA	ATP-independent_RNA_helicase		2	58.6236	205.311	3.50219	3.5032e-13	1.75101e-12
PFLU3907	PFLU3907	putative_ATPase		13	47.5312	165.922	3.4908	2.51987e-14	1.41099e-13
PFLU0117	PFLU0117	putative_methyl-accepting_chemotaxis_protein		0	107.833	376.364	3.49025	2.79364e-29	4.22475e-28
PFLU3437	PFLU3437	conserved_hypothetical_protein		10	19.7565	68.7841	3.4816	1.42266e-05	3.47036e-05
PFLU2095	PFLU2095	conserved_hypothetical_protein		10	230.819	803.308	3.48025	6.73834e-46	2.45949e-44
PFLU1108	rpmE	50S_ribosomal_protein_L31_type_B-1		2	247.892	861.118	3.47376	8.77467e-06	2.20598e-05
PFLU1150	bfr1	bacterioferritin		0	138.982	481.68	3.46577	8.32167e-25	9.59182e-24
PFLU4893	PFLU4893	carbamate_kinase	2.7.2.2	7	211.194	731.472	3.46351	3.29645e-11	1.39927e-10
PFLU0763	pta	phosphate_acetyltransferase	2.3.1.8	6	67.6535	234.208	3.46188	7.48187e-16	4.65198e-15
PFLU2396	PFLU2396	Putative_AraC-family_regulatory_protein		9	15.5215	53.7223	3.46116	1.85534e-06	5.06258e-06
PFLU1801	glxR	2-hydroxy-3-oxopropionate_reductase	1.1.1.60	6	14.4893	50.1478	3.46102	0.000695002	0.00134783
PFLU0052	PFLU0052	putative_dehydrogenase		13	52.2179	180.706	3.46061	3.75711e-09	1.32711e-08
PFLU0377	PFLU0377	putative_ABC_transport_system,_membrane_protein		3	41.0602	141.727	3.45168	1.78805e-07	5.4053e-07
PFLU1937	PFLU1937	hypothetical_protein		8	108.928	374.721	3.44007	8.50749e-18	6.10495e-17
PFLU1961	PFLU1961	putative_traG-like_protein		12	18.8531	64.8453	3.4395	0.00038156	0.000768448
PFLU0509	motB	chemotaxis_MotB_protein		0	24.2919	83.4411	3.43493	1.4562e-07	4.44757e-07
PFLU5195	PFLU5195	benzoate_1,2-dioxygenase_beta_subunit	1.14.12.10	6	771.29	2647.93	3.43312	4.44657e-125	1.64329e-122
PFLU1686	PFLU1686	putative_RHS_repeat-like_protein		13	71.6085	245.644	3.43037	8.30314e-16	5.14099e-15
PFLU0837	PFLU0837	putative_acyl-CoA_dehydrogenase		7	99.2116	340.277	3.42981	4.84895e-18	3.56172e-17
PFLU4410	PFLU4410	putative_chemotaxis_protein		0	25.9046	88.7449	3.42584	1.29885e-10	5.2104e-10
PFLU2258	PFLU2258	putative_AraC-family_regulatory_protein		9	194.985	664.509	3.40799	1.04068e-28	1.53839e-27
PFLU0364	PFLU0364	putative_histidine_ABC_transport_system,		0	341.834	1162.89	3.40191	4.18112e-53	2.13129e-51
PFLU2164	PFLU2164	putative_regulatory_protein		9	8.38413	28.498	3.39904	0.000127278	0.000271891
PFLU2460	PFLU2460	putative_LysR-family_regulatory_protein		9	23.2822	79.126	3.39856	1.47961e-06	4.07307e-06
PFLU3290	PFLU3290	putative_oxidoreductase	1.-.-.-	13	32.999	112.066	3.39604	2.60608e-09	9.38473e-09
PFLU2549	PFLU2549	putative_aminotransferase		13	37.6857	127.666	3.38765	2.16842e-11	9.36588e-11
PFLU4398	PFLU4398	conserved_hypothetical_protein		10	54.5827	184.863	3.38684	1.46807e-05	3.5714e-05
PFLU2606	PFLU2606	putative_signalling-related_protein		9	147.432	499.257	3.38637	1.02734e-28	1.5263e-27
PFLU1247	PFLU1247	hypothetical_protein		8	22.8734	77.3103	3.37992	8.78034e-09	3.008e-08
PFLU1848	PFLU1848	putative_membrane_protein		3	101.599	342.995	3.37597	1.62486e-22	1.61476e-21
PFLU2276	PFLU2276	hypothetical_protein		8	18.058	60.889	3.37186	0.00108517	0.00204547
PFLU3708	PFLU3708	putative_transcriptional_regulator		9	103.447	348.691	3.37074	4.55838e-21	4.11507e-20
PFLU1802	hyi	hydroxypyruvate_isomerase	5.3.1.22	7	35.3638	119.129	3.36866	9.68581e-11	3.94165e-10
PFLU0422	PFLU0422	conserved_hypothetical_protein		10	9.63092	32.3964	3.36379	8.1465e-05	0.000178474
PFLU1708	PFLU1708	putative_5'-nucleotidase		5	95.0625	319.737	3.36344	1.43685e-23	1.51116e-22
PFLU3995	PFLU3995	putative_sugar_transport_system,_ATP-binding		3	238.151	795.308	3.33952	1.98311e-44	6.58773e-43
PFLU0869	PFLU0869	putative_hydrolase		13	182.45	607.587	3.33015	3.65483e-38	8.5758e-37
PFLU1604	PFLU1604	putative_two-component_system,_EAL_domain		9	24.529	81.6593	3.32909	9.2667e-06	2.31491e-05
PFLU5048	PFLU5048	putative_exodeoxyribonuclease_VII_large_subunit	3.1.11.6	5	26.4421	87.8655	3.32294	9.70045e-07	2.73267e-06
PFLU0195	PFLU0195	putative_response_regulator_(pseudogene)		11	75.6289	250.785	3.31599	1.0679e-15	6.56391e-15
PFLU6008	PFLU6008	putative_ABC_transport_system,_membrane_protein		3	48.3488	160.288	3.31524	1.93872e-09	7.08071e-09
PFLU3570	PFLU3570	5-methyltetrahydropteroyltriglutamate--homocyst	2.1.1.14	7	49.2726	162.942	3.30695	2.70029e-06	7.22806e-06
PFLU1160	PFLU1160	putative_electron_transpor-related_protein		1	12.705	41.8709	3.29563	0.00390707	0.00676898
PFLU2069	PFLU2069	putative_glutathione_S-transferase		7	63.0527	207.624	3.29287	3.4664e-16	2.22308e-15
PFLU0578	ureC	urease_alpha_subunit	3.5.1.5	7	69.6525	227.771	3.27011	9.2758e-13	4.5031e-12
PFLU4125A	PFLU4125A	conserved_hypothetical_protein		10	23.4539	76.6562	3.26837	1.82076e-07	5.49854e-07
PFLU2343	PFLU2343	putative_polyamine_ABC_transport_system,		3	76.5957	250.218	3.26674	4.16458e-17	2.85343e-16
PFLU2960	PFLU2960	putative_arsenate_reductase	1.20.4.1	0	14.941	48.6208	3.25419	5.33041e-05	0.000119661
PFLU0383	tatB	Sec-independent_protein_translocase_protein		3	67.6535	219.788	3.24874	7.61568e-16	4.7302e-15
PFLU0408	PFLU0408	putative_fimbriae_biogenesis-related_protein		3	68.9637	223.982	3.24782	9.48517e-14	5.02111e-13
PFLU1082	PFLU1082	conserved_hypothetical_protein		10	18.0151	58.4826	3.24632	8.78328e-06	2.20721e-05
PFLU3992	PFLU3992	putative_gluconokinase	2.7.1.12	6	140.938	457.287	3.24459	3.62272e-25	4.26716e-24
PFLU5424	PFLU5424	conserved_hypothetical_protein		10	89.3231	289.706	3.24335	1.22851e-13	6.4171e-13
PFLU4091	PFLU4091	iron(III)_dicitrate-binding_periplasmic_protein		3	20.9174	67.8182	3.24219	0.000106071	0.000229155
PFLU1088	PFLU1088	putative_membrane_protein		0	24.6149	79.6696	3.23665	2.90553e-05	6.78531e-05
PFLU4265	PFLU4265	putative_acetylornithine_deacetylase	3.5.1.16	13	16.2736	52.6581	3.23579	6.32444e-05	0.000140272
PFLU5152	PFLU5152	conserved_hypothetical_protein		10	65.4175	211.552	3.23388	2.13233e-11	9.22345e-11
PFLU1019	PFLU1019	conserved_hypothetical_protein		10	67.4165	217.868	3.23167	1.25534e-08	4.2392e-08
PFLU1248	PFLU1248	conserved_hypothetical_protein		10	37.3628	120.737	3.23147	4.45128e-09	1.55927e-08
PFLU0862	gatC	glutamyl-tRNA(Gln)_amidotransferase_subunit_C	6.3.5.-	2	143.518	463.586	3.23017	5.85496e-22	5.60201e-21
PFLU5617	PFLU5617	putative_regulatory_protein		9	26.808	86.3386	3.22063	2.92685e-08	9.58275e-08
PFLU5291A	PFLU5291A	conserved_hypothetical_protein_(pseudogene)		11	68.0399	218.782	3.2155	4.59406e-11	1.92248e-10
PFLU1929	PFLU1929	putative_exported_protein		3	10.2114	32.7781	3.20995	0.000628687	0.00122728
PFLU5229	PFLU5229	putative_putative_hemin_transport_system,		3	122.042	390.39	3.19881	1.21787e-20	1.0637e-19
PFLU2621	PFLU2621	putative_endoribonuclease_protein		13	24.9153	79.6926	3.19854	4.27629e-08	1.37947e-07
PFLU4962	PFLU4962	putative_two-component_response_regulator		9	71.1793	227.626	3.19792	6.92331e-13	3.39731e-12
PFLU4712	PFLU4712	putative_hydrolase		13	51.057	162.734	3.18731	1.48509e-12	7.10462e-12
PFLU0210	PFLU0210	putative_transport-related_membrane_protein		0	112.176	356.808	3.18078	1.74269e-12	8.27006e-12
PFLU4566	PFLU4566	putative_cytochrome_maturation_protein		7	37.8145	120.216	3.1791	9.54564e-07	2.69291e-06
PFLU1374	PFLU1374	putative_hemolysin-like_protein		0	40.8885	129.875	3.17633	8.41255e-09	2.8887e-08
PFLU3183	PFLU3183	conserved_hypothetical_protein		10	119.549	379.261	3.17245	1.07596e-20	9.46747e-20
PFLU3539	PFLU3539	putative_membrane_protein		3	70.233	222.714	3.17108	2.42877e-13	1.23273e-12
PFLU3374	PFLU3374	conserved_hypothetical_protein		10	27.1084	85.8934	3.16851	0.000156395	0.000329332
PFLU4487	PFLU4487	putative_cobalamin_biosynthesis_aminotransferase		7	20.6374	65.2729	3.16284	9.22606e-05	0.000200787
PFLU2303	PFLU2303	putative_porin_precursor		3	22.7017	71.7975	3.16264	4.06276e-06	1.0658e-05
PFLU3149	PFLU3149	putative_GerE_familyregulatory_protein		9	16.1878	51.1891	3.1622	3.38283e-05	7.85343e-05
PFLU0703	PFLU0703	8.0.1		3	6.55687	20.7069	3.15804	0.00134079	0.00249546
PFLU0935	PFLU0935	hypothetical_protein		8	24.0773	75.9966	3.15636	4.32898e-08	1.39495e-07
PFLU0331	hisF	imidazole_glycerol_phosphate_synthase_subunit	4.1.3.-	7	26.2704	82.8045	3.152	3.20341e-07	9.50892e-07
PFLU4288	PFLU4288	TetR-family_regulatory_protein		9	56.5388	177.976	3.14785	2.02016e-15	1.22014e-14
PFLU5187	PFLU5187	putative_amino_acid_transport,_membrane_protein		3	25.9904	81.7861	3.14678	1.45287e-06	4.00504e-06
PFLU2444	PFLU2444	putative_phosphoglycerate_mutase		13	31	97.421	3.14261	9.69573e-09	3.31584e-08
PFLU0702	PFLU0702	putative_outer_membrane_protein		3	24.0344	75.5055	3.14156	0.00143428	0.0026586
PFLU3960	PFLU3960	putative_oxidoreductase		13	94.3757	295.785	3.13413	6.41689e-18	4.66705e-17
PFLU3444	PFLU3444	putative_signalling-related_protein		9	59.247	185.64	3.13332	6.76602e-11	2.79382e-10
PFLU1789	phnP	phosphorous_compounds_metabolism-related		7	80.3585	251.444	3.12903	2.62697e-12	1.23378e-11
PFLU2974	PFLU2974	conserved_hypothetical_protein		10	8.87875	27.7346	3.1237	0.00277909	0.00493624
PFLU3621	PFLU3621	conserved_hypothetical_protein		10	8.87875	27.7171	3.12173	0.00593466	0.00998055
PFLU0418	PFLU0418	putative_LysR-family_regulatory_protein		9	19.8852	61.9182	3.11378	0.000978204	0.00186044
PFLU0952	ftsZ	cell_division_protein		0	697.856	2170.9	3.11081	5.4624e-62	3.67036e-60
PFLU2576	PFLU2576	putative_amine_catabolism-related_protein		6	76.0806	236.25	3.10526	2.16519e-11	9.35874e-11
PFLU1735	PFLU1735	putative_MarR-family_regulatory_protein		9	33.0848	102.586	3.10069	1.71789e-05	4.14101e-05
PFLU3305	PFLU3305	putative_oxidoreductase		13	24.2061	75.0537	3.10061	0.000112225	0.000241655
PFLU3883	PFLU3883	putative_phosphate-related_ABC_transport_system,		3	7.67489	23.7378	3.09292	0.00220895	0.00398825
PFLU4756	PFLU4756	putative_arginine_N-succinyltransferase,_alpha		6	170.411	525.423	3.08326	1.12922e-26	1.47397e-25
PFLU5697	PFLU5697	conserved_hypothetical_protein		10	36.6964	113.044	3.08051	1.74064e-06	4.7584e-06
PFLU5025	PFLU5025	putative_N-acetylglucosamine-6-phosphate		6	17.6063	54.1216	3.07399	0.000538312	0.00106208
PFLU5225	PFLU5225	conserved_hypothetical_protein		10	569.535	1746.48	3.0665	3.53922e-78	3.73704e-76
PFLU5302	PFLU5302	putative_dehydrogenase		13	95.0625	291.458	3.06596	8.63625e-20	7.20256e-19
PFLU0950	PFLU0950	putative_cell_division_protein		0	15.1556	46.4518	3.06499	7.76944e-06	1.9616e-05
PFLU2674	PFLU2674	NAD_kinase	2.7.1.23	7	76.6181	234.757	3.06399	1.52073e-15	9.26061e-15
PFLU5477	PFLU5477	putative_thioredoxin		0	47.8971	146.73	3.06344	5.10523e-10	1.96021e-09
PFLU1531	PFLU1531	putative_amidotransferase		13	76.8328	234.543	3.05264	1.04541e-09	3.91481e-09
PFLU0864	mreC	rod_shape-determining_protein		0	38.9754	118.763	3.04714	4.17661e-05	9.50955e-05
PFLU4943	PFLU4943	putative_membrane_protein		0	32.3327	98.3639	3.04224	2.8772e-07	8.57073e-07
PFLU1669	PFLU1669	putative_membrane_protein		3	32.3327	98.1845	3.0367	3.78196e-06	9.95226e-06
PFLU4936	PFLU4936	putative_methyl-accepting_chemotaxis_protein		0	236.366	717.08	3.03377	4.86719e-38	1.12861e-36
PFLU4456	PFLU4456	flagellar_basal-body_rod_protein		0	247.632	750.217	3.02956	2.92673e-13	1.47534e-12
PFLU2921	PFLU2921	_putative_membrane_protein		3	14.3605	43.3804	3.02081	0.00076309	0.00147263
PFLU2537	PFLU2537	putative_ATP-binding_protein		13	13.3284	40.0891	3.0078	0.000116625	0.000250583
PFLU1455	PFLU1455	conserved_hypothetical_protein		10	120.172	361.375	3.00715	2.51235e-07	7.51036e-07
PFLU1380	acrA	acriflavine_resistance_protein_A_precursor		0	239.784	720.446	3.00456	2.20065e-34	4.2804e-33
PFLU5456	PFLU5456	conserved_hypothetical_protein		10	100.845	302.877	3.0034	1.52616e-07	4.65314e-07
PFLU6114	glmS	glucosamine--fructose-6-phosphate	2.6.1.16	6	43.425	130.118	2.99639	7.8288e-08	2.4584e-07
PFLU4396	PFLU4396	putative_enoyl-CoA_hydratase/isomerase		13	36.0301	107.942	2.99589	2.12059e-06	5.74658e-06
PFLU3127	PFLU3127	putative_two-component_system,_sensor_kinase		9	9.67385	28.9782	2.99552	0.00387556	0.0067262
PFLU4361	PFLU4361	putative_allantoicase		6	108.714	325.296	2.99223	3.95162e-22	3.83677e-21
PFLU5862	argA	amino-acid_acetyltransferase	2.3.1.1	7	113.057	338.09	2.99044	5.00726e-24	5.47282e-23
PFLU0030	PFLU0030	putative_2-dehydro-3-deoxygalactonokinase		6	64.3853	191.829	2.97938	8.36389e-12	3.74948e-11
PFLU1078	PFLU1078	putative_cobalamin_synthesis-related_protein		7	15.6932	46.7526	2.97917	0.000708389	0.00137335
PFLU1759	ccmB	cytochrome_C_biogenesis,_heme_exporter_protein		7	30.763	91.6195	2.97824	6.19084e-07	1.7822e-06
PFLU4401	PFLU4401	putative_chemotaxis_protein		0	161.469	479.152	2.96745	1.3907e-28	2.03042e-27
PFLU1770	PFLU1770	putative_dehydrogenase		13	61.9347	183.314	2.9598	1.90648e-12	9.03286e-12
PFLU0984	algX	alginate_biosynthesis_protein_precursor		3	36.6964	108.307	2.95142	3.17962e-05	7.39037e-05
PFLU0353	PFLU0353	putative_membrane_protein		0	44.7147	131.865	2.94903	1.01e-06	2.83982e-06
PFLU4882	PFLU4882	conserved_hypothetical_protein		10	67.2018	197.062	2.9324	1.20708e-13	6.31073e-13
PFLU5875	PFLU5875	putative_iron_(III)_ABC_transport_system,		3	24.0773	70.4959	2.9279	0.00136607	0.00253932
PFLU4385	PFLU4385	conserved_hypothetical_protein		10	430.232	1254.6	2.9161	1.47843e-49	6.42791e-48
PFLU2047	PFLU2047	conserved_hypothetical_protein		10	49.616	144.295	2.90823	1.01953e-09	3.82032e-09
PFLU0964	PFLU0964	conserved_hypothetical_protein		10	20.294	58.9682	2.9057	1.60302e-05	3.88311e-05
PFLU2495	PFLU2495	hypothetical_protein		8	23.1964	67.396	2.90546	0.000321525	0.00065355
PFLU5071	PFLU5071	putative_tRNA/rRNA_methyltransferase		2	51.7662	149.9	2.8957	2.83211e-08	9.28802e-08
PFLU2719	PFLU2719	putative_membrane_protein		3	30.6342	88.6695	2.89446	7.58772e-08	2.3865e-07
PFLU5645	PFLU5645	putative_membrane_protein		3	37.9432	109.515	2.88629	1.4975e-07	4.57137e-07
PFLU5588	PFLU5588	conserved_hypothetical_membrane_protein		3	171.272	494.01	2.88436	2.49637e-25	2.97601e-24
PFLU4169	PFLU4169	conserved_hypothetical_exported_protein		10	20.294	58.5001	2.88263	0.000445027	0.000888702
PFLU2822	PFLU2822	putative_phage-related_protein		12	14.8552	42.7963	2.88091	5.20941e-05	0.000117167
PFLU4706	PFLU4706	malonyl_CoA-acyl_carrier_protein_transacylase		7	64.2136	184.812	2.87808	2.11012e-11	9.13407e-11
PFLU3079	PFLU3079	putative_AraC_family_regulatory_protein		9	78.2083	224.994	2.87685	1.21895e-15	7.46906e-15
PFLU4280	PFLU4280	putative_membrane_protein		3	65.8916	189.514	2.87615	0.000438054	0.000875663
PFLU0034	PFLU0034	putative_exported_protein		3	41.0602	117.989	2.87356	1.99451e-07	6.00484e-07
PFLU5844	potF2	putrescine_ABC_transport_system,		3	546.751	1570.67	2.87274	6.96561e-54	3.74433e-52
PFLU0214	PFLU0214	putative_sigma-54_dependent_regulatory_protein		9	33.6653	96.6171	2.86993	4.40498e-05	9.99488e-05
PFLU3509	PFLU3509	putative_exported_protein		3	20.4228	58.5635	2.86756	0.00390691	0.00676898
PFLU0390	PFLU0390	conserved_hypothetical_protein		10	113.507	324.475	2.85864	2.69232e-14	1.50328e-13
PFLU0380	PFLU0380	putative_methyl-accepting_chemotaxis_protein		0	121.051	346.026	2.85851	6.33892e-10	2.41663e-09
PFLU2038	PFLU2038	conserved_hypothetical_protein		10	7.18027	20.5045	2.85567	0.00277497	0.0049304
PFLU2378	PFLU2378	putative_glutathione_S-transferase		7	90.8704	258.964	2.84982	1.00357e-13	5.29814e-13
PFLU2271	PFLU2271	putative_exported_isoquinoline_1-oxidoreductase,		6	199.198	567.103	2.84693	1.02723e-24	1.17714e-23
PFLU2017A	PFLU2017A	putative_aminotransferase_(pseudogene)		11	15.5644	44.2248	2.84141	0.000624246	0.00122062
PFLU1727	PFLU1727	putative_aromatic_ring_dioxygenase		0	22.573	64.0293	2.83655	0.000422679	0.000846934
PFLU3587	PFLU3587	putative_glutaminase		6	51.057	144.636	2.83284	1.46137e-06	4.02472e-06
PFLU1753	PFLU1753	putative_molybdopterin-guanine_dinucleotide		7	34.3316	97.2012	2.83124	9.18238e-06	2.29482e-05
PFLU3129	PFLU3129	putative_two-component_response_regulator		9	17.2629	48.8232	2.82822	0.00184489	0.00336797
PFLU5561	trpE	anthranilate_synthase_component_I	4.1.3.27	7	77.0903	217.683	2.82374	2.32023e-11	9.98509e-11
PFLU0797	PFLU0797	conserved_hypothetical_protein		10	70.2105	197.82	2.81753	7.98381e-13	3.88866e-12
PFLU2565	PFLU2565	putative_oxidoreductase		13	58.9036	165.384	2.8077	1.52472e-08	5.10801e-08
PFLU2371	PFLU2371	putative_calcium-binding_protein		13	26.1416	73.342	2.80556	5.7295e-06	1.47298e-05
PFLU2001	PFLU2001	putative_exported_protein		3	118.925	333.497	2.80426	2.39941e-11	1.03033e-10
PFLU2597	PFLU2597	putative_Rhs_protein		10	55.8724	156.678	2.80421	1.54011e-05	3.73529e-05
PFLU2799	PFLU2799	putative_monooxygenase		13	13.9518	39.1233	2.80418	0.00237443	0.00427138
PFLU0542	PFLU0542	conserved_hypothetical_protein		10	102.846	288.284	2.80307	9.15066e-16	5.64211e-15
PFLU6020	PFLU6020	conserved_hypothetical_protein		10	25.1095	70.311	2.80018	2.03887e-06	5.53274e-06
PFLU0551	livJ2	putative_branched_amino_acid_ABC_transport		3	1716.65	4788.1	2.78921	7.91627e-95	1.3374e-92
PFLU0312	PFLU0312	putative_amino_acid_ABC_transport_system,		3	15.822	44.0804	2.78603	0.0031792	0.00559483
PFLU0016	rsmB	ribosomal_RNA_small_subunit_methyltransferase_B	2.1.1.-	2	23.7768	66.2158	2.78489	0.000125008	0.000267622
PFLU2295	PFLU2295	putive_methyl-accepting_chemotaxis_protein		0	90.6128	251.67	2.77742	3.65193e-13	1.82227e-12
PFLU2643	PFLU2643	putative_hydroxyacylglutathione_hydrolase	3.1.2.6	13	288.778	801.231	2.77455	1.07002e-35	2.20454e-34
PFLU1051	PFLU1051	conserved_hypothetical_protein		10	277.727	770.229	2.77333	1.09977e-28	1.62168e-27
PFLU1787	phnM	phosphorous_compounds_metabolism-related		7	40.351	111.904	2.77327	4.52722e-06	1.18135e-05
PFLU3135	PFLU3135	conserved_hypothetical_protein		10	198.292	549.695	2.77214	4.60371e-31	7.62514e-30
PFLU0301	wssB	cellulose_synthase_catalytic_subunit	2.4.1.12	0	35.7501	98.9884	2.7689	2.30822e-05	5.47474e-05
PFLU3086	PFLU3086	putative_phenylacetaldehyde_dehydrogenase	1.2.1.39	13	41.5548	115.039	2.76837	7.28186e-06	1.84797e-05
PFLU3564	PFLU3564	putative_transferase		13	43.0387	119.094	2.76713	0.00108239	0.00204153
PFLU5430	PFLU5430	hypothetical_protein		8	18.4668	50.9692	2.76005	0.00477346	0.00815529
PFLU2534	fmdA	formamidase	3.5.1.49	6	18.7243	51.6343	2.75761	0.00269315	0.00479945
PFLU4795	PFLU4795	histidine_kinase_inhibitor_antagonist		9	102.609	282.748	2.7556	3.83626e-11	1.61911e-10
PFLU3716	PFLU3716	hypothetical_protein		8	28.4411	78.2006	2.74957	9.59122e-06	2.39194e-05
PFLU5719	PFLU5719	putative_thioesterase		13	368.062	1011.38	2.74785	2.90977e-39	7.19894e-38
PFLU4783	PFLU4783	putative_MCP-type_signal_transduction_protein		0	290.606	798.465	2.74759	1.69065e-30	2.69456e-29
PFLU1244	PFLU1244	conserved_hypothetical_protein		10	168.564	461.607	2.73848	1.32476e-22	1.32544e-21
PFLU5709	metK	S-adenosylmethionine_synthetase	2.5.1.6	7	329.71	902.828	2.73825	2.24766e-35	4.53599e-34
PFLU0651	PFLU0651	putative_exported_protein		3	277.04	758.522	2.73795	6.11984e-30	9.57317e-29
PFLU1372	PFLU1372	conserved_hypothetical_deacetylase		13	25.0666	68.5237	2.73367	6.01848e-05	0.000133787
PFLU4238	PFLU4238	conserved_hypothetical_protein		10	30.9571	84.2046	2.72004	8.90178e-06	2.23224e-05
PFLU2741	PFLU2741	putative_mannitol_2-dehydrogenase	1.1.1.67	6	102.545	278.104	2.71201	3.02843e-13	1.52142e-12
PFLU1492	PFLU1492	putative_exported_protein		3	260.658	706.853	2.7118	4.34811e-25	5.08111e-24
PFLU4317	PFLU4317	conserved_hypothetical_protein		10	310.749	841.644	2.70844	2.39864e-30	3.80245e-29
PFLU1013	PFLU1013	putative_exported_protein		3	33.6224	90.775	2.69984	3.4083e-05	7.90015e-05
PFLU1429	PFLU1429	putative_LysR-family_regulatory_protein		9	30.4196	82.1044	2.69907	2.65633e-05	6.24528e-05
PFLU3002	PFLU3002	putative_transport_system,_membrane_protein		3	32.6331	87.9815	2.69608	1.65378e-07	5.01734e-07
PFLU3271	PFLU3271	5-carboxymethyl-2-hydroxymuconate_semialdehyde	1.2.1.-	6	110.713	297.775	2.68962	6.93351e-11	2.86098e-10
PFLU4898	PFLU4898	L-serine_dehydratase	4.3.1.17	6	139.843	375.611	2.68596	1.45974e-14	8.28353e-14
PFLU1447	PFLU1447	putative_transport-related_membrane_protein		0	58.9465	157.986	2.68016	1.24952e-09	4.64096e-09
PFLU2071	PFLU2071	putative_membrane_protein		3	68.1052	182.516	2.67991	2.04757e-09	7.4598e-09
PFLU0947	murG	UDP-N-acetylglucosamine--N-acetylmuramyl-(pentapeptide)	2.4.1.227	0	92.1396	246.83	2.67887	6.83332e-07	1.95384e-06
PFLU1002	PFLU1002	putative_amino_acid_ABC_transport_system,		0	160.329	429.443	2.67851	3.29219e-24	3.63863e-23
PFLU2291	PFLU2291	putative_LysR-family_regulatory_protein		9	13.7801	36.7519	2.66703	0.00165331	0.00304005
PFLU4400	PFLU4400	conserved_hypothetical_protein		10	84.7223	225.74	2.66447	5.02398e-12	2.29396e-11
PFLU1121	PFLU1121	putative_isomerase		13	256.532	683.19	2.66318	1.2875e-32	2.31397e-31
PFLU0304	wssE	cellulose_synthase_operon_protein_C_precursor		7	23.5398	62.6183	2.66011	0.00222194	0.00401048
PFLU2795	PFLU2795	putative_integral_membrane_protein		0	15.779	41.9519	2.65871	0.00230139	0.00415008
PFLU5618	PFLU5618	conserved_hypothetical_protein		10	28.9152	76.8585	2.65807	0.001711	0.00313515
PFLU0769	lspA	lipoprotein_signal_peptidase	3.4.23.36	0	96.5892	256.246	2.65295	7.15856e-14	3.82717e-13
PFLU4474	PFLU4474	conserved_hypothetical_protein_(pseudogene)		11	18.5097	48.9041	2.64208	0.00141296	0.00262154
PFLU5748	PFLU5748	putative_sensor_kinase/response_regulatory		9	45.4669	119.62	2.63092	8.67891e-09	2.97498e-08
PFLU4040	PFLU4040	putative_acetylornithine_deacetylase		13	23.7544	62.1731	2.61733	0.000106397	0.000229776
PFLU0995	moaC	molybdenum_cofactor_biosynthesis_protein_C		7	174.002	455.252	2.61636	1.27847e-20	1.11334e-19
PFLU5390	PFLU5390	putative_membrane_protein		0	88.248	230.795	2.6153	4.86882e-15	2.86176e-14
PFLU0498	PFLU0498	conserved_hypothetical_protein		10	96.1171	251.351	2.61505	1.45571e-06	4.01099e-06
PFLU2826	PFLU2826	hypothetical_protein		8	37.6428	98.3464	2.61262	1.45485e-05	3.54452e-05
PFLU3214	PFLU3214	putative_TetR-family_regulatory_protein		9	19.7994	51.7152	2.61196	0.00561581	0.00947693
PFLU1155	PFLU1155	putative_exported_flagellar_protein		0	118.711	309.992	2.61132	8.24665e-15	4.77128e-14
PFLU3747	PFLU3747	putative_sigma-54_activated_regulatory_protein		9	159.534	416.562	2.61112	1.04532e-17	7.45591e-17
PFLU3453	PFLU3453	putative_secreted_amidase		13	229.252	596.944	2.60388	4.92736e-22	4.74519e-21
PFLU4586	PFLU4586	hypothetical_protein		8	38.6954	100.579	2.59925	1.00936e-05	2.50877e-05
PFLU0541	PFLU0541	conserved_hypothetical_protein		10	248.642	645.842	2.59747	4.77723e-27	6.37647e-26
PFLU3763	PFLU3763	hypothetical_protein		8	110.369	286.416	2.59507	1.33233e-12	6.40494e-12
PFLU5651	soxB	sarcosine_oxidase_beta_subunit	1.5.3.1	7	646.136	1676.57	2.59475	3.25858e-46	1.20425e-44
PFLU5769	PFLU5769	conserved_hypothetical_protein		10	46.6074	120.858	2.59311	1.76851e-06	4.8301e-06
PFLU3204	PFLU3204	putative_AraC_family_regulatory_protein		9	466.476	1206.48	2.58638	5.00875e-44	1.60961e-42
PFLU0296	oprQ	outer_membrane_protein,_oprE3_precursor		3	390.42	1009.68	2.58613	5.93355e-32	1.02889e-30
PFLU4571	PFLU4571	adenine_phosphoribosyltransferase	2.4.2.7	7	287.875	743.465	2.5826	1.87344e-23	1.95373e-22
PFLU1886	PFLU1886	hypothetical_protein		8	98.8028	254.887	2.57975	2.04467e-13	1.04676e-12
PFLU0942	murE	UDP-N-acetylmuramoylalanyl-D-glutamate--2,6-diaminopimelate	6.3.2.13	0	223.059	575.266	2.57899	1.70863e-23	1.78501e-22
PFLU4749	PFLU4749	L-allo-threonine_aldolase		7	52.4325	135.22	2.57893	1.32471e-07	4.05645e-07
PFLU3631	PFLU3631	putative_RNA_polymerase_sigma_factor		9	44.9518	115.878	2.57783	6.64186e-07	1.90278e-06
PFLU5330	glyA	serine_hydroxymethyltransferase	2.1.2.1	7	490.49	1264.03	2.57707	4.63833e-36	9.69132e-35
PFLU4444	PFLU4444	conserved_hypothetical_protein		10	265.153	682.866	2.57537	2.86332e-26	3.62544e-25
PFLU5928	PFLU5928	putative_isomerase		13	41.2973	106.219	2.57205	4.63797e-06	1.20834e-05
PFLU5682	PFLU5682	putative_glycine_betaine/L-proline_ABC_transport		3	410.755	1055.56	2.56981	1.85549e-35	3.78327e-34
PFLU0076	PFLU0076	putative_zinc_ABC_transport_system,		3	103.361	265.176	2.56554	1.54154e-12	7.36278e-12
PFLU0673	PFLU0673	putative_purine_transport-related_permease		0	30.8059	79.0046	2.56459	5.44177e-05	0.00012193
PFLU5415	PFLU5415	putative_muramoyltetrapeptide_carboxypeptidase		3	191.674	491.53	2.5644	1.3213e-21	1.23426e-20
PFLU3959	PFLU3959	putative_membrane_protein		0	35.1921	90.0291	2.55822	4.74576e-05	0.000107352
PFLU5043	PFLU5043	GMP_synthase_(glutamine-hydrolyzing)	6.3.5.2	7	261.325	668.174	2.55687	6.83388e-22	6.47575e-21
PFLU2922	PFLU2922	putative_membrane_protein		0	52.2608	133.6	2.5564	8.8983e-06	2.23224e-05
PFLU5194	PFLU5194	benzoate_1,2-dioxygenase_alpha_subunit	1.14.12.10	6	1822.29	4644.2	2.54855	1.34173e-93	2.14423e-91
PFLU1377	hscC	chaperone		0	93.9669	239.148	2.54502	1.16916e-10	4.70931e-10
viscC	PFLU2552	putative_non-ribosomal_peptide_synthetase		15	42.1782	107.179	2.5411	3.80145e-05	8.75311e-05
PFLU4231	PFLU4231	putative_quinone_oxidoreductase		13	162.072	410.662	2.53382	2.74982e-18	2.04524e-17
PFLU3208	PFLU3208	putative_glutamyl-tRNA_amidotransferase_subunit		2	81.9916	207.693	2.5331	8.75459e-18	6.26706e-17
PFLU5926	PFLU5926	conserved_hypothetical_protein		10	97.6419	247.268	2.5324	4.07716e-11	1.71711e-10
PFLU5172	PFLU5172	octaprenyl-diphosphate_synthase	2.5.1.-	7	81.4541	206.144	2.5308	1.06059e-10	4.29245e-10
PFLU5801	PFLU5801	conserved_hypothetical_protein		10	219.623	555.79	2.53066	7.87315e-12	3.53485e-11
PFLU2897	PFLU2897	putative_phage-related_protein		12	37.3628	94.3726	2.52585	1.7475e-06	4.77493e-06
PFLU2642	PFLU2642	3_membrane-bound_lytic_murein_transglycosylase_D		7	176.668	445.407	2.52116	7.99324e-11	3.27313e-10
PFLU3797	PFLU3797	serine_tRNA_synthetase	6.1.1.11	2	184.083	463.482	2.51779	7.08372e-15	4.1207e-14
PFLU0748	PFLU0748	putative_oxidoreductase		13	160.48	403.796	2.51618	7.28596e-21	6.47686e-20
PFLU4163	PFLU4163	DNA-specific_endonuclease_I	3.1.21.1	5	22.9593	57.6382	2.51045	0.00358619	0.00626075
PFLU4500	PFLU4500	putative_phosphoribosylglycinamide	2.1.2.2	7	294.328	738.8	2.51013	0.0018582	0.00338996
PFLU2052	PFLU2052	putative_hydrolase		13	31.2576	78.403	2.50829	0.00155684	0.00287047
PFLU0277	PFLU0277	putative_membrane_protein		3	36.2447	90.8965	2.50785	2.05721e-05	4.91486e-05
PFLU0138	PFLU0138	conserved_hypothetical_membrane_protein		3	41.8348	104.813	2.5054	0.000558034	0.00109769
PFLU4527	PFLU4527	putative_mechanosensitive_ion_channel_forming		0	46.6503	116.872	2.50528	1.11117e-05	2.73978e-05
PFLU3634	PFLU3634	AraC-family_transcriptional_regulator		9	103.04	257.784	2.50179	7.70958e-13	3.76439e-12
PFLU5786	PFLU5786	putative_sulfurtransferase		7	57.9797	144.914	2.49939	3.62375e-08	1.17862e-07
PFLU0762	PFLU0762	putaive_acyltransferase		13	58.366	145.278	2.48909	8.17532e-08	2.56313e-07
PFLU0975	PFLU0975	putative_short-chain_dehydrogenase		13	26.4421	65.6897	2.48428	5.38362e-06	1.38828e-05
PFLU2722	PFLU2722	response_regulator_protein		9	74.5763	185.141	2.48257	0.00153456	0.00283205
PFLU1297	ispF	2-C-methyl-D-erythritol_2,4-cyclodiphosphate	4.6.1.12	7	94.482	234.347	2.48034	1.20551e-08	4.08025e-08
PFLU1042	fecI	probable_RNA_polymerase_sigma_factor		9	484.559	1197.68	2.4717	2.31159e-46	8.65089e-45
PFLU5205	PFLU5205	hypothetical_protein		8	33.5365	82.8395	2.47013	0.00103122	0.0019506
PFLU1367	pcaG	protocatechuate_3,4-dioxygenase_alpha_chain	1.13.11.3	6	16.3595	40.3899	2.4689	0.000143759	0.000304894
PFLU0023	hemF	coproporphyrinogen_III_oxidase,_aerobic	1.3.3.3	7	76.5323	188.902	2.46826	1.25672e-07	3.86227e-07
PFLU5096	PFLU5096	putative_chemotaxis-related_protein		0	67.0077	165.303	2.46692	8.21094e-08	2.57216e-07
PFLU5871	PFLU5871	putative_exported_protein		3	172.884	426.089	2.46459	6.25715e-12	2.83297e-11
PFLU2348	PFLU2348	putative_oxidoreductase		13	31.7093	78.0267	2.46069	0.00313534	0.00552092
PFLU3838	PFLU3838	putative_membrane_protein		0	68.7491	169.155	2.46047	9.3603e-07	2.64315e-06
PFLU3762	PFLU3762	possible_AraC-family_transcriptional_regulator		9	491.933	1209.76	2.45921	1.09942e-35	2.25725e-34
PFLU3514	PFLU3514	putative_glutathione-S-transferase_domain		13	62.2781	152.693	2.4518	7.26871e-07	2.07432e-06
PFLU2150	PFLU2150	putative_acetyl-CoA_transferase		7	331.603	811.809	2.44814	2.57808e-21	2.36711e-20
PFLU2585	PFLU2585	putative_permease_component_of_ABC_transporter		0	116.626	285.241	2.44578	5.32442e-08	1.7018e-07
PFLU0547	pncB	nicotinate_phosphoribosyltransferase_(ec	2.4.2.11	7	166.563	406.95	2.44322	6.62238e-14	3.55983e-13
PFLU2274	PFLU2274	conserved_hypothetical_protein		10	30.8488	75.3545	2.4427	0.00326027	0.00571877
PFLU4637	PFLU4637	para-aminobenzoate_synthase_component_I		7	32.7414	79.9704	2.44248	0.000362428	0.000732251
PFLU0491	PFLU0491	putative_outer_membrane_protein		3	89.129	217.695	2.44247	2.11577e-09	7.68462e-09
PFLU5910	PFLU5910	putative_exported_protein		3	59.4411	145.152	2.44194	2.09374e-05	4.99609e-05
PFLU3367	PFLU3367	putative_glycosyl_hydrolase		5	238.817	582.721	2.44003	4.58933e-25	5.3524e-24
PFLU2813	PFLU2813	putative_acyl_carrier_protein_phosphodiesterase		7	43.8767	106.901	2.4364	2.87338e-05	6.71553e-05
PFLU4595	PFLU4595	guanine_deaminase	3.5.4.3	7	231.831	564.774	2.43615	2.33344e-11	1.00347e-10
PFLU2720	PFLU2720	putative_efflux_system_transmembrane_protein		0	63.6332	154.516	2.42822	5.38962e-07	1.55838e-06
PFLU6062	potF	putrescine/polyamine-binding_periplasmic_protein		3	106.349	258.016	2.42613	3.00982e-17	2.08153e-16
PFLU1724	PFLU1724	conserved_hypothetical_protein		10	67.0731	162.62	2.42451	0.00214429	0.00388337
PFLU4394	PFLU4394	acetyl-CoA_carboxylase_carboxyltransferase		13	84.5506	203.917	2.41178	2.14485e-07	6.44437e-07
PFLU1620	PFLU1620	putative_membrane_protein		3	132.64	319.697	2.41026	6.63788e-10	2.52286e-09
PFLU2515	PFLU2515	putative_sensor_kinase_protein		9	302.88	729.331	2.40799	3.22168e-25	3.81759e-24
PFLU4724	PFLU4724	putative_two-component_system,_response		9	82.3575	198.197	2.40654	1.03239e-08	3.52253e-08
PFLU2679	PFLU2679	conserved_hypothetical_protein		10	58.8177	141.443	2.40478	1.94847e-06	5.30692e-06
PFLU1151	bfd	bacterioferritin-associated_ferredoxin		0	81.5399	196.01	2.40386	1.17784e-13	6.16881e-13
PFLU3989	PFLU3989	putative_LysR-family_transcriptional_regulatory		9	24.4002	58.5635	2.40012	0.00104738	0.00197865
PFLU5804	PFLU5804	putative_membrane_protein		0	25.8616	62.0342	2.39869	0.00123374	0.00230712
PFLU5153	PFLU5153	putative_regulatory_protein		9	222.846	533.597	2.39447	3.62089e-18	2.66961e-17
PFLU0177	PFLU0177	putative_membrane_protein		3	177.162	423.792	2.39211	4.18441e-12	1.92548e-11
PFLU5891	PFLU5891	putative_flagellar_protein		0	265.883	634.136	2.38502	2.43447e-25	2.90808e-24
PFLU0557	PFLU0557	putative_amino_acid_oxidase		13	170.563	406.504	2.38331	2.14161e-13	1.09261e-12
PFLU0753	PFLU0753	conserved_hypothetical_protein		10	137.498	327.685	2.38319	5.29954e-11	2.19903e-10
PFLU4628	PFLU4628	2-methylcitrate_dehydratase	4.2.1.79	1	552.768	1315.64	2.38008	6.90847e-37	1.51295e-35
PFLU0104	PFLU0104	putative_exported_protein		3	118.193	281.214	2.37927	7.12165e-09	2.45972e-08
PFLU1999	PFLU1999	putative_hydrolase		13	1837.31	4365.34	2.37594	9.23086e-57	5.47799e-55
PFLU1066	PFLU1066	conserved_hypothetical_protein		10	64.6858	153.381	2.37117	8.3905e-05	0.000183548
PFLU2666	PFLU2666	putative_cobalamin_biosynthesis_protein		7	24.4432	57.9444	2.37058	0.00106512	0.00201088
PFLU0107	PFLU0107	putative_exported_protein		3	119.849	283.788	2.36788	2.59119e-15	1.55709e-14
PFLU3535	PFLU3535	putative_alkane_monooxygenase		0	287.963	681.657	2.36717	3.42596e-09	1.21522e-08
PFLU2768	PFLU2768	putative_LysR_family_transcriptional_regulator		9	42.0065	99.4282	2.36697	0.00144343	0.00267388
PFLU5103	PFLU5103	hypothetical_protein		8	19.176	45.3875	2.36689	0.00236946	0.00426372
PFLU3413	PFLU3413	hypothetical_protein		8	35.3638	83.6664	2.36588	0.00087928	0.00168422
PFLU5092	PFLU5092	putative_methyl_accepting_chemotaxis_protein		0	119.957	282.91	2.35842	7.02411e-10	2.66412e-09
PFLU5444	PFLU5444	putative_amine_degradation-related_protein		6	597.16	1403.99	2.35112	3.44892e-26	4.33903e-25
PFLU1859	PFLU1859	putative_dipeptidase		2	68.6203	161.248	2.34986	1.7919e-09	6.56474e-09
PFLU4835	PFLU4835	putative_aminotransferase_class-V		13	124.579	292.217	2.34564	2.53212e-11	1.08417e-10
PFLU4205	PFLU4205	putative_tetR-family_transcriptional_regulator		9	193.414	452.308	2.33855	6.40342e-15	3.73775e-14
PFLU0949	ddlB	D-alanine--D-alanine_ligase_B	6.3.2.4	0	114.433	267.322	2.33607	6.54282e-13	3.21861e-12
PFLU4212	PFLU4212	putative_aldehyde_dehydrogenase		13	29.7532	69.4316	2.33358	0.00406575	0.00702535
PFLU3868	PFLU3868	pH_adaptation_potassium_efflux_system_protein_F		0	210.999	491.258	2.32825	3.22621e-13	1.6194e-12
PFLU4899	PFLU4899	putative_aminomethyltransferase_(glycine	2.1.2.10	6	204.271	475.484	2.32772	1.00402e-16	6.70064e-16
PFLU3899	PFLU3899	putative_transmembrane_regulator		9	35.8155	83.3481	2.32715	0.00130158	0.0024263
PFLU3036	PFLU3036	putative_nucleotide-sugar_dehydrogenase		3	37.8145	87.883	2.32406	0.000101347	0.000219751
PFLU4872	PFLU4872	conserved_hypothetical_protein		10	1417.62	3294.54	2.324	3.54476e-55	1.99621e-53
PFLU3652	PFLU3652	putative_GntR_family_transcriptional_regulator		9	69.6954	161.913	2.32315	6.43466e-06	1.64568e-05
PFLU0372	dtd	D-tyrosyl-tRNA(Tyr)_deacylase	3.1.-.-	2	86.5925	201.043	2.32171	1.06876e-08	3.63822e-08
PFLU4713	PFLU4713	ribosomal_large_subunit_pseudouridine_synthase		2	268.333	622.897	2.32136	1.51095e-18	1.14541e-17
PFLU1440	PFLU1440	putative_hydratase/isomerase_protein		13	522.543	1212.93	2.32121	1.28051e-30	2.05194e-29
PFLU0271	PFLU0271	hypothetical_protein		8	170.886	396.554	2.32058	2.89494e-17	2.00913e-16
PFLU2282	PFLU2282	putative_ABC_transport_system,_ATP-binding		3	25.1095	58.2398	2.31943	0.00444669	0.00762344
PFLU3897	PFLU3897	putative_catalase	1.11.1.6	13	94.2449	218.423	2.31761	1.24475e-09	4.62614e-09
PFLU4634	PFLU4634	conserved_hypothetical_protein		10	76.5323	176.454	2.30562	7.81703e-06	1.97277e-05
PFLU4403	PFLU4403	putative_sensor_kinase_protein		0	65.6751	151.172	2.30181	4.96278e-06	1.28819e-05
PFLU3298	PFLU3298	putative_AMP-binding_enzyme		13	78.4659	180.561	2.30114	7.53243e-06	1.9042e-05
PFLU4461	PFLU4461	conserved_hypothetical_protein		10	49.2297	113.264	2.30072	0.000170028	0.000357403
PFLU0458	PFLU0458	conserved_GGDEF/EAL_domain_protein		9	341.317	785.031	2.3	1.39788e-28	2.03588e-27
PFLU0142	PFLU0142	putative_membrane_protein		3	309.845	712.23	2.29866	1.18876e-09	4.4228e-09
PFLU4395	PFLU4395	putative_acyl-CoA_dehydrogenase		13	88.1622	202.644	2.29854	2.49557e-07	7.46397e-07
PFLU0707	PFLU0707	putative_lipoprotein		3	35.3209	81.1331	2.29703	0.000274696	0.00056379
PFLU5047	PFLU5047	putative_LysR-family_transcriptional_regulator		9	138.381	317.776	2.29638	1.00257e-11	4.47412e-11
PFLU0553	livH2	high-affinity_branched-chain_amino_acid		3	259.734	596.018	2.29472	7.93307e-23	8.0185e-22
PFLU1491	PFLU1491	putative_dehydrogenase		13	172.476	395.294	2.29188	3.0278e-14	1.67509e-13
PFLU4010	PFLU4010	conserved_hypothetical_protein		10	95.8146	219.366	2.28949	1.67508e-08	5.60859e-08
PFLU3223	PFLU3223	putative_non-ribosomal_peptide_synthetase		15	135.779	310.852	2.28939	2.59187e-11	1.10815e-10
PFLU1766	PFLU1766	putative_cytochrome_C_biogenesis_protein		7	261.84	598.586	2.28608	1.48008e-21	1.3739e-20
PFLU2740	PFLU2740	xylulose_kinase		6	97.7073	223.363	2.28604	1.60028e-07	4.8625e-07
PFLU5485	PFLU5485	putative_ATP-dependent_helicase		2	178.926	408.857	2.28506	5.84766e-16	3.65896e-15
PFLU5689	rhlA	rhamnosyltransferase_1_subunit_A	2.4.1.-	0	285.533	652.396	2.28484	5.25213e-18	3.84831e-17
PFLU0994	PFLU0994	conserved_hypothetical_protein		10	1178.01	2688.8	2.2825	1.13235e-53	6.03207e-52
PFLU0657	cueR	HTH-type_copper-efflux_MerR-family		9	41.4261	94.552	2.28243	7.27908e-06	1.84797e-05
PFLU5646	fdhA	glutathione-independent_formaldehyde	1.2.1.46	6	1427.98	3251.31	2.27685	1.21459e-55	7.04103e-54
PFLU3996	PFLU3996	putative_sugar-binding_exported_protein		3	623.778	1418.04	2.27331	5.40949e-39	1.31905e-37
PFLU2279	PFLU2279	putative_ABC_transport_system,_membrena_protein		0	32.2468	73.2435	2.27134	0.000492303	0.00097586
PFLU0593	PFLU0593	putative_TonB-dependent_membrane_receptor		3	56.9905	128.881	2.26145	0.00242257	0.00434872
PFLU5222	PFLU5222	conserved_hypothetical_protein		10	87.2159	197.074	2.25962	6.41307e-09	2.22277e-08
PFLU1182	PFLU1182	putatice_phage_hypothetical_protein		12	65.6751	148.263	2.25753	3.05195e-05	7.10758e-05
PFLU5176	PFLU5176	methyl-accepting_chemotaxis_protein_II		0	127.266	287.26	2.25716	1.49969e-11	6.57841e-11
PFLU5669	PFLU5669	hypothetical_protein		8	147.109	331.761	2.25521	7.04951e-07	2.01274e-06
PFLU0739	hemK	protein_methyltransferase	2.1.1.-	2	27.5172	61.8602	2.24806	0.00196921	0.00358055
PFLU3638	PFLU3638	putative_DNA-binding_protein		13	31.6234	71.0515	2.2468	6.83201e-05	0.00015085
PFLU0648	PFLU0648	putative_membrane_protein		3	430.426	966.638	2.24577	2.90874e-22	2.84287e-21
PFLU3334	PFLU3334	TetR-family_transcriptional_regulator		9	104.027	233.612	2.24568	2.17096e-09	7.88024e-09
PFLU3976	PFLU3976	ECF-family_sigma_factor		9	627.192	1407.2	2.24365	4.5484e-38	1.05885e-36
PFLU1000	PFLU1000	putative_amino_acid_ABC_transport_system,		3	2135.34	4789.84	2.24313	3.74073e-61	2.45766e-59
PFLU0546	nadE	NH(3)-dependent_NAD(+)_synthetase	6.3.1.5	7	307.135	688.269	2.24093	6.66943e-21	5.94816e-20
PFLU2016	PFLU2016	conserved_hypothetical_protein		10	299.632	670.917	2.23914	9.496e-21	8.38058e-20
PFLU3054	PFLU3054	hypothetical_protein		8	40.308	90.1505	2.23654	1.44239e-05	3.51559e-05
PFLU3314	PFLU3314	conserved_hypothetical_protein		10	279.274	624.499	2.23615	8.92806e-17	5.99905e-16
PFLU4113	PFLU4113	AraC_family_regulatory_protein		9	79.6922	178.149	2.23547	3.67199e-05	8.4715e-05
PFLU4468	PFLU4468	ATP-dependent_DNA_helicase	3.6.1.-	2	123.248	275.432	2.23478	2.90157e-06	7.73534e-06
PFLU5111	PFLU5111	putative_two-component_system,_response		9	77.7137	173.655	2.23455	1.22716e-07	3.77926e-07
PFLU2540	PFLU2540	putative_transport-related,_membrane_protein		0	82.1858	183.575	2.23366	6.2364e-07	1.79444e-06
PFLU0915	PFLU0915	conserved_hypothetical_protein		10	109.852	245.157	2.2317	4.82751e-08	1.54968e-07
PFLU2290	PFLU2290	putative_acetyl-CoA_synthetase		7	760.671	1696.78	2.23063	7.34621e-39	1.78025e-37
PFLU6054	purK	phosphoribosylaminoimidazole_carboxylase_atpase	4.1.1.21	7	69.0291	153.96	2.23036	3.702e-06	9.74619e-06
PFLU6098	PFLU6098	conserved_hypothetical_protein		10	106.864	238.141	2.22845	2.06034e-09	7.49247e-09
PFLU3997	PFLU3997	putative_membrane_protein		0	42.587	94.8582	2.2274	0.00252671	0.00452099
PFLU0231	PFLU0231	conserved_hypothetical_protein		10	46.0269	102.51	2.22719	0.000377276	0.000760338
PFLU0500	PFLU0500	putative_exported_protein		3	55.7437	124.109	2.22642	5.00772e-06	1.29871e-05
PFLU4820	PFLU4820	putative_LysR-family_transcriptional_regulator		9	49.8102	110.886	2.22617	5.21625e-06	1.34865e-05
PFLU4377	PFLU4377	conserved_hypothetical_protein		10	1187.7	2641.38	2.22394	7.67256e-51	3.54437e-49
PFLU4885	PFLU4885	putative_exported_protein		3	29.9249	66.4356	2.22008	0.000733407	0.00141813
PFLU5046	PFLU5046	putative_membrane_protein		0	86.4208	191.73	2.21857	5.37541e-08	1.71532e-07
PFLU4718	PFLU4718	putative_AraC_family_regulatory_protein		9	324.915	720.682	2.21806	3.47302e-20	2.95907e-19
PFLU3821	PFLU3821	NADH_dehydrogenase_I_chain_E	1.6.5.3	1	112.477	249.34	2.21682	4.46614e-06	1.16644e-05
PFLU1622	PFLU1622	conserved_hypothetical_protein		10	266.549	590.807	2.2165	1.12085e-24	1.27454e-23
PFLU1984	PFLU1984	putative_oxidase		13	216.716	480.343	2.21646	2.09579e-15	1.26453e-14
PFLU3633	PFLU3633	ferric_alcaligin_siderophore_receptor		0	69.5871	154.134	2.21498	3.38872e-08	1.10582e-07
PFLU5765	PFLU5765	conserved_hypothetical_membrane_protein		0	15.1556	33.5011	2.21047	0.00539899	0.00913425
PFLU4691	PFLU4691	putative_transmembrane_protein		0	154.718	341.687	2.20845	3.05789e-11	1.30081e-10
PFLU1321	PFLU1321	putative_outer_membrane_protein		3	336.438	741.556	2.20414	2.8435e-19	2.29694e-18
PFLU4575	PFLU4575	recombination_protein		2	127.91	281.499	2.20075	1.55377e-09	5.73142e-09
PFLU1806	PFLU1806	putative_membrane_protein		3	69.115	152.104	2.20074	2.88815e-06	7.70305e-06
PFLU4802	PFLU4802	conserved_hypothetical_protein_with_RNA		10	135.027	296.97	2.19933	2.85233e-06	7.62125e-06
PFLU1041	PFLU1041	putative_iron_transport-related_regulatory		9	376.767	826.335	2.19323	2.42112e-24	2.69606e-23
PFLU3028	PFLU3028	putative_acetyl-CoA_acetyltransferase		7	587.834	1288.46	2.19188	2.02487e-26	2.60284e-25
PFLU2046	PFLU2046	putative_exported_protein		3	128.793	281.8	2.188	2.86326e-06	7.64699e-06
PFLU3118	PFLU3118	putative_sugar_ABC_transport_system,_membrane		3	119.14	260.422	2.18586	1.15195e-05	2.83694e-05
PFLU3398	PFLU3398	putative_membrane_protein		0	63.6332	138.771	2.1808	0.000142127	0.000301759
PFLU5196	PFLU5196	benzoate_1,2-dioxygenase_electron_transfer	1.18.1.3	6	294.538	641.683	2.17861	3.06989e-30	4.85354e-29
PFLU2428	PFLU2428	conserved_hypothetical_protein		10	112.949	245.834	2.17651	4.13215e-09	1.4535e-08
PFLU0133	PFLU0133	putative_exported_protein		3	93.9874	204.553	2.17639	1.53241e-07	4.66829e-07
PFLU4046	PFLU4046	putative_oligopeptide_ABC_transporter_integral		3	88.1622	191.869	2.17632	9.89925e-08	3.06944e-07
PFLU2812	PFLU2812	LysR-family_transcriptional_regulator		9	60.1299	130.766	2.17472	5.62801e-05	0.000125912
PFLU1773	PFLU1773	conserved_hypothetical_protein		10	348.757	757.708	2.17259	1.06639e-22	1.07055e-21
PFLU2273	PFLU2273	putative_GntR-family_regulatory_protein		9	383.324	832.419	2.17158	1.24495e-19	1.02813e-18
PFLU4686	PFLU4686	putative_GNAT-family_acetyltransferase		13	127.029	275.778	2.17098	5.12399e-09	1.7875e-08
PFLU0250	PFLU0250	putative_outer_membrane_protein		3	47.2512	102.54	2.1701	0.000447218	0.000892643
PFLU3933	PFLU3933	putative_lipoprotein		3	78.3166	169.831	2.16852	1.27814e-05	3.13076e-05
PFLU1757	PFLU1757	conserved_hypothetical_protein		10	142.765	309.488	2.16781	1.41736e-12	6.79713e-12
PFLU5642	PFLU5642	conserved_hypothetical_protein		10	66.5355	144.22	2.16756	2.44297e-05	5.77579e-05
PFLU0362	PFLU0362	putative_histidine_ABC_transport_system,		3	862.785	1870.12	2.16754	2.49098e-32	4.37068e-31
PFLU1619	PFLU1619	putative_decarboxylase		13	72.6407	157.297	2.16541	1.18347e-07	3.64663e-07
PFLU5893	glpT	glycerol-3-phosphate_transporter		0	63.6556	137.788	2.16458	4.11942e-05	9.39017e-05
PFLU5317	PFLU5317	putative_membrane_protein		3	33.2136	71.838	2.16291	0.0017982	0.00328578
PFLU4345	PFLU4345	putative_GTP_cyclohydrolase_I		7	239.25	517.072	2.16122	3.18515e-06	8.43998e-06
PFLU2808	PFLU2808	putative_methyl-accepting_chemotaxis_protein		0	228.972	494.74	2.1607	1.29709e-13	6.74558e-13
PFLU1967	PFLU1967	conserved_hypothetical_protein_(pseudogene)		11	24.6149	53.1787	2.16043	0.00358981	0.00626522
PFLU4360	PFLU4360	putative_uricase		6	196.768	424.962	2.15971	1.90274e-16	1.24045e-15
PFLU4957	PFLU4957	conserved_hypothetical_protein		10	32.9336	71.0515	2.15742	0.00102382	0.00193794
PFLU2923	PFLU2923	putative_AraC_family_regulatory_protein		9	49.4014	106.519	2.1562	0.000173817	0.000364203
PFLU5208	PFLU5208	conserved_hypothetical_protein		10	29.5591	63.665	2.15382	0.000914844	0.00174781
PFLU0662	PFLU0662	conserved_hypothetical_protein		10	84.7652	182.094	2.14821	3.19917e-08	1.0457e-07
PFLU5481	PFLU5481	putative_ABC_transport_system,_membrane_protein		3	27.646	59.35	2.14678	0.00376461	0.00655288
PFLU0527	fbpB	iron(III)-transport_system_permease_protein		3	74.3392	159.183	2.1413	1.23631e-06	3.42885e-06
PFLU3848	PFLU3848	conserved_hypothetical_protein		0	32.8478	70.3285	2.14104	0.00147362	0.00272468
PFLU3650	PFLU3650	putative_transmembrane_sensory_box_GGDEF_domain		9	306.428	655.543	2.13931	1.01253e-19	8.42066e-19
PFLU1485	PFLU1485	putative_methyl-accepting_chemotaxis_protein		0	133.157	284.662	2.1378	2.09534e-07	6.30202e-07
PFLU2558	PFLU2558	methionine_gamma-lyase	4.4.1.11	6	1191.85	2545.6	2.13584	2.45e-42	7.03246e-41
PFLU2093	PFLU2093	putative_dehydrogenase		13	354.239	756.088	2.1344	6.3215e-19	4.94431e-18
PFLU4886	PFLU4886	putative_two-component_system,_sensor_kinase		9	59.7845	127.602	2.13437	3.3466e-06	8.84993e-06
PFLU5493	PFLU5493	putative_hydrolase		13	207.196	441.704	2.13182	1.01756e-13	5.36258e-13
PFLU0674	PFLU0674	putative_LysR-family_regulatory_protein		9	69.6954	148.436	2.12978	1.91789e-05	4.59874e-05
PFLU0452	putP	sodium/proline_symporter_(proline_permease)		0	200.853	427.425	2.12804	5.8658e-10	2.24205e-09
PFLU3557	PFLU3557	conserved_hypothetical_protein		10	76.704	162.931	2.12416	1.1582e-07	3.57622e-07
PFLU5956	comM	putative_magnesium_chelatase_protein		7	102.48	217.579	2.12314	8.51e-07	2.40828e-06
PFLU3783	PFLU3783	putative_Trp_repressor_binding_protein		9	43.3392	91.9378	2.12136	0.000532252	0.00105082
PFLU4865	PFLU4865	conserved_hypothetical_protein		10	23.3681	49.5637	2.121	0.00480981	0.00820821
PFLU3146	PFLU3146	metalloprotease		0	69.8896	148.153	2.11981	2.50328e-06	6.72507e-06
PFLU5017	PFLU5017	phosphoribosylglycinamide_formyltransferase_2		7	217.062	460.053	2.11946	1.32696e-10	5.31595e-10
PFLU0211	PFLU0211	putative_transport-related_membrane_protein		3	131.953	279.33	2.11689	6.0884e-07	1.75442e-06
PFLU6070	oadA	oxaloacetate_decarboxylase_alpha_chain	4.1.1.3	7	257.347	544.68	2.11652	2.37108e-16	1.53899e-15
PFLU1755	moeA	molybdopterin_biosynthesis_protein		7	123.009	260.323	2.11629	5.46581e-08	1.74041e-07
PFLU4038	PFLU4038	_putative_tartrate_dehydrogenase	1.1.1.93	13	115.442	243.857	2.11237	1.87701e-08	6.25635e-08
PFLU1387	PFLU1387	putative_reductase		7	42.5011	89.7512	2.11174	3.40291e-05	7.89385e-05
PFLU4110	PFLU4110	3-(3-hydroxy-phenyl)propionate_hydroxylase,	1.14.13.-	6	28.2694	59.6683	2.1107	0.00497295	0.00845702
PFLU3890	PFLU3890	putative_biotin-dependent_carboxyl_transferase		7	38.1149	80.3576	2.1083	0.000544279	0.00107242
PFLU3415	PFLU3415	putative_hydrolase		13	108.605	228.927	2.10788	2.87618e-06	7.67804e-06
PFLU0556	livF2	high-affinity_branched-chain_amino_acid		3	536.881	1131.34	2.10724	2.90138e-26	3.66578e-25
PFLU0382	tatC	Sec-independent_protein_translocase_protein,_TAT		0	228.391	480.834	2.10531	7.64981e-15	4.43899e-14
PFLU0183	PFLU0183	conserved_GGDEF_domain_protein		9	532.947	1120.65	2.10275	4.2081e-21	3.81049e-20
PFLU2293	pnl	pectin_lyase	4.2.2.10	5	95.2771	200.204	2.10128	4.22877e-06	1.10788e-05
PFLU1085	PFLU1085	putative_bacterial-like_globin_lipoprotein		3	31.3005	65.7302	2.09997	0.0057401	0.00967261
PFLU5677	PFLU5677	conserved_hypothetical_protein		10	127.61	267.964	2.09987	2.05001e-09	7.46411e-09
PFLU2668	PFLU2668	putative_membrane_protein		3	142.788	299.713	2.09901	2.9489e-09	1.05678e-08
PFLU5286	PFLU5286	conserved_hypothetical_protein_(pseudogene)		11	288.713	605.54	2.09738	1.26454e-14	7.23135e-14
PFLU4662	PFLU4662	putative_acetyl_CoA_acetyltransferase		13	65.8897	138.175	2.09707	9.83571e-05	0.000213583
PFLU5843	potG	putrescine_ABC_transport_system,_ATP-binding		3	560.165	1173.95	2.09572	4.17027e-26	5.22433e-25
PFLU2533	PFLU2533	putative_methyl-accepting_chemotaxis_protein		0	35.9872	75.3316	2.09329	0.000800008	0.00154036
PFLU3831	PFLU3831	conserved_hypothetical_protein		10	102.909	214.896	2.08821	5.66354e-06	1.45729e-05
PFLU4239	PFLU4239	conserved_hypothetical_protein		10	219.232	457.547	2.08704	1.40779e-13	7.30714e-13
PFLU4402	PFLU4402	conserved_hypothetical_protein		10	47.2308	98.144	2.07797	2.9782e-06	7.92178e-06
PFLU2678	PFLU2678	hypothetical_protein		8	43.7479	90.775	2.07496	0.000101741	0.000220521
PFLU1754	moaB	molybdenum_cofactor_biosynthesis_protein_B		7	181.827	377.109	2.074	1.13802e-11	5.0519e-11
PFLU3993	PFLU3993	putative_zinc-binding_dehydrogenase		13	324.809	673.472	2.07344	2.33154e-12	1.09764e-11
PFLU5548	argC	N-acetyl-gamma-glutamyl-phosphate_reductase	1.2.1.38	7	348.927	722.886	2.07174	6.03883e-15	3.53891e-14
PFLU3981	PFLU3981	putative_GntR-family_transcriptional_regulator		9	15.1556	31.3901	2.07118	0.00347726	0.00608676
PFLU2628	PFLU2628	putative_oxidoreductase		7	47.9829	99.3122	2.06974	0.000359308	0.000726604
PFLU2390	PFLU2390	putative_desaturase		0	99.5345	205.763	2.06725	3.1668e-09	1.12939e-08
PFLU5612	PFLU5612	putative_biotin_biosynthesis-related_protein		7	198.186	409.582	2.06665	3.44154e-12	1.59732e-11
PFLU4813	PFLU4813	hypothetical_protein		8	202.292	417.697	2.06482	5.9757e-10	2.28258e-09
PFLU2039	PFLU2039	putative_ABC_transport_system,_substrate-binding		3	616.958	1273.27	2.06379	1.05315e-30	1.71078e-29
PFLU4462	PFLU4462	putative_AraC-family_transcriptional_regulator		9	76.7469	158.292	2.06253	9.29282e-08	2.89355e-07
PFLU0147	PFLU0147	putative_exported_adhesin_activator		3	83.8189	172.591	2.05909	1.11157e-05	2.73978e-05
PFLU2411	PFLU2411	putative_exported_protein		3	81.7341	167.992	2.05535	0.000470615	0.000935692
PFLU0066	PFLU0066	putative_protoheme_IX_farnesyltransferase		0	51.337	105.455	2.05417	0.00101858	0.00193165
PFLU0176	PFLU0176	hypothetical_protein		8	176.345	362.123	2.0535	1.77373e-08	5.92213e-08
PFLU4503	PFLU4503	conserved_hypothetical_protein		10	143.389	294.374	2.05298	6.87105e-07	1.96368e-06
PFLU1243	PFLU1243	conserved_hypothetical_protein		10	2270.15	4656.79	2.05132	4.38948e-50	1.9515e-48
PFLU3052	PFLU3052	hypothetical_protein		8	63.8273	130.818	2.04957	0.000265917	0.000546721
PFLU0691	PFLU0691	putative_fatty_acid_transport-related_membrane		0	129.823	265.997	2.04892	3.22954e-10	1.26079e-09
PFLU0444	PFLU0444	conserved_hypothetical_protein		10	413.766	847.597	2.04849	9.89407e-21	8.71887e-20
PFLU4657	PFLU4657	putative_enoyl-CoA_hydratase	4.2.1.17	13	681.004	1394.63	2.0479	7.97964e-25	9.21555e-24
PFLU3782	PFLU3782	putative_arsenate_reductase		0	39.8563	81.5783	2.04681	0.000618499	0.00120979
PFLU1371	pcaC	4-carboxymuconolactone_decarboxylase	4.1.1.44	6	52.7555	107.867	2.04466	0.000361813	0.00073142
PFLU5783	PFLU5783	conserved_hypothetical_protein		10	102.028	208.4	2.04257	0.00210005	0.00381025
PFLU2754	PFLU2754	putative_short_chain_dehydrogenase		13	344.434	703.192	2.04159	4.12172e-16	2.6178e-15
PFLU0708	ropE	putative_type_III_secreted_protein		0	52.1096	106.368	2.04124	4.21597e-06	1.10501e-05
PFLU0371	pip	proline_iminopeptidase	3.4.11.5	2	233.401	476.313	2.04075	1.50506e-15	9.18411e-15
PFLU1153	rnt	ribonuclease_T	3.1.13.-	5	96.9326	197.671	2.03926	1.0635e-05	2.63007e-05
PFLU0672	PFLU0672	putative_TetR-family_regulatory_protein		9	27.8606	56.7937	2.0385	0.000266564	0.000547859
PFLU3623	PFLU3623	putative_SCO1/SenC_family_protein		13	446.14	909.059	2.03761	2.0017e-18	1.50586e-17
PFLU0683	PFLU0683	conserved_hypothetical_protein		10	60.2586	122.737	2.03684	0.00343587	0.00601609
PFLU5008	PFLU5008	integrase/recombinase		2	85.8403	174.591	2.03391	2.53642e-06	6.811e-06
PFLU3641	PFLU3641	oxidative_stress_related_two_component_system,		9	122.666	249.397	2.03314	8.37477e-07	2.37506e-06
PFLU3770	PFLU3770	3-deoxy-manno-octulosonate_cytidylyltransferase	2.7.7.38	3	40.7597	82.8624	2.03295	0.000779144	0.00150117
PFLU5439	mpl	UDP-Nacetylmuramate:l-alanyl-gamma-D-glutamyl-meso-diaminopimelate	6.3.2.-	3	319.133	648.566	2.03228	8.51844e-14	4.52963e-13
PFLU5895	PFLU5895	putative_TonB-dependent_membrane_receptor		0	391.085	794.783	2.03225	3.27295e-11	1.3903e-10
PFLU2545	fpvA	ferripyoverdine_receptor_precursor		0	11593	23556.6	2.03197	2.8921e-64	2.13763e-62
PFLU0607	PFLU0607	putative_precorrin-3B_C17-methyltransferase,		7	34.4175	69.8713	2.03011	0.00482287	0.00822545
PFLU5753	gshB	glutathione_synthetase	6.3.2.3	7	139.003	281.985	2.02863	7.05362e-08	2.22562e-07
PFLU5613	PFLU5613	putative_biotin_biosynthesis-related_protein		7	113.938	231.114	2.02842	1.43649e-05	3.50266e-05
PFLU5798	PFLU5798	putative_iron_receptor_exported_protein		3	150.59	305.393	2.02798	5.8632e-09	2.03696e-08
PFLU0663	PFLU0663	putative_dehydrogenase		13	156.094	316.406	2.02702	4.20322e-09	1.47499e-08
PFLU5542	PFLU5542	putative_regulatory_protein		9	269.797	545.488	2.02185	1.02675e-13	5.3966e-13
PFLU3494	PFLU3494	putative_short-chain_dehydrogenase		13	113.916	230.287	2.02156	8.42132e-08	2.6305e-07
PFLU5905	PFLU5905	putative_ABC_transport_system,_membrane_protein		3	99.6204	201.268	2.02035	5.76788e-05	0.0001287
PFLU4582	PFLU4582	putative_LysR-family_transcriptional_regulator		9	184.557	372.638	2.01909	5.64822e-06	1.45398e-05
PFLU4796	PFLU4796	conserved_hypothetical_protein		10	567.11	1143.42	2.01622	6.58966e-18	4.78682e-17
PFLU1079	PFLU1079	conserved_hypothetical_protein		10	47.4025	95.4139	2.01285	0.000710308	0.00137616
PFLU4376	PFLU4376	putative_peptidase		5	347.66	698.79	2.00998	2.51419e-08	8.28675e-08
PFLU0956	PFLU0956	putaive_GGDEF_domain_membrane_protein		9	360.839	724.626	2.00817	3.01375e-20	2.57891e-19
PFLU1545	norM	multidrug_resistance_protein		0	103.51	207.503	2.00466	9.3581e-06	2.33577e-05
PFLU3008	PFLU3008	putative_GerE-family_transcriptional_regulator		9	69.6954	139.714	2.00464	4.57805e-05	0.000103716
PFLU5755	PFLU5755	conserved_hypothetical_protein		10	55.249	110.718	2.00399	5.98101e-05	0.000133054
PFLU3819	PFLU3819	NADH-quinone_oxidoreductase_chain_B	1.6.99.5	1	1356.05	2715.71	2.00267	3.38294e-40	8.85103e-39
PFLU5349	PFLU5349	putative_oxidoreductase		13	208.633	417.632	2.00176	1.44527e-11	6.35383e-11
PFLU0612	purH	bifunctional_purine_biosynthesis_protein_PurH	3.5.4.10	7	72.8983	145.764	1.99955	3.47565e-05	8.05309e-05
PFLU0554	livM2	high-affinity_branched-chain_amino_acid		0	457.232	914.095	1.99919	2.10389e-19	1.71354e-18
PFLU5887	PFLU5887	conserved_hypothetical_protein		10	66.6643	133.137	1.99713	5.93922e-05	0.000132224
PFLU3820	PFLU3820	NADH_dehydrogenase_I_chain_C/D	1.6.5.3	1	574.675	1147.39	1.99659	8.26739e-22	7.77187e-21
PFLU1090	PFLU1090	putative_PadR-family_regulatory_protein		9	46.7791	93.3717	1.99602	0.00028499	0.000583905
PFLU3020	PFLU3020	putative_two-component_system,_response		9	220.908	440.272	1.99301	2.43527e-11	1.04497e-10
PFLU2473	PFLU2473	putative_transport-related_exported_protein		3	70.4476	140.362	1.99243	6.31494e-06	1.61646e-05
PFLU0682	PFLU0682	conserved_hypothetical_protein		10	139.262	277.137	1.99004	3.04109e-06	8.07452e-06
PFLU2091	PFLU2091	conserved_hypothetical_protein		10	218.654	435.072	1.98977	9.07363e-12	4.05843e-11
PFLU0094	PFLU0094	conserved_hypothetical_membrane_protein		3	41.5978	82.741	1.98907	0.0023416	0.00421617
PFLU4960	PFLU4960	putative_AraC-family_transcriptional_regulator		9	37.9003	75.3316	1.98762	0.000682012	0.00132612
PFLU1339	PFLU1339	conserved_hypothetical_protein		10	70.4476	139.818	1.98471	9.12893e-05	0.000198819
PFLU5283	PFLU5283	putative_phage_integrase		12	114.41	226.938	1.98354	5.00496e-06	1.29857e-05
PFLU4877	PFLU4877	conserved_hypothetical_protein		10	47.5312	94.2512	1.98293	2.45634e-05	5.80509e-05
PFLU1723	aroH	phospho-2-dehydro-3-deoxyheptonate_aldolase	2.5.1.54	7	197.413	390.725	1.97922	2.40833e-09	8.69382e-09
PFLU3748	PFLU3748	putative_regulator_of_iron_dicitrate_transport		9	322.699	638.266	1.9779	2.99018e-17	2.07037e-16
PFLU1795	PFLU1795	putative_exported_protein		3	186.922	369.52	1.97686	2.58164e-09	9.30241e-09
PFLU0075	PFLU0075	putative_zinc_transport-related_regulatory		9	135.436	267.726	1.97677	0.00483649	0.0082368
PFLU3313	PFLU3313	conserved_hypothetical_protein		10	69.7384	137.73	1.97495	5.40162e-05	0.000121076
PFLU2209	PFLU2209	putative_sigma-54_dependent_regulatory_protein		9	68.2116	134.525	1.97217	0.000148227	0.000313695
PFLU3588	PFLU3588	putative_membrane_protein		0	122.386	241.218	1.97097	8.71193e-07	2.46359e-06
PFLU3406	PFLU3406	cystathionine_beta-lyase	4.4.1.8	7	314.92	620.253	1.96956	1.13785e-14	6.52582e-14
PFLU5679	sdaA	L-serine_dehydratase_1	4.3.1.17	7	105.488	207.741	1.96933	0.00301908	0.00533687
PFLU4322	PFLU4322	putative_glutamyl-aminopeptidase	3.4.11.7	5	244.193	480.546	1.9679	4.47673e-16	2.83718e-15
PFLU4758	PFLU4758	acetylornithine/succinyldiaminopimelate	2.6.1.11	7	1053.79	2071.37	1.96564	3.12696e-29	4.70477e-28
PFLU1997	accC	biotin_carboxylase	6.4.1.2	7	7720.14	15168.9	1.96485	1.62241e-52	7.79943e-51
PFLU5228	PFLU5228	transmembrane_permease_component_of_haem_ABC		3	56.3671	110.747	1.96474	0.000290358	0.000593873
PFLU2733	PFLU2733	methionine_aminopeptidase	3.4.11.18	0	249.523	490.233	1.96468	4.03912e-13	2.01207e-12
PFLU0105	PFLU0105	putative_exported_protein		3	397.899	781.258	1.96346	1.54334e-18	1.16847e-17
PFLU0945	murD	UDP-N-acetylmuramoylalanine--D-glutamate_ligase	6.3.2.9	0	103.684	203.281	1.96059	1.84202e-07	5.55707e-07
PFLU0794	PFLU0794	putative_pilus_biosynthesis-related_protein		0	96.7609	189.63	1.95978	5.52797e-06	1.42364e-05
PFLU4630	PFLU4630	aconitate_hydratase	4.2.1.3	1	290.389	568.747	1.95857	6.64314e-10	2.52286e-09
PFLU0886	kdsC	3-deoxy-D-manno-octulosonate_8-phosphate	3.1.3.45	3	209.387	409.707	1.9567	4.15059e-09	1.45912e-08
PFLU4049	PFLU4049	putative_dehalogenase		13	122.774	240.143	1.95598	6.03583e-07	1.74012e-06
PFLU2068	PFLU2068	putative_acetyltransferase		13	65.1804	127.267	1.95253	0.00092724	0.00176921
PFLU1231	PFLU1231	conserved_hypothetical_protein		10	458.245	894.562	1.95215	1.44873e-18	1.09966e-17
PFLU4058	PFLU4058	hypothetical_protein		8	37.9432	73.984	1.94986	0.00323672	0.00568253
PFLU1378	oprM	outer_membrane_protein_precursor		3	201.583	393.05	1.94981	1.99888e-09	7.28692e-09
PFLU3563	PFLU3563	hypothetical_protein		8	155.407	302.79	1.94837	6.57965e-08	2.08162e-07
PFLU0384	PFLU0384	putative_Sec-independent_protein_translocase		3	282.5	549.989	1.94687	3.00479e-14	1.66516e-13
PFLU1908	PFLU1908	putative_chloride_transport-related_membrane		0	94.3103	183.332	1.94392	0.0002251	0.000466368
PFLU4498	PFLU4498	conserved_hypothetical_protein		10	260.597	506.544	1.94378	1.24174e-12	5.97915e-12
PFLU3532	PFLU3532	putative_fatty_acid_transport_system,_membrane		3	677.928	1317.25	1.94305	3.6353e-19	2.9048e-18
PFLU5438	PFLU5438	putative_decarboxylase		13	91.8596	178.271	1.94069	7.8605e-07	2.23565e-06
PFLU2188	PFLU2188	putative_DNA-binding_protein		9	178.195	345.54	1.93912	2.34241e-09	8.46102e-09
PFLU2467	PFLU2467	putative_AraC-family_regulatory_protein		9	48.3693	93.7305	1.93781	0.000866753	0.00166346
PFLU1103	PFLU1103	putative_amino_acid_transport-related_membrane		3	466.906	903.511	1.9351	6.76306e-15	3.94378e-14
PFLU5400	PFLU5400	putative_thiamine_biosynthesis-related_protein		7	56.7329	109.475	1.92965	0.000338047	0.000685484
PFLU4429	PFLU4429	flagellar_basal_body-associated_protein_FliL		0	222.952	429.947	1.92843	5.43064e-09	1.8889e-08
PFLU0793	pilA	fimbrial_protein_precursor		0	243.16	468.844	1.92813	0.00481808	0.00821965
PFLU4182	PFLU4182	O-succinylhomoserine_sulfhydrylase	4.2.99.-	7	472.089	910.115	1.92785	1.77739e-17	1.24375e-16
PFLU3025	PFLU3025	conserved_hypothetical_exported_protein		10	250.51	482.299	1.92527	2.34942e-08	7.76963e-08
PFLU4225	PFLU4225	putative_sensory_protein		0	218.889	421.271	1.92459	9.99887e-11	4.06067e-10
PFLU4969	PFLU4969	haem_utilisation_protein		0	1436.3	2763.42	1.92399	3.41093e-16	2.19227e-15
PFLU1570	PFLU1570	putative_glycerophosphoryl_diester		7	345.295	664.178	1.92351	1.65334e-16	1.08264e-15
PFLU3096	PFLU3096	putative_aminotransferase		13	59.0753	113.587	1.92276	3.83437e-07	1.12855e-06
PFLU4553	PFLU4553	probable_cytochrome_C_oxidase_subunit	1.9.3.1	1	83.8413	161.104	1.92153	7.07066e-05	0.000155945
PFLU5015	PFLU5015	putative_membrane_protein		0	124.364	238.94	1.9213	0.000171793	0.000360856
PFLU5610	PFLU5610	conserved_hypothetical_protein		10	7926.42	15224	1.92066	1.50148e-32	2.68226e-31
PFLU5197	PFLU5197	aromatic_amino_acid_transport_membrane_protein		0	588.948	1129.99	1.91865	1.78267e-28	2.57096e-27
PFLU0637	PFLU0637	putative_two-component_system,_sensor_kinase		9	239.483	458.965	1.91648	4.96271e-11	2.06971e-10
PFLU4035	PFLU4035	conserved_hypothetical_protein		10	145.754	279.093	1.91482	1.03238e-06	2.89659e-06
PFLU3237	PFLU3237	general_secretory_pathway_protein_I/V		3	73.027	139.535	1.91073	0.000608964	0.00119271
PFLU2546	PFLU2546	putative_ABC_transporter_ATP-binding_protein		3	507.365	969.385	1.91063	1.32336e-19	1.08832e-18
PFLU1516	PFLU1516	putative_ribonuclease		2	188.663	360.103	1.90871	1.32235e-07	4.05132e-07
PFLU4056	PFLU4056	putative_betaine_aldehyde_dehydrogenase		0	28.8069	54.966	1.90808	0.00445677	0.0076363
PFLU4389	PFLU4389	putative_RNA_polymerase_sigma_factor		9	2104.13	4014.6	1.90797	1.74936e-39	4.4205e-38
PFLU5888	PFLU5888	putative_ABC_transport_system,_exported_protein		3	34.6975	66.0769	1.90437	0.00353545	0.00617763
PFLU5373	PFLU5373	putative_hydrolase		13	89.9036	171.18	1.90404	0.000180592	0.000377863
PFLU4599	PFLU4599	family_S13_unassigned_peptidase		3	118.216	224.978	1.90311	0.000145476	0.000308315
PFLU1477	dapA	dihydrodipicolinate_synthase	4.2.1.52	7	626.423	1192.02	1.9029	7.28002e-18	5.26888e-17
PFLU1480	purC	phosphoribosylaminoimidazole-succinocarboxamide	6.3.2.6	7	1152.25	2192.61	1.9029	8.13648e-26	1.00441e-24
PFLU3056	PFLU3056	conserved_hypothetical_protein_(pseudogene)		11	85.3457	162.265	1.90127	0.00206168	0.00374408
PFLU3887	PFLU3887	putative_hydroxymethylglutaryl-CoA_lyase	4.1.3.4	6	60.5591	115.074	1.90019	0.00186044	0.00339216
PFLU1504	PFLU1504	putative_LysR-family_regulatory_protein		9	49.4873	93.9679	1.89883	0.00291549	0.0051661
PFLU4430	PFLU4430	putative_flagellar_hook-length_control_protein		0	109.832	208.544	1.89876	6.37376e-05	0.000141241
PFLU4211	PFLU4211	putative_transcriptional_regulator_(LysR		9	153.277	291.002	1.89853	8.3219e-07	2.36233e-06
PFLU1320	PFLU1320	conserved_hypothetical_protein		10	70.3188	133.496	1.89844	0.000312819	0.00063673
PFLU4197	PFLU4197	putative_LysR_family_transcriptional_regulator		9	414.41	786.009	1.89669	4.65466e-13	2.30898e-12
PFLU2170	PFLU2170	putative_membrane_protein		0	387.215	733.691	1.89479	3.74865e-20	3.18932e-19
PFLU3964	PFLU3964	2-oxoisovalerate_dehydrogenase_alpha_subunit	1.2.4.4	6	2796.35	5297.31	1.89437	1.36202e-36	2.95005e-35
PFLU1996	PFLU1996	putative_biotin-requiring_protein		13	2567.11	4859.14	1.89285	5.91095e-07	1.70661e-06
PFLU3506	PFLU3506	conserved_hypothetical_protein		10	144.443	272.654	1.88762	5.72818e-08	1.82003e-07
PFLU3750	PFLU3750	putative_tonB-dependent_receptor		3	49.616	93.5336	1.88515	0.00385876	0.00670099
PFLU1267	PFLU1267	putative_aminotransferase		13	174.088	327.974	1.88395	4.45958e-07	1.30091e-06
PFLU5244	PFLU5244	acetyl-coenzyme_A_synthetase	6.2.1.1	7	1331.76	2508.71	1.88377	3.41256e-31	5.71629e-30
PFLU0830	PFLU0830	putative_two-component_system,_response		9	338.245	636.558	1.88194	1.23465e-13	6.4435e-13
PFLU3595	PFLU3595	conserved_hypothetical_protein		10	133.414	251.005	1.88139	3.87051e-07	1.13806e-06
PFLU3436	PFLU3436	putative_hexuronate_transporter		3	63.2244	118.886	1.88038	0.00107794	0.00203378
PFLU1605	PFLU1605	putative_two-component_system,_sensor_kinase		0	613.714	1152.02	1.87712	3.04478e-23	3.14203e-22
PFLU4697	PFLU4697	putative_tetR-family_regulatory_protein		9	565.608	1060.48	1.87493	6.86986e-12	3.10325e-11
PFLU5723	PFLU5723	putative_exported_protein		3	160.652	301.078	1.8741	2.24998e-06	6.08884e-06
PFLU4975	PFLU4975	putative_exported_protein		3	80.101	150.021	1.8729	0.000307242	0.000626025
PFLU5044	PFLU5044	inosine-5'-monophosphate_dehydrogenase	1.1.1.205	7	1288.87	2410.51	1.87025	3.38848e-25	4.00722e-24
PFLU2141	PFLU2141	putative_LysR-family_regulatory_protein		9	49.9819	93.3608	1.86789	0.00557733	0.00943058
PFLU4404	PFLU4404	putative_response_regulator		9	103.618	193.517	1.8676	2.21655e-05	5.27e-05
PFLU2627	PFLU2627	putative_acetoacetyl-coenzyme_A_synthetase	6.2.1.16	7	57.7855	107.89	1.86707	0.00140212	0.00260305
PFLU0632	PFLU0632	conserved_hypothetical_protein		10	76.6611	143.115	1.86685	0.00012497	0.000267622
PFLU1525	PFLU1525	putative_lipoprotein		3	139.585	260.421	1.86568	1.70831e-05	4.11959e-05
PFLU5368	PFLU5368	putative_transport-related_membrane_protein		3	158.309	295.34	1.86559	1.0244e-10	4.15451e-10
PFLU1345	livH1	high-affinity_branched-chain_amino_acid_ABC		0	159.855	297.914	1.86365	9.71034e-07	2.73415e-06
PFLU3920	PFLU3920	pyruvate_dehydrogenase_E1_component	1.2.4.1	1	55.249	102.95	1.86338	0.00406498	0.00702535
PFLU4683	PFLU4683	L-arabinose_transport_ATP-binding_protein		3	319.627	595.088	1.86182	2.99272e-14	1.66159e-13
PFLU4478	PFLU4478	putative_glutathione_peroxidase		7	734.464	1362.72	1.85539	1.57313e-18	1.1895e-17
PFLU0898	uraA	uracil_permease		0	95.5346	176.57	1.84823	0.00165727	0.0030452
PFLU4373	PFLU4373	putative_aspartyl_aminopeptidase	3.4.11.21	5	90.0529	166.413	1.84795	6.49434e-06	1.65894e-05
PFLU1432	PFLU1432	conserved_hypothetical_protein		10	316.21	583.381	1.84492	1.95697e-11	8.48977e-11
PFLU4194	PFLU4194	putative_methyltransferase		13	249.245	459.451	1.84337	3.58377e-08	1.16625e-07
PFLU2376	PFLU2376	putative_short-chain_dehydrogenase/reductase		7	152.439	280.845	1.84234	4.06274e-07	1.19103e-06
PFLU5652	glyA	serine_hydroxymethyltransferase	2.1.2.1	7	922.034	1698.45	1.84207	1.54804e-23	1.62298e-22
PFLU0233	PFLU0233	putative_lipoprotein		3	71.8661	132.328	1.84131	0.00104015	0.00196624
PFLU4277	PFLU4277	putative_peptide_methionine_sulfoxide_reductase		2	32.7414	60.2699	1.84078	0.0048761	0.00829709
PFLU0041	PFLU0041	putative_oxidoreductase		13	734.487	1351.7	1.84034	7.31269e-12	3.29321e-11
PFLU4627	PFLU4627	putative_alanyl-tRNA_synthetase		2	231.359	425.516	1.8392	9.13689e-12	4.08363e-11
PFLU3027	PFLU3027	putative_short-chain_dehydrogenase_family		13	473.702	871.212	1.83916	2.43257e-12	1.14429e-11
PFLU4234	PFLU4234	putative_membrane_protein		3	121.01	222.554	1.83914	1.20086e-05	2.95125e-05
PFLU5416	lipA	lipoyl_synthase	2.8.1.-	7	1072.69	1971.92	1.8383	8.88501e-25	1.02212e-23
PFLU3220	PFLU3220	putative_non-ribosomal_antibiotic-related		15	665.676	1223.04	1.8373	2.95997e-18	2.19327e-17
PFLU4171	PFLU4171	response_regulatory_protein		9	74.145	136.18	1.83667	9.9509e-05	0.000215846
PFLU5484	PFLU5484	putative_rhamnose_biosynthesis-related_protein		7	42.2641	77.5586	1.83509	0.00159022	0.00292927
PFLU3551	PFLU3551	putative_aldo/keto_reductase		13	586.499	1076.28	1.83509	4.59845e-17	3.1398e-16
PFLU2746	PFLU2746	putative_AraC-family_transcriptional_regulator		9	500.532	918.22	1.83449	2.27699e-18	1.70213e-17
PFLU4008	PFLU4008	putative_LuxR-family_regulatory_protein		9	73.8016	135.278	1.83299	0.000401903	0.000807769
PFLU3625	PFLU3625	conserved_hypothetical_protein		10	119.397	218.782	1.83239	0.000433121	0.000866389
PFLU2492	PFLU2492	putative_methyl-accepting_chemotaxis_protein		11	111.079	203.182	1.82918	0.000138772	0.000294952
PFLU2676	PFLU2676	putative_cell_division_protein_FtsH		0	60.7308	110.938	1.82672	0.00255108	0.00455865
PFLU5193	PFLU5193	putative_AraC-type_regulatory_protein		9	60.7308	110.863	1.82548	0.00150045	0.00277081
PFLU4727	PFLU4727	hypothetical_protein		8	282.158	514.404	1.82311	0.000362472	0.000732251
PFLU5766	PFLU5766	putative_homoserine_O-acetyltransferase		7	62.0001	112.91	1.82113	0.000540209	0.00106511
PFLU5441	PFLU5441	putative_aldehyde_dehydrigenase		13	7743.86	14099	1.82067	1.25908e-45	4.48489e-44
PFLU4836	PFLU4836	KHG/KDPG_aldolase		7	144.701	263.232	1.81915	1.07471e-05	2.65446e-05
PFLU1314	PFLU1314	putative_pinecillin_acylase_protein		0	75.3918	137.146	1.81911	0.000787577	0.00151692
PFLU2933	PFLU2933	putative_LysR-family_transcriptional_regulator		9	265.431	482.75	1.81874	7.36842e-09	2.54198e-08
PFLU5938	PFLU5938	conserved_hypothetical_protein		10	310.448	563.819	1.81615	1.65185e-09	6.07046e-09
PFLU5721	metF	5,10-methylenetetrahydrofolate_reductase	1.5.1.20	7	75.9723	137.967	1.81602	0.0038058	0.00662011
PFLU0119	PFLU0119	putative_amino_acid_activating_peptide_synthase		7	54.174	98.3005	1.81453	0.00230545	0.00415486
PFLU4262	PFLU4262	conserved_hypothetical_protein		10	452.825	821.632	1.81446	1.11479e-13	5.84892e-13
PFLU5813	PFLU5813	putative_heavy_metal_ABC_transport_system,		0	154.978	280.781	1.81175	1.11003e-06	3.10041e-06
PFLU3947	PFLU3947	putative_copper_resistance_protein_D		0	95.6429	173.267	1.8116	5.38956e-05	0.000120897
PFLU4754	PFLU4754	succinylglutamic_semialdehyde_dehydrogenase		6	171.272	309.221	1.80544	7.0465e-07	2.01274e-06
PFLU1513	pheC	cyclohexadienyl_dehydratase_precursor	4.2.1.51	7	92.1172	166.246	1.80472	0.00101432	0.00192542
PFLU2830	PFLU2830	putative_membrane_protein		3	139.305	251.393	1.80462	8.25742e-05	0.000180771
PFLU0325	PFLU0325	putative_membrane_protein		0	186.107	335.822	1.80446	0.000368173	0.000742752
PFLU3087	PFLU3087	putative_acetohydroxyacid_synthase	4.1.3.18	7	91.9455	165.806	1.80331	0.00126033	0.00235312
PFLU3095	PFLU3095	AraC_family_regulatory_protein		9	575.963	1036.9	1.80029	6.33172e-19	4.94577e-18
PFLU5637	PFLU5637	conserved_hypothetical_protein		10	72.5549	130.616	1.80024	0.00068272	0.00132706
PFLU2155	PFLU2155	putative_NAD-dependent_deacetylase_regulatory		9	510.782	919.279	1.79975	4.54755e-15	2.68e-14
PFLU1399	bglX	periplasmic_beta-glucosidase_precursor	3.2.1.21	6	201.111	361.925	1.79963	5.91281e-06	1.51615e-05
PFLU4259	PFLU4259	putative_GntR-family_transcriptional_regulator		9	123.632	222.489	1.7996	8.84226e-06	2.22014e-05
PFLU0777	PFLU0777	putative_oxidoreductase		13	79.5839	143.219	1.79959	0.000603962	0.00118449
PFLU2157	topB	DNA_topoisomerase_III	5.99.1.2	2	174.368	313.605	1.79852	2.55351e-06	6.85069e-06
PFLU5389	hrpB	ATP-dependent_RNA_helicase	3.6.1.-	2	97.9853	175.945	1.79563	0.000497415	0.000985661
PFLU4193	PFLU4193	putative_3-isopropylmalate_dehydrogenase	1.1.1.85	7	457.921	817.611	1.78549	9.22044e-12	4.11786e-11
PFLU4391	PFLU4391	putative_TetR-family_transcriptional_regulator		9	66.2555	118.295	1.78544	0.00166983	0.00306542
PFLU5431	PFLU5431	putative_protease		13	274.203	488.914	1.78304	2.88318e-08	9.45023e-08
PFLU0414	gltB	glutamate_synthase_[NADPH]_large_chain	1.4.1.13	7	352.755	628.952	1.78297	4.86181e-11	2.03022e-10
PFLU0032	dgoD	galactonate_dehydratase	4.2.1.6	6	56.7329	101.117	1.78233	0.000102735	0.000222435
PFLU5468	thiL	thiamine-monophosphate_kinase	2.7.4.16	7	54.8832	97.7853	1.7817	0.00380817	0.00662041
PFLU0927	PFLU0927	putative_membrane_protein		3	168.026	299.319	1.78139	1.03536e-06	2.90147e-06
PFLU0047	PFLU0047	conserved_hypothetical_protein		10	176.087	313.125	1.77824	1.73923e-06	4.75673e-06
PFLU1881	PFLU1881	hypothetical_protein		8	526.11	933.884	1.77507	8.01551e-13	3.90088e-12
PFLU1590	PFLU1590	terminase,_ATPase_subunit		12	93.9015	166.581	1.774	0.00239291	0.00429938
PFLU0143	PFLU0143	conserved_hypothetical_protein		10	300.365	532.839	1.77397	9.97039e-09	3.40583e-08
PFLU1855	PFLU1855	putative_methyl-accepting_chemotaxis_protein		0	312.212	553.696	1.77346	2.96134e-10	1.16348e-09
PFLU5401	hemL	glutamate-1-semialdehyde_2,1-aminomutase	5.4.3.8	7	218.46	387.028	1.77162	1.15898e-07	3.57676e-07
PFLU6032	hupA	DNA-binding_protein_HU1		0	2325.98	4120	1.7713	4.67632e-30	7.35401e-29
PFLU3902	PFLU3902	putative_fimbriae-assembly_chaperone		0	131.136	232.219	1.77083	5.32652e-05	0.000119619
PFLU5571	PFLU5571	conserved_hypothetical_protein		10	108.176	191.303	1.76843	8.88801e-05	0.000193858
PFLU2470	PFLU2470	putative_nucleoside-sepcific_transport_system,		3	62.2576	110.071	1.76799	0.000117275	0.000251797
PFLU4457	PFLU4457	transcriptional_regulation_of_aroF,_aroG,_tyrA		9	176.089	311.252	1.76758	1.32967e-06	3.6757e-06
PFLU3389	PFLU3389	hypothetical_protein		8	240.622	424.463	1.76402	0.00013226	0.000281822
PFLU3637	PFLU3637	conserved_hypothetical_protein		10	65.6321	115.704	1.76292	0.00252695	0.00452099
PFLU4504	PFLU4504	conserved_hypothetical_protein		10	389.623	686.447	1.76182	7.74143e-14	4.1276e-13
PFLU2700	PFLU2700	putative_exported_protein		3	720.95	1270	1.76156	0.00310387	0.0054704
PFLU3167	PFLU3167	conserved_hypothetical_protein		10	112.777	198.584	1.76085	9.58593e-05	0.000208312
PFLU3800	PFLU3800	outer-membrane_lipoprotein_carrier_protein		3	83.4531	146.944	1.7608	5.8535e-05	0.000130512
PFLU0888	PFLU0888	putative_ABC_transport_system,_ATP-binding		3	901.72	1586.44	1.75935	1.81883e-18	1.37003e-17
PFLU2892	PFLU2892	putative_phage_host_specificity_protein		12	172.347	303.177	1.75911	1.97842e-05	4.73619e-05
PFLU5267	dapB	dihydrodipicolinate_reductase	1.3.1.26	7	75.823	133.271	1.75765	0.000292366	0.000597566
PFLU5156	PFLU5156	putative_membrane_protein		0	99.4692	174.557	1.75489	5.48289e-05	0.000122804
PFLU1462	PFLU1462	hypothetical_protein		8	732.422	1284	1.75309	2.7605e-15	1.65379e-14
PFLU5664	PFLU5664	putative_oxidoreductase		13	530.477	929.754	1.75267	2.95193e-14	1.64048e-13
PFLU5013	PFLU5013	signal_recognition_particle_protein		2	323.433	566.589	1.7518	1.77735e-08	5.93086e-08
PFLU1540	cysK	cysteine_synthase_A	2.5.1.47	7	333.256	583.207	1.75003	4.01451e-08	1.29999e-07
PFLU5284	PFLU5284	conserved_hypothetical_protein		10	81.4541	142.502	1.74948	0.000904475	0.00172912
PFLU5816	lgt	prolipoprotein_diacylglyceryl_transferase	2.4.99.-	3	264.916	463.414	1.74929	4.50634e-05	0.00010217
PFLU5006	PFLU5006	homoserine_dehydrogenase	1.1.1.3	7	331.106	579.117	1.74904	9.19605e-10	3.45027e-09
PFLU5822	PFLU5822	putative_membrane_protein		0	68.7491	120.239	1.74895	0.00405287	0.00700925
PFLU0779	PFLU0779	putative_lipoprotein		0	134.984	235.353	1.74356	1.95704e-05	4.69071e-05
PFLU1107	PFLU1107	putative_glutamate_synthase		7	198.143	344.95	1.74091	1.2597e-08	4.24905e-08
PFLU3847	PFLU3847	putative_ABC_transporter_ATP-binding_protein		3	109.08	189.561	1.73782	8.92469e-05	0.000194578
PFLU4578	PFLU4578	DNA_polymerase_III_subunit_Tau	2.7.7.7	2	541.545	940.288	1.73631	0.000660055	0.00128512
PFLU2003	PFLU2003	hypothetical_protein		8	163.382	283.559	1.73555	1.65514e-06	4.53936e-06
PFLU3288	PFLU3288	conserved_hypothetical_protein		10	53.4218	92.6433	1.73419	0.000982323	0.00186768
PFLU3917	PFLU3917	putative_AraC_family_transcriptional_regulator		9	487.78	845.554	1.73347	1.37111e-11	6.03675e-11
PFLU5204	PFLU5204	LysR-family_transcriptional_regulator		9	152.568	264.436	1.73323	8.88588e-06	2.23015e-05
PFLU4538	PFLU4538	putative_putative_ECF-family_RNA_polymerase		9	158.696	274.616	1.73045	6.42092e-06	1.64288e-05
PFLU2375	PFLU2375	putative_aldose_1-epimerase		6	845.095	1461.29	1.72915	2.11206e-19	1.71783e-18
PFLU5483	PFLU5483	putative_ABC_transport_system,_outer_membrane		3	587.037	1013.73	1.72686	4.82608e-13	2.39201e-12
PFLU4837	PFLU4837	putative_6-phosphogluconolactonase	3.1.1.31	1	299.205	516.465	1.72613	2.91455e-08	9.54778e-08
PFLU5559	trpD	anthranilate_phosphoribosyltransferase_(ec	2.4.2.18	7	344.179	593.856	1.72543	2.73985e-09	9.84847e-09
PFLU2096	PFLU2096	putative_transport-related_membrane_protein		0	215.686	371.736	1.7235	8.18263e-09	2.81234e-08
PFLU0646	PFLU0646	conserved_hypothetical_protein		10	120.215	207.086	1.72263	0.000473202	0.000940519
PFLU3464	PFLU3464	putative_carboxymethylenebutenolidase	3.1.1.45	6	339.899	585.313	1.72202	7.58037e-11	3.11053e-10
PFLU2450	PFLU2450	conserved_hypothetical_protein		10	723.027	1244.87	1.72175	7.05635e-14	3.77595e-13
PFLU1992	PFLU1992	putative_amidase		13	1011.03	1739.66	1.72067	2.96438e-20	2.54035e-19
PFLU0342	PFLU0342	conserved_hypothetical_protein		10	103.06	177.27	1.72006	0.00217143	0.00392649
PFLU3081	PFLU3081	putative_3-(3-hydroxy-phenyl)propionate		13	246.964	424.561	1.71912	4.63838e-08	1.4922e-07
PFLU1556	topA	DNA_topoisomerase_I	5.99.1.2	2	876.33	1505.18	1.7176	6.44281e-17	4.36885e-16
PFLU5952	PFLU5952	putative_ammonium_transport_membrane_protein		3	311.654	535.262	1.71749	2.12222e-08	7.03402e-08
PFLU3999	PFLU3999	putative_exported_protein		3	210.398	361.232	1.71689	2.13246e-06	5.77612e-06
PFLU4647	PFLU4647	putative_hydrolase		13	77.4991	132.964	1.71569	0.00388762	0.00674318
PFLU3904	PFLU3904	putative_exported_protein		3	474.497	813.256	1.71393	1.67709e-11	7.34024e-11
PFLU4533	PFLU4533	peptidyl-prolyl_cis-trans_isomerase_A		2	111.659	191.123	1.71167	4.78428e-05	0.000108181
PFLU2727	PFLU2727	conserved_hypothetical_protein		10	137.993	236.145	1.71129	3.16685e-05	7.36357e-05
PFLU5975	PFLU5975	putative_transport-related_membrane_protein		0	71.9744	122.987	1.70875	0.00368511	0.00642207
PFLU0338	PFLU0338	putative_rhodanese_domain_containing_protein		13	109.272	186.664	1.70825	0.00102161	0.0019349
PFLU5597	PFLU5597	putative_coenzyme_PQQ_biosynthesis-related		7	219.578	374.633	1.70615	1.14901e-06	3.19871e-06
PFLU0029	PFLU0029	conserved_hypothetical_protein		10	109.703	187.114	1.70564	0.000842305	0.00161916
PFLU1511	PFLU1511	putative_transport_related_membrane_protein		0	66.1268	112.639	1.70338	0.00512692	0.00871135
PFLU1451	tctD	two_component_system,_response_regulator		9	281.641	479.221	1.70153	6.4541e-07	1.85078e-06
PFLU3088	PFLU3088	putative_IclR-family_transcriptional_regulator		9	135.736	230.894	1.70105	0.000115867	0.000249136
PFLU4810	PFLU4810	putative_gluconate_permease		3	368.557	626.836	1.70079	3.63196e-11	1.53618e-10
PFLU4217	PFLU4217	putative_DNA/RNA_non-specific_endonuclease		13	107.939	183.274	1.69794	0.000602545	0.0011821
PFLU1028	PFLU1028	putative_MFS_family_membrane_protein		0	73.6504	125.022	1.69751	0.00373282	0.00650208
PFLU2082	PFLU2082	putative_glycosyltransferase		13	395.493	670.981	1.69657	1.56335e-09	5.75955e-09
PFLU1325	PFLU1325	putative_exported_protein		3	357.548	606.493	1.69626	1.8238e-10	7.25226e-10
PFLU3966	PFLU3966	lipoamide_acyltransferase_component_of	2.3.1.-	6	1926.67	3261.35	1.69274	3.44116e-13	1.72291e-12
PFLU5144	PFLU5144	putative_membrane_protein		3	627.02	1059.57	1.68985	4.18135e-12	1.92548e-11
PFLU3003	PFLU3003	conserved_hypothetical_protein		10	127.655	215.375	1.68717	3.64685e-05	8.42165e-05
PFLU1154	pyrC	dihydroorotase	3.5.2.3	7	186.665	314.867	1.6868	2.83241e-07	8.44154e-07
PFLU4381	PFLU4381	two-component_system_response_regulator		9	162.287	273.731	1.68671	7.88132e-06	1.98673e-05
PFLU0401	argS	arginyl-tRNA_synthetase	6.1.1.19	2	304.363	513.168	1.68604	3.44375e-07	1.01916e-06
PFLU2903	PFLU2903	hypothetical_protein		8	501.585	845.325	1.68531	1.96103e-06	5.3313e-06
PFLU2991	PFLU2991	lactoylglutathione_lyase	4.4.1.5	7	422.148	711.168	1.68464	2.77037e-12	1.29804e-11
PFLU5946	dapF	diaminopimelate_epimerase	5.1.1.7	7	368.749	621.093	1.68433	6.42549e-09	2.22577e-08
PFLU1739	PFLU1739	putative_two-component_system,_sensor_kinase		9	325.69	548.491	1.68409	1.43527e-07	4.38592e-07
PFLU1412	PFLU1412	probable_alcohol_dehydrogenase	1.1.1.1	7	1507.72	2532.35	1.67959	7.83944e-19	6.09929e-18
PFLU1352	rapA	RNA_polymerase_associated_protein	3.6.1.-	9	345.317	579.453	1.67803	1.99095e-08	6.61746e-08
PFLU2786	PFLU2786	putative_catabolic_threonine_dehydratase		6	128.987	215.751	1.67266	0.000199291	0.00041537
PFLU0667	PFLU0667	putative_adenosine_deaminase		7	518.631	867.014	1.67174	1.15412e-11	5.10916e-11
PFLU4048	PFLU4048	putative_oxidoreductase		13	89.0431	148.853	1.67169	0.00294831	0.005218
PFLU1118	PFLU1118	putative_LysR-family_regulatory_protein		9	155.965	260.694	1.67149	0.000687712	0.00133545
PFLU0150	PFLU0150	hypothetical_protein		8	325.064	543.268	1.67126	7.56559e-08	2.3808e-07
PFLU3407	PFLU3407	putative_cystathionine_gamma-synthase	4.2.99.9	7	395.342	660.539	1.6708	5.06588e-09	1.76827e-08
PFLU4480	PFLU4480	putative_MarR_family_transcriptional_regulator		9	114.69	191.539	1.67005	0.000216547	0.000449752
PFLU1060	rnc	ribonuclease_III	3.1.26.3	5	106.995	178.398	1.66735	0.00100883	0.00191561
PFLU0449	PFLU0449	conserved_hypothetical_protein		10	137.907	229.934	1.66731	0.000767356	0.00148038
PFLU5055	PFLU5055	putative_membrane_protein		3	267.755	446.361	1.66705	0.000749471	0.0014473
PFLU2871	PFLU2871	hypothetical_protein		8	331.149	550.643	1.66283	1.12952e-07	3.48947e-07
PFLU3117	PFLU3117	putative_sugar_ABC_transport_system,		3	52.6042	87.4379	1.66218	0.00373322	0.00650208
PFLU3916	PFLU3916	putative_hydrolase		13	180.688	299.741	1.65889	6.56988e-05	0.000145334
PFLU4507	PFLU4507	cysteine_synthase_B_(O-acetylserine	4.2.99.8	7	146.7	243.352	1.65884	0.000110082	0.000237304
PFLU1850	PFLU1850	putative_two-component_system,_response		9	163.769	271.197	1.65598	6.01731e-05	0.000133787
PFLU5794	PFLU5794	conserved_hypothetical_protein		10	759.21	1256.51	1.65502	7.62861e-14	4.07112e-13
PFLU1396	PFLU1396	putative_exported_protein		3	1366.88	2261.56	1.65454	1.1312e-18	8.64181e-18
PFLU2575	PFLU2575	putative_carbohydrate_kinase		6	231.809	383.107	1.65269	4.63986e-05	0.000105036
PFLU5467	PFLU5467	conserved_hypothetical_protein		10	164.694	271.966	1.65134	4.39807e-05	9.98686e-05
PFLU1623	PFLU1623	putative_LysR-family_regulatory_protein		9	118.817	196.178	1.65109	0.000196784	0.000410435
PFLU4483	PFLU4483	putative		7	101.834	168.015	1.64989	0.00169199	0.00310321
PFLU1720	PFLU1720	putative_LysR-family_regulatory_protein		9	169.788	279.729	1.64752	2.65304e-05	6.24003e-05
PFLU1493	PFLU1493	conserved_hypothetical_protein		10	178.646	294.079	1.64615	0.000173134	0.000363158
PFLU0654	PFLU0654	putative_short_chain_dehydrogenase/reductase		7	907.414	1493.02	1.64535	7.68462e-16	4.76801e-15
PFLU0366	PFLU0366	putative_histidine_lyase		6	123.526	203.188	1.6449	0.000631192	0.00123136
PFLU2370	PFLU2370	putative_aldehyde_dehydrogenase		13	108.628	178.646	1.64457	0.000500899	0.000992233
PFLU1564	PFLU1564	conserved_hypothetical_protein		10	120.344	197.757	1.64327	0.00129567	0.00241605
PFLU5959	PFLU5959	putative_multidrug_resistance-transport_membrane		0	185.224	304.061	1.64159	0.00145487	0.00269253
PFLU3777	PFLU3777	hybrid_sensory_histidine_kinase_in_two-component	2.7.3.-	9	217.902	357.68	1.64148	3.35923e-06	8.87538e-06
PFLU0393	PFLU0393	putative_TetR-family_regulatory_protein		9	62.1493	101.938	1.64022	0.00447129	0.00765897
PFLU0002	dnaN	DNA_polymerase_III,_beta_chain	2.7.7.7	2	1233.9	2022.99	1.63951	7.64553e-12	3.43787e-11
PFLU3519	PFLU3519	conserved_hypothetical_protein		10	146.508	239.807	1.63682	0.00029306	0.000598778
PFLU0148	PFLU0148	putative_adhesin		3	384.851	629.579	1.6359	2.76965e-05	6.49107e-05
PFLU1109	PFLU1109	putative_plasmid_maintenance_system_killer		12	622.464	1017.56	1.63472	1.02529e-13	5.39373e-13
PFLU4968	PFLU4968	putative_exported_heme_receptor_protein		3	9221.85	15066.8	1.63381	1.22346e-30	1.97659e-29
PFLU0688	PFLU0688	putative_exported_protein		3	437.177	712.966	1.63084	2.62014e-09	9.42964e-09
PFLU5567	PFLU5567	putative_ABC_transport_system,_exported_protein		3	1307.66	2131.9	1.63032	3.0139e-13	1.51541e-12
PFLU0749	PFLU0749	conserved_hypothetical_protein		10	346.519	563.854	1.6272	7.71328e-08	2.4247e-07
PFLU0629	PFLU0629	putative_lipoprotein		3	223.917	364.333	1.62709	0.00325063	0.00570355
PFLU2769	PFLU2769	putative_acetyltransferase		13	112.045	182.256	1.62662	0.00321262	0.00564523
PFLU4760	PFLU4760	putative_AraC_family_regulatory_protein		9	152.225	247.361	1.62497	0.000326679	0.00066357
PFLU1559	PFLU1559	conserved_hypothetical_protein		10	220.996	358.982	1.62438	3.98952e-05	9.1291e-05
PFLU2894	PFLU2894	putative_phage-related_protein		12	258.702	420.195	1.62424	8.36686e-07	2.37396e-06
PFLU4988	PFLU4988	10_kDa_chaperonin		0	308.192	500.431	1.62377	2.17392e-05	5.17279e-05
PFLU3177	PFLU3177	conserved_hypothetical_protein		10	322.636	523.596	1.62287	4.1205e-08	1.33212e-07
PFLU3114	PFLU3114	putative_membrane_protein		0	584.586	948.389	1.62233	1.05099e-10	4.2565e-10
PFLU4862	PFLU4862	AraC_family_transcriptional_regulator		9	680.012	1102.82	1.62176	1.37821e-12	6.61472e-12
PFLU0363	PFLU0363	putative_histidine_transport_system,		3	644.158	1043.87	1.62051	1.80174e-11	7.85671e-11
PFLU3913	PFLU3913	cytochrome_B561		1	617.606	1000.34	1.61971	4.62214e-12	2.1203e-11
PFLU5139	PFLU5139	cytochrome_C_oxidase_(ubiquinol_oxidase)_subunit	1.10.3.-	0	1042.33	1687.87	1.61932	1.01703e-14	5.85561e-14
PFLU3568	PFLU3568	putative_RNA_polymerase_sigma_factor		9	1114.37	1803.16	1.61809	2.37102e-17	1.64939e-16
PFLU5034	PFLU5034	phosphoribosylformylglycinamidine_synthase	6.3.5.3	7	958.322	1550.38	1.61781	8.97758e-15	5.17897e-14
PFLU5930	PFLU5930	putative_membrane_protein		0	133.995	216.411	1.61507	0.000247931	0.000511698
PFLU0505	psd	phosphatidylserine_decarboxylase_proenzyme	4.1.1.65	3	83.6901	135.098	1.61427	0.00210424	0.00381667
PFLU0515	PFLU0515	conserved_hypothetical_protein		10	208.849	336.586	1.61162	1.15159e-05	2.83694e-05
PFLU2689	PFLU2689	putative_membrane_protein		3	188.126	303.153	1.61144	0.00339248	0.00594186
PFLU4509	PFLU4509	putative_LysR_family_regulatory_protein		9	113.012	182.111	1.61143	0.00266473	0.00475168
PFLU6082	PFLU6082	conserved_hypothetical_protein		10	232.82	374.633	1.60911	9.0389e-05	0.000196931
PFLU1353	PFLU1353	conserved_hypothetical_protein		10	409.145	657.37	1.60669	1.82171e-09	6.66569e-09
PFLU2952	PFLU2952	conserved_hypothetical_protein		10	282.908	453.951	1.60459	2.2448e-07	6.73783e-07
PFLU2988	tnpS	cointegrase		12	113.421	181.833	1.60317	0.00212312	0.00384857
PFLU5899	PFLU5899	putative_membrane_protein		0	540.581	866.018	1.60202	2.33352e-09	8.43405e-09
PFLU4352	PFLU4352	putative_glutathione_S-transferase_protein		7	314.898	503.744	1.59971	4.77485e-07	1.3874e-06
PFLU6097	PFLU6097	putative_cyclopropane-fatty-acyl-phospholipid		3	3305.76	5285.17	1.59878	2.03956e-22	2.00664e-21
PFLU1505	PFLU1505	conserved_hypothetical_protein		10	536.603	857.785	1.59855	1.16141e-09	4.3273e-09
PFLU1446	PFLU1446	putative_membrane_protein		3	82.9809	132.646	1.59851	0.00564817	0.00952857
PFLU3942	PFLU3942	putative_D-hydantoinase	3.5.2.2	7	419.117	669.684	1.59785	6.24885e-09	2.16839e-08
PFLU0245	PFLU0245	putative_ABC_transport_system,_permease		3	142.571	227.696	1.59707	0.000129749	0.00027685
PFLU2304	PFLU2304	putative_glucose_dehydrogenase		7	680.037	1085.91	1.59684	8.02557e-12	3.60055e-11
PFLU2849	PFLU2849	e14_prophage;_putative_phage_repressor		12	219.727	350.607	1.59565	1.73699e-05	4.18192e-05
PFLU3030	PFLU3030	putative_phenylacetic_acid_degradation_enoyl-CoA	4.2.1.17	6	722.213	1151.91	1.59497	1.67543e-11	7.33839e-11
PFLU2389	PFLU2389	putative_LacI-family_regulatory_protein		9	250.061	398.215	1.59247	0.00135171	0.002515
PFLU2617	PFLU2617	putative_ABC-type_amino-acid_transporter		3	819.426	1303.55	1.59081	2.64727e-13	1.33675e-12
PFLU4895	PFLU4895	putative_regulatory_protein		9	175.916	279.532	1.58901	0.00050627	0.0010022
PFLU5568	PFLU5568	putative_ABC_transport_system,_ATP-binding		3	704.562	1118.66	1.58773	7.74335e-12	3.47921e-11
PFLU3787	PFLU3787	putative_membrane_protein		0	6708.06	10650.2	1.58767	1.60416e-07	4.87181e-07
PFLU4629	PFLU4629	putative_membrane_protein		3	120.773	191.695	1.58724	0.000662	0.00128806
PFLU5486	PFLU5486	putative_transport-related_membrane_protein		3	887.314	1406.21	1.58479	1.26444e-11	5.58376e-11
PFLU2493A	PFLU2493A	putative_AraC-family_regulatory_protein		9	379.152	600.056	1.58263	2.27177e-09	8.22092e-09
PFLU5650	soxD	sarcosine_oxidase_delta_subunit	1.5.3.1	7	149.451	236.354	1.58148	0.00017411	0.000364687
PFLU4563	PFLU4563	putative_ferredoxin		0	1861.76	2942.03	1.58025	8.58779e-18	6.15511e-17
PFLU5078	PFLU5078	S-adenosylmethionine:tRNA		2	124.106	196.086	1.57998	0.00261986	0.00467589
PFLU2372	araF	L-arabinose_ABC_transport_system,	3.6.3.17	3	80.101	126.526	1.57958	0.00442775	0.00759758
PFLU5553	PFLU5553	putative_HIT_domain-containing_protein		13	243.461	384.461	1.57915	5.0692e-07	1.47004e-06
PFLU5693	PFLU5693	putative_transport-related_membrane_protein		3	127.781	201.499	1.5769	0.000534155	0.00105423
PFLU5678	PFLU5678	putative_AraC-family_regulatory_protein		9	3952.83	6231.08	1.57636	1.09346e-23	1.16498e-22
PFLU4981	PFLU4981	pH-inducible_protein_involved_in_stress		0	1504.69	2369.3	1.57461	5.36159e-16	3.36194e-15
PFLU5083A	PFLU5083A	hypothetical_protein		8	615.173	968.618	1.57454	1.31837e-09	4.89055e-09
PFLU1197	PFLU1197	putative_LysR-family_regulatory_protein		9	275.644	433.844	1.57393	7.42935e-06	1.88136e-05
PFLU2765	PFLU2765	putative_sensor_kinase/response_regulator_fusion		9	419.785	659.897	1.57199	6.60172e-09	2.28414e-08
PFLU5443	eutB	ethanolamine_ammonia-lyase_heavy_chain	4.3.1.7	6	558.618	878.009	1.57175	3.24697e-11	1.38026e-10
PFLU5885	PFLU5885	conserved_hypothetical_protein		10	113.315	177.86	1.56961	0.00304403	0.00537776
PFLU5716	PFLU5716	putative_Na+/H+_antiporter_membrane_protein		3	149.408	234.503	1.56955	0.000491262	0.000974122
PFLU3015	PFLU3015	putative_cell_envelope_protein		3	440.423	688.53	1.56334	9.65851e-08	2.99951e-07
PFLU2783	PFLU2783	putative_ribonucleoside-diphosphate_reductase		7	218.308	341.15	1.5627	2.65003e-05	6.23542e-05
PFLU5671	PFLU5671	conserved_hypothetical_protein		10	157.3	245.776	1.56247	0.000336888	0.000683369
PFLU2702	PFLU2702	putative_inner_membrane_sensor_for_iron		9	419.399	655.178	1.56218	5.50403e-08	1.75163e-07
PFLU5680	PFLU5680	putative_glycine_betaine/L-proline_ABC_transport		3	1992.79	3106.43	1.55884	1.68908e-17	1.18758e-16
PFLU5936	argH	argininosuccinate_lyase	4.3.2.1	7	385.539	600.496	1.55755	6.26911e-08	1.98763e-07
PFLU2449	PFLU2449	conserved_hypothetical_protein		10	315.176	490.235	1.55543	9.89538e-06	2.46053e-05
PFLU0661	PFLU0661	putative_transport_related,_membrane_protein		3	199.261	309.828	1.55489	0.0003655	0.000737863
PFLU4568	PFLU4568	oxygen-independent_coproporphyrinogen_III		7	301.524	468.492	1.55374	9.00148e-06	2.25437e-05
PFLU0295	PFLU0295	purative_iron-transport_related_exported		0	702.544	1090.91	1.55279	4.04695e-12	1.8695e-11
PFLU5768	PFLU5768	conserved_hypothetical_protein		10	113.4	175.986	1.5519	0.000868916	0.00166707
PFLU0761	cysN	sulfate_adenylyltransferase_subunit_1	2.7.7.4	7	268.096	415.776	1.55085	6.49372e-05	0.000143703
PFLU2697	PFLU2697	putative_exported_protein		3	488.062	756.422	1.54985	2.94336e-06	7.83528e-06
PFLU3336	PFLU3336	short_chain_dehydrogenase		13	328.958	509.802	1.54975	4.9199e-06	1.27874e-05
PFLU1772	PFLU1772	putative_chorismate_mutase/prephenate		7	62.3435	96.5996	1.54947	0.00389775	0.00675678
PFLU1655	PFLU1655	conserved_hypothetical_protein		10	119.397	184.679	1.54676	0.00145152	0.00268718
PFLU5939	PFLU5939	conserved_hypothetical_protein		10	1044.7	1615.55	1.54642	9.84518e-14	5.20237e-13
PFLU0647	PFLU0647	putative_type_II_secretion_system_protein		3	119.806	185.269	1.54641	0.0026417	0.00471345
PFLU4789	PFLU4789	putative_glycerophosphoryl_diester	3.1.4.46	3	225.382	348.281	1.54529	1.06156e-05	2.62637e-05
PFLU0506	rhdA	thiosulfate_sulfurtransferase	2.8.1.1	7	101.448	156.713	1.54477	0.00528163	0.00894594
PFLU2030	PFLU2030	conserved_hypothetical_protein		10	95.1483	146.828	1.54315	0.0014468	0.00267927
PFLU5976	aldH	putative_aldehyde_dehydrogenase	1.2.1.3	7	1978.3	3045.24	1.53932	5.40503e-17	3.67355e-16
PFLU5609	PFLU5609	putative_dehydrogenase		13	2016.35	3101.11	1.53798	3.5467e-14	1.94723e-13
PFLU4989	PFLU4989	putative_membrane_protein		3	175.807	270.237	1.53712	0.000286514	0.000586813
PFLU5184	PFLU5184	LysR-family_regulatory_protein		9	119.463	183.621	1.53705	0.00121444	0.00227535
PFLU1453	PFLU1453	conserved_hypothetical_protein		10	107.982	165.95	1.53683	0.00331607	0.0058132
PFLU3256	PFLU3256	putative_cytochrome_p450_oxidoreductase		1	367.739	564.456	1.53494	2.47277e-06	6.65218e-06
PFLU0861	gatA	glutamyl-tRNA(Gln)_amidotransferase_subunit_A	6.3.5.-	2	235.485	360.525	1.53099	0.000225058	0.000466368
PFLU2657	PFLU2657	putative_sulfite_reductase		7	716.901	1097.48	1.53087	2.72971e-05	6.40252e-05
PFLU4589	PFLU4589	putative_cell_division_protein		0	634.221	970.728	1.53058	2.95813e-09	1.05944e-08
PFLU5471	ribB	3,4-dihydroxy-2-butanone_4-phosphate_synthase		7	389.259	595.688	1.53031	1.72601e-06	4.72277e-06
PFLU5203	PFLU5203	methylmalonate-semialdehyde_dehydrogenase	1.2.1.27	6	9635.13	14743.7	1.53021	3.013e-23	3.12012e-22
PFLU3140	PFLU3140	putative_lipoprotein		3	284.286	434.99	1.53011	1.48454e-05	3.60645e-05
PFLU0122	PFLU0122	putative_GntR-family_regulatory_protein		9	117.098	179.161	1.53001	0.00245642	0.00440546
PFLU1053	PFLU1053	conserved_hypothetical_protein		10	187.374	286.664	1.5299	7.6749e-05	0.00016858
PFLU0059	PFLU0059	putative_cytochrome_C_oxydase,_subunit_I		7	971.542	1485.68	1.5292	1.73867e-12	8.25762e-12
PFLU5796	PFLU5796	putative_ABC_transport_system,_membrane_protein		3	176.517	269.762	1.52826	0.000154277	0.000325568
PFLU5869	PFLU5869	putative_membrane_protein		3	100.953	154.058	1.52604	0.00480998	0.00820821
PFLU0826	dppA3	dipeptide_ABC_transport_system,		3	6099.98	9303.36	1.52514	1.7715e-22	1.75165e-21
PFLU3139	PFLU3139	conserved_hypothetical_protein		10	461.532	703.551	1.52438	4.27582e-05	9.72795e-05
PFLU5575	PFLU5575	putative_exported_organic_solvent_tolerance		0	2236.44	3406.88	1.52335	1.71679e-15	1.04331e-14
PFLU5779	ftsE	cell_division_ATP-binding_protein		0	189.996	289.371	1.52304	0.000341427	0.000691864
PFLU1738	PFLU1738	conserved_hypothetical_protein		10	94.5474	143.901	1.522	0.00508722	0.00864637
PFLU2712	PFLU2712	putative_2-hydroxyacid_dehydrogenase		13	122.322	186.161	1.52189	0.00427125	0.00734825
PFLU2248	PFLU2248	putative_two-component_system,_response		9	802.012	1220.15	1.52136	3.44855e-10	1.3433e-09
PFLU5940	PFLU5940	putative_ademylate_cyclase		13	166.585	253.429	1.52132	4.3436e-05	9.87455e-05
PFLU3219	PFLU3219	SyrP-like_conserved_hypothetical_protein		10	1303.08	1982	1.52102	2.31362e-06	6.24678e-06
PFLU3392	PFLU3392	conserved_hypothetical_protein		10	512.16	778.841	1.5207	1.91642e-07	5.77268e-07
PFLU5535	rplL	50S_ribosomal_protein_L7/L12		2	1010.84	1536.88	1.5204	2.37256e-10	9.37138e-10
PFLU4925	PFLU4925	putative_family_S43_non-peptidase_homologue		3	14781	22395.5	1.51515	1.35351e-23	1.43172e-22
PFLU3154	PFLU3154	conserved_hypothetical_protein		10	644.781	976.708	1.51479	2.61285e-08	8.58797e-08
PFLU4160	PFLU4160	putative_ribose_transport_system,		3	1332.26	2016.94	1.51392	3.10217e-10	1.21639e-09
PFLU2299	xylG	D-xylose_ABC_transport_system,_ATP-binding	3.6.3.17	3	110.563	167.287	1.51304	0.00480042	0.00819662
PFLU4253	PFLU4253	putative_glutathione_S_transferase		7	153.343	231.958	1.51268	0.000768118	0.00148137
PFLU4013	PFLU4013	putative_short-chain		7	179.893	272.012	1.51208	0.00123061	0.00230273
PFLU0846	PFLU0846	putative_GntR-family_regulatory_protein		9	556.852	840.267	1.50896	1.63697e-07	4.9689e-07
PFLU4306	PFLU4306	putative_GGDEF/GAF_domain_sensory_box_protein		9	1390.81	2095.53	1.5067	1.36885e-12	6.57517e-12
PFLU5788	PFLU5788	putative_dehydrogenase		13	415.657	626.245	1.50664	1.29217e-06	3.57874e-06
PFLU5964	PFLU5964	putative_cytochrome_c5		1	202.873	305.485	1.5058	0.000578052	0.00113518
PFLU0836	PFLU0836	putative_AraC-family_regulatory_protein		9	269.108	405.006	1.505	7.56059e-05	0.000166131
PFLU5842	potH	putrescine_ABC_transport_system,_permease		3	418.945	629.764	1.50321	3.9949e-07	1.17288e-06
PFLU1544	PFLU1544	putative_SirA-like_protein		13	120.129	180.544	1.50292	0.00267149	0.0047623
PFLU5145	PFLU5145	putative_AraC-family_regulatory_protein		9	230.067	345.169	1.5003	0.000277116	0.00056856
PFLU2857	PFLU2857	hypothetical_protein		0	251.802	377.537	1.49934	0.0002718	0.00055804
PFLU0267	pckA	phosphoenolpyruvate_carboxykinase_[ATP]	4.1.1.49	7	982.571	1473.21	1.49934	4.10209e-09	1.44379e-08
PFLU4797	PFLU4797	putative_lactam_utilization_protein		13	400.198	599.437	1.49785	4.34654e-05	9.87743e-05
PFLU4477	PFLU4477	putative_fatty_acid_transport_system,_membrane		3	2067.58	3094.22	1.49654	3.6121e-14	1.98129e-13
PFLU2289	PFLU2289	putative_glucarate_dehydratase		6	323.625	483.744	1.49477	5.34102e-06	1.3791e-05
PFLU4684	PFLU4684	L-arabinose-binding_periplasmic_protein		3	638.672	952.641	1.4916	3.48311e-09	1.23401e-08
PFLU2646	PFLU2646	DNA_polymerase_III,_epsilon_chain	2.7.7.7	2	675.346	1006.97	1.49104	0.000286608	0.000586813
PFLU2198	PFLU2198	putative_diaminobutyrate--2-oxoglutarate		7	164.37	244.84	1.48957	0.00381979	0.00663526
PFLU1450	PFLU1450	putative_outer_membrane_protein		3	103.898	154.677	1.48874	0.00129037	0.00240692
PFLU1512	PFLU1512	conserved_hypothetical_protein		10	699.816	1041.3	1.48796	1.19776e-08	4.061e-08
PFLU0057	PFLU0057	conserved_hypothetical_protein		10	163.231	242.844	1.48773	0.000839689	0.00161466
PFLU5028	PFLU5028	phosphotransferase_system,_IIBC_component		0	152.053	226.192	1.48759	0.0037386	0.00650952
PFLU3402	PFLU3402	putative_lipase		13	457.857	681.072	1.48752	1.07642e-05	2.65705e-05
PFLU4897	PFLU4897	glycine_dehydrogenase_[decarboxylating]	1.4.4.2	6	700.433	1040.75	1.48587	1.75211e-09	6.43091e-09
PFLU2488	PFLU2488	putative_DNA_methyltransferase		2	464.134	689.038	1.48457	4.43039e-07	1.29303e-06
PFLU5202	PFLU5202	3-hydroxyisobutyrate_dehydrogenase	1.1.1.31	6	2256.56	3347.14	1.48329	1.0205e-14	5.86987e-14
PFLU3882	PFLU3882	exodeoxyribonuclease_III		5	212.205	314.757	1.48327	0.00185407	0.00338367
PFLU4955	PFLU4955	alpha-ketoglutarate_permease		3	545.78	807.79	1.48006	1.20791e-05	2.96733e-05
PFLU3833	PFLU3833	conserved_hypothetical_protein		10	339.639	502.195	1.47861	3.61428e-05	8.36447e-05
PFLU1747	PFLU1747	putative_ammonia_transport-related_membrane		0	579.296	855.868	1.47743	2.34729e-06	6.33478e-06
PFLU0895	hisG	ATP_phosphoribosyltransferase	2.4.2.17	7	356.841	527.131	1.47722	6.90472e-05	0.000152399
PFLU0597	PFLU0597	putative_exported_protein		3	417.228	616.309	1.47715	1.31218e-06	3.62905e-06
PFLU0181	gabT	4-aminobutyrate_aminotransferase	2.6.1.22	7	3659.25	5402.92	1.47651	5.0027e-17	3.40795e-16
PFLU4357	PFLU4357	hypothetical_protein		8	156.717	231.212	1.47535	0.00276581	0.00491561
PFLU3801	PFLU3801	putative_cell_division_protein		0	722.577	1065.08	1.47401	2.60587e-08	8.56981e-08
PFLU3554	PFLU3554	putative_hydrolase		13	208.185	306.654	1.47299	0.00126902	0.00236785
PFLU2000	PFLU2000	putative_membrane_protein		0	911.477	1342.54	1.47293	8.35743e-08	2.6133e-07
PFLU4526	PFLU4526	ATP-dependent_RNA_helicase		2	473.939	697.527	1.47177	0.000172511	0.000361979
PFLU1640	PFLU1640	putative_hydrolase		13	386.635	569.011	1.4717	1.51212e-05	3.67042e-05
PFLU4392	PFLU4392	conserved_hypothetical_protein		10	175.27	257.691	1.47025	0.00270092	0.00481185
PFLU4655	PFLU4655	putative_LysR_family_regulatory_protein		9	437.561	643.171	1.4699	1.48948e-06	4.09832e-06
PFLU4295	PFLU4295	putative_putative_heat_shock_protein_A		0	1428.84	2095.62	1.46666	5.42805e-13	2.68362e-12
PFLU1621	PFLU1621	putative_reductase		13	970.902	1421.05	1.46364	5.19138e-09	1.80888e-08
PFLU5666	PFLU5666	putative_dipeptidase		13	1688.15	2469.55	1.46288	6.52277e-13	3.21142e-12
PFLU4121	PFLU4121	two-component_system_sensor_kinase	2.7.3.-	9	135.973	198.839	1.46234	0.00429179	0.00737713
PFLU1788	phnN	phosphorous_compounds_metabolism-related		7	334.805	487.434	1.45587	9.18672e-05	0.000200004
PFLU0852	garD	D-galactarate_dehydratase	4.2.1.42	6	207.558	302.165	1.45581	0.000895477	0.00171302
PFLU6056	PFLU6056	putative_LysR-family_regulatory_protein		9	269.944	391.94	1.45193	0.000464945	0.000925974
PFLU1425	ogt	methylated-DNA--protein-cysteine	2.1.1.63	2	158.201	229.615	1.45141	0.0039933	0.00691229
PFLU2087	PFLU2087	putative_hydrolase		13	162.072	235.214	1.45129	0.00123164	0.00230391
PFLU4359	PFLU4359	conserved_hypothetical_protein		10	204.485	296.404	1.44951	0.000607522	0.00119028
PFLU1663	PFLU1663	putative_3-oxoacyl-[acyl-carrier-protein]		7	519.234	752.547	1.44934	4.19713e-07	1.22799e-06
PFLU6095	PFLU6095	putative_exported_protein		3	1463.13	2120.15	1.44905	8.16475e-11	3.33643e-10
PFLU3945	PFLU3945	putative_TetR-family_regulatory_protein		9	312.102	451.469	1.44654	0.000178597	0.000373821
PFLU5911	ppx	exopolyphosphatase	3.6.1.11	7	738.403	1066.57	1.44443	3.57876e-08	1.16527e-07
PFLU5901	trxA	thioredoxin		0	311.889	450.035	1.44293	0.00287014	0.00509033
PFLU4829	PFLU4829	acyl-CoA_synthetase_(long-chain-fatty-acid--CoA	6.2.1.3	7	236.217	340.467	1.44133	0.00153997	0.00284113
PFLU5072	PFLU5072	inositol_monophosphatase	3.1.3.25	2	803.624	1156.43	1.43902	1.80727e-07	5.46059e-07
PFLU3790	PFLU3790	conserved_hypothetical_protein		10	130.232	187.375	1.43877	0.00429984	0.00738883
PFLU3940	PFLU3940	N-carbamoyl-L-amino_acid_amidohydrolase	3.5.1.-	5	493.971	708.675	1.43465	7.50134e-06	1.89715e-05
PFLU4753	PFLU4753	succinylarginine_dihydrolase	3.-.-.-	6	476.412	682.87	1.43336	0.00348157	0.00609248
PFLU4233	PFLU4233	putative_LysR-family_transcriptional_regulator		9	448.87	643.118	1.43275	4.96884e-05	0.000112055
PFLU4964	PFLU4964	phosphogluconate_dehydratase		7	565.388	809.86	1.4324	9.3629e-06	2.33598e-05
PFLU6063	PFLU6063	conserved_hypothetical_protein		10	395.211	566.063	1.4323	4.58192e-05	0.000103764
PFLU1998	PFLU1998	conserved_hypothetical_protein		10	6279.09	8990.24	1.43177	7.08735e-15	4.1207e-14
PFLU5881	PFLU5881	conserved_hypothetical_protein		10	446.957	639.919	1.43172	1.64391e-05	3.97239e-05
PFLU5494	tam	trans-aconitate_2-methyltransferase	2.1.1.144	7	150.806	215.855	1.43134	0.00484158	0.0082431
PFLU1272	pyrH	uridylate_kinase	2.7.4.-	7	553.78	792.191	1.43052	1.39874e-05	3.41343e-05
PFLU1286	accA	acetyl-coenzyme_A_carboxylase_carboxyl	6.4.1.2	7	618.488	884.713	1.43044	4.33384e-06	1.1344e-05
PFLU5417	lipB	lipoyltransferase	2.3.1.-	7	716.47	1024.19	1.42949	3.94289e-07	1.15819e-06
PFLU1471	PFLU1471	putative_exported_heat-shock_adaptation_serine		0	1218.59	1741.7	1.42927	5.81932e-10	2.22572e-09
PFLU4190	PFLU4190	putative_membrane_protein		0	711.918	1017.48	1.42921	1.14115e-06	3.17834e-06
PFLU4331	PFLU4331	putative_ankyrin-like_protein.		13	754.227	1077.78	1.42899	0.00045332	0.000903736
PFLU0011	glyQ	glycyl-tRNA_synthetase_alpha_chain	6.1.1.14	2	921.28	1315.37	1.42777	1.99778e-07	6.01164e-07
PFLU4316	PFLU4316	putative_thiolase		6	285.897	407.927	1.42683	0.00242879	0.00435856
PFLU4874	PFLU4874	ribosomal_large_subunit_pseudouridine_synthase	4.2.1.70	2	1417.56	2021.19	1.42582	2.87767e-09	1.03313e-08
PFLU5355	PFLU5355	hypothetical_protein		8	825.163	1174.64	1.42352	8.77211e-08	2.73429e-07
PFLU4949	PFLU4949	pyruvate_kinase	2.7.1.40	1	390.375	555.413	1.42277	4.83144e-05	0.000109164
PFLU1958	PFLU1958	putative_GntR-family_regulatory_protein		9	758.133	1077.02	1.42062	3.62558e-07	1.06976e-06
PFLU4744	PFLU4744	putative_DNA-binding_protein		13	16476.8	23402.2	1.42031	4.49819e-17	3.07489e-16
PFLU1205	PFLU1205	putaive_NADH_oxidoreductase		13	2178.72	3093.35	1.4198	5.10998e-12	2.32963e-11
PFLU5724	rhlE1	putative_ATP-dependent_RNA_helicase		2	353.227	501.472	1.41969	0.000871671	0.00167127
PFLU4530	PFLU4530	putative_membrane_protein		3	311.135	440.914	1.41711	0.000433853	0.000867559
PFLU2152	scoA	probable_succinyl-CoA:3-ketoacid-coenzyme_A	2.8.3.5	3	2656.74	3762.59	1.41624	9.13932e-06	2.28502e-05
PFLU0555	livG2	high-affinity_branched-chain_amino_acid		3	981.5	1388.17	1.41434	5.65591e-08	1.79803e-07
PFLU0872	PFLU0872	putative_modulation_of_DNA_gyrase-related		2	532.366	751.743	1.41208	1.37023e-05	3.34525e-05
PFLU2895	PFLU2895	putative_phage-related_protein		12	202.292	285.6	1.41182	0.00585361	0.00984986
PFLU3741	PFLU3741	putative_exported_protein		3	16724.9	23553.3	1.40828	1.9761e-16	1.28686e-15
PFLU0820	dppD	dipeptide_ABC_transport_system,_ATP-binding		3	395.43	556.727	1.4079	9.44229e-05	0.000205341
PFLU2659	PFLU2659	conserved_leucine-rich_repeat_domain_protein		11	1288.83	1811.61	1.40563	1.76352e-08	5.89136e-08
PFLU4469	PFLU4469	conserved_hypothetical_protein		10	605.307	850.754	1.40549	1.89158e-06	5.15908e-06
PFLU0863	mreB	rod_shape-determining_protein		0	973.263	1365.48	1.40299	1.24865e-06	3.46144e-06
PFLU2019	PFLU2019	putative_amino_acid_transport-related_protein		0	1009.01	1414.61	1.40198	4.01692e-08	1.30006e-07
PFLU4338	PFLU4338	chorismate_synthase	4.6.1.4	7	216.825	303.645	1.40042	0.0027496	0.00488974
PFLU5396	amn	AMP_nucleosidase	3.2.2.4	7	374.275	523.729	1.39931	1.75794e-05	4.22549e-05
PFLU3376	PFLU3376	putative_acetylpolyamine_aminohydrolase		13	572.502	800.619	1.39845	0.000172485	0.000361979
PFLU3300	PFLU3300	enoyl-CoA_hydratase/isomerase_family_protein		13	229.489	320.622	1.39712	0.00219115	0.00395853
PFLU2953	PFLU2953	putative_membrane_protein		3	503.604	703.093	1.39612	2.7082e-05	6.35711e-05
PFLU4851	PFLU4851	putative_dehydrogenase		13	206.893	288.746	1.39563	0.0022493	0.00405862
PFLU0022	qor	quinone_oxidoreductase	1.6.5.5	1	559.391	780.02	1.39441	2.0975e-05	5.00303e-05
PFLU0524	PFLU0524	putative_ATP_phosphoribosyltransferase		7	499.884	695.8	1.39192	3.81214e-05	8.77089e-05
PFLU5425	PFLU5425	conserved_hypothetical_protein		10	449.945	626.142	1.3916	0.000432274	0.000864987
PFLU4892	PFLU4892	ornithine_carbamoyltransferase,_catabolic	2.1.3.3	6	2534.37	3524.3	1.3906	6.82924e-10	2.59187e-09
PFLU1817	PFLU1817	putative_succinate_dehydrogenase_hydrophobic		0	446.612	620.676	1.38975	7.19755e-05	0.000158684
PFLU4994	PFLU4994	proline_tRNA_synthetase	6.1.1.15	2	817.576	1136.17	1.38969	1.11469e-06	3.11052e-06
PFLU5934	hemC	porphobilinogen_deaminase	2.5.1.61	7	659.634	916.363	1.3892	1.03578e-05	2.56796e-05
PFLU5563	rpe	ribulose-phosphate_3-epimerase	5.1.3.1	6	286.583	398.03	1.38888	0.000722226	0.00139742
PFLU5440	PFLU5440	putative_regulatory_protein		9	909.243	1262.61	1.38864	4.28411e-07	1.25282e-06
PFLU5913	hemB	delta-aminolevulinic_acid_dehydratase	4.2.1.24	7	653.527	906.726	1.38743	1.27213e-05	3.11861e-05
PFLU5615	bioB	biotin_synthase	2.8.1.6	7	1495.84	2074.01	1.38651	2.93084e-09	1.05094e-08
PFLU3517	PFLU3517	putative_exported_protein		3	403.532	558.845	1.38488	0.000408815	0.000821101
PFLU0827	dppA4	dipeptide_ABC_transport_system,		3	1055.55	1460.13	1.38328	1.11062e-07	3.43468e-07
PFLU4460	PFLU4460	aspartate_aminotransferase		7	579.059	800.612	1.38261	2.17213e-05	5.1706e-05
PFLU3765	PFLU3765	hypothetical_protein		8	344.072	474.774	1.37987	0.000248113	0.000511775
PFLU1701	PFLU1701	conserved_hypothetical_exported_protein		3	1419.94	1959.07	1.37969	3.09926e-05	7.21209e-05
PFLU5732	PFLU5732	putative_LysR-family_regulatory_protein		9	276.309	380.436	1.37685	0.00146252	0.00270499
PFLU0747	PFLU0747	putatite_oxidoreductase		13	209.516	288.307	1.37606	0.000547627	0.00107829
PFLU5397	PFLU5397	putative_dehydrogenase		13	307.632	423.005	1.37504	0.00216884	0.00392301
PFLU4626	PFLU4626	putative_serine_acetyltransferase		13	403.833	555.027	1.3744	0.000137689	0.000292862
PFLU5175	PFLU5175	FKBP-type_peptidyl-prolyl_cis-trans_isomerase		2	2468.28	3388.2	1.3727	2.70631e-10	1.06683e-09
PFLU5551	PFLU5551	putative_membrane_protein		3	347.811	476.427	1.36979	0.00117929	0.002213
PFLU0413	PFLU0413	conserved_hypothetical_protein		10	555.368	760.551	1.36945	3.62471e-05	8.37878e-05
PFLU1460	PFLU1460	conserved_hypothetical_protein		10	431.889	591.385	1.3693	0.000156158	0.000328951
PFLU5725	PFLU5725	putative_exported_protein		3	2138.03	2916.8	1.36425	2.18139e-09	7.91324e-09
PFLU4632	PFLU4632	putative_carboxyvinyl-carboxyphosphonate	EC	6	739.155	1008.34	1.36418	2.61903e-05	6.16493e-05
PFLU0936	PFLU0936	putative_lipoprotein		3	437.778	594.995	1.35913	0.000468241	0.000931598
PFLU2159	PFLU2159	putative_transport-related_membrane_protein		3	411.379	558.966	1.35876	0.000248228	0.000511775
PFLU4034	PFLU4034	putative_leucine-responsive_regulatory_protein		9	698.91	949.245	1.35818	2.86154e-05	6.69579e-05
PFLU1142	glpK	glycerol_kinase	2.7.1.30	6	479.7	651.066	1.35723	0.000182786	0.000382184
PFLU0897	PFLU0897	putative_histidinol-phosphate_aminotransferase		7	277.792	376.994	1.35711	0.00484399	0.00824483
PFLU5299	PFLU5299	putative_putative_AraC-family_regulatory		9	748.459	1015.35	1.35659	6.56896e-06	1.67651e-05
PFLU5386	PFLU5386	conserved_hypothetical_protein		10	185.782	251.856	1.35565	0.00464458	0.00794658
PFLU2515A	PFLU2515A	hypothetical_protein		8	606.814	821.563	1.3539	0.000241028	0.000498146
PFLU1681	PFLU1681	putative_phospholipase		13	568.31	768.5	1.35225	2.35746e-05	5.58033e-05
PFLU5659	PFLU5659	putative_iron-sulfur-binding_oxidoreductase		13	701.226	945.521	1.34838	0.00137529	0.00255485
PFLU1101	PFLU1101	conserved_hypothetical_protein		10	1589.29	2142.49	1.34808	5.3434e-08	1.70602e-07
PFLU1192	PFLU1192	putative_exported_protein		3	532.689	715.258	1.34273	0.00052904	0.00104518
PFLU0036	trpB	tryptophan_synthase_beta_chain	4.2.1.20	7	520.07	697.893	1.34192	0.000327626	0.000665265
PFLU4625	PFLU4625	putative_O-acetylserine_(thiol)-lyase		13	1030.79	1382.35	1.34107	1.02606e-06	2.88223e-06
PFLU1989	PFLU1989	putative_3-oxoacyl-[acyl-carrier-protein]		7	3513.15	4698.39	1.33737	1.97119e-09	7.19039e-09
PFLU5806	PFLU5806	hypothetical_protein		8	578.565	773.452	1.33685	0.000110084	0.000237304
PFLU0135	PFLU0135	conserved_hypothetical_protein		10	1039.58	1389.35	1.33645	1.03938e-05	2.57579e-05
PFLU3391	PFLU3391	putative_oxidoreductase		13	509.343	679.772	1.3346	0.000546192	0.00107583
PFLU5978	PFLU5978	conserved_hypothetical_protein		10	369.801	493.462	1.3344	0.00395472	0.00684752
PFLU0750	phrB	deoxyribodipyrimidine_photo-lyase	4.1.99.3	2	941.167	1254.91	1.33336	1.06522e-05	2.63322e-05
PFLU1731	PFLU1731	putative_aminotransferase		13	502.594	669.384	1.33186	0.000870568	0.00166969
PFLU1490	PFLU1490	putative_GntR-family_regulatory_protein		9	299.055	398.239	1.33166	0.00577371	0.00972648
PFLU2160	PFLU2160	putative_dehydrogenase		13	432.038	573.529	1.32749	0.00270356	0.00481511
PFLU0924	PFLU0924	putative_exported_protein		3	1026.64	1362.41	1.32706	2.48835e-05	5.87603e-05
PFLU0925	PFLU0925	putative_LuxR-family_regulatory_protein		9	252.468	334.446	1.3247	0.00185866	0.00338996
PFLU0246	PFLU0246	putative_ABC_transport_system,_exported_protein		3	1300.97	1723.02	1.32441	2.82732e-06	7.55785e-06
PFLU0508	motA	chemotaxis_MotA_protein		0	397.363	526.049	1.32385	0.00113503	0.00213401
PFLU4807	PFLU4807	conserved_hypothetical_protein		10	519.512	685.897	1.32027	0.000709884	0.00137579
PFLU1647	PFLU1647	putative_bifunctional_protein_(prephenate		7	407.552	535.957	1.31506	0.0028819	0.00510964
PFLU1990	PFLU1990	putative_transport-related_membrane_protein		3	4622.74	6071.81	1.31346	3.33193e-09	1.18471e-08
lexA;	PFLU1560	LexA_repressor	3.4.21.88	2	800.164	1050.07	1.31231	0.000114186	0.000245699
PFLU0497	PFLU0497	putative_phosphoesterase		13	629.213	825.413	1.31182	0.000459081	0.000914912
PFLU1030	PFLU1030	putative_leucine_dehydrogenase		6	1102.1	1444.98	1.31111	0.00136152	0.0025322
PFLU5459	PFLU5459	putative_cell_division-related_protein		0	483.331	633.274	1.31023	0.00133717	0.00249029
PFLU4439	PFLU4439	flagellar_M-ring_protein		0	934.006	1222.81	1.30921	0.000844128	0.00162214
PFLU5863	argE	acetylornithine_deacetylase	3.5.1.16	7	628.033	820.944	1.30717	0.00534824	0.00905357
PFLU5912	PFLU5912	putative_polyphosphate_kinase		7	949.74	1240.05	1.30567	2.58581e-05	6.09644e-05
PFLU1691	PFLU1691	conserved_hypothetical_protein		10	509.104	663.964	1.30418	0.0051775	0.00878971
PFLU0525	purA	adenylosuccinate_synthetase	6.3.4.4	7	550.404	717.733	1.30401	0.000215238	0.000447189
PFLU1709	PFLU1709	putative_universal_stress-related_protein		0	1364.54	1777.05	1.30231	9.7396e-06	2.42485e-05
PFLU5894	PFLU5894	putative_cation_transport-related_protein		3	417.825	543.98	1.30193	0.000660535	0.00128563
PFLU4888	PFLU4888	putative_DNA-3-methyladenine_glycosylase_II	3.2.2.21	2	648.305	843.431	1.30098	0.000505639	0.00100129
PFLU3113	PFLU3113	putative_AsnC_family_transcriptional_regulatory		9	418.902	544.275	1.29929	0.00354768	0.00619718
PFLU1289	pyrG	CTP_synthase	6.3.4.2	7	1463.09	1898.7	1.29774	1.02012e-05	2.53338e-05
PFLU5353	trmA	tRNA_(uracil-5-)-methyltransferase	2.1.1.35	2	367.114	475.889	1.2963	0.00310828	0.00547654
PFLU1255	PFLU1255	putative_glycerol-3-phosphate_acyltransferase		7	512.33	664.034	1.29611	0.000810964	0.00156095
PFLU2089	PFLU2089	putative_dehydrogenase		13	658.279	850.968	1.29272	0.000627032	0.00122486
PFLU2998	PFLU2998	putative_membrane_protein		0	467.079	602.839	1.29066	0.00356884	0.0062323
PFLU0656	PFLU0656	conserved_hypothetical_protein		10	1190.86	1535.75	1.28961	2.83141e-05	6.62791e-05
PFLU5966	dadX	alanine_racemase,_catabolic	5.1.1.1	6	1036.92	1334.55	1.28703	0.000117859	0.000252959
PFLU2134	PFLU2134	putative_shikimate_dehydrogenase		7	1456.46	1871.03	1.28464	1.97364e-05	4.72858e-05
PFLU1537	PFLU1537	conserved_hypothetical_protein		10	702.477	902.042	1.28409	0.00109477	0.00206158
PFLU5900	rho	transcription_termination_factor		2	550.684	706.998	1.28385	0.00227758	0.00410841
PFLU1835	fabB	3-oxoacyl-[acyl-carrier-protein]_synthase_I	2.3.1.41	7	1667.05	2137.03	1.28192	6.57221e-06	1.67651e-05
PFLU6116	glmU	bifunctional_GlmU_protein_[includes:	2.3.1.157	3	1607.46	2057.29	1.27984	2.60806e-05	6.14156e-05
PFLU5649	soxA	sarcosine_oxidase_alpha_subunit	1.5.3.1	7	1333.05	1705.66	1.27952	1.99407e-05	4.7698e-05
PFLU3786	PFLU3786	conserved_hypothetical_protein		10	869.189	1111.84	1.27917	0.00249867	0.00447581
PFLU4183	PFLU4183	amidophosphoribosyltransferase		7	2953.41	3769.71	1.27639	8.48366e-07	2.40248e-06
PFLU1264	PFLU1264	putative_lysine_biosynthesis-related_protein		7	411.466	523.451	1.27216	0.00386948	0.00671762
PFLU4935	PFLU4935	conserved_hypothetical_protein		10	901.352	1145.13	1.27046	0.000295084	0.000602706
PFLU1349	PFLU1349	putative_signalling_GGDEF/EAL_domain_membrane		9	3562.4	4522.6	1.26954	1.03117e-06	2.8952e-06
PFLU4198	PFLU4198	putative_sensory_box_GGDEF/EAL_domain_protein		9	3127.15	3969.51	1.26937	1.41601e-06	3.90525e-06
PFLU1279	PFLU1279	putative_outer_membrane_protein		3	696.736	882.724	1.26694	0.000655331	0.00127676
PFLU0838	tas	NADP(H)-dependt_aldo-keto_reductase		7	1175.23	1487.67	1.26585	0.000237142	0.00049063
PFLU2027	fklB	FKBP-type_peptidyl-prolyl_cis-trans_isomerase	5.2.1.8	0	1601.1	2021.81	1.26276	8.02635e-05	0.000175907
PFLU3965	PFLU3965	2-oxoisovalerate_dehydrogenase_beta_subunit	1.2.4.4	6	2964.12	3717.07	1.25402	2.32961e-05	5.52172e-05
PFLU3047	PFLU3047	putative_methyl-accepting_chemotaxis_protein		0	1010.24	1266.5	1.25367	0.000935831	0.00178445
PFLU0385	PFLU0385	putative_phosphoribosyl-ATP_pyrophosphatase		7	585.062	732.453	1.25192	0.00537559	0.00909726
PFLU3355	PFLU3355	conserved_hypothetical_protein		0	560.832	697.217	1.24318	0.00388423	0.00673928
PFLU5988	pyrE	orotate_phosphoribosyltransferase	2.4.2.10	7	798.98	992.283	1.24194	0.00291877	0.00517037
PFLU5359	PFLU5359	putative_heme-binding_protein		3	10950.9	13576.4	1.23975	2.04211e-06	5.53899e-06
PFLU3365	PFLU3365	putative_trehalose_trehalohydrolase_protein		7	2228.39	2762.16	1.23953	0.000171945	0.000361049
PFLU1439	PFLU1439	putative_lipoprotein		3	2260.28	2789.09	1.23396	9.26839e-05	0.000201634
PFLU1508	PFLU1508	putative_exported_protein		3	9799.5	12091.9	1.23393	1.05796e-06	2.96338e-06
PFLU3967	PFLU3967	dihydrolipoamide_dehydrogenase	1.8.1.4	6	892.841	1101.55	1.23376	0.00291168	0.0051609
PFLU5436	PFLU5436	conserved_hypothetical_protein		10	2234.58	2755.97	1.23333	5.86357e-05	0.000130687
PFLU1219	wspA	putative_methyl-accepting_chemotaxis_protein		0	996.073	1219.51	1.22431	0.00533377	0.00903166
PFLU0572	psiF	phosphate_starvation-inducible_protein		0	1247.04	1522.31	1.22075	0.00103972	0.00196606
PFLU2904	PFLU2904	conserved_hypothetical_protein		10	2437.42	2963.71	1.21592	0.000265029	0.000545083
PFLU4677	PFLU4677	electron_transfer_flavoprotein_beta-subunit		1	1419.57	1721.23	1.2125	0.000935389	0.00178418
PFLU4733	PFLU4733	chemotaxis_protein	2.7.3.-	0	4922.78	5954.53	1.20959	4.05833e-05	9.26521e-05
PFLU5927	algP1	transcriptional_regulatory_protein_algp		9	5337.44	6442.93	1.20712	1.71971e-05	4.14369e-05
PFLU1710	cysB	HTH-type_transcriptional_regulator		9	1266.77	1511.45	1.19315	0.00392109	0.00679127
PFLU3432	PFLU3432	putative_exported_protein		3	1426.26	1697.12	1.18991	0.00254455	0.00454834
PFLU0828	PFLU0828	putative_exported_protein		3	3187.76	3764.86	1.18104	0.000969983	0.0018454
PFLU5627	PFLU5627	putative_RNA_polymerase_sigma_factor		9	1482.9	1749.82	1.18	0.00252921	0.00452283
PFLU0141	PFLU0141	hypothetical_membrane_protein		0	3961.92	4668.14	1.17825	0.000488762	0.000969489
PFLU4576	PFLU4576	putative_oxidoreductase		13	1780.35	2095.52	1.17702	0.0042037	0.00724678
PFLU1988	PFLU1988	putative_3-oxoacyl-[acyl-carrier-protein]		7	3689.77	4337.08	1.17543	0.000823227	0.00158404
PFLU4891	PFLU4891	arginine_deiminase	3.5.3.6	6	2490.99	2921.26	1.17273	0.00359808	0.00627779
PFLU5067	PFLU5067	NifU_family_protein		13	2229.06	2613.01	1.17225	0.00232576	0.0041902
PFLU4505	PFLU4505	GTP_pyrophosphokinase	2.7.6.5	7	3527.31	4127.3	1.1701	0.00113462	0.00213392
PFLU4622	PFLU4622	putative_GntR_family_transcriptional_regulator		9	2106.36	2456.83	1.16639	0.00423194	0.00729123
PFLU4982	PFLU4982	conserved_hypothetical_protein		10	2669.51	3112.64	1.166	0.00276475	0.0049152
PFLU1166	PFLU1166	conserved_hypothetical_protein		10	4788.55	5581.78	1.16565	0.000947896	0.00180571
PFLU4736	PFLU4736	negative_regulator_of_flagellin_synthesis		0	6898.04	8022.33	1.16299	0.000713163	0.00138079
PFLU0818	PFLU0818	putative_exported_protein		3	4832.69	5595.39	1.15782	0.00148909	0.0027507
PFLU4515	PFLU4515	conserved_hypothetical_protein		10	4659.74	5394.89	1.15777	0.00145987	0.00270095
PFLU2696	PFLU2696	putative_exported_protein		3	5470.77	6297.74	1.15116	0.00252951	0.00452283

## Sheet: Cap+ higher
Locus	Gene Name	Product	EC Number	Colour in SBW25 Annotation	Cap+ BaseMean	Cap- BaseMean	Fold Change (Cap+/Cap-)	P-value	Adjusted P-value
PFLU0033	dgoT	D-galactonate_transporter		0	24.4861	0	Infinite	6.35396e-10	2.41925e-09
PFLU0124	PFLU0124	puative_ABC_transport_system,_substrate-binding		3	21.7554	0	Infinite	1.69465e-07	5.13342e-07
PFLU0131	PFLU0131	putative_ABC_transport_system,_lipoprotein		3	11.2006	0	Infinite	4.94071e-06	1.28302e-05
PFLU0202	PFLU0202	putative_LysR-family_regulatory_protein		9	7.18027	0	Infinite	0.00561527	0.00947693
PFLU0209	PFLU0209	putative_TonB-dependent_membrane_protein		3	17.3058	0	Infinite	1.17688e-07	3.63009e-07
PFLU0243	PFLU0243	conserved_hypothetical_protein		10	26.7426	0	Infinite	9.39146e-11	3.83242e-10
PFLU0427	PFLU0427	putative_membrane_protein		0	9.13631	0	Infinite	3.63838e-05	8.40709e-05
PFLU0561	ureG	urease_accessory_protein		7	15.4356	0	Infinite	0.00015363	0.000324317
PFLU1181	PFLU1181	putative_phage_hypothetical_protein		12	37.2769	0	Infinite	7.41076e-10	2.79999e-09
PFLU1183	PFLU1183	putative_phage-related_protein		12	16.7683	0	Infinite	6.63003e-06	1.69053e-05
PFLU1576	cusR	heavy_metal_two_component_system,_response		9	10.0826	0	Infinite	0.000279908	0.000574088
PFLU1599	PFLU1599	putative_integrase_protein_(pseudogene)		11	28.764	0	Infinite	2.06031e-09	7.49247e-09
PFLU1633	PFLU1633	putative_peptide_ABC_transport_system,_permease		3	12.0387	0	Infinite	6.7704e-06	1.72261e-05
PFLU1777	phnC	phosphonates_ABC_transport_system,_ATP-binding	3.6.3.28	3	16.2307	0	Infinite	1.28338e-05	3.1423e-05
PFLU1930	PFLU1930	putative_exported_protein		3	133.887	0	Infinite	2.46088e-34	4.75528e-33
PFLU2050	leuD	3-isopropylmalate_dehydratase_small_subunit	4.2.1.33	7	26.3133	0	Infinite	2.07922e-08	6.89924e-08
PFLU2213	PFLU2213	putative_monooxygenase		13	7.84659	0	Infinite	0.00448141	0.00767407
PFLU2330	PFLU2330	putative_aminomethyltransferase-like_protein		5	8.38413	0	Infinite	0.00352151	0.0061551
PFLU2334	PFLU2334	conserved_hypothetical_protein		10	12.4045	0	Infinite	8.99607e-07	2.54272e-06
PFLU2385	PFLU2385	putative_oxidoreductase		13	22.2501	0	Infinite	4.23128e-09	1.48396e-08
PFLU2424	PFLU2424	putative_type_II_secretion_pathway_protein_E		3	4.77254	0	Infinite	0.00483349	0.00823643
PFLU2491	PFLU2491	putative_potassium_uptake_protein_(pseudogene)		11	33.7512	0	Infinite	1.3579e-09	5.03085e-09
PFLU2519	PFLU2519	putative_phage_integrase_(pseudogene)		11	105.403	0	Infinite	1.04017e-28	1.53839e-27
PFLU2601	PFLU2601	putative_transmembrane_protein		3	22.7447	0	Infinite	3.352e-06	8.86025e-06
PFLU2791	PFLU2791	putative_substrate-binding_transport_protein		3	28.3552	0	Infinite	2.72267e-07	8.12269e-07
PFLU2874	PFLU2874	hypothetical_protein		8	16.1878	0	Infinite	1.46755e-05	3.5714e-05
PFLU2878	PFLU2878	phage-related_conserved_hypothetical_protein		12	6.10518	0	Infinite	0.00304597	0.00537957
PFLU2879	PFLU2879	putative_major_tail_protein		12	5.39593	0	Infinite	0.00559188	0.00944979
PFLU2964	PFLU2964	putative_membrane_protein		0	30.3113	0	Infinite	4.5789e-09	1.60113e-08
PFLU3005	PFLU3005	histone_deacetylase_family_protein		13	17.3487	0	Infinite	5.31439e-05	0.000119392
PFLU3006	PFLU3006	putative_membrane_protein		0	81.9282	0	Infinite	1.72438e-16	1.12666e-15
PFLU3055	PFLU3055	hypothetical_protein		8	106.026	0	Infinite	1.84713e-29	2.82224e-28
PFLU3090	PFLU3090	putative_aldehyde_dehydrogenase		13	104.908	0	Infinite	7.53048e-28	1.06271e-26
PFLU3263	PFLU3263	putative_efflux_protein		0	10.2543	0	Infinite	3.94194e-05	9.02739e-05
PFLU3481	PFLU3481	conserved_hypothetical_protein		10	16.2736	0	Infinite	0.000213472	0.000443677
PFLU3527	PFLU3527	putative_dehydratase		13	5.43886	0	Infinite	0.00119554	0.00224207
PFLU3546	PFLU3546	conserved_hypothetical_protein		10	37.6632	0	Infinite	3.26087e-13	1.63541e-12
PFLU3574	PFLU3574	putative_ABC_transport_system,_ATP-binding		3	16.5312	0	Infinite	2.75974e-05	6.4704e-05
PFLU3719	PFLU3719	putative_lipoprotein		3	9.67385	0	Infinite	0.00561596	0.00947693
PFLU3720	PFLU3720	putative_nitrilotriacetate_monooxygenase		13	7.22319	0	Infinite	0.00102074	0.00193388
PFLU3860	PFLU3860	conserved_hypothetical_protein		10	10.0826	0	Infinite	3.92813e-06	1.03214e-05
PFLU3985	PFLU3985	putative_ABC_transport_system,_ATP-bidning		3	8.9646	0	Infinite	0.00188289	0.00343098
PFLU4026	PFLU4026	nitrogen_assimilation_regulatory_protein		9	15.4786	0	Infinite	0.000173417	0.000363493
PFLU4027	PFLU4027	aspartate_aminotransferase	2.6.1.1	7	8.55584	0	Infinite	0.00249042	0.00446238
PFLU4072	PFLU4072	putative_general_secretion_pathway_protein_M		3	30.1396	0	Infinite	5.21026e-08	1.66802e-07
PFLU4075	PFLU4075	putative_general_secretion_pathway_protein_J		3	10.7919	0	Infinite	0.00412253	0.00711307
PFLU4266	PFLU4266	conserved_hypothetical_protein		10	14.3605	0	Infinite	0.000466454	0.000928355
PFLU4607	PFLU4607	nitrate-binding_protein		3	85.6462	0	Infinite	6.97393e-22	6.59789e-21
PFLU4609	PFLU4609	putative_nitrate_transporter		0	27.1943	0	Infinite	4.593e-07	1.33719e-06
PFLU4767	PFLU4767	putative_exported_protein		3	5.48178	0	Infinite	0.000720724	0.00139497
PFLU5036	PFLU5036	putative_PTS-related_membrane_protein		11	16.897	0	Infinite	0.000153154	0.000323429
PFLU5098	PFLU5098	putative_membrane_protein		0	7.76074	0	Infinite	0.00278656	0.00494802
PFLU5114	PFLU5114	conserved_hypothetical_protein		10	9.05045	0	Infinite	0.000605876	0.00118785
PFLU5640	creC	two-component_system,_sensor_kinase	2.7.3.-	9	50.176	0	Infinite	3.48694e-15	2.07636e-14
PFLU5921	PFLU5921	putative_lipoprotein		3	45.7469	0	Infinite	5.37058e-18	3.92537e-17
PFLU0781	PFLU0781	conserved_hypothetical_protein		10	250.725	0.341268	734.686	4.16901e-25	4.88146e-24
PFLU3681	PFLU3681	putative_membrane_protein		0	159.814	0.723006	221.04	3.08007e-50	1.37973e-48
PFLU1094	PFLU1094	putative_exported_fimbrial_chaperone		0	74.3168	0.381738	194.68	1.13657e-20	9.95631e-20
PFLU3675	PFLU3675	putative_flippase		0	314.53	1.86822	168.358	1.25675e-25	1.53219e-24
PFLU3620	PFLU3620	hypothetical_protein		0	39.5559	0.341268	115.908	4.72106e-10	1.81506e-09
PFLU3315	PFLU3315	putative_ABC_transporter_ATP-binding_protein		3	35.9013	0.341268	105.2	1.20105e-08	4.06982e-08
PFLU6090	PFLU6090	putative_cation_ABC_transport_system,_membrane		3	437.41	4.41898	98.9844	1.02797e-42	2.99429e-41
PFLU3194	PFLU3194	3-oxoacyl-[acyl-carrier_protein]_reductase	1.1.1.100	7	32.999	0.381738	86.444	1.13066e-09	4.21803e-09
PFLU1091	PFLU1091	putative_fimbria_protein_precursor		3	467.764	5.44278	85.9421	1.23798e-30	1.99459e-29
PFLU3469	PFLU3469	putative_transport-related_membrane_protein		3	58.4089	0.723006	80.7862	3.05913e-20	2.61396e-19
PFLU3661	PFLU3661	putative_lipoprotein		3	191.006	2.59123	73.7125	1.69714e-37	3.8597e-36
PFLU3156	PFLU3156	putative_pirin-family_protein		13	21.0033	0.381738	55.0201	2.27215e-05	5.39568e-05
PFLU0127	PFLU0127	hypothetical_protein		8	19.8852	0.381738	52.0913	2.63731e-07	7.87597e-07
PFLU2633	PFLU2633	putative_binding-protein-dependent_transporter		3	17.2629	0.341268	50.5845	1.47515e-05	3.58659e-05
PFLU6091	PFLU6091	putative_ABC_transport_system,_periplasmic		3	47.6171	1.0238	46.5099	1.5106e-17	1.06717e-16
PFLU2526	PFLU2526	putative_ABC_transport_system,_membrane_protein		3	31.3864	0.682536	45.9849	3.8858e-09	1.37093e-08
PFLU2268	PFLU2268	putative_exported_rhamnogalacturonase		5	219.492	5.44278	40.3271	1.26535e-40	3.34018e-39
PFLU2037	PFLU2037	putative_ABC_transport_system,_membrane_protein		3	156.911	4.37851	35.8367	1.76914e-44	5.91014e-43
PFLU4228	PFLU4228	putative_membrane_protein		0	100.587	2.81109	35.7823	4.55664e-32	7.94791e-31
PFLU0375	PFLU0375	putative_ABC_transport_system,_substrate-binding		3	11.9528	0.341268	35.0247	0.000304094	0.000620464
PFLU0865	mreD	rod_shape-determining_protein		0	12.4903	0.381738	32.7197	0.000163279	0.00034346
PFLU5384	PFLU5384	putative_exonuclease		5	124.985	4.2571	29.3593	1.31652e-08	4.43315e-08
PFLU3212	PFLU3212	putative_methyl-accepting_chemotaxis_protein		0	60.645	2.08808	29.0434	5.92025e-25	6.87749e-24
PFLU2122	PFLU2122	putative_two-component_system,_histidine_kinase		9	18.2726	0.682536	26.7716	1.03264e-06	2.89659e-06
PFLU4337	PFLU4337	putative_3-phenylpropionate_permease		3	37.514	1.44601	25.943	0.000225928	0.000467921
PFLU2232	PFLU2232	putative_oxidoreductase		13	9.588	0.381738	25.1167	0.00475958	0.00813392
PFLU0587	PFLU0587	putative_amino_acid_ABC_transport_system,		0	53.4423	2.16902	24.6389	5.10411e-08	1.63581e-07
PFLU0701	czcR	two-component_system,_response_regulator		9	16.4024	0.723006	22.6864	1.23696e-05	3.03491e-05
PFLU3630	PFLU3630	putative_acetyltransferase		13	8.42706	0.381738	22.0755	0.000245334	0.000506692
PFLU5633	PFLU5633	putative_ABC_transport_system,_substrate-binding		3	32.7619	1.48648	22.0399	3.42007e-11	1.44863e-10
PFLU3122	PFLU3122	putative_long-chain-fatty-acid-CoA_ligase		13	31.4088	1.44601	21.721	0.00120524	0.00225883
PFLU0240	PFLU0240	putative_monooxygenase		13	47.7888	2.20949	21.6289	1.5703e-10	6.27377e-10
PFLU0631	PFLU0631	putative_penicillin-binding_protein		3	29.2157	1.36507	21.4023	3.34091e-09	1.18719e-08
PFLU2275	PFLU2275	putative_exported_protein		3	793.217	37.1337	21.3611	3.61957e-57	2.18393e-55
PFLU4051	PFLU4051	conserved_hypothetical_protein		10	15.1556	0.723006	20.962	4.74714e-07	1.38003e-06
PFLU4722	PFLU4722	putative_phosphopantetheinyl_transferase		0	72.4895	3.49362	20.7491	5.25593e-13	2.6007e-12
PFLU0627	PFLU0627	putative_hydrolase		13	28.3982	1.40554	20.2044	2.82078e-08	9.25599e-08
PFLU0466	PFLU0466	putative_lipopolysaccharide_core_biosynthesis		3	338.652	17.1903	19.7002	4.74081e-61	3.047e-59
PFLU3241	PFLU3241	hypothetical_protein		8	279.129	14.4426	19.3268	4.12685e-19	3.28426e-18
PFLU4536	PFLU4536	conserved_hypothetical_protein		10	448.247	23.2751	19.2586	2.44371e-70	2.06424e-68
PFLU3980	PFLU3980	putative_exported_protein		3	27.4314	1.44601	18.9703	5.17155e-05	0.00011636
PFLU5896	PFLU5896	putative_exported_protein		3	7.22319	0.381738	18.9219	0.00100721	0.00191314
PFLU3876	PFLU3876	putative_multidrug_resistance_protein_A		0	87.0871	4.67931	18.6111	6.68442e-14	3.58991e-13
PFLU1764	dsbE	cytochrome_C_biogenesis,_thiol:disulfide		7	220.865	11.9498	18.4827	1.43883e-23	1.51116e-22
PFLU1196	dgkA	diacylglycerol_kinase	2.7.1.107	7	195.392	10.7642	18.1521	8.41466e-33	1.52625e-31
PFLU3283	PFLU3283	putative_short_chain_dehydrogenase		13	13.0279	0.723006	18.0191	0.00025553	0.000526096
PFLU3678	PFLU3678	putative_protein-tyrosine_phosphatase		2	796.058	44.3003	17.9696	1.02199e-97	1.83122e-95
PFLU0986	algE	alginate_production_protein_precursor		3	12.1245	0.682536	17.7639	0.00176804	0.00323366
PFLU1983	PFLU1983	conserved_hypothetical_protein		10	70.1471	3.9563	17.7305	2.03596e-12	9.60784e-12
PFLU0669	PFLU0669	putative_atrazine_degradation_related_protein		6	198.832	11.2673	17.6468	1.06421e-32	1.9185e-31
PFLU4270	PFLU4270	putative_ABC_transport_system,_ATP-binding		3	12.4903	0.723006	17.2756	0.00192405	0.00350167
PFLU1715	PFLU1715	putative_exported_lipase		13	49.1439	2.85156	17.2341	1.14758e-10	4.62552e-10
PFLU2149	PFLU2149	putative_lipoprotein		3	42.0924	2.46982	17.0427	5.19247e-14	2.81421e-13
PFLU2809	PFLU2809	putative_undecaprenol_kinase		0	29.602	1.82775	16.1959	4.71704e-06	1.22818e-05
PFLU1095	PFLU1095	putative_exported_fimbrial_protein		3	209	13.1355	15.9111	6.27253e-30	9.78614e-29
PFLU4435	PFLU4435	flagellar_protein		0	11.3723	0.723006	15.7292	0.00348887	0.00610346
PFLU0434	PFLU0434	putative_membrane_protein		0	162.651	10.4229	15.6051	1.76667e-27	2.41254e-26
PFLU3663	PFLU3663	putative_membrane_protein		0	26898.4	1724.63	15.5966	3.20745e-10	1.25434e-09
PFLU0961	PFLU0961	putative_exported_protein		3	48.3263	3.19282	15.1359	5.53378e-14	2.98824e-13
PFLU3656	PFLU3656	hypothetical_protein		8	4580.45	305.422	14.9971	6.22695e-87	8.76665e-85
PFLU2227	PFLU2227	putative_homocysteine_S-methyltransferase		7	58.086	3.9563	14.6819	7.89209e-07	2.24355e-06
PFLU3486	PFLU3486	tRNA_hydroxylase		2	53.0559	3.61503	14.6765	8.98143e-08	2.79806e-07
PFLU0379	PFLU0379	putative_methyl-accepting_chemotaxis_protein		0	20.3799	1.40554	14.4996	2.33152e-05	5.52172e-05
PFLU1799	pyk	pyruvate_kinase	2.7.1.40	1	35.0204	2.42935	14.4156	0.00220419	0.00398087
PFLU3655	PFLU3655	hypothetical_protein		8	9669.19	679.009	14.2401	0	0
PFLU2924	PFLU2924	putative_membrane_protein		3	138.962	9.78082	14.2076	9.2615e-21	8.19809e-20
PFLU5294	PFLU5294	hypothetical_protein		8	770.461	54.5438	14.1256	1.9e-09	6.94785e-09
PFLU5736	PFLU5736	putative_malonate_transport-related_membrane		3	149.794	11.0474	13.5592	1.94131e-15	1.17492e-14
PFLU3347	PFLU3347	integrase_(pseudogene)		11	1292.5	97.2767	13.2869	4.78016e-137	2.01894e-134
PFLU6099	PFLU6099	conserved_hypothetical_protein		10	212.528	16.0451	13.2457	2.82003e-09	1.01305e-08
PFLU0717	rscT	putative_type_III_secretion_protein		3	33.7512	2.59123	13.0252	1.80854e-09	6.62162e-09
PFLU2969	PFLU2969	molybdenum_transport_ATP-binding_protein		3	24.1632	1.86822	12.9338	1.98833e-08	6.61247e-08
PFLU3677	PFLU3677	tyrosine-protein_kinase	2.7.1.112	0	2124.65	167.53	12.6822	4.36564e-161	3.68772e-158
PFLU0014	PFLU0014	conserved_hypothetical_protein		10	31.4722	2.51029	12.5373	1.36534e-09	5.04896e-09
PFLU2850	PFLU2850	putative_cro_repressor		12	41.2973	3.31423	12.4606	1.189e-09	4.4228e-09
PFLU4007	viscA	putative_non-ribosomal_peptide_synthetase		15	138.316	11.1054	12.4548	4.24173e-21	3.83506e-20
PFLU2270	PFLU2270	putative_cytochrome_C_family_protein		1	66.2555	5.44278	12.1731	5.05235e-09	1.76459e-08
PFLU5033	PFLU5033	conserved_hypothetical_protein		10	51.7887	4.2571	12.1652	4.57079e-07	1.33138e-06
PFLU1743	PFLU1743	conserved_EAL_domain_protein		9	73.7363	6.20626	11.881	4.24604e-11	1.78443e-10
PFLU1169	PFLU1169	putative_membrane_protein		0	157.706	13.4943	11.6869	3.12233e-22	3.04659e-21
PFLU3473	PFLU3473	putative_CAIB/BAIF-family_enzyme		13	17.3487	1.48648	11.671	0.00122898	0.0023004
PFLU1761	ccmD	cytochrome_C_biogenesis,_heme_exporter_protein		7	7.93244	0.682536	11.622	0.00259554	0.00463529
PFLU1036	PFLU1036	putative_LysR-family_regulatory_protein		9	400.37	34.8432	11.4906	1.48038e-34	2.8985e-33
PFLU2423	PFLU2423	putative_type_II_secretion_pathway_protein_D		3	85.3457	7.43241	11.4829	8.4158e-13	4.09232e-12
PFLU2538	PFLU2538	putative_transport-related._membrane_protein		3	193.608	16.9299	11.4358	4.45748e-31	7.42453e-30
PFLU1936	PFLU1936	putative_transposase_(pseudogene)		11	20.8745	1.82775	11.4209	0.00197833	0.00359602
PFLU3206	PFLU3206	putative_dehydratase		13	40.1793	3.53409	11.369	1.72518e-17	1.21152e-16
PFLU1951	PFLU1951	putative_fumarylacetoacetate_hydrolase_family		13	282.352	25.0449	11.2738	2.03509e-19	1.65979e-18
PFLU0802	PFLU0802	putative_deoxyribonuclease		5	287.466	25.629	11.2165	2.49312e-39	6.22019e-38
PFLU2077	PFLU2077	putative_transferase		13	16.1449	1.44601	11.1651	1.55272e-05	3.76435e-05
PFLU0492	thiC	thiamine_biosynthesis_protein		7	262.377	24.2409	10.8237	4.2337e-22	4.10392e-21
PFLU3488	PFLU3488	conserved_hypothetical_protein		10	279.082	26.1901	10.656	5.39875e-45	1.85598e-43
PFLU3602	PFLU3602	putative_DNA_polymerase_III_alpha_subunit	2.7.7.7	2	211.772	20.0243	10.5757	1.34223e-21	1.25183e-20
PFLU1875	sugE	quaternary_ammonium_compound-resistance_protein		0	242.925	23.2171	10.4632	5.24083e-10	2.01097e-09
PFLU3411	PFLU3411	putative_acetyltransferase		13	347.854	33.5186	10.3779	4.01833e-37	8.93247e-36
PFLU1430	PFLU1430	putative_transport-related_membrane_protein		0	67.4165	6.54753	10.2965	7.65943e-11	3.14079e-10
PFLU2239	PFLU2239	putative_transferase/cystathione_beta-lyase		7	112.088	10.9665	10.221	4.74185e-19	3.74347e-18
PFLU0576	PFLU0576	conserved_hypothetical_protein		10	225.164	22.3148	10.0904	4.77597e-12	2.18747e-11
PFLU3344	PFLU3344	hypothetical_protein		8	134.467	13.4768	9.97768	1.18907e-21	1.1125e-20
PFLU4218	PFLU4218	hypothetical_protein		8	118.345	11.8689	9.97099	4.55052e-15	2.68e-14
PFLU2971	PFLU2971	molybdate-binding_periplasmic_protein_precursor		3	193.009	19.4807	9.90769	1.73202e-10	6.8966e-10
PFLU3089	PFLU3089	putative_exported_protein		3	186.924	18.8791	9.90111	1.96565e-23	2.04629e-22
PFLU5099	PFLU5099	putative_membrane_protein		0	190.898	19.3593	9.86077	4.72251e-12	2.16466e-11
PFLU3213	PFLU3213	acetyl-CoA_synthetase		13	17.9292	1.82775	9.80944	1.95204e-06	5.31173e-06
PFLU2682	PFLU2682	putative_transcriptional_regulator		9	10.8348	1.10474	9.80751	0.00250488	0.00448557
PFLU4424	PFLU4424	flagellar_biosynthetic_protein_FliQ		0	226.907	23.1537	9.80004	3.11809e-31	5.23786e-30
PFLU1635	PFLU1635	putative_peptide_ABC_transport_system,		3	17.4775	1.78728	9.77883	0.0018996	0.00346036
PFLU4853	PFLU4853	conserved_hypothetical_protein		10	83.0667	8.55467	9.71011	4.68049e-10	1.80064e-09
PFLU2023	PFLU2023	putative_LysR-family_regulatory_protein		9	89.3007	9.2372	9.6675	1.43107e-14	8.12864e-14
PFLU3701	PFLU3701	putative_LysR-family_transcriptional_regulator		9	165.338	17.1498	9.64083	1.20204e-20	1.05143e-19
PFLU3232	PFLU3232	general_secretion_pathway_protein_D/Q		3	38.2661	3.99677	9.57427	3.00346e-06	7.98178e-06
PFLU1826	PFLU1826	putative_membrane_protein		0	149.839	15.7038	9.5416	2.99852e-37	6.69065e-36
PFLU6027	PFLU6027	conserved_hypothetical_protein		10	43.3392	4.67931	9.26188	1.86969e-05	4.48497e-05
PFLU5382	PFLU5382	putative_membrane_protein		3	23.5398	2.55076	9.22854	0.000289974	0.000593444
PFLU3319	PFLU3319	conserved_hypothetical_protein		10	35.5355	3.87536	9.1696	3.48377e-07	1.03049e-06
PFLU1395	PFLU1395	conserved_hypothetical_membrane_protein		3	98.0507	10.8046	9.07488	8.93988e-17	6.00017e-16
PFLU5832	PFLU5832	putative_integrase		12	19.3048	2.12855	9.06945	0.00380152	0.00661518
PFLU4648	PFLU4648	putative_membrane_protein		0	48.0688	5.36184	8.96497	7.88239e-06	1.98673e-05
PFLU5309	PFLU5309	putative_methyl-accepting_chemotaxis_protein		0	58.1943	6.50706	8.94326	4.12535e-10	1.59329e-09
PFLU5903	PFLU5903	putative_ABC_transport_system,_substrate-binding		3	213.793	23.9172	8.9389	3.88839e-21	3.53724e-20
PFLU6096	PFLU6096	putative_cardiolipin_synthase_family_protein		0	301.635	34.3226	8.78823	4.1993e-40	1.08905e-38
PFLU2886	PFLU2886	hypothetical_protein		8	97.3843	11.1054	8.76908	2.8191e-15	1.68548e-14
PFLU2949B	PFLU2949B	hypothetical_protein		8	292.519	33.3972	8.75878	1.36646e-37	3.13174e-36
PFLU5289	PFLU5289	putative_integrase_(pseudogene)		11	52.9701	6.08485	8.70524	2.71912e-08	8.92734e-08
PFLU0229	gluA	glutamate_ABC_transport_system,_ATP-binding		3	9.588	1.10474	8.67893	0.000837179	0.00161036
PFLU1310	hisQ	histidine_ABC_transport_system,_permease		3	139.585	16.3459	8.53947	2.87258e-18	2.13119e-17
PFLU4296	PFLU4296	putative_regulatory_protein_(pseudogene)		11	24.6149	2.89203	8.51129	0.000199538	0.000415593
PFLU0027	PFLU0027	putative_choline_sulfatase		0	60.3016	7.09115	8.50378	7.78253e-09	2.68015e-08
PFLU2931	PFLU2931	HlyD_family_secretion_protein		3	29.9679	3.53409	8.47965	2.43941e-06	6.5684e-06
PFLU3676	udg	putative_nucleotide_sugar_dehydrogenase		7	586.54	69.2642	8.46815	6.73678e-53	3.34744e-51
PFLU4011	PFLU4011	putative_ABC_transport_system,_membrane_protein		3	17.9292	2.16902	8.26604	3.13257e-05	7.28675e-05
PFLU3044	PFLU3044	putative_phage_integrase/recombinase		12	107.445	13.0546	8.2304	5.38842e-14	2.91774e-13
PFLU5447	PFLU5447	conserved_hypothetical_protein		10	39.4046	4.80072	8.20808	3.72647e-07	1.09844e-06
PFLU1180	PFLU1180	putative_phage_hypothetical_protein		12	59.8499	7.36898	8.12186	1.41798e-09	5.24033e-09
PFLU0773	PFLU0773	putative_membrane_protein		3	36.2447	4.59837	7.88209	3.87275e-05	8.89197e-05
PFLU3679	PFLU3679	putative_phosphomannomutase_(pseudogene)		11	359.375	45.6533	7.87184	5.77954e-33	1.06795e-31
PFLU6106	PFLU6106	conserved_hypothetical_protein		10	238.752	30.4877	7.83109	5.81782e-33	1.07168e-31
PFLU4019	PFLU4019	putative_short-chain_dehydrogenase		13	16.8112	2.16902	7.7506	0.000380463	0.000766499
PFLU3261	PFLU3261	putative_arginase		6	72.4036	9.35861	7.73658	2.30473e-13	1.1738e-12
PFLU4323	PFLU4323	conserved_hypothetical_protein		10	109.423	14.2982	7.6529	1.34107e-14	7.65417e-14
PFLU2649	PFLU2649	putative_LysR-family_transcriptional_regulator		9	198.92	26.1092	7.61877	2.18885e-10	8.66889e-10
PFLU2195	PFLU2195	putative_transport-related_membrane_protein		3	1337.52	176.767	7.56657	3.54994e-106	8.07338e-104
PFLU4482	PFLU4482	7_alpha-ribazole-5'-phosphate_phosphatase		7	24.2919	3.27376	7.42019	0.000744785	0.00143872
PFLU4061	PFLU4061	putative_outer_membrane_protein		3	8.42706	1.14521	7.3585	0.00190926	0.00347582
PFLU0981	algJ	alginate_biosynthesis_protein_precursor		3	47.1654	6.42612	7.33964	9.70348e-08	3.0119e-07
PFLU5480	PFLU5480	putative_ABC_transport_system,_ATP-binding		3	21.6267	2.97297	7.27444	1.59647e-07	4.85343e-07
PFLU0070	metN	D-methionine_ABC_transport_system,_ATP-binding		3	137.972	19.018	7.25482	1.94751e-17	1.35958e-16
PFLU3459	PFLU3459	putative_exported_protein		3	271.256	37.4399	7.24511	6.07724e-29	9.0974e-28
PFLU3417	PFLU3417	putative_glutathione-S_transferase		13	142.508	19.7815	7.2041	5.58746e-15	3.27764e-14
PFLU5278	glcA	glycolate_permease		3	67.5882	9.39908	7.19093	3.98973e-15	2.36623e-14
PFLU0983	algL	alginate_lyase_precursor	4.2.2.3	3	210.292	29.2845	7.18101	2.9999e-06	7.97591e-06
PFLU4484	PFLU4484	putative_bifunctional_cobalamin_biosynthesis		7	152.589	21.3489	7.14736	6.80723e-07	1.94732e-06
PFLU2123	PFLU2123	putative_methyl-accepting_chemotaxis_protein		0	42.8445	6.04438	7.08833	3.36264e-06	8.88045e-06
PFLU5463	PFLU5463	putative_TonB-dependent_receptor_exported		3	20.9174	2.97297	7.03587	0.000648056	0.00126301
PFLU2949	PFLU2949	conserved_hypothetical_protein		10	39.7276	5.70311	6.96595	7.81144e-08	2.45425e-07
PFLU4848	PFLU4848	putative_membrane_protein		0	126.643	18.2141	6.95303	4.81226e-15	2.83133e-14
PFLU3201	PFLU3201	3-oxoacyl-[acyl-carrier-protein]_synthase		7	37.8574	5.48325	6.90418	0.000147832	0.000312971
PFLU4111	PFLU4111	putative_oxidoreductase		13	129.609	18.9196	6.85051	4.84975e-16	3.06047e-15
PFLU3345A	PFLU3345A	hypothetical_protein		8	147.603	21.5513	6.84894	1.16162e-15	7.12517e-15
PFLU2063	PFLU2063	putative_membrane_protein		3	2031.28	298.932	6.79513	7.51873e-45	2.54047e-43
PFLU1906	PFLU1906	conserved_hypothetical_protein		10	28.9357	4.29757	6.73304	0.0002264	0.000468734
PFLU2858	PFLU2858	hypothetical_protein		8	41.0602	6.12532	6.70336	5.13728e-05	0.000115633
PFLU1674	PFLU1674	putative_amino_acid_transport-related,_membrane		3	50.4336	7.53086	6.69692	1.82441e-07	5.50676e-07
PFLU2229	PFLU2229	putative_LysR-family_regulatory_protein		9	36.6535	5.48325	6.68463	1.09084e-07	3.37526e-07
PFLU1972	topB	DNA_topoisomerase_III	5.99.1.2	2	263.197	39.8868	6.5986	3.25955e-24	3.60931e-23
PFLU1740	PFLU1740	putative_two-component_system,_response		9	49.2726	7.49039	6.57811	6.42246e-07	1.8426e-06
PFLU0435	PFLU0435	putative_acyl_carrier_protein		7	626.96	95.4084	6.57133	3.88584e-25	4.56799e-24
PFLU2527	PFLU2527	putative_ABC_transport_system,_membrane_protein		3	312.038	47.6725	6.54546	3.70283e-30	5.83862e-29
PFLU5865	PFLU5865	putative_AsnC-family_regulatory_protein		9	65.4604	10.0411	6.51922	9.57298e-11	3.89842e-10
PFLU3680	PFLU3680	hypothetical_protein		8	45.6181	7.05068	6.47003	7.68218e-05	0.000168677
PFLU3657	PFLU3657	hypothetical_protein		8	1506.21	237.922	6.3307	1.16372e-104	2.54855e-102
PFLU0741	PFLU0741	putative_peptidoglycan_biosynthesis_protein		3	47.4025	7.49039	6.32843	4.83956e-11	2.02235e-10
PFLU0012	PFLU0012	putative_DNA-3-methyladenine_glycosidase_I		2	130.167	20.8053	6.25642	1.688e-12	8.03636e-12
PFLU3694	PFLU3694	putative_TonB_protein		0	72.0173	11.5276	6.24736	1.42739e-13	7.39716e-13
PFLU1176	PFLU1176	putative_phage-related_protein		12	851.936	137.505	6.19569	1.44436e-18	1.09775e-17
PFLU2316	PFLU2316	putative_sarcosine_oxidase_gamma_subunit		6	104.479	17.1093	6.10654	3.6607e-09	1.29382e-08
PFLU5019	PFLU5019	conserved_hypothetical_protein		10	203.562	33.5591	6.06577	6.09996e-18	4.442e-17
PFLU3077	PFLU3077	putative_membrane_protein		3	61.9347	10.261	6.03593	2.63611e-07	7.87597e-07
PFLU5594	PFLU5594	putative_AsnC-family_regulatory_protein		9	34.5033	5.74358	6.00729	3.18587e-06	8.43998e-06
PFLU4852	PFLU4852	putative_chromosome_initiation_inhibitor		2	27.8606	4.63884	6.00595	1.27032e-06	3.51987e-06
PFLU1363	PFLU1363	putative_amino_acid_degradation-related		6	112.54	18.7577	5.99967	2.68099e-27	3.63594e-26
PFLU3258	PFLU3258	putative_ABC_transport_membrane_protein		3	183.59	30.7075	5.97868	3.10793e-27	4.18615e-26
PFLU5578	ksgA	dimethyladenosine_transferase	2.1.1.-	2	173.377	29.0012	5.97828	1.58435e-12	7.55507e-12
PFLU2934	PFLU2934	putative_dioxygenase		13	596.234	99.9543	5.96507	4.49236e-31	7.46161e-30
PFLU1098	PFLU1098	putative_exported_fimbrial_protein		3	71.8661	12.1697	5.90533	4.67551e-09	1.63394e-08
PFLU5904	PFLU5904	putative_ABC_transport_system,_membrane_protein		3	52.7984	9.01735	5.8552	4.98609e-05	0.000112358
PFLU5907	PFLU5907	putative_exported_protein		3	43.7909	7.57133	5.78377	0.000124732	0.000267225
PFLU3547	PFLU3547	conserved_hypothetical_protein		10	276.439	48.0772	5.74991	2.81093e-27	3.80343e-26
PFLU1163	fdxA	ferredoxin_I		1	132.597	23.1942	5.71682	1.51591e-15	9.2408e-15
PFLU5990	PFLU5990	putative_membrane_protein		0	857.589	150.16	5.71117	5.42077e-39	1.31905e-37
PFLU4679	PFLU4679	AraC-family_regulatory_protein		9	230.842	40.4424	5.70791	7.91171e-15	4.58646e-14
PFLU0008	PFLU0008	putative_phospholipid_biosynthesis-related		7	1446.64	254.245	5.68994	2.31326e-42	6.67236e-41
PFLU1409	PFLU1409	putative_aldolase		13	214.204	37.7353	5.6765	4.49866e-11	1.88523e-10
PFLU1046	PFLU1046	putative_RNA_polymerase_sigma_factor		9	88.7427	15.6458	5.67197	4.04137e-15	2.39206e-14
PFLU4286	PFLU4286	hypothetical_protein		8	394.825	69.6865	5.66574	2.04313e-26	2.62062e-25
PFLU3668	PFLU3668	putative_GDP-mannose_4,6-dehydratase	4.2.1.47	3	35.4926	6.30471	5.62953	0.00134	0.00249479
PFLU4550	PFLU4550	putative_membrane_protein		0	13.8659	2.46982	5.61415	0.00561294	0.00947693
PFLU3496	PFLU3496	GntR_family_regulatory_protein		9	56.0871	10.0411	5.58572	1.08259e-11	4.81303e-11
PFLU4287	PFLU4287	probable_transport-related_membrane_protein		0	101.619	18.237	5.57214	3.11868e-12	1.45546e-11
PFLU5106	PFLU5106	putative_detoxification-related_protein		0	75.8006	13.6791	5.54133	3.49648e-07	1.03322e-06
PFLU3642	PFLU3642	putative_transmembrane_two-component_sensor		9	60.9884	11.0245	5.53208	1.82898e-08	6.0997e-08
PFLU4335	PFLU4335	putative_LuxR-family_regulatory_protein		9	573.363	104.188	5.50314	8.10333e-43	2.41995e-41
PFLU4658	PFLU4658	putative_acyltransferase		13	135.8	24.8425	5.46642	2.43018e-16	1.57562e-15
PFLU4670	PFLU4670	conserved_hypothetical_protein		10	289.314	52.9413	5.4648	8.486e-23	8.53362e-22
PFLU0095	PFLU0095	putative_lipoprotein		3	50.4336	9.2372	5.45983	2.16034e-05	5.14461e-05
PFLU2219	PFLU2219	conserved_hypothetical_protein		10	34.955	6.42612	5.43953	0.000126193	0.000269769
PFLU4249	PFLU4249	conserved_hypothetical_protein		10	393.19	72.7404	5.40539	7.06873e-21	6.29479e-20
PFLU1048	PFLU1048	conserved_hypothetical_protein		10	49.3156	9.13876	5.39631	2.52828e-08	8.32623e-08
PFLU5814	PFLU5814	putative_MerR-family_regulatory_protein		9	208.269	38.7011	5.38147	1.64378e-23	1.7203e-22
PFLU3739	PFLU3739	ABC_transporter_periplasmic_binding_protein		3	88.849	16.5307	5.37479	7.66703e-10	2.89312e-09
PFLU5969	lrp	leucine-responsive_regulatory_protein		9	184.944	34.6409	5.33888	2.22178e-18	1.66296e-17
PFLU5914	PFLU5914	putative_membrane_protein		0	308.709	58.1183	5.31172	1.06487e-07	3.29837e-07
PFLU3292	PFLU3292	conserved_hypothetical_protein		10	136.918	25.8664	5.29328	4.45408e-11	1.86919e-10
PFLU5090	PFLU5090	chemotaxis_response,_glutamate	2.1.1.80	0	59.807	11.3482	5.27015	2.36277e-05	5.59065e-05
PFLU0613	fis	DNA-binding_protein		2	848.229	161.786	5.2429	1.01509e-21	9.51221e-21
PFLU0378	PFLU0378	putative_ABC_transport_system,_ATP-binding		3	62.7727	11.9903	5.23529	6.57098e-06	1.67651e-05
PFLU3228	PFLU3228	putative_membrane_transport_protein_ATP-binding		3	306.555	58.6445	5.22734	1.16016e-17	8.26512e-17
PFLU3983	PFLU3983	permease_component_of_ABC_transporter_protein		3	15.1127	2.89203	5.22565	0.00516857	0.00877959
PFLU3572	PFLU3572	putative_family_S43_non-peptidase_homologue		3	11.3294	2.16902	5.22329	0.00155899	0.00287353
PFLU1878	PFLU1878	putative_integrase		12	102.801	19.822	5.1862	9.16352e-11	3.74198e-10
PFLU4042	PFLU4042	putative_pyridine_nucleotide-disulphide		13	39.9646	7.75072	5.15625	6.14965e-06	1.57483e-05
PFLU2036	PFLU2036	putative_ABC_transport_system,_membrane_protein		3	31.8381	6.20626	5.12999	8.18197e-06	2.06048e-05
PFLU1603	PFLU1603	putative_two-component_system,_sensor_kinase		9	57.0539	11.1459	5.11882	9.6726e-06	2.4102e-05
PFLU5016	PFLU5016	probable_membrane_transport_protein		3	187.911	36.9543	5.08497	2.22772e-17	1.55153e-16
PFLU2827	PFLU2827	hypothetical_protein		8	83.7555	16.5307	5.06666	2.30913e-07	6.92386e-07
PFLU3608	PFLU3608	conserved_hypothetical_protein		10	44.0279	8.71655	5.05107	6.18657e-05	0.000137317
PFLU0851	PFLU0851	putative_sugar_ABC_transport_system,_membrane		3	245.844	48.6842	5.04977	2.30994e-20	1.98527e-19
PFLU1765	ccmH	cytochrome_C_biogenesis_protein_precursor		7	34.8692	6.92927	5.03216	0.000162029	0.000340954
PFLU0835	PFLU0835	putative_ATPase		13	978.939	196.207	4.98931	1.2138e-72	1.07122e-70
PFLU0069	metI	D-methionine_ABC_transport_system,_permease		3	126.557	25.4671	4.96943	5.54571e-12	2.51857e-11
PFLU5982	radC	DNA_repair_protein		2	489.176	98.9534	4.9435	1.93157e-14	1.08465e-13
PFLU3618	PFLU3618	hypothetical_protein		8	17987	3691.73	4.87225	6.07628e-58	3.70402e-56
PFLU3249	PFLU3249	putative_radical_SAM_protein		13	945.12	195.328	4.83864	1.8229e-64	1.36441e-62
PFLU2135	PFLU2135	conserved_hypothetical_protein		10	244.211	50.489	4.83691	3.77959e-11	1.59634e-10
PFLU2983	PFLU2983	putative_lipoprotein		3	242.257	50.1073	4.83476	1.70682e-24	1.91145e-23
PFLU4833	PFLU4833	conserved_hypothetical_protein		10	376836	78852.1	4.77902	1.00237e-147	6.58556e-145
PFLU4108	PFLU4108	putative_dioxygenase		13	163.145	34.363	4.7477	4.09992e-16	2.60675e-15
PFLU2246	PFLU2246	conserved_hypothetical_protein		10	302.538	63.7864	4.74298	4.78513e-12	2.18998e-11
PFLU2230	PFLU2230	putative_ABC_transport_system,_exported		3	44.6513	9.48002	4.71004	3.46031e-06	9.12615e-06
PFLU2352	PFLU2352	putative_oxidoreductase		13	135.328	28.7988	4.69906	2.35064e-18	1.75497e-17
PFLU3617	PFLU3617	conserved_hypothetical_protein		10	191124	40707.9	4.69502	5.57751e-53	2.7949e-51
PFLU2577	PFLU2577	conserved_hypothetical_protein		10	87.6676	18.6768	4.69394	4.26371e-12	1.96044e-11
PFLU4762	PFLU4762	conserved_hypothetical_protein		10	508.029	108.353	4.68867	1.06314e-16	7.08718e-16
PFLU0889	PFLU0889	putative_ABC_transport_system,_membrane_protein		0	764.822	163.278	4.68417	3.19367e-49	1.36842e-47
PFLU1637	PFLU1637	putative_short_chain_dehydrogenase		7	340.392	73.319	4.64261	1.44373e-13	7.46875e-13
PFLU2220	PFLU2220	putative_ABC_transport_system,_exported_protein		3	320.057	68.9405	4.64251	5.43826e-22	5.2202e-21
PFLU3596	PFLU3596	putative_outer_membrane_protein		3	69.4154	14.9633	4.63905	1.71934e-07	5.20023e-07
PFLU2478	PFLU2478	hypothetical_protein		8	354.582	76.4363	4.63892	5.86928e-25	6.83171e-24
PFLU4564	PFLU4564	putative_membrane_protein		3	1151.26	248.657	4.6299	3.56782e-64	2.60451e-62
PFLU5117	PFLU5117	putative_cytochrome_C		1	49.7243	10.8221	4.59469	5.0337e-05	0.000113345
PFLU5320	PFLU5320	conserved_hypothetical_protein		10	6916.35	1507.02	4.58942	5.65484e-179	6.68742e-176
PFLU0605	cobH	precorrin-8X_methylmutase	5.4.1.2	7	77.4132	16.9704	4.56166	3.09483e-07	9.19583e-07
PFLU3858	PFLU3858	conserved_hypothetical_protein		10	31.3864	6.8888	4.55615	0.00284221	0.00504229
PFLU1629	PFLU1629	putative_peptidase		2	289.249	63.746	4.53752	4.12188e-14	2.25256e-13
PFLU5319	PFLU5319	putative_lipoprotein		3	3906.44	864.318	4.51968	3.66392e-147	2.16648e-144
PFLU1185	PFLU1185	putative_phage-related_tail_protein		12	178.838	39.6035	4.51573	1.59351e-16	1.0481e-15
PFLU6078	PFLU6078	putative_cation_transport-related,_membrane		0	1073.65	238.726	4.49744	3.84922e-82	4.84265e-80
PFLU2950A	PFLU2950A	hypothetical_protein		8	832.084	185.709	4.48059	3.29182e-34	6.34024e-33
PFLU2100	PFLU2100	hypothetical_protein		8	49.7019	11.1459	4.45921	3.0887e-05	7.19034e-05
PFLU5428	PFLU5428	putative_3-methyladenine_DNA_glycosylase		2	463.468	104.067	4.45355	5.73721e-29	8.61018e-28
PFLU0540	PFLU0540	putative_membrane_protein		0	81.3907	18.2775	4.45305	1.69939e-07	5.14252e-07
PFLU1976	PFLU1976	conserved_hypothetical_protein		10	138.101	31.0893	4.44208	5.02019e-11	2.09045e-10
PFLU2743	PFLU2743	putative_ABC_transporter_permease_protein		3	1336.93	301.205	4.43862	3.15336e-62	2.16812e-60
PFLU4350	PFLU4350	Mg(2+)/citrate_complex_transporter		0	131.264	29.6203	4.43156	6.57304e-12	2.97144e-11
PFLU1193	PFLU1193	conserved_hypothetical_protein		10	25.2383	5.70311	4.42535	0.000271443	0.000557501
PFLU3816	PFLU3816	conserved_hypothetical_protein		10	368.34	83.4061	4.41623	8.10771e-30	1.25829e-28
PFLU0807	PFLU0807	putative_exported_alkaline_phosphatase		13	30.0537	6.80786	4.41456	0.00242103	0.00434728
PFLU0140	PFLU0140	putative_lipoprotein		3	37.1481	8.41575	4.41412	3.92922e-06	1.03214e-05
PFLU3170	PFLU3170	putative_membrane_protein		3	64.0849	14.5815	4.39493	3.8505e-06	1.01281e-05
PFLU2442	PFLU2442	putative_LysR-family_regulatory_protein		9	50.3907	11.4872	4.38669	7.8569e-08	2.46592e-07
PFLU4304	PFLU4304	LysR_family_transcription_regulatory_protein		9	45.0806	10.3015	4.37613	0.000389733	0.000784107
PFLU3753	PFLU3753	putative_DNA_binding_protein		13	80.5078	18.4164	4.37152	6.37634e-05	0.000141241
PFLU1445	PFLU1445	conserved_hypothetical_protein		10	2418.85	554.54	4.3619	1.83772e-115	5.43323e-113
PFLU1769	PFLU1769	putative_transport-related_membrane_protein		0	850.898	195.842	4.34482	1.24835e-15	7.64128e-15
PFLU5356	PFLU5356	putative_ABC_transport_system,_outer_membrane		3	188.298	43.3399	4.34467	9.32214e-21	8.23943e-20
PFLU5949	PFLU5949	putative_hydrolase		13	89.0431	20.5045	4.34261	1.7035e-06	4.6655e-06
PFLU0053	adhB	alcohol_dehydrogenase_cytochrome_C_subunit		7	91.7533	21.1466	4.33892	6.09984e-13	3.01071e-12
PFLU0796	nadC	nicotinate-nucleotide_pyrophosphorylase	2.4.2.19	7	279.47	64.6484	4.32293	3.49666e-25	4.12689e-24
PFLU4176	PFLU4176	putative_membrane_protein		3	54.0881	12.5514	4.30932	7.78672e-05	0.000170846
PFLU1717	ohrR	organic_hydroperoxide_resistance_transcriptional		9	191.157	44.4447	4.30101	3.56377e-13	1.77978e-12
PFLU1591A	PFLU1591A	hypothetical_protein		8	100.135	23.379	4.28313	3.04086e-09	1.08644e-08
PFLU4608	PFLU4608	putative_response_regulator_protein		9	54.9261	12.8522	4.27366	0.000355401	0.000719441
PFLU5833	PFLU5833	conserved_hypothetical_protein		10	93.9649	22.0315	4.26503	3.01628e-05	7.03007e-05
PFLU3826	PFLU3826	NADH_dehydrogenase_I_chain_J	1.6.5.3	1	81.1965	19.041	4.2643	7.72018e-10	2.91132e-09
PFLU3381	PFLU3381	putative_LysR-family_transcriptional_regulator		9	86.1837	20.2267	4.26089	6.31945e-08	2.00252e-07
PFLU3080	PFLU3080	putative_2-keto-4-pentenoate_hydratase		13	36.8477	8.67608	4.24704	0.000756653	0.00146069
PFLU3186	PFLU3186	gamma-glutamyltransferase_1		7	104.479	24.6402	4.24018	4.55187e-08	1.46597e-07
PFLU2656	PFLU2656	conserved_hypothetical_protein		10	303.546	71.9594	4.21829	3.83781e-14	2.1012e-13
PFLU1061	era	GTP-binding_protein		0	862.847	205.548	4.19778	5.27904e-17	3.59206e-16
PFLU4248	PFLU4248	hypothetical_protein		8	68.7716	16.3863	4.19689	2.9044e-07	8.64739e-07
PFLU3045	PFLU3045	putative_oxidoreductase		13	12835.1	3084.92	4.1606	8.19379e-201	1.21125e-197
PFLU2168	PFLU2168	hypothetical_protein		8	449.535	108.185	4.15523	2.37184e-13	1.20591e-12
PFLU4606	PFLU4606	secretory_protein		0	110.561	26.8726	4.11428	2.71403e-10	1.06916e-09
PFLU2816	PFLU2816	putative_ABC_tranmsport_system,_ATP-binding		3	1118.83	272.823	4.10093	1.67138e-50	7.66113e-49
PFLU1457	PFLU1457	putatuve_L-aspartate_oxidase_(pseudogene)		11	95.8146	23.3965	4.09525	4.38129e-09	1.53566e-08
PFLU6003	recG	ATP-dependent_DNA_helicase	3.6.1.-	2	64.9229	15.8657	4.09204	7.16538e-10	2.71422e-09
PFLU3174	PFLU3174	putative_LysR-family_transcriptional_regulator		11	393.171	96.1369	4.0897	5.40895e-22	5.20051e-21
PFLU1980	PFLU1980	putative_chromosome_partitioning-related		0	149.58	36.7519	4.06999	2.96108e-13	1.49046e-12
PFLU3400	PFLU3400	conserved_hypothetical_protein		10	52.2608	12.8752	4.05903	0.000462739	0.000921892
PFLU4638	PFLU4638	putative_membrane_protein		3	965.134	238.222	4.0514	3.38298e-62	2.29926e-60
PFLU4560	PFLU4560	cytochrome_C_oxidase_subunit		1	1245.5	307.51	4.05029	9.43053e-36	1.94975e-34
PFLU6007	PFLU6007	putative_ABC_transport_system,_substrate-binding		3	70.47	17.4331	4.04231	1.42062e-07	4.34564e-07
PFLU3338	PFLU3338	probable_zinc-binding_dehydrogenase		13	31.7951	7.87213	4.03895	0.00104342	0.00197179
PFLU3171	PFLU3171	putative_short-chain		13	93.0411	23.0553	4.03557	0.000270867	0.00055651
PFLU2884	PFLU2884	putative_phage_protein		12	30.72	7.65227	4.0145	0.00425072	0.00731931
PFLU0111	pntB	NAD(P)_transhydrogenase_subunit_beta	1.6.1.2	1	442.83	110.337	4.01345	1.00788e-26	1.3273e-25
PFLU1143	glpF	glycerol_uptake_facilitator_protein		0	103.404	25.7854	4.01016	4.15465e-12	1.91515e-11
PFLU1939	PFLU1939	putative_dihydrodipicolinate_synthase		7	435.715	109.111	3.99334	1.62196e-29	2.48462e-28
PFLU1329	PFLU1329	conserved_hypothetical_protein		10	2971.53	744.206	3.9929	5.78917e-119	1.90174e-116
PFLU4466	PFLU4466	patatin-like_phospholipase		13	379.647	95.1765	3.98887	3.31018e-21	3.02054e-20
PFLU0019	PFLU0019	putative_exported_protein		3	53.2706	13.4363	3.96467	1.34341e-06	3.71023e-06
PFLU2542	hicA	HicA_protein		10	1311.74	331.85	3.95281	5.92013e-41	1.59843e-39
PFLU0903	PFLU0903	conserved_hypothetical_protein		10	2574.97	657.33	3.91732	1.52035e-24	1.7091e-23
PFLU5601	pqqD	coenzyme_PQQ_synthesis_protein_D		7	212.59	54.3469	3.91172	1.19632e-16	7.9392e-16
PFLU1444	PFLU1444	putative_exported_protein		3	624.23	160.265	3.89499	6.02967e-42	1.70591e-40
PFLU1234	PFLU1234	hypothetical_protein		8	105.94	27.2719	3.88459	2.34792e-13	1.19477e-12
PFLU0099	PFLU0099	putative_membrane_protein		0	298.624	77.6745	3.84456	7.45911e-18	5.38531e-17
PFLU2092	PFLU2092	conserved_hypothetical_protein		10	1531.4	399.431	3.83397	5.19972e-77	5.21118e-75
PFLU3530	PFLU3530	putative_fatty_acid_transport_system,_membrane		3	68.555	17.9538	3.81842	7.36706e-06	1.86718e-05
PFLU1520	PFLU1520	conserved_hypothetical_protein		10	335.171	87.941	3.81132	1.16348e-24	1.32047e-23
PFLU3063	PFLU3063	conserved_hypothetical_protein		10	496.358	130.581	3.80116	2.27126e-25	2.72413e-24
PFLU5752	pilG	type_IV_pilus_response_regulator/twitching		0	1668.15	439.878	3.79231	5.86711e-82	7.22755e-80
PFLU5941	rnk	regulator_of_nucleoside_diphosphate_kinase		9	439.151	115.999	3.78581	4.3104e-36	9.07024e-35
PFLU1982	PFLU1982	conserved_hypothetical_protein		10	57.3768	15.2411	3.76461	6.30137e-07	1.8105e-06
PFLU0398	hslU	ATP-dependent_hsl_protease_ATP-binding_subunit		0	654.97	175.101	3.74053	1.14642e-43	3.58667e-42
PFLU4098	PFLU4098	putative_permease_component_of_ABC_transporter		3	10.7919	2.89203	3.73159	0.00474227	0.00810904
PFLU3592	PFLU3592	putative_ribonuclease		5	56.7758	15.2236	3.72946	0.000217864	0.000452327
PFLU3614	PFLU3614	hypothetical_protein		8	788.295	211.709	3.72349	1.56475e-39	3.97098e-38
PFLU5281	PFLU5281	putative_phage_integrase		12	337.299	90.775	3.71577	2.19893e-18	1.65004e-17
PFLU2918	PFLU2918	putative_lipoprotein		3	129.909	35.167	3.69407	1.92688e-12	9.11492e-12
PFLU1794	PFLU1794	utative_transport-related_membrane_protein		0	96.1375	26.0457	3.6911	1.56534e-09	5.76329e-09
PFLU3658	PFLU3658	putative_extracellular_polysaccharide		3	886.928	240.582	3.6866	3.7564e-36	7.9327e-35
PFLU5834	PFLU5834	conserved_hypothetical_protein		10	59.9787	16.3283	3.67328	4.77844e-06	1.24361e-05
PFLU5042	PFLU5042	putative_regulatory_protein		9	267.561	73.0871	3.66085	3.83618e-16	2.45491e-15
PFLU0573	PFLU0573	putative_membrane_protein		0	443.517	121.21	3.65907	9.33633e-24	1.0001e-22
PFLU3301	PFLU3301	putative_MarR-family_regulatory_protein		9	131.522	35.9884	3.65456	6.27339e-13	3.09121e-12
PFLU6058	PFLU6058	putative_amino_acid_transport-related_membrane		0	1289.25	353.245	3.64974	3.35436e-55	1.90715e-53
PFLU2345	PFLU2345	conserved_hypothetical_protein		10	59.5699	16.3283	3.64825	5.32576e-07	1.54142e-06
PFLU1846	PFLU1846	putative_hydrolase		13	66.0838	18.1736	3.63625	1.04267e-05	2.58288e-05
PFLU5491	PFLU5491	conserved_hypothetical_protein		10	5727.96	1577.43	3.6312	6.45286e-122	2.24446e-119
PFLU2824A	PFLU2824A	hypothetical_protein		8	194.489	53.5605	3.6312	3.12759e-14	1.72674e-13
PFLU1145	PFLU1145	putative_ABC_transport_system,_ATP-binding		3	318.509	87.7846	3.62831	1.19983e-17	8.5374e-17
PFLU2011	PFLU2011	putative_homoserine_dehydrogenase		7	1319.07	364.488	3.61897	3.79211e-72	3.24967e-70
PFLU2497	PFLU2497	putative_regulatory_protein		9	681.067	188.254	3.61781	5.75094e-40	1.47209e-38
PFLU0106	PFLU0106	putative_exported_protein		3	138.207	38.4178	3.59749	4.76713e-10	1.83158e-09
PFLU4326	PFLU4326	putative_membrane_protein		0	318.379	88.6181	3.5927	1.08548e-19	9.00201e-19
PFLU5343	PFLU5343	putative_methyltransferase		13	167.487	46.6312	3.59173	5.93196e-13	2.9303e-12
PFLU0310	PFLU0310	conserved_hypothetical_protein		10	52.6042	14.7609	3.56375	6.78397e-05	0.000149845
PFLU3580	PFLU3580	putative_exported_protein		3	338.115	94.8932	3.56311	6.823e-22	6.47575e-21
PFLU3740	PFLU3740	hypothetical_protein		8	386.676	108.85	3.55237	5.58341e-17	3.79044e-16
PFLU5549	PFLU5549	putative_membrane_protein		3	1101.9	310.205	3.55218	1.09622e-47	4.29267e-46
PFLU0160	PFLU0160	conserved_hypothetical_lipoprotein		3	25.367	7.14912	3.54827	0.00425443	0.00732144
PFLU5219	PFLU5219	acetolactate_synthase_isozyme_III_small_subunit	2.2.1.6	7	2361.21	666.856	3.54081	5.43967e-41	1.48225e-39
PFLU3674	PFLU3674	putative_lipopolysaccharide_biosinthesis-related		3	99.2975	28.1163	3.53167	1.45873e-05	3.55249e-05
PFLU4053	PFLU4053	putative_metal-activated_pyridoxal_enzyme		13	23.0881	6.54753	3.52623	0.00177315	0.00324201
PFLU0112	PFLU0112	putative_NAD(P)_transhydrogenase_subunit_alpha		0	236.109	66.9968	3.52418	1.39001e-11	6.11543e-11
PFLU2793	PFLU2793	putative_aminotransferase		13	73.7587	20.9847	3.51488	7.37819e-07	2.10353e-06
PFLU4958	PFLU4958	conserved_hypothetical_protein		10	54.0881	15.403	3.51153	0.000328955	0.000667734
PFLU0274	PFLU0274	putative_ATP-dependent_DNA_helicase		2	517.834	148.593	3.48492	1.04053e-24	1.19006e-23
PFLU3128	PFLU3128	putative_two-component_system,_sensory_histidine		9	225.446	64.8453	3.47667	1.50316e-21	1.39313e-20
PFLU0798	ampD	N-acetyl-anhydromuramyl-L-alanine_amidase		7	527.51	152.908	3.44986	2.63971e-29	4.0125e-28
PFLU4318	PFLU4318	conserved_hypothetical_protein		10	78.7664	22.8354	3.44931	2.17206e-08	7.19518e-08
PFLU0665	PFLU0665	putative_LysR-family_regulatory_protein		9	171.337	49.824	3.43885	1.66643e-10	6.64884e-10
PFLU5160	PFLU5160	conserved_hypothetical_protein		10	146.183	42.536	3.43669	3.13748e-10	1.2286e-09
PFLU4805	PFLU4805	conserved_hypothetical_protein		10	63.9337	18.7172	3.41577	3.50939e-05	8.12492e-05
PFLU5771	PFLU5771	putative_membrane_protein		0	117.227	34.3805	3.40968	2.01537e-06	5.4765e-06
PFLU5235	PFLU5235	putative_membrane_protein		0	34.4175	10.1221	3.40024	0.000364811	0.000736725
PFLU4910	PFLU4910	putative_transport-related_membrane_protein		3	272.094	80.1268	3.39579	2.81303e-21	2.57883e-20
PFLU3626	PFLU3626	putative_acetyltransferase		13	771.872	228.412	3.3793	1.3619e-33	2.58107e-32
PFLU3953	PFLU3953	putative_C4-dicarboxylate_transporter,_large		3	86.9378	25.7274	3.37919	1.13056e-06	3.15182e-06
PFLU2593	PFLU2593	putative_TonB-dependent_receptor		0	1093.05	324.533	3.36806	2.81612e-48	1.13277e-46
PFLU2771	PFLU2771	putative_NAD(P)H_dehydrogenase		7	60.4508	17.9538	3.36703	2.90129e-05	6.77809e-05
PFLU0920	hprA	glycerate_dehydrogenase	1.1.1.29	7	235.312	69.8888	3.36695	3.57245e-15	2.123e-14
PFLU0821	dppC	dipeptide_ABC_transport_system,_permease		3	705.424	209.695	3.36405	2.33176e-44	7.70263e-43
PFLU5062	PFLU5062	conserved_hypothetical_protein		10	591.359	175.824	3.36336	1.73537e-36	3.74497e-35
PFLU4201	PFLU4201	putative_filamentous_adhesin		0	104.585	31.3266	3.33854	3.40507e-05	7.89576e-05
PFLU0071	katE	catalase_HPII	1.11.1.6	0	23184.8	6946.75	3.3375	3.93769e-134	1.55224e-131
PFLU3559	PFLU3559	conserved_hypothetical_protein		10	397.083	119.152	3.33259	7.72444e-28	1.08491e-26
PFLU5800	PFLU5800	putative_ECF-sigma_factor		9	43.0387	12.9332	3.32777	0.000128904	0.000275166
PFLU2804	PFLU2804	putative_TetR_family_transcriptional_regulator		9	350.991	105.594	3.32397	7.27809e-19	5.67001e-18
PFLU2539	PFLU2539	putative_TetR-family_regulatory_protein		9	94.2878	28.4171	3.318	5.42868e-08	1.72952e-07
PFLU1969	PFLU1969	hypothetical_protein		8	337.17	101.759	3.31342	1.43494e-16	9.4908e-16
PFLU2944	PFLU2944	putative_ABC_transporter,_ATP-binding_protein		3	28.6781	8.67608	3.30543	0.00436507	0.00749438
PFLU1249	PFLU1249	putative_TetR-family_regulatory_protein		9	555.863	168.195	3.30488	1.55641e-28	2.25565e-27
PFLU5313	PFLU5313	hypothetical_protein		8	381.088	115.363	3.30339	5.73847e-24	6.2489e-23
PFLU3616	PFLU3616	putative_membrane_protein		0	3080.01	935.623	3.29193	1.85865e-88	2.68053e-86
PFLU6129	gidA	glucose_inhibited_division_protein_A		0	3141.83	959.339	3.275	2.4045e-90	3.55445e-88
PFLU5446	dedA	membrane-related_protein_DedA		0	566.569	173.233	3.27056	9.33258e-26	1.14966e-24
PFLU4605	PFLU4605	putative_invasion_protein_regulator		11	370.296	113.449	3.264	9.98797e-24	1.06604e-22
PFLU2941	PFLU2941	putative_TonB-dependent_receptor_YncD_precursor		3	199.347	61.1602	3.25942	1.38635e-13	7.20341e-13
PFLU5861	PFLU5861	putative_transport-related_substrate_binding		11	197.391	60.5882	3.25791	1.95228e-13	1.0012e-12
PFLU2882	PFLU2882	putative_phage_tail-related_protein		12	113.4	35.1036	3.23045	1.90169e-07	5.73125e-07
PFLU3613	PFLU3613	conserved_hypothetical_protein		10	1021.07	316.625	3.22486	1.31415e-48	5.43398e-47
PFLU4844	PFLU4844	ABC_transport_system,_membrane_permease		3	168.047	52.1144	3.22457	2.97425e-12	1.39025e-11
PFLU1915	PFLU1915	conserved_hypothetical_protein		10	908.512	282.442	3.21663	8.8921e-41	2.36842e-39
PFLU1501	PFLU1501	putative_transport-related_memebrane_protein		0	106.004	32.9575	3.21637	0.00577688	0.00972906
PFLU0932	PFLU0932	putative_phospholipid-binding_lipoprotein		3	1248.22	388.428	3.21351	2.7811e-63	1.98128e-61
PFLU5248	PFLU5248	osmotically_inducible_protein_Y		0	799889	249869	3.20123	5.38634e-98	9.95294e-96
PFLU3538	PFLU3538	putative_short_chain_dehydrogenase		13	111.357	34.8432	3.19593	1.97674e-08	6.57764e-08
PFLU2900	PFLU2900	hypothetical_protein		8	14957.6	4683.46	3.19372	2.763e-66	2.17835e-64
PFLU2502	PFLU2502	putative_regulatory_protein_(pseudogene)		11	467.899	146.556	3.19263	9.29466e-09	3.18052e-08
PFLU3379	PFLU3379	methyl-accepting_chemotaxis_protein		0	78.5088	24.5997	3.19145	0.00023165	0.000479435
PFLU2477	PFLU2477	conserved_hypothetical_protein		10	381.948	119.753	3.18946	8.37427e-18	6.01666e-17
PFLU2121	PFLU2121	putative_two-component_system,_response		9	233.356	73.1855	3.18855	7.71693e-16	4.78304e-15
PFLU4363	PFLU4363	putative_membrane_protein		3	260.979	82.1219	3.17795	5.07159e-11	2.10952e-10
PFLU1953	PFLU1953	putative_transport-related_membrane_protein		0	122.022	38.4407	3.17428	4.50948e-07	1.31482e-06
PFLU3615	PFLU3615	putative_protease		5	5869.63	1849.67	3.17334	4.20381e-112	1.18367e-109
PFLU3939	PFLU3939	conserved_hypothetical_protein		10	35.6213	11.2268	3.17288	0.00517015	0.00877976
PFLU4353	PFLU4353	putative_aminotransferase		13	167.145	52.8779	3.16096	2.51084e-09	9.0528e-09
PFLU4702	PFLU4702	4-amino-4-deoxychorismate_lyase	4.-.-.-	7	44.9518	14.2578	3.15279	0.000283792	0.000581853
PFLU2369	PFLU2369	conserved_hypothetical_protein		10	266.185	84.4703	3.15122	1.13315e-14	6.50518e-14
PFLU5402	PFLU5402	putative_exported_protein		3	648.845	206.127	3.14779	6.02053e-33	1.10215e-31
PFLU5364	aroQ	3-dehydroquinate_dehydratase	4.2.1.10	7	54.5603	17.3346	3.14747	9.76935e-06	2.43124e-05
PFLU1829	PFLU1829	conserved_hypothetical_protein		10	58.6236	18.6592	3.1418	0.000667527	0.00129838
PFLU2701	PFLU2701	putative_exported_protein		3	485.693	154.776	3.13804	1.00515e-07	3.11502e-07
PFLU0440	PFLU0440	hypothetical_protein		8	58.8177	18.8386	3.12219	1.21046e-05	2.97236e-05
PFLU5211	PFLU5211	putative_putative_membrane_protein		3	232.734	74.5681	3.1211	7.32934e-14	3.91494e-13
PFLU3075	PFLU3075	putative_two-component_system_sensor_kinase		9	25.9475	8.33481	3.11315	0.000694949	0.00134783
PFLU4761	PFLU4761	histidine_transport_ATP-binding_protein		3	709.894	228.465	3.10724	7.87376e-33	1.43696e-31
PFLU2143	PFLU2143	putative_membrane_protein		0	738.335	238.026	3.10192	4.10461e-38	9.59311e-37
PFLU1792	PFLU1792	conserved_hypothetical_protein		10	1072.48	345.863	3.10089	6.63556e-11	2.74186e-10
PFLU4260	PFLU4260	putative_transmembrane_transport_protein		0	719.333	232.386	3.09543	3.60919e-32	6.31394e-31
PFLU0653	PFLU0653	conserved_hypothetical_protein		10	645.742	208.671	3.09455	2.96699e-17	2.05672e-16
PFLU0815	PFLU0815	putative_amino_acid_ABC_transport_system,		3	175.421	56.7128	3.09315	3.94543e-10	1.52779e-09
PFLU1246	PFLU1246	putative_membrane_protein		3	26.528	8.59514	3.08639	0.00102387	0.00193794
PFLU5341	fpr	ferredoxin--NADP_reductase	1.18.1.2	1	1097.91	356.547	3.07929	5.96474e-31	9.79708e-30
PFLU4354	PFLU4354	putative_MarR-family_regulatory_protein		9	30.5913	9.9427	3.07676	0.000658966	0.00128342
PFLU2186	PFLU2186	putative_acetyltransferase		13	929.535	302.489	3.07296	6.29035e-43	1.90743e-41
PFLU5182	PFLU5182	putative_putative_integral_membrane_sulphate		3	23.8627	7.79119	3.06278	0.000611743	0.00119736
PFLU1689	PFLU1689	putative_transglycosylase		13	347.725	113.633	3.06006	8.98004e-17	6.02029e-16
PFLU1179	PFLU1179	putative_phage_tail-related_protein		12	25.7329	8.41575	3.0577	0.00406179	0.00702262
PFLU4422	flhB	flagellar_biosynthetic_protein_flhb		0	228.156	74.8218	3.04932	0.000466139	0.00092804
PFLU1577	PFLU1577	putative_exported_protein		3	463.895	153.064	3.03072	2.35699e-08	7.79033e-08
PFLU1017	PFLU1017	putative_response_regulator,_receiver_domain		9	189.524	62.5833	3.02835	1.11967e-12	5.40456e-12
PFLU2811	PFLU2811	conserved_hypothetical_protein		10	95.4917	31.552	3.02649	3.86886e-07	1.13806e-06
PFLU4312	PFLU4312	BolA_protein		9	390.954	129.297	3.0237	7.99266e-23	8.06495e-22
PFLU2402	PFLU2402	putative_transposase		12	73.1353	24.2234	3.0192	0.000107184	0.000231306
PFLU4450	PFLU4450	putative_flagellar_hook-associated_protein_3		0	3857.62	1281.23	3.01087	1.09129e-83	1.46654e-81
PFLU3518	PFLU3518	conserved_hypothetical_protein		10	1863.88	619.172	3.01028	1.53384e-56	8.9798e-55
PFLU3243	PFLU3243	conserved_hypothetical_protein		10	195.801	65.0476	3.01012	6.15903e-12	2.79068e-11
PFLU2101	PFLU2101	hypothetical_protein		8	905.998	301.789	3.00209	2.55033e-38	6.00801e-37
PFLU0926	PFLU0926	puattive_exported_protein		3	40.8456	13.6157	2.99989	7.29665e-05	0.00016063
PFLU2796	PFLU2796	putative_isochorismatase		13	79.4981	26.5084	2.99897	5.69428e-06	1.46456e-05
PFLU1628	PFLU1628	putative_transport-related_membrane_protein		3	174.755	58.2802	2.99852	4.14975e-10	1.60166e-09
PFLU5782	PFLU5782	putative_peptidase		5	69.6954	23.2981	2.99147	2.47624e-06	6.65849e-06
PFLU0425	PFLU0425	conserved_hypothetical_protein		10	33.2136	11.1054	2.99076	8.77687e-05	0.000191504
PFLU5296	PFLU5296	putative_antibiotic_transport-related_membrane		0	532.863	178.421	2.98655	1.52341e-25	1.84211e-24
PFLU2982	PFLU2982	hypothetical_protein		8	101.877	34.1202	2.98582	2.77708e-07	8.28083e-07
PFLU3393	PFLU3393	conserved_hypothetical_protein		10	339.617	113.795	2.98445	1.16933e-05	2.87733e-05
PFLU6066	PFLU6066	putative_acetyltransferase		13	120.387	40.3494	2.9836	1.85889e-10	7.38684e-10
PFLU6134	PFLU6134	putative_inner_membrane_protein		3	1154.9	387.266	2.98218	1.06861e-43	3.36101e-42
PFLU1616	PFLU1616	putative_lipoprotein		3	60.3221	20.2442	2.97972	0.000240064	0.000496329
PFLU0170	PFLU0170	conserved_hypothetical_protein		10	2807.31	944.254	2.97305	1.93948e-72	1.68649e-70
PFLU5818	PFLU5818	conserved_hypothetical_protein		10	193.499	65.0881	2.97289	3.62577e-12	1.68019e-11
PFLU2824	PFLU2824	hypothetical_protein		8	742.893	249.947	2.9722	1.68145e-30	2.68714e-29
PFLU2925	PFLU2925	putative_ThiF_protein		13	80.4444	27.1734	2.9604	9.8551e-06	2.45154e-05
PFLU4305	PFLU4305	L-lactate_dehydrogenase	1.1.2.3	1	184.774	62.4969	2.95653	0.00019095	0.000398829
PFLU0283	nudE	ADP_compounds_hydrolase	3.6.1.-	7	555.045	187.768	2.95601	2.52268e-13	1.27711e-12
PFLU1056	PFLU1056	putative_ABC_transport_system,_membrane_protein		3	1240.33	420.114	2.95236	3.00688e-45	1.05205e-43
PFLU2305	PFLU2305	putative_IclR-family_regulatory_protein		9	94.6127	32.0551	2.95156	0.00428379	0.00736768
PFLU4124	PFLU4124	conserved_hypothetical_protein		10	1270.65	430.624	2.95073	7.07346e-15	4.1207e-14
PFLU5242	PFLU5242	pantoate--beta-alanine_ligase		7	178.881	60.6286	2.95044	8.87134e-10	3.33606e-09
PFLU3973	PFLU3973	putative_helicase/glycosylase		13	57.7855	19.6196	2.94529	5.76605e-05	0.0001287
PFLU1282	lpxA	acyl-[acyl-carrier-protein]--UDP-N-acetylglucosamine	2.3.1.129	0	113.552	38.5567	2.94506	1.09437e-10	4.42309e-10
PFLU5889	PFLU5889	putative_ABC_transport_system,_ATP-binding		3	436.314	148.668	2.93482	1.43336e-13	7.42159e-13
PFLU0976	PFLU0976	conserved_exported_hypothetical_protein		0	169.766	57.881	2.93301	1.59735e-06	4.38492e-06
PFLU0641	PFLU0641	putative_exported_protein		3	306.342	104.454	2.93279	3.92184e-20	3.32709e-19
PFLU1302A	capB	cold_shock_protein		0	3041.06	1038.55	2.92818	5.02992e-19	3.96559e-18
PFLU0786	PFLU0786	putative_membrane_protein		0	344.802	117.764	2.92792	9.51893e-17	6.37434e-16
PFLU5684	betI	HTH-type_transcriptional_regulator_TetR-family		9	758.032	258.935	2.9275	5.1491e-20	4.34952e-19
PFLU4669	PFLU4669	conserved_hypothetical_protein		10	7562.16	2586.08	2.92418	1.04818e-107	2.47916e-105
PFLU1814	actP	cation/acetate_symporter		3	101718	34852.7	2.91851	9.81516e-147	5.2761e-144
PFLU3120	PFLU3120	cytochrome_b561	1.2.2.4	1	29.5162	10.1221	2.91602	0.00119094	0.00223414
PFLU5002	PFLU5002	putative_lipoprotein		3	862.679	296.3	2.9115	1.8936e-40	4.97637e-39
PFLU3397	PFLU3397	conserved_hypothetical_protein		10	300.707	103.448	2.90684	7.01479e-18	5.08938e-17
PFLU4362	allA	ureidoglycolate_hydrolase	3.5.3.19	6	256.573	88.6695	2.89359	8.2592e-18	5.94843e-17
PFLU5864	PFLU5864	conserved_hypothetical_protein		10	463.124	160.091	2.89289	8.44378e-19	6.52655e-18
PFLU1298	PFLU1298	putative_tRNA_pseudouridine_synthase_D		2	231.637	80.1148	2.89131	3.02463e-11	1.28852e-10
PFLU0678	PFLU0678	putative_paraquat-inducible_protein		0	1932.12	669.326	2.88667	9.0053e-64	6.4937e-62
PFLU1592	PFLU1592	conserved_hypothetical_protein		10	4071.58	1410.56	2.8865	2.69919e-50	1.21835e-48
PFLU2870	PFLU2870	hypothetical_protein		8	49.1214	17.0918	2.87397	0.00102622	0.00194177
PFLU5772	trmB	tRNA_(guanine-N(7)-)-methyltransferase)	2.1.1.33	2	44.1343	15.3625	2.87285	0.000447589	0.000892913
PFLU1313	PFLU1313	conserved_hypothetical_protein		10	601.571	209.585	2.87029	1.15067e-29	1.78113e-28
PFLU5316	PFLU5316	putative_methyl-accepting_chemotaxis-related		0	262.874	92.4639	2.84299	2.65054e-15	1.58952e-14
PFLU0608	PFLU0608	conserved_hypothetical_protein		10	218.523	76.934	2.8404	7.17977e-11	2.95847e-10
PFLU0089	PFLU0089	conserved_hypothetical_protein		10	320545	112984	2.83708	5.62791e-144	2.77315e-141
PFLU2111	PFLU2111	putative_cytosine_transport-related_membrane		0	192.018	67.7198	2.83547	5.07311e-11	2.10952e-10
PFLU4708	rpmF	putative_50S_ribosomal_protein_L32		2	669.527	236.145	2.83523	9.40301e-11	3.83448e-10
PFLU5973	PFLU5973	putative_GntR-family_regulatory_protein		9	352.992	124.514	2.83497	2.75594e-14	1.53734e-13
PFLU4952	PFLU4952	putative_fumarate_hydratase		1	711.611	251.029	2.83478	6.5165e-14	3.5061e-13
PFLU1506	PFLU1506	putative_hydrolase		13	154.782	54.6247	2.83354	2.58004e-06	6.91558e-06
PFLU2498	PFLU2498	putative_methyl-accepting_chemotaxis_protein		0	502.764	177.449	2.83328	1.39381e-21	1.29789e-20
PFLU1458	PFLU1458	putative_phage_integrase		12	543.761	192.812	2.82016	2.13578e-26	2.73353e-25
PFLU5585	cca	multifunctional_cca_protein_[includes:	3.1.3.-	2	1465.21	520.119	2.81707	2.4861e-44	8.16683e-43
PFLU2490	PFLU2490	putative_chloride_transport_channel,_membrane		3	1676.56	595.71	2.81438	7.03607e-52	3.35518e-50
PFLU1547	PFLU1547	conserved_hypothetical_protein		10	8110.1	2882.3	2.81376	6.43931e-49	2.71969e-47
PFLU3764	PFLU3764	hypothetical_protein		8	112.325	40.0082	2.80756	1.30321e-07	3.99889e-07
PFLU5826	PFLU5826	conserved_hypothetical_protein		10	342.779	122.148	2.80627	4.28546e-17	2.93287e-16
PFLU4242	PFLU4242	conserved_hypothetical_protein		10	1227.86	438.27	2.8016	1.15596e-51	5.42476e-50
PFLU2846	PFLU2846	hypothetical_protein		0	1216.29	434.372	2.80012	8.4635e-43	2.50223e-41
PFLU3766	PFLU3766	hypothetical_protein		8	256.145	91.8393	2.78906	4.83774e-14	2.62919e-13
PFLU0102	PFLU0102	putative_membrane_protein		0	4069.36	1460.24	2.78678	2.51408e-82	3.23169e-80
PFLU5256	PFLU5256	general_secretory_pathway,_protein-export		3	1095.41	393.519	2.78363	1.26824e-38	3.04841e-37
PFLU4018	PFLU4018	putative_amino_acid_ABC_transporter,_permease		3	115.485	41.4892	2.7835	5.28367e-05	0.000118747
PFLU2744	PFLU2744	putative_transmembrane_ABC_transporter_protein		3	373.758	134.393	2.78109	4.01889e-15	2.38113e-14
PFLU1861	PFLU1861	hypothetical_protein		8	309.522	111.464	2.77687	5.14022e-14	2.79101e-13
PFLU2536	PFLU2536	putative_carbon-nitrogen_hydrolase		6	61.0967	22.0315	2.77316	0.00167732	0.00307821
PFLU0990	algD	GDP-mannose_6-dehydrogenase	1.1.1.132	3	387.408	139.732	2.77251	1.24469e-12	5.98849e-12
PFLU5070	PFLU5070	putative_serine_acetyltransferase		7	93.7952	33.8599	2.7701	2.88625e-06	7.70144e-06
PFLU2761	PFLU2761	putative_alpha-amylase		5	8594	3107.33	2.76572	5.08578e-101	1.03697e-98
PFLU4663	PFLU4663	putative_cytochrome_C-related_protein		1	179.055	64.7873	2.76374	3.89516e-10	1.5103e-09
PFLU5925	PFLU5925	putative_ABC_transport_system,_ATP-binding		3	143.56	51.9526	2.7633	9.95715e-09	3.40327e-08
PFLU4849	PFLU4849	putative_membrane_protein		0	82.5067	29.8631	2.76283	0.000109828	0.000236926
PFLU5735	PFLU5735	putative_malonate_transport-related,_membrane		0	76.424	27.6941	2.75958	1.15714e-06	3.21833e-06
PFLU1514	PFLU1514	putative_glutamine_synthetase		7	60.0645	21.7886	2.75669	0.000196967	0.000410672
PFLU1652	PFLU1652	putative_membrane_protein		3	1451.43	526.881	2.75476	5.22417e-53	2.64021e-51
PFLU5220	PFLU5220	acetolactate_synthase_isozyme_III_large_subunit	2.2.1.6	7	5964.69	2172.33	2.74575	1.83394e-83	2.4098e-81
PFLU3410	PFLU3410	putative_exported_protein		3	83.2384	30.3258	2.74481	1.84077e-05	4.4174e-05
PFLU6036	ubiA	4-hydroxybenzoate_octaprenyltransferase	2.5.1.-	0	577.212	210.395	2.74347	1.09444e-19	9.0636e-19
PFLU5437	PFLU5437	putative_lipoprotein		3	41.1685	15.0213	2.74068	0.00015535	0.000327364
PFLU2109	codA	cytosine_deaminase	3.5.4.1	7	67.5023	24.6402	2.73952	0.00351578	0.00614872
PFLU1977	PFLU1977	conserved_hypothetical_protein		10	99.8984	36.4686	2.7393	0.000481491	0.00095603
PFLU1093	PFLU1093	putative_fimbrial_outer_membrane_usher_protein		3	216.373	79.01	2.73855	1.31534e-11	5.79985e-11
PFLU5785	PFLU5785	conserved_hypothetical_protein		10	158.072	57.8176	2.73398	6.35282e-11	2.62871e-10
PFLU3836A	PFLU3836A	hypothetical_protein		8	5033.7	1844.02	2.72975	1.42243e-79	1.58695e-77
PFLU3209	PFLU3209	putative_high-molecular_weight_cobalt-containing		6	33.7512	12.372	2.72802	4.03523e-05	9.22317e-05
PFLU2928	PFLU2928	hypothetical_protein		8	176.645	64.8048	2.72581	7.19656e-12	3.24339e-11
PFLU5221	PFLU5221	conserved_hypothetical_protein		10	50.8853	18.6768	2.72452	0.00147947	0.00273463
PFLU4083	PFLU4083	putative_TetR-family_transcriptional_regulator		9	462.284	170	2.71933	5.91813e-19	4.6411e-18
PFLU5259	PFLU5259	dihydropteroate_synthase		7	832.478	306.306	2.71779	2.18525e-37	4.95073e-36
PFLU4734	PFLU4734	putative_flagella_basal_body_P-ring_formation		0	3739.47	1377.12	2.71543	2.39843e-67	1.96971e-65
PFLU3474	PFLU3474	conserved_hypothetical_protein		10	38.8895	14.3387	2.7122	9.51039e-05	0.000206746
PFLU4294	PFLU4294	putative_proton_glutamate_symport_protein		0	178.086	65.6776	2.71152	2.2505e-09	8.14893e-09
PFLU0543	PFLU0543	conserved_hypothetical_protein		10	149.539	55.2722	2.7055	1.76748e-11	7.71301e-11
PFLU0309	wssJ	cell_morphology-related_protein		0	1678.58	620.485	2.70527	6.4598e-43	1.94882e-41
PFLU1911	PFLU1911	putative_transposase		12	1810.53	671.472	2.69635	7.01428e-27	9.27862e-26
PFLU6112	PFLU6112	putative_penicillin-binding_protein		3	140.617	52.2763	2.68988	5.07963e-07	1.47235e-06
PFLU3804	PFLU3804	putative_translation_initiation_factor_IF-1		2	527.592	196.675	2.68255	4.80846e-07	1.39648e-06
PFLU4614	PFLU4614	putative_membrane_protein		0	8020.56	2990.41	2.68209	5.2301e-44	1.67165e-42
PFLU3749	PFLU3749	putative_RNA_polymerase_sigma_factor		9	108.628	40.5059	2.68178	9.02977e-10	3.39004e-09
PFLU2448	PFLU2448	putative_potassium-efflux_system,_membrane		3	138.316	51.5763	2.68177	1.43244e-09	5.28715e-09
PFLU0890	PFLU0890	putative_ABC_transport_system,_substrate-binding		3	4344.15	1619.89	2.68176	5.6964e-47	2.17308e-45
PFLU0618	accB	biotin_carboxyl_carrier_protein_of_acetyl-CoA		7	202.658	75.5919	2.68095	5.42059e-10	2.07725e-09
PFLU0512	orn	oligoribonuclease	3.1.-.-	5	641.961	240.01	2.67473	5.56285e-27	7.40836e-26
PFLU2466	PFLU2466	conserved_hypothetical_protein		10	10972.5	4104.64	2.67319	9.26431e-57	5.47799e-55
PFLU1891	PFLU1891	putative_cytochrome_C_oxidase_(monoheme_and		1	2370.65	886.824	2.67319	4.37173e-58	2.69271e-56
PFLU2445	cobF	precorrin-6A_synthase	2.1.1.152	7	191.327	71.5897	2.67255	6.85312e-06	1.74215e-05
PFLU0513	PFLU0513	putative_membrane_protein		3	89.9241	33.6575	2.67174	2.90751e-05	6.78724e-05
PFLU3060	PFLU3060	putative_exported_family_S43_non-peptidase		3	98.5882	36.9313	2.6695	0.000239825	0.000496008
PFLU0843	PFLU0843	putative_ubiquinol--cytochrome_C_reductase,		1	11912.8	4478.16	2.6602	2.41803e-74	2.3061e-72
PFLU1461	PFLU1461	hypothetical_protein		8	291.94	109.937	2.65551	4.67661e-10	1.80031e-09
PFLU5947	PFLU5947	conserved_hypothetical_protein		10	165.725	62.4214	2.65494	2.05046e-05	4.90072e-05
PFLU5668	PFLU5668	conserved_hypothetical_protein		10	1199.07	452.956	2.64721	2.0606e-23	2.14136e-22
PFLU4167	PFLU4167	hypothetical_protein		8	90.7416	34.2821	2.64691	6.7076e-07	1.92068e-06
PFLU6110	PFLU6110	putative_phosphatidate_cytidylyltransferase		0	253.306	95.7322	2.64599	2.71765e-10	1.06987e-09
PFLU5715	PFLU5715	conserved_hypothetical_protein		0	980.656	371.759	2.63788	3.61524e-35	7.27106e-34
PFLU4919	PFLU4919	conserved_hypothetical_protein		10	258.788	98.2425	2.63418	2.96036e-10	1.16348e-09
PFLU2199	PFLU2199	putative_carboxypeptidase		2	77.4767	29.5448	2.62234	0.00101761	0.00193043
PFLU2262	PFLU2262	putative_methyl-accepting_chemotaxis_protein		0	523.359	199.903	2.61806	4.34238e-18	3.19359e-17
PFLU0933	diaA	DnaA_initiator-associating_protein		0	605.266	231.571	2.61374	1.19745e-25	1.46899e-24
PFLU1415	PFLU1415	putative_LysR-family_regulatory_protein		9	254.79	97.5195	2.61271	6.61158e-11	2.73387e-10
PFLU0844	sspA	stringent_starvation_protein_A		0	393	150.704	2.60777	3.16761e-15	1.89002e-14
PFLU4946	PFLU4946	putative_transmembrane_protein		3	579.401	222.38	2.60546	3.81175e-07	1.12301e-06
PFLU0187	sbp	sulfate_ABC_transport_system,_sulfate-binding		3	105.294	40.4479	2.60321	0.000110967	0.000239034
PFLU2616	PFLU2616	putative_exported_protein		3	1875.35	720.643	2.60234	1.48065e-20	1.28562e-19
PFLU5544	tyrZ	tyrosyl-tRNA_synthetase	6.1.1.1	2	6039.86	2322.09	2.60105	1.81644e-78	1.95284e-76
PFLU5136	PFLU5136	protoheme_IX_farnesyltransferase		0	242.686	93.3083	2.60091	3.34687e-13	1.67712e-12
PFLU4597	PFLU4597	putative_transport_related_membrane_protein		3	220.479	84.8871	2.59732	1.68452e-10	6.71198e-10
PFLU0062	PFLU0062	conserved_hypothetical_membrane_protein		0	636.113	245.141	2.59489	9.00046e-24	9.67632e-23
PFLU4689	PFLU4689	hypothetical_protein		8	37303.3	14381.7	2.5938	3.23809e-17	2.23157e-16
PFLU2507	PFLU2507	putative_AraC-family_regulatory_protein		9	635.839	245.245	2.59267	4.35735e-14	2.37684e-13
PFLU0153	PFLU0153	hypothetical_protein		0	331.429	127.868	2.59196	1.02357e-13	5.38945e-13
PFLU0091	PFLU0091	conserved_hypothetical_exported_protein		3	103608	40007.6	2.5897	5.0281e-118	1.5648e-115
PFLU2911	PFLU2911	putative_ATP-dependent_DNA_ligase		13	2354.96	911.048	2.58489	2.99355e-44	9.72576e-43
PFLU2888A	PFLU2888A	putative_phage-related_protein		12	167.272	65.1056	2.56924	1.63063e-05	3.94353e-05
PFLU0184	PFLU0184	putative_fatty_acid_desaturase		6	4100.48	1598.84	2.56466	9.49252e-73	8.50444e-71
PFLU3743	PFLU3743	putative_ABC_transport_protein,_inner_membrane		3	1969.9	769.194	2.56099	1.55148e-46	5.8807e-45
PFLU0904	mqo	probable_malate:quinone_oxidoreductase	1.1.99.16	1	7940.1	3114.11	2.54972	4.6373e-81	5.48407e-79
PFLU4269	PFLU4269	putative_dioxygenase		13	40.2222	15.7847	2.54817	0.00315521	0.00555425
PFLU2588	PFLU2588	conserved_hypothetical_protein		10	1823.9	715.872	2.5478	5.61633e-41	1.52337e-39
PFLU4591	PFLU4591	putative_GntR-family_regulatory_protein		9	884.473	347.403	2.54596	8.36825e-18	6.01666e-17
PFLU4133	PFLU4133	putative_tail_fiber_assembly_protein		11	498.122	195.785	2.54423	3.02837e-14	1.67509e-13
PFLU5381	PFLU5381	putative_acyl_carrier_protein		7	144.184	56.7128	2.54235	4.66277e-08	1.49924e-07
PFLU0764	slyD	peptidyl-prolyl_cis-trans_isomerase	5.2.1.8	0	8095.46	3193.62	2.53489	2.61397e-26	3.32396e-25
PFLU0090	PFLU0090	conserved_hypothetical_membrane_protein		3	159661	63005.3	2.53409	4.50575e-27	6.02771e-26
PFLU4291	PFLU4291	LysR-family_transcriptional_regulator		9	129.008	51.0097	2.52908	3.03118e-05	7.06201e-05
PFLU1657	fnl1	polysaccharide_biosynthesis_protein		3	2934.74	1160.42	2.52903	1.60498e-46	6.04473e-45
PFLU5600	pqqC	pyrroloquinoline-quinone_synthase	1.3.3.11	7	565.365	223.704	2.52729	6.79912e-24	7.39029e-23
PFLU6031	PFLU6031	hypothetical_protein		8	1338.16	529.959	2.52503	3.18294e-36	6.79448e-35
PFLU4369	PFLU4369	cell_division_inhibitor		0	182.256	72.2952	2.521	1.29661e-05	3.17207e-05
PFLU5288	PFLU5288	hypothetical_protein		8	364.949	144.816	2.52009	0.00157229	0.00289715
PFLU0850	PFLU0850	putative_aldehyde_dehydrogenase		13	260.597	103.488	2.51813	2.96839e-10	1.16548e-09
PFLU0001	dnaA	chromosomal_replication_initiator_protein_DnaA		2	3224.38	1282.24	2.51464	9.49754e-42	2.66156e-40
PFLU2556	PFLU2556	macrolide-specific_ABC-type_efflux_carrier		3	106.478	42.3741	2.5128	5.01179e-06	1.2992e-05
PFLU4173	PFLU4173	hypothetical_protein		8	721.995	287.445	2.51177	1.03387e-26	1.3555e-25
PFLU4742	PFLU4742	putative_membrane_protein		3	20146.7	8025.52	2.51033	1.17175e-97	2.03781e-95
PFLU5149	PFLU5149	putative_short-chain_dehydrogenase		13	335.558	134.017	2.50385	6.88828e-12	3.10919e-11
PFLU3375	PFLU3375	putative_D-serine/D-alanine/glycine_transporter		3	1034.77	413.375	2.50322	7.47509e-24	8.11013e-23
PFLU1304	PFLU1304	putative_deoxycytidine_triphosphate_deaminase		7	1672.6	669.025	2.50006	9.42704e-43	2.77324e-41
PFLU4651	PFLU4651	putative_cobalt-nickel-resistance_system		3	165.79	66.3777	2.49768	3.17863e-07	9.4401e-07
PFLU2064	mrdA	penicillin-binding_protein		0	450.826	180.538	2.49712	9.99649e-19	7.67653e-18
PFLU5365	aroE	shikimate_dehydrogenase	1.1.1.25	7	60.7308	24.3394	2.49517	4.71057e-05	0.000106596
PFLU1695	PFLU1695	conserved_hypothetical_protein		10	153.557	61.6524	2.49069	7.35546e-11	3.02252e-10
PFLU2065	PFLU2065	conserved_hypothetical_protein		10	148.57	59.7262	2.48752	6.52759e-07	1.87095e-06
PFLU5490	PFLU5490	conserved_hypothetical_protein		10	2041.56	823.377	2.4795	1.18587e-45	4.24974e-44
PFLU2887	PFLU2887	hypothetical_protein		8	341.469	137.77	2.47853	4.16644e-13	2.07375e-12
PFLU4490	PFLU4490	cobyrinic_acid_A,C-diamide_synthase		7	79.9068	32.2925	2.47447	3.75164e-05	8.64313e-05
PFLU0415	gltD	glutamate_synthase_[NADPH]_small_chain	1.4.1.13	7	289.337	117.046	2.47199	1.23774e-13	6.44826e-13
PFLU5093	PFLU5093	putative_chemotaxis_two-component_system,_sensor	2.7.3.-	0	152.805	61.8548	2.47038	6.11104e-06	1.56562e-05
PFLU1813	PFLU1813	putative_membrane_protein		3	49357.2	19987	2.46947	6.15119e-103	1.299e-100
PFLU2844A	PFLU2844A	conserved_hypothetical_protein		10	96.9551	39.3256	2.46544	1.33948e-06	3.70111e-06
PFLU2658	PFLU2658	putative_membrane_protein		3	1330.07	540.168	2.46233	1.96967e-08	6.55779e-08
PFLU0360	PFLU0360	conserved_hypothetical_protein		10	137.175	55.724	2.46169	0.000319662	0.000649986
PFLU1684	PFLU1684	conserved_hypothetical_protein		10	1425.79	579.36	2.46097	2.93096e-37	6.56469e-36
PFLU1266	PFLU1266	putative_Na+/H+_antiporter_protein		3	595.398	242.52	2.45505	3.06861e-19	2.46867e-18
PFLU1407	PFLU1407	putative_RNA_polymerase_sigma_factor		9	81.9712	33.4377	2.45146	0.000864584	0.00166073
PFLU1902	ppa	inorganic_pyrophosphatase	3.6.1.1	7	441.387	180.231	2.44901	5.60925e-14	3.02623e-13
PFLU1441	ung	uracil-DNA_glycosylase	3.2.2.-	2	120.194	49.2224	2.44186	2.29656e-06	6.20922e-06
PFLU3440	PFLU3440	putative_AraC-family_transcriptional_regulator		9	408.045	167.24	2.43988	1.33253e-17	9.42492e-17
PFLU4714	rne	putative_ribonuclease_E		5	6056.22	2482.71	2.43936	3.91448e-73	3.61661e-71
PFLU1309	hisM	histidine_ABC_transport_system,_permease		3	136.531	56.0073	2.43774	1.70882e-08	5.71507e-08
PFLU2403	PFLU2403	putative_dehydrogenase		13	1376.51	565.033	2.43617	6.62843e-37	1.45702e-35
PFLU6073	PFLU6073	putative_regulatory_protein		9	567.064	232.843	2.43539	3.42864e-16	2.20126e-15
PFLU2042	PFLU2042	putative_ABC_transport_system,_membrane_protein		0	44.7577	18.4164	2.43031	0.00280884	0.0049861
PFLU2481	PFLU2481	hypothetical_protein		8	298.622	122.9	2.42979	2.98965e-09	1.06879e-08
PFLU4122A	PFLU4122A	hypothetical_protein		8	3307.55	1368.02	2.41777	6.25995e-42	1.76262e-40
PFLU4157	PFLU4157	putative_ribose_operon_repressor		9	276.762	114.594	2.41516	4.0666e-10	1.57162e-09
PFLU1157	PFLU1157	putative_LuxR-family_regulatory_protein		9	452.375	187.398	2.41399	6.91568e-14	3.70738e-13
PFLU2912	PFLU2912	putative_membrane_protein		3	6077.86	2518.9	2.41291	1.22218e-36	2.65689e-35
PFLU4991	PFLU4991	conserved_hypothetical_protein		10	650.925	269.867	2.41202	1.26669e-19	1.04317e-18
PFLU5352	PFLU5352	putative_transport-related_membrane_protein		3	1258.49	522.583	2.40821	1.46406e-33	2.76581e-32
PFLU5656	PFLU5656	putative_oxidase		13	1339.97	556.947	2.40592	7.14224e-35	1.41718e-33
PFLU0728	rspR	putative_type_III_secretion_system,_regulatory		9	236.281	98.6067	2.39619	8.0606e-09	2.77268e-08
PFLU0311	PFLU0311	putative_amino_acid_ABC_transport_system,		3	161.103	67.2976	2.3939	8.21282e-08	2.57216e-07
PFLU1211	PFLU1211	putative_ABC_transport_system,_membrane_protein		3	53.6364	22.4307	2.3912	0.00304345	0.00537776
PFLU2225	PFLU2225	Putative_bi-functional_protein_(ATP-binding_and		3	475.182	198.769	2.39062	3.21651e-17	2.21928e-16
PFLU1726	deaD	cold-shock_dead-box_protein_A		2	283.789	118.729	2.39022	7.74054e-10	2.91713e-09
PFLU4334	PFLU4334	conserved_hypothetical_protein		10	129631	54249.1	2.38956	2.03194e-100	4.00495e-98
PFLU5695	PFLU5695	putative_acetyltransferase		13	903.048	378.028	2.38884	3.19892e-25	3.79823e-24
PFLU1858	PFLU1858	putative_membrane_protein		3	3893.37	1630.49	2.38786	4.20269e-63	2.9584e-61
PFLU1920	PFLU1920	putative_membrane_protein		3	788.616	330.398	2.38687	1.18885e-13	6.22093e-13
PFLU3273	PFLU3273	6_5-carboxymethyl-2-hydroxymuconate	EC	6	250.488	105.01	2.38538	0.00301587	0.00533279
PFLU2044	PFLU2044	putative_exported_protein		3	168.155	70.5484	2.38354	2.38486e-07	7.1437e-07
PFLU0320	PFLU0320	hypothetical_protein		8	1879.55	788.812	2.38277	1.12004e-06	3.12396e-06
PFLU1842	PFLU1842	putative_phosphohistidine_phosphatase		2	76.6816	32.2115	2.38056	7.95775e-05	0.000174533
PFLU2169	PFLU2169	putative_LuxR-family_regulatory_protein		9	4013.98	1687.3	2.37894	4.12648e-25	4.84124e-24
PFLU1403	PFLU1403	conserved_hypothetical_protein		10	187.846	78.9925	2.37802	5.2074e-08	1.668e-07
PFLU4913	PFLU4913	holliday_junction_DNA_helicase		2	393.3	165.482	2.37669	3.30052e-14	1.81883e-13
PFLU3921	PFLU3921	putative_lipoprotein		3	833.075	350.612	2.37606	2.56173e-27	3.48219e-26
PFLU2557	PFLU2557	putative_LuxR-family_regulatory_protein		9	841.052	353.984	2.37596	6.54328e-20	5.50361e-19
PFLU2242	PFLU2242	conserved_hypothetical_protein		10	324.185	136.504	2.37492	2.56367e-11	1.09689e-10
PFLU1301	PFLU1301	putative_lipoprotein		3	40062.9	16884.3	2.37279	2.4204e-94	3.9755e-92
PFLU2187	PFLU2187	hypothetical_protein		8	2285.98	964.296	2.37062	1.01587e-47	4.00455e-46
PFLU5127	PFLU5127	putative_signalling-related_protein		9	393.793	166.205	2.36932	1.14844e-14	6.57381e-14
PFLU4496	PFLU4496	conserved_hypothetical_protein		10	557.801	235.544	2.36814	2.56917e-18	1.91329e-17
PFLU2211	PFLU2211	putative_monooxygenase		13	94.8908	40.1471	2.36358	2.36084e-06	6.36554e-06
PFLU4790	PFLU4790	putative_exported_protein		3	25022.5	10593.8	2.36199	1.45585e-75	1.43474e-73
PFLU3503	PFLU3503	hypothetical_protein		8	79.778	33.7965	2.36054	0.000311189	0.000633848
PFLU2099	PFLU2099	hypothetical_protein		8	66.6419	28.2552	2.35857	0.000183395	0.000383321
PFLU1521	PFLU1521	conserved_hypothetical_protein		10	2103.37	892.752	2.35605	5.63214e-40	1.44795e-38
PFLU1127	PFLU1127	putative_phosphoserine_phosphatase		7	145.065	61.5715	2.35604	0.000193691	0.00040427
PFLU1359	pitA	low-affinity_inorganic_phosphate_transport		0	619.451	262.944	2.35583	5.61267e-08	1.78525e-07
PFLU2513	PFLU2513	conserved_hypothetical_protein		10	102.523	43.5773	2.35266	0.00028437	0.000582835
PFLU6002	PFLU6002	putative_oxidative_stress_LysR-family_regulatory		9	253.415	107.786	2.35109	4.54147e-12	2.08492e-11
PFLU5336	PFLU5336	putative_exported_protein		3	474.323	202.297	2.34468	1.62887e-15	9.90897e-15
PFLU3950	PFLU3950	conserved_hypothetical_protein		10	80.4668	34.3226	2.34443	0.000257361	0.000529681
PFLU2902	PFLU2902	hypothetical_protein		8	1668.09	711.917	2.34309	2.34555e-28	3.35816e-27
PFLU0074	znuC	high-affinity_zinc_ABC_transport_system,		3	193.199	82.5441	2.34055	1.42515e-09	5.26353e-09
PFLU2735	PFLU2735	putative_threonine_dehydratase_biosynthetic		11	205.904	88.0044	2.3397	5.32863e-08	1.70223e-07
PFLU4963	PFLU4963	glucokinase	2.7.1.2	6	528.217	225.81	2.33921	2.76402e-19	2.23579e-18
PFLU4933	PFLU4933	preprotein_translocase,_ATPase_secretion		3	6585.34	2817.12	2.33762	1.51035e-69	1.25784e-67
PFLU3465	PFLU3465	conserved_hypothetical_protein		10	307.758	131.784	2.33532	2.52899e-08	8.32623e-08
PFLU4680	PFLU4680	putative_NADP-dependent_alcohol_dehydrogenase		13	187.738	80.4156	2.33459	5.24781e-06	1.35622e-05
PFLU3333	PFLU3333	hypothetical_protein		8	313.199	134.231	2.33329	3.52332e-14	1.93619e-13
PFLU1706	PFLU1706	conserved_hypothetical_protein		10	172.948	74.1743	2.33164	1.25006e-08	4.22379e-08
PFLU1130	PFLU1130	conserved_hypothetical_protein		10	168.368	72.3761	2.32629	1.42774e-07	4.36515e-07
PFLU5879	PFLU5879	putative_ubiquinone_biosynthesis-related		7	140.401	60.3683	2.32573	1.2655e-05	3.10365e-05
PFLU5775	PFLU5775	conserved_hypothetical_protein		0	244.881	105.42	2.32291	2.15937e-12	1.0174e-11
PFLU4300	PFLU4300	hypothetical_protein		8	633.859	273.008	2.32176	4.25081e-20	3.60101e-19
PFLU4745	PFLU4745	hypothetical_inner_membrane_protein		0	498.96	214.958	2.3212	1.48806e-14	8.42809e-14
PFLU2574	PFLU2574	putative_transcriptional_regulatory_protein		9	1516.62	653.425	2.32102	1.28048e-30	2.05194e-29
PFLU5164	PFLU5164	putative_putative_glycosyltransferase		13	136.489	58.8468	2.31939	3.90658e-05	8.95334e-05
PFLU3768	PFLU3768	UDP-N-acetylenolpyruvoylglucosamine_reductase	1.1.1.158	3	240.45	103.673	2.31931	3.2372e-07	9.59959e-07
PFLU5639	PFLU5639	putative_membrane_protein		3	63.0527	27.2139	2.31693	0.0023879	0.00429168
PFLU1612	PFLU1612	putative_fimbria_protein_precursor		3	77.6708	33.5416	2.31566	0.000299934	0.000612188
PFLU2193	ribD	putative_riboflavin_biosynthesis_deaminase		7	114.625	49.5232	2.31457	8.42418e-07	2.38678e-06
PFLU5449	PFLU5449	putative_regulatory_protein		9	66.7072	28.8568	2.31166	0.00247151	0.00443119
PFLU2512	PFLU2512	putative_transposase_for_insertion_element		12	384.55	166.448	2.31033	6.09931e-12	2.76574e-11
PFLU5836	PFLU5836	conserved_hypothetical_protein		10	74.6397	32.3504	2.30722	0.000415826	0.000834333
PFLU2977	PFLU2977	conserved_hypothetical_protein		10	438.573	190.099	2.30707	1.2374e-13	6.44826e-13
PFLU3619	PFLU3619	putative_oxygen-independent_coproporphyrinogen		7	1481.66	642.33	2.30669	1.55662e-26	2.00967e-25
PFLU5687	PFLU5687	conserved_hypothetical_protein		10	392.611	170.341	2.30486	3.0029e-14	1.66516e-13
PFLU1774	PFLU1774	putative_methyltransferase		13	616.874	267.999	2.30178	6.13105e-21	5.47627e-20
PFLU4000	PFLU4000	putative_lipoprotein		3	81.3253	35.3464	2.30081	0.0011597	0.002179
PFLU4177	PFLU4177	putative_lipoprotein		3	78.703	34.2187	2.3	0.00428507	0.00736773
PFLU0179	PFLU0179	putative_phage_integrase		12	2642.08	1148.81	2.29983	1.3621e-48	5.59311e-47
PFLU4771	PFLU4771	putative_5-methylcytosine-specific_restriction		2	245.717	106.866	2.2993	1.1127e-06	3.10642e-06
PFLU4772	PFLU4772	conserved_hypothetical_protein		10	2653.73	1157	2.29362	1.63859e-43	5.09947e-42
PFLU2917	PFLU2917	CDP-diacylglycerol-serine	2.7.8.8	7	129.932	56.7128	2.29105	8.64493e-06	2.17429e-05
PFLU0675	PFLU0675	omega-amino_acid--pyruvate_aminotransferase	2.6.1.18	6	3472.54	1517.19	2.28879	8.64743e-46	3.13695e-44
PFLU3016	PFLU3016	putative_two-component_response_regulator		9	3269.29	1429.34	2.28727	1.7522e-53	9.16881e-52
PFLU4030	PFLU4030	putative_acid_phosphatase		13	57.7426	25.2648	2.2855	0.00362903	0.00632806
PFLU3597	PFLU3597	conserved_hypothetical_protein		10	293.573	128.47	2.28515	4.49435e-11	1.88476e-10
PFLU5539	nusG	transcription_antitermination_protein		9	22613.9	9898.98	2.28446	2.8938e-81	3.49205e-79
PFLU1059	lepB	signal_peptidase_I	3.4.21.89	2	1888.98	827.191	2.28361	2.07674e-38	4.9119e-37
PFLU1649	rpsA	30S_ribosomal_protein_S1		2	167789	73755.5	2.27493	3.17394e-80	3.6799e-78
PFLU2509	PFLU2509	putative_TonB-receptor_protein		3	814.913	358.415	2.27365	3.76099e-20	3.19522e-19
PFLU1667	PFLU1667	putative_aminotransferase		13	3391.57	1491.97	2.27322	1.78258e-53	9.24596e-52
PFLU0260	envZ	osmolarity-sensing_histidine-kinase		9	255.52	112.46	2.2721	1.3249e-10	5.31127e-10
PFLU5510	rpsE	30S_ribosomal_protein_S5		2	21138.9	9312.05	2.27006	1.13789e-79	1.29391e-77
PFLU5807	PFLU5807	conserved_hypothetical_protein		10	95.2566	41.9924	2.26843	0.00108468	0.00204518
PFLU3460	PFLU3460	putative_GntR-family_regulatory_protein		9	84.5506	37.2955	2.26704	0.00264265	0.00471372
PFLU0116	PFLU0116	putative_CoA-transferase		13	2644.81	1168.64	2.26315	6.06852e-44	1.9292e-42
PFLU1473	PFLU1473	putative_SirA-like_protein		13	94.3532	41.7779	2.25845	0.000203603	0.000423611
PFLU5247	PFLU5247	putative_membrane_protein		3	3255.65	1444.82	2.25333	3.991e-16	2.54572e-15
PFLU0752	PFLU0752	conserved_hypothetical_protein		10	3037.38	1348.54	2.25234	1.20676e-48	5.02504e-47
PFLU4452	PFLU4452	peptidoglycan_hydrolase	3.2.1.-	0	1904.93	847.33	2.24815	1.15251e-30	1.86706e-29
PFLU1896	PFLU1896	putative_exported_protein		3	31435.2	13982.7	2.24815	2.16005e-25	2.59601e-24
PFLU1361	pcaR	pca_regulon_regulatory_protein		9	412.325	183.661	2.24503	1.22851e-17	8.73102e-17
PFLU4944	PFLU4944	putative_membrane_protein		0	122.343	54.5208	2.24396	0.000544143	0.00107242
PFLU0248	srpH	serine_acetyltransferase	2.3.1.30	7	315.39	140.738	2.24098	7.13784e-10	2.70552e-09
PFLU1625	PFLU1625	putative_LysR-family_regulatory_protein		9	119.829	53.4795	2.24064	5.24842e-05	0.000118
PFLU4451	PFLU4451	putative_flagellar_hook-associated_protein		0	3568.04	1592.54	2.24047	7.11299e-16	4.42728e-15
PFLU3238	PFLU3238	putative_general_secretory_pathway_protein_C		3	102.157	45.6074	2.23992	0.00011019	0.000237447
PFLU2190	uvrC	excinuclease_uvrABC_system_protein_C		2	323.948	144.735	2.23822	7.35566e-11	3.02252e-10
PFLU5803	folA	dihydrofolate_reductase	1.5.1.3	7	90.1816	40.3265	2.23629	0.000312642	0.000636589
PFLU0282	PFLU0282	putative_hydrolase		13	1692.75	757.909	2.23344	6.33318e-31	1.03448e-29
PFLU4543	PFLU4543	hypothetical_protein		8	339.404	152.243	2.22936	9.55275e-13	4.62995e-12
PFLU3842	PFLU3842	hypothetical_protein		8	44.2425	19.8624	2.22745	0.00404796	0.0070028
PFLU2845	PFLU2845	conserved_hypothetical_protein		10	1898.48	852.496	2.22697	1.44657e-38	3.46298e-37
PFLU1863	PFLU1863	putative_LysR-family_regulatory_protein		9	634.37	284.905	2.2266	3.61698e-05	8.36745e-05
PFLU2002	PFLU2002	putative_methyl-accepting_chemotaxis_protein		0	1077.42	484.299	2.2247	1.00965e-25	1.24118e-24
PFLU4817	PFLU4817	putative_MFS_family_transport_protein		0	109.315	49.1415	2.22449	0.000212004	0.000440781
PFLU0337	gpmI	2,3-bisphosphoglycerate-independent	5.4.2.1	1	1973.5	887.308	2.22415	8.37262e-35	1.65576e-33
PFLU4583	PFLU4583	conserved_hypothetical_protein		10	303.288	136.411	2.22334	2.97558e-09	1.06441e-08
PFLU0348	glnA	glutamine_synthetase	6.3.1.2	7	5411.28	2434.58	2.22267	7.87047e-65	6.0439e-63
PFLU5773	thiG	thiazole_biosynthesis_protein		7	415.871	187.357	2.21967	6.21103e-13	3.06304e-12
PFLU6125	PFLU6125	putative_ATP_synthase_protein_I_chain		1	953.656	429.652	2.2196	1.91871e-20	1.65625e-19
PFLU4863	PFLU4863	putative_membrane_protein		0	3041.96	1372.08	2.21705	8.01268e-45	2.69199e-43
PFLU0693	PFLU0693	conserved_hypothetical_protein		10	899.368	405.759	2.21651	0.000152217	0.000321605
PFLU0236	PFLU0236	conserved_hypothetical_protein		10	386.764	174.534	2.21597	1.02074e-10	4.14249e-10
PFLU1565	mfd	transcription-repair_coupling_factor		2	1857.46	839.429	2.21277	2.15798e-34	4.21126e-33
PFLU5069	PFLU5069	conserved_hypothetical_protein		10	4547.27	2055.16	2.21261	2.167e-54	1.19752e-52
PFLU1885	PFLU1885	hypothetical_protein		8	4380.05	1980.05	2.21209	1.21239e-52	5.87613e-51
PFLU2310	PFLU2310	putative_monooxygenase		13	59.5699	26.9536	2.21009	0.00105389	0.0019903
PFLU5421	PFLU5421	putative_peptidoglycan-related_protein		3	873.146	395.248	2.20911	2.54674e-19	2.06286e-18
PFLU4406	PFLU4406	conserved_hypothetical_protein		10	1716.33	777.57	2.20729	8.73545e-29	1.30108e-27
PFLU0817	PFLU0817	putative_exported_protein		3	2405.43	1090.92	2.20495	3.39587e-24	3.7323e-23
PFLU4215	PFLU4215	hypothetical_protein		8	108.025	49.0026	2.20448	0.000384366	0.000773835
PFLU5190	PFLU5190	catechol_1,2-dioxygenase	1.13.11.1	6	32.8049	14.8823	2.20428	0.000473382	0.00094056
PFLU4506	PFLU4506	23s_rRNA_(uracil-5-)-methyltransferase	2.1.1.-	2	1617.5	733.818	2.20423	5.49492e-30	8.61843e-29
PFLU3795	PFLU3795	conserved_hypothetical_protein		10	3927.07	1782.05	2.20368	2.12325e-47	8.20575e-46
PFLU5270	grpE	protein_GrpE_(HSP-70_cofactor)		0	1592.97	722.99	2.20331	1.09566e-33	2.08316e-32
PFLU5825	PFLU5825	putative_exported_protein		3	272.566	123.768	2.20224	0.00139155	0.00258424
PFLU3606	PFLU3606	putative_Rhs_protein		10	350.582	159.235	2.20166	7.8368e-10	2.95153e-09
PFLU3772	PFLU3772	tetraacyldisaccharide_4'-kinase	2.7.1.130	7	149.322	67.8412	2.20106	1.02926e-05	2.55393e-05
PFLU2705	PFLU2705	conserved_hypothetical_protein		10	16668.8	7579.71	2.19914	1.80438e-74	1.74906e-72
PFLU3166	PFLU3166	conserved_hypothetical_protein		10	256.229	116.543	2.19858	9.88009e-11	4.01519e-10
PFLU3705	PFLU3705	hypothetical_protein		8	863.086	392.791	2.19732	9.84141e-13	4.76595e-12
PFLU2367	PFLU2367	putative_dihydroxy-acid_dehydratase		7	205.495	93.5282	2.19715	1.1512e-06	3.20332e-06
PFLU3403	PFLU3403	putative_lipoprotein		3	196.702	89.5489	2.19659	6.71999e-08	2.12375e-07
PFLU0617	accC	biotin_carboxylase	6.4.1.2	7	849.996	387.115	2.19572	4.37396e-22	4.22602e-21
PFLU5058	PFLU5058	putative_DNA-binding_protein		13	186.665	85.0665	2.19434	6.26822e-07	1.80272e-06
PFLU1530	PFLU1530	conserved_hypothetical_membrane_protein		0	157.555	71.9364	2.1902	4.80326e-08	1.54357e-07
PFLU0735	PFLU0735	conserved_hypothetical_protein		10	1466.2	669.556	2.18981	5.65269e-31	9.3104e-30
PFLU4132	PFLU4132	putative_lipopolysaccharide_modification		0	265.431	121.263	2.18889	1.02101e-08	3.48571e-08
PFLU3369	PFLU3369	putative_glycogen_debranching_protein	EC	6	6735.21	3079.34	2.18723	8.69e-62	5.77348e-60
PFLU6026	PFLU6026	conserved_hypothetical_protein		10	133.006	60.8594	2.18546	0.000144718	0.000306819
PFLU4947	PFLU4947	conserved_hypothetical_protein		10	12343.2	5651.51	2.18405	5.67071e-05	0.000126771
PFLU3021	PFLU3021	putative_two-component_system,_response		9	1705.13	780.843	2.1837	6.69922e-35	1.33375e-33
PFLU5326	gdhA	NADP-specific_glutamate_dehydrogenase	1.4.1.4	7	569.13	260.878	2.18159	1.8023e-14	1.01676e-13
PFLU1032	PFLU1032	putative_membrane_protein		3	3046.84	1399.81	2.17661	5.06781e-43	1.54464e-41
PFLU2196	PFLU2196	putative_oxidoreductase		13	314.082	144.325	2.17622	5.79576e-10	2.21814e-09
PFLU1482	PFLU1482	putative_colicind-pore_forming_protein		3	199.22	91.556	2.17594	0.000899438	0.00172005
PFLU5279	PFLU5279	putative_FAD-binding_oxidoreductase		13	305.956	140.749	2.17377	3.1967e-12	1.48835e-11
PFLU4923	PFLU4923	conserved_hypothetical_protein		10	82.8297	38.1575	2.17073	9.74034e-05	0.000211589
PFLU4416	PFLU4416	chemotaxis_protein_CheY		0	1798.77	828.96	2.16991	8.75388e-31	1.42594e-29
PFLU0077	thrB	homoserine_kinase	2.7.1.39	7	426.127	196.45	2.16914	8.69849e-16	5.37452e-15
PFLU5080	PFLU5080	hypothetical_protein		8	100.63	46.3938	2.16904	3.09642e-06	8.21037e-06
PFLU1191	PFLU1191	putative_decarboxylase		13	814.157	375.368	2.16895	1.38079e-19	1.13397e-18
PFLU1670	PFLU1670	putative_TetR-family_regulatory_protein		9	342.241	157.835	2.16834	5.29505e-12	2.40843e-11
PFLU5079	PFLU5079	putative_integrase		12	557.884	257.513	2.16643	9.10552e-16	5.62014e-15
PFLU1898	PFLU1898	putative_transport_related_membrane_protein		3	31603.8	14588.6	2.16633	9.80352e-43	2.86971e-41
PFLU5445	PFLU5445	putative_acetyltransferase		13	1979.76	914.165	2.16565	1.84357e-38	4.37793e-37
PFLU4181	PFLU4181	putative_dehydrogenase/oxidoreductase		13	573.042	265.107	2.16155	3.05463e-14	1.68804e-13
PFLU3836	PFLU3836	conserved_hypothetical_protein		10	6671.72	3086.91	2.1613	1.03098e-60	6.41702e-59
PFLU2033	PFLU2033	putative_dehydrogenase		13	209.773	97.0907	2.16059	1.35762e-05	3.3172e-05
PFLU5868	PFLU5868	putative_membrane_protein		3	447.02	207.48	2.15452	1.16639e-13	6.11427e-13
PFLU4471	PFLU4471	putative_transmembrane_two-component_system,		0	1014.09	470.736	2.15426	3.18042e-21	2.90662e-20
PFLU4845	PFLU4845	ABC_transport_system,_membrane_permease		3	144.572	67.2626	2.14937	7.83738e-06	1.97707e-05
PFLU4104	PFLU4104	putative_surface_antigen		3	79.821	37.1566	2.14823	0.00019216	0.000401216
PFLU3774	PFLU3774	putative_biopolymer_transport_protein		3	327.711	152.78	2.14499	4.20726e-10	1.6228e-09
PFLU1925	PFLU1925	hypothetical_protein		8	615.457	287.114	2.1436	4.29049e-16	2.72207e-15
PFLU4584	PFLU4584	putative_phage-related_protein		12	299.72	139.841	2.14329	1.23683e-08	4.18384e-08
PFLU0005	PFLU0005	putative_two-component_system,_response		9	2446.98	1142.41	2.14195	5.18426e-23	5.2944e-22
PFLU0919	PFLU0919	putative_ribosomal_RNA_small_subunit		2	161.383	75.395	2.1405	7.77526e-05	0.000170657
PFLU3385	PFLU3385	conserved_hypothetical_protein		10	1084.72	507.141	2.1389	2.67593e-09	9.62455e-09
PFLU5658	PFLU5658	putative_hydrolase		13	514.398	240.68	2.13727	4.77711e-16	3.01784e-15
PFLU5433	PFLU5433	putative_membrane_protein		3	517.405	242.271	2.13565	4.46493e-13	2.21672e-12
PFLU0080	engB	probable_GTP-binding_protein		0	3009.04	1409.13	2.1354	5.47651e-40	1.41409e-38
PFLU0314	PFLU0314	putative_amino_acid_ABC_transport_system,		3	446.978	209.32	2.13538	1.00443e-13	5.29814e-13
PFLU1522	PFLU1522	conserved_hypothetical_protein		10	1902.16	891.051	2.13473	5.08802e-32	8.84867e-31
PFLU6124	atpB	ATP_synthase_A_chain	3.6.3.14	1	2818.78	1320.58	2.13451	5.24859e-16	3.29808e-15
PFLU3607	PFLU3607	conserved_hypothetical_protein		10	379.218	177.941	2.13115	6.30659e-09	2.18715e-08
PFLU2264	gabP	GABA_permease		3	122.3	57.4992	2.12698	5.69344e-05	0.000127183
PFLU3168	PFLU3168	conserved_hypothetical_protein		10	255.694	120.239	2.12655	1.09914e-08	3.7352e-08
PFLU5625	PFLU5625	conserved_hypothetical_protein		10	11862	5582.42	2.12488	4.42454e-61	2.87498e-59
PFLU0152	PFLU0152	hypothetical_protein		8	223.316	105.096	2.12487	3.07901e-09	1.09941e-08
PFLU5429	PFLU5429	putative_membrane_protein		3	273.987	129.008	2.1238	2.08184e-08	6.90406e-08
PFLU1895	PFLU1895	putative_cytochrome_C_dehydrogenase-related		1	13228.3	6232.27	2.12256	9.24185e-65	7.00603e-63
PFLU5762	pilT	twitching_mobility_protein		0	89.7319	42.2931	2.12166	0.000524904	0.00103735
PFLU0751	PFLU0751	putative_MerR-family_regulatory_protein		9	835.701	394.033	2.12089	2.49066e-21	2.2904e-20
PFLU0346	PFLU0346	putative_chorismate_mutase_precursor		7	162.886	76.8181	2.12041	1.40916e-06	3.88817e-06
PFLU4432	PFLU4432	putative_response_regulator		9	991.946	468.555	2.11703	1.12453e-20	9.87426e-20
PFLU3341	PFLU3341	hypothetical_protein		8	643.101	303.958	2.11576	8.32936e-19	6.44654e-18
PFLU5227	PFLU5227	hemin_ABC_transporter,_ATP-binding_protein		3	488.469	230.917	2.11535	3.72628e-12	1.72541e-11
PFLU2686	PFLU2686	putative_exported_protein		3	83.2384	39.3836	2.11353	2.22481e-05	5.28751e-05
PFLU6052	PFLU6052	conserved_hypothetical_protein		10	118.432	56.0532	2.11286	0.00255691	0.00456767
PFLU5915	PFLU5915	putative_membrane_protein		0	3530.81	1672.37	2.11126	4.69882e-46	1.72572e-44
PFLU2465	PFLU2465	conserved_hypothetical_protein		10	8073.34	3827.56	2.10927	2.23367e-53	1.14849e-51
PFLU5339	katB	catalase_precursor	1.11.1.6	0	321.69	152.792	2.10541	3.22852e-07	9.57865e-07
PFLU0373	mdoG	glucans_biosynthesis_protein_G_precursor		0	4066.14	1934.95	2.10142	5.65675e-45	1.92232e-43
PFLU3873	PFLU3873	peptidyl-prolyl_cis-trans_isomerase_B	5.2.1.8	0	2253.96	1074.48	2.09773	1.27633e-35	2.6114e-34
PFLU6051	PFLU6051	putative_aldose_1-epimerase		13	675.843	323.052	2.09206	1.75473e-15	1.06527e-14
PFLU0763A	PFLU0763A	conserved_hypothetical_protein		10	123.375	58.9857	2.0916	0.000222201	0.000460848
PFLU6131	fecR	putative_iron_transport-related_protein		3	1298.42	621.683	2.08855	4.36704e-28	6.22225e-27
PFLU2596	PFLU2596	conserved_hypothetical_protein		10	130.512	62.5198	2.08753	3.37213e-06	8.90153e-06
PFLU1357	PFLU1357	conserved_hypothetical_protein		10	447.235	214.398	2.086	3.82525e-10	1.4871e-09
PFLU5815	thyA	thymidylate_synthase	2.1.1.45	7	1489.2	713.904	2.086	2.99412e-25	3.56222e-24
PFLU0603	cobL	precorrin-6Y_C(5,15)-methyltransferase	2.1.1.132	7	146.228	70.1087	2.08573	4.80049e-05	0.000108506
PFLU3937	PFLU3937	putative_membrane_protein		3	117.378	56.2906	2.08521	0.00132707	0.00247226
PFLU5791	coaD	phosphopantetheine_adenylyltransferase	2.7.7.3	7	316.512	151.849	2.08439	0.000107098	0.000231204
PFLU3272	PFLU3272	3,4-dihydroxyphenylacetate_2,3-dioxygenase	1.13.11.15	6	105.208	50.489	2.08379	0.00108957	0.0020531
PFLU1351	PFLU1351	putative_transport-related_membrane_protein		3	266.398	127.961	2.08186	2.59075e-06	6.94113e-06
PFLU2603	PFLU2603	putative_AraC_family_transcriptional_regulator		9	71.8232	34.5654	2.07789	0.000390977	0.000786343
PFLU5118	PFLU5118	putative_two-component_system,_response		9	7022.11	3382.64	2.07593	3.50852e-54	1.92091e-52
PFLU5489	PFLU5489	putative_membrane_protein		3	755.705	364.071	2.0757	9.22428e-14	4.89177e-13
PFLU3414	PFLU3414	putative_membrane_protein		0	134.252	64.6888	2.07536	0.000141188	0.000299872
PFLU0534	rpsR	30S_ribosomal_protein_S18		2	1688	813.81	2.0742	3.2987e-09	1.1743e-08
PFLU3131	PFLU3131	putative_cation_transport_related_protein		0	3819.48	1842.54	2.07295	5.57482e-45	1.90543e-43
PFLU0721	rscC	putative_type_III_secretion_protein		3	334.225	161.248	2.07274	3.07955e-10	1.20832e-09
PFLU0275	PFLU0275	putative_exported_protein		3	340.007	164.054	2.07254	8.87472e-10	3.33606e-09
PFLU0568	PFLU0568	putative_bacterioferritin		0	8698.75	4199.02	2.07161	1.93355e-55	1.11001e-53
PFLU5126	PFLU5126	conserved_hypothetical_protein		10	428.231	206.89	2.06984	3.10615e-09	1.10843e-08
PFLU3662	PFLU3662	putative_polysaccharide_export_protein		3	747.345	361.429	2.06775	1.4515e-12	6.95521e-12
PFLU2694	PFLU2694	conserved_hypothetical_protein		10	4319.62	2089.43	2.06737	6.86353e-50	3.02866e-48
PFLU5531	rpsG	30S_ribosomal_protein_S7		2	16588.6	8032.9	2.06508	6.25222e-61	3.9752e-59
PFLU5331	PFLU5331	putative_cobalamin_synthesis-related_protein		7	274.933	133.225	2.06368	1.76551e-09	6.47207e-09
PFLU5104	PFLU5104	conserved_hypothetical_protein		10	1789.65	868.707	2.06013	1.26534e-29	1.94337e-28
PFLU4321	PFLU4321	putative_cyanophycin_synthetase		13	1453	705.314	2.06008	1.17623e-28	1.72582e-27
PFLU5280	PFLU5280	putative_exported_protein		3	17665.4	8578.37	2.05929	6.15859e-22	5.883e-21
PFLU1656	PFLU1656	putative_membrane_protein		0	109.938	53.439	2.05726	0.000125171	0.000267775
PFLU1050	PFLU1050	putative_DNA-binding_protein		13	2209.51	1074.06	2.05714	1.96119e-35	3.97141e-34
PFLU4241	PFLU4241	conserved_hypothetical_protein		10	190.082	92.5098	2.05472	2.33003e-05	5.52172e-05
PFLU2559	PFLU2559	AsnC_family_regulatory_protein		9	2313.25	1126.33	2.05379	1.26666e-16	8.39658e-16
PFLU2725	PFLU2725	putative_RNA_polymerase_sigma_factor		9	106.886	52.0969	2.05168	0.000175168	0.000366774
PFLU2564	PFLU2564	putrescine_ABC_transporter,_substrate-binding		3	798.725	389.499	2.05065	6.55489e-16	4.09283e-15
PFLU1402	PFLU1402	putative_membrane_protein		3	231.208	112.847	2.04886	1.13742e-06	3.16943e-06
PFLU5350	PFLU5350	putative_dehydrogenase		13	293.361	143.196	2.04867	0.000539327	0.00106372
PFLU4814	PFLU4814	hypothetical_protein		8	695.879	340.224	2.04535	7.55569e-15	4.38868e-14
PFLU3159	PFLU3159	conserved_hypothetical_protein		10	451.838	220.916	2.04529	8.15715e-11	3.33563e-10
PFLU5992	PFLU5992	conserved_hypothetical_protein		10	186.427	91.2148	2.04383	1.02529e-05	2.54515e-05
PFLU0910	PFLU0910	putative_lipoprotein		3	87.3876	42.7963	2.04194	0.00416846	0.00718813
PFLU5068	PFLU5068	cysteine_desulfurase	4.4.1.-	7	17359	8503.49	2.0414	7.58333e-28	1.06762e-26
PFLU5848	PFLU5848	hypothetical_protein		8	2657	1301.93	2.04081	2.27824e-36	4.89863e-35
PFLU1386	PFLU1386	putative_LuxR-family_regulatory_protein		9	122.666	60.1309	2.03997	2.03008e-06	5.51141e-06
PFLU5953	glnK	nitrogen_regulatory_protein_P-II_2		9	6595.2	3233.76	2.03948	1.85699e-50	8.44644e-49
PFLU0098	PFLU0098	putative_ABC_transport_system,_permease		0	60.602	29.7417	2.03761	0.00210721	0.0038209
PFLU4997	PFLU4997	putative_transmembrane_acid_tolerance_protein		0	626.591	307.775	2.03587	1.50053e-13	7.74901e-13
PFLU5060	PFLU5060	conserved_hypothetical_protein		10	8961.25	4405.28	2.03421	2.89118e-39	7.183e-38
PFLU1750	PFLU1750	conserved_hypothetical_protein		10	1077.29	529.727	2.03366	5.60967e-23	5.70912e-22
PFLU3639	PFLU3639	putative_transmembrane_transporter		3	85.7115	42.1542	2.03328	5.93085e-05	0.000132087
PFLU0885	PFLU0885	putative_exported_protein		3	1184.69	583.072	2.03181	1.37984e-24	1.55409e-23
PFLU5883	PFLU5883	conserved_hypothetical_protein		10	587.443	289.319	2.03044	2.07637e-16	1.35067e-15
PFLU4613	PFLU4613	putative_RNA_polymerase_sigma_factor		9	14852.1	7316.84	2.02986	2.25302e-32	3.97674e-31
PFLU4769	PFLU4769	conserved_hypothetical_protein		10	244.493	120.517	2.02871	3.26839e-07	9.68722e-07
PFLU4665	PFLU4665	conserved_hypothetical_protein		10	978.959	482.789	2.02772	2.01302e-20	1.73261e-19
PFLU3430	PFLU3430	conserved_hypothetical_protein		10	1291.09	637.271	2.02596	4.85976e-26	6.07522e-25
PFLU1630	PFLU1630	putative_LuxR-family_regulatory_protein		9	3364.89	1661.19	2.02559	1.26296e-19	1.04154e-18
PFLU1217	PFLU1217	hypothetical_protein		8	673.997	333.156	2.02307	4.62527e-17	3.15447e-16
PFLU5053	PFLU5053	GTP-binding_protein		13	3370.72	1666.82	2.02225	4.71367e-37	1.04389e-35
PFLU5515	rplE	50S_ribosomal_protein_L5		2	15283.1	7557.58	2.02223	2.62772e-48	1.06423e-46
PFLU5082A	PFLU5082A	hypothetical_membrane_protein		3	228.24	112.887	2.02184	6.76253e-06	1.72134e-05
PFLU3798	PFLU3798	putative_transmembrane_CrcB_family_homolog		3	54.0023	26.7108	2.02174	0.00360016	0.00627957
PFLU5523	rpsS	30S_ribosomal_protein_S19		2	6254.03	3094.21	2.0212	1.49102e-45	5.27928e-44
PFLU2112	PFLU2112	conserved_hypothetical_protein		10	49.2726	24.3799	2.02104	0.00163854	0.00301641
PFLU1230	PFLU1230	putative_lipoprotein		3	416.28	206.034	2.02044	3.99535e-10	1.5451e-09
PFLU4297	PFLU4297	hypothetical_protein		8	522.285	258.558	2.01999	7.30889e-11	3.00748e-10
PFLU5474	PFLU5474	conserved_hypothetical_protein		10	182.965	90.6132	2.01919	1.58736e-07	4.82821e-07
PFLU0978	PFLU0978	hypothetical_protein		8	71.1568	35.2479	2.01875	0.00151508	0.00279696
PFLU0055	cynT2	carbonic_anhydrase_1	4.2.1.1	0	10633.3	5272.6	2.01671	9.10439e-53	4.48619e-51
PFLU5020	PFLU5020	conserved_hypothetical_hexapeptide_repeat		10	2027.09	1008.06	2.01089	4.1134e-15	2.43225e-14
PFLU1791	PFLU1791	conserved_hypothetical_protein		10	199.175	99.1274	2.00929	2.72033e-07	8.1198e-07
PFLU3611	PFLU3611	L-lactate_dehydrogenase	1.1.2.3	1	464.003	231.142	2.00744	2.66254e-14	1.48805e-13
PFLU5688	PFLU5688	conserved_hypothetical_protein		10	346.907	173.036	2.00483	1.3623e-07	4.1694e-07
PFLU0758	PFLU0758	conserved_hypothetical_protein		10	129.674	64.7293	2.00333	6.08528e-05	0.000135221
PFLU4519	PFLU4519	putative_transmembrane_protein		0	765.42	382.552	2.00082	7.24779e-11	2.98441e-10
PFLU3807	PFLU3807	putative_cold-shock_protein		0	55121.5	27565.9	1.99962	2.43567e-32	4.28634e-31
PFLU4832	PFLU4832	conserved_hypothetical_protein		10	767.361	383.756	1.99961	1.36093e-16	9.0114e-16
PFLU4948	PFLU4948	putative_lipoprotein		3	1137.32	569.66	1.99648	1.37631e-14	7.83262e-14
PFLU5158	PFLU5158	GTP_cyclohydrolase_I	3.5.4.16	7	445.087	223.161	1.99447	3.50395e-14	1.92734e-13
PFLU4894	PFLU4894	conserved_hypothetical_protein		10	2142.29	1074.3	1.99414	1.04354e-12	5.0437e-12
PFLU4908	PFLU4908	TolB_colicin_import_protein		0	5339.51	2678.7	1.99332	6.74587e-44	2.13307e-42
PFLU0039	PFLU0039	conserved_hypothetical_protein		10	29099.6	14600.6	1.99304	7.90416e-61	4.97205e-59
PFLU2567	PFLU2567	putative_LysR-family_transcriptional_regulator		9	172.175	86.5004	1.99045	1.6748e-05	4.04372e-05
PFLU1596	PFLU1596	hypothetical_protein		8	857.974	431.056	1.9904	1.09027e-16	7.2599e-16
PFLU3898	PFLU3898	putative_RNA_polymerase_sigma_factor		9	208.075	104.558	1.99004	1.07404e-05	2.65391e-05
PFLU0110	PFLU0110	putative_hydrolase		13	1453.89	730.602	1.98999	2.00015e-20	1.72404e-19
PFLU3756	PFLU3756	putative_lipoprotein		3	127.373	64.0413	1.98891	3.99099e-05	9.1291e-05
PFLU5720	sahA	adenosylhomocysteinase	3.3.1.1	7	1144.8	576.247	1.98666	4.97972e-05	0.000112257
PFLU5035	PFLU5035	putative_putative_transglycosylase		3	907.631	457.121	1.98554	1.22114e-18	9.31687e-18
PFLU4453	PFLU4453	flagellar_P-ring_protein_precuror		0	779.14	392.888	1.98311	1.88894e-13	9.6956e-13
PFLU5059	PFLU5059	putative_fimbrial_biogenesis_protein		3	802.31	404.763	1.98217	1.51463e-12	7.24008e-12
PFLU2905	PFLU2905	hypothetical_protein		8	1113.34	562.048	1.98087	5.48557e-18	3.99953e-17
PFLU1188	PFLU1188	conserved_hypothetical_protein		10	225.403	113.795	1.98077	1.27339e-05	3.12041e-05
PFLU0068	PFLU0068	putative_D-methionine_ABC_transport_system,		3	551.843	278.809	1.97928	3.05852e-12	1.42852e-11
PFLU1872	PFLU1872	conserved_hypothetical_protein		10	517.791	261.7	1.97857	1.7052e-12	8.1052e-12
PFLU2916	PFLU2916	putative_TetR-family_regulatory_protein		9	239.504	121.072	1.97819	2.17742e-05	5.17903e-05
PFLU1167	PFLU1167	putative_regulatory_protein		9	1041.26	526.482	1.97776	3.96907e-19	3.16295e-18
PFLU4236	PFLU4236	putative_AraC_family_transcriptional_regulator		9	1026.58	519.172	1.97733	5.67127e-19	4.45341e-18
PFLU4709	PFLU4709	conserved_hypothetical_protein		10	5331.5	2707.21	1.96937	7.17212e-41	1.91895e-39
PFLU3598	PFLU3598	conserved_hypothetical_protein		10	7957.53	4043.66	1.9679	8.35306e-49	3.50295e-47
PFLU5487	PFLU5487	putative_endonuclease		13	4292.09	2181.18	1.96778	3.56461e-40	9.28526e-39
PFLU3901	PFLU3901	putative_fimbriae-related_protein		3	237.531	120.858	1.96537	0.00113432	0.00213392
PFLU3133	PFLU3133	hypothetical_protein		8	2893.06	1475	1.9614	5.6547e-37	1.24762e-35
PFLU1236	PFLU1236	putative_lipoprotein		3	58781.5	29970.3	1.96133	2.57909e-43	7.94278e-42
PFLU0319	PFLU0319	putative_membrane_protein		0	258.788	132.004	1.96046	5.01781e-07	1.45585e-06
PFLU3158	PFLU3158	putative_aminotransferase		13	220.589	112.691	1.95748	4.93651e-06	1.28249e-05
PFLU1368	kgtP	alpha-ketoglutarate_permease		3	940.589	480.66	1.95687	7.18157e-13	3.5182e-12
PFLU0997	moaE	molybdopterin_converting_factor_subunit_2		7	133.543	68.2809	1.95579	0.000252431	0.000520154
PFLU4154	PFLU4154	putative_inosine-uridine_preferring_nucleoside	3.2.2.1	7	925.775	473.391	1.95562	5.34206e-16	3.35325e-15
PFLU1894	PFLU1894	conserved_hypothetical_protein		10	1599.18	818.363	1.95412	8.41484e-24	9.07974e-23
PFLU1469	mucB	sigma_factor_regulatory_protein_precursor		9	16732	8575.98	1.95104	1.05354e-52	5.14843e-51
PFLU3023	PFLU3023	putative_two-component_sensor_histidine_kinase		9	1158.16	594.509	1.9481	1.44586e-21	1.34424e-20
PFLU5215	PFLU5215	putative_putative_membrane_protein		3	1353.66	695.105	1.94742	5.41294e-24	5.9053e-23
PFLU2119	PFLU2119	putative_exported_protein		3	1672.2	860.176	1.94401	2.90866e-23	3.01735e-22
PFLU5314	PFLU5314	putative_chemotaxis-related_protein		0	1723.31	886.836	1.94321	3.69483e-23	3.79957e-22
PFLU3462	PFLU3462	putative_exported_protein		3	539.507	277.699	1.94278	6.63949e-10	2.52286e-09
PFLU1830	htpG	chaperone_(heat_shock_protein)		0	1388.81	715.922	1.93989	4.79729e-21	4.32414e-20
PFLU1586	dusA	tRNA-dihydrouridine_synthase_A	1.-.-.-	2	754.76	389.244	1.93904	2.64319e-13	1.33583e-12
PFLU4912	PFLU4912	putative_thioesterase		13	758.695	391.789	1.93649	3.24276e-16	2.08872e-15
PFLU0577	PFLU0577	conserved_hypothetical_protein		10	88.3114	45.6074	1.93634	0.000993985	0.00188864
PFLU3134	PFLU3134	conserved_hypothetical_protein		0	3035.53	1568.31	1.93554	5.83515e-34	1.11301e-32
PFLU5137	PFLU5137	cytochrome_C_oxidase_(ubiquinol_oxidase)_subunit		0	198.037	102.366	1.93459	5.26221e-06	1.35935e-05
PFLU4126B	PFLU4126B	hypothetical_protein		8	24453.3	12658.3	1.93179	4.79477e-54	2.60105e-52
PFLU1216	PFLU1216	conserved_hypothetical_membrane_protein		0	1289.47	667.572	1.93158	1.83991e-25	2.22028e-24
PFLU2113	PFLU2113	putative_acetyltransferase		13	291.168	150.906	1.92946	0.000773177	0.00149016
PFLU3387	PFLU3387	hypothetical_protein		8	190.382	98.774	1.92745	3.36004e-05	7.80357e-05
PFLU2261	PFLU2261	conserved_hypothetical_protein		10	1136.9	589.923	1.92721	1.123e-18	8.59026e-18
PFLU3438	PFLU3438	proline/betaine_transporter		3	16243.1	8429.78	1.92687	8.8564e-52	4.18943e-50
PFLU5795	PFLU5795	conserved_hypothetical_protein		10	112.154	58.2977	1.92381	0.00319988	0.00562787
PFLU2568	PFLU2568	putative_oxidoreductase		13	194.703	101.458	1.91905	1.60915e-05	3.89635e-05
PFLU0868	PFLU0868	putative_conserved_exported_protein		3	522.565	272.424	1.91821	2.10814e-13	1.07646e-12
PFLU1332	nhaA	Na(+)/H(+)_antiporter		0	528.176	275.379	1.918	1.03271e-10	4.18534e-10
PFLU3366	PFLU3366	putative_glucanotransferase		5	359.441	187.542	1.91659	1.26194e-10	5.06575e-10
PFLU4850	PFLU4850	putative_exported_protein		3	536.971	280.331	1.91549	2.44768e-10	9.66165e-10
PFLU1105	PFLU1105	putaive_membrane_protein		0	777.636	406.081	1.91498	4.56271e-16	2.88858e-15
PFLU0829	PFLU0829	putative_two-component_system,_sensor_kinase		0	168.627	88.2013	1.91184	4.2371e-05	9.64356e-05
PFLU5155	PFLU5155	putative_MerR-family_transcriptional_regulator		9	926.502	484.745	1.91132	3.96244e-19	3.16193e-18
PFLU5342	PFLU5342	putative_LuxR-family_regulatory_protein		9	6225.93	3259.5	1.91009	1.4579e-38	3.47603e-37
PFLU1463	PFLU1463	hypothetical_protein		8	352.908	184.864	1.90901	5.3934e-05	0.000120937
PFLU0037	trpI	HTH-type_transcriptional_regulator_trpI_(trpBA		9	729.224	382.21	1.90791	6.02682e-16	3.76708e-15
PFLU0321	PFLU0321	putative_lipoprotein		3	580.412	304.433	1.90654	3.84226e-10	1.4927e-09
PFLU0685	PFLU0685	conserved_hypothetical_protein		10	6107.46	3208.02	1.90381	1.32128e-42	3.82977e-41
PFLU2505	PFLU2505	conserved_hypothetical_protein		10	1297.66	681.692	1.90358	7.36367e-20	6.17608e-19
PFLU5077	PFLU5077	queuine_tRNA-ribosyltransferase		2	1056.44	555.091	1.90318	9.97018e-18	7.12001e-17
PFLU1474	perM	putative_permease_protein		3	456.093	239.744	1.90242	1.54913e-10	6.19756e-10
PFLU3062	PFLU3062	putative_aerobic_C4-dicarboxylate_transport		3	500.659	263.32	1.90133	4.55499e-11	1.90748e-10
PFLU0866	PFLU0866	conserved_hypothetical_protein		10	411.463	216.446	1.901	4.90001e-06	1.27413e-05
PFLU5797	ilvD	dihydroxy-acid_dehydratase	4.2.1.9	7	1704.57	897.136	1.90001	3.03854e-27	4.10203e-26
PFLU4166	PFLU4166	putative_membrane_protein		0	186.943	98.5083	1.89774	3.20419e-06	8.48093e-06
PFLU3765A	PFLU3765A	conserved_hypothetical_protein		10	1149.48	605.823	1.89738	2.11687e-18	1.59047e-17
PFLU0439	PFLU0439	putative_chromosome_partitioning-related_ParA		0	3775.18	1990.79	1.89632	1.47506e-33	2.77771e-32
PFLU5488	PFLU5488	putative_phospholipase		13	2781.82	1467.63	1.89545	7.28175e-32	1.25898e-30
PFLU1880	PFLU1880	hypothetical_protein		8	1753.3	925.121	1.89522	8.51893e-24	9.1753e-23
PFLU4419	PFLU4419	putative_flagellar_biosynthesis_protein		0	2321.18	1224.84	1.89509	1.37269e-15	8.39373e-15
PFLU5084	PFLU5084	hypothetical_protein		8	2791.92	1474	1.89411	3.6774e-33	6.85945e-32
PFLU4558	PFLU4558	putative_cytochrome_C_oxidase_subunit		1	6252.09	3301.12	1.89393	2.93291e-39	7.22596e-38
PFLU1851	pyrF	orotidine_5'-phosphate_decarboxylase	4.1.1.23	7	215.106	113.668	1.8924	5.77323e-05	0.000128771
PFLU3024	PFLU3024	putative_protein_kinase		7	9753.45	5155.48	1.89186	3.66098e-45	1.27337e-43
PFLU1315	PFLU1315	putative_glutathione_S-transferase		7	304.128	161.063	1.88826	3.32242e-07	9.84242e-07
PFLU6074	PFLU6074	putative_sensory_box/GGDEF_family_protein		9	400.413	212.333	1.88578	2.57686e-05	6.07778e-05
PFLU1278	PFLU1278	putative_surface_exported_protein		3	5630.47	2986.28	1.88545	1.00997e-38	2.43752e-37
PFLU0504	PFLU0504	putative_phosphatase		13	568.032	301.772	1.88233	6.346e-10	2.41778e-09
PFLU2751	PFLU2751	multidrug_efflux_system_transmembrane_protein		0	99.835	53.0978	1.88021	0.00194189	0.00353305
PFLU4125	PFLU4125	putative_methyl-accepting_chemotaxis_protein		0	439.307	233.849	1.87859	2.23745e-09	8.10665e-09
PFLU2455	PFLU2455	putative_AraC-family_regulatory_protein		9	361.806	192.656	1.87799	5.0174e-08	1.60976e-07
PFLU5251	PFLU5251	tRNA_pseudouridine_synthase_B	4.2.1.70	2	1995.83	1062.79	1.87791	1.40878e-13	7.30714e-13
PFLU3250	PFLU3250	hypothetical_protein		8	297.786	158.755	1.87576	6.02867e-06	1.54519e-05
PFLU5591	dnaG	DNA_primase	2.7.7.-	2	2482.63	1323.79	1.8754	2.30926e-06	6.23785e-06
PFLU2357	PFLU2357	putatove_DeoR-family_regulatory_protein		9	452.976	241.686	1.87423	4.84518e-12	2.21403e-11
PFLU5820	nudH	(di)nucleoside_polyphosphate_hydrolase	3.6.1.-	0	2234.87	1193.99	1.87176	9.22192e-28	1.28304e-26
PFLU1049	PFLU1049	putative_nucleoid-associated_protein		0	160.566	85.8288	1.87077	7.21468e-05	0.000158943
PFLU0015	trkA	trk_system_potassium_uptake_protein_trkA		3	231.465	123.733	1.87069	2.46987e-05	5.83473e-05
PFLU1423	PFLU1423	conserved_hypothetical_protein		10	44878.9	23999.4	1.87	9.33048e-46	3.36409e-44
PFLU4705	PFLU4705	3-oxoacyl-[acyl-carrier_protein]_reductase	1.1.1.100	7	3602.58	1926.89	1.86963	4.39187e-33	8.16639e-32
PFLU1660	PFLU1660	putative_glycosyltransferase		3	3592.1	1921.78	1.86915	4.46039e-33	8.26779e-32
PFLU5379	PFLU5379	putative_membrane_protein		0	107.596	57.6031	1.86788	0.00182454	0.00333286
PFLU5616	PFLU5616	conserved_hypothetical_protein		10	77.7137	41.6336	1.86661	0.00541521	0.00915908
PFLU5206	PFLU5206	putative_LysR-family_regulatory_protein		9	826.389	442.913	1.86581	8.80701e-10	3.31482e-09
PFLU3553	PFLU3553	putative_membrane_protein		0	202.164	108.375	1.8654	3.64753e-05	8.42165e-05
PFLU1901	PFLU1901	putative_cytochrome_D_oxidase_subunit_II		1	941.235	505.024	1.86374	7.1007e-16	4.42428e-15
PFLU5335	PFLU5335	putative_membrane_protein		3	3997.29	2149.11	1.85997	8.52957e-33	1.54237e-31
PFLU3600	PFLU3600	putative_excinuclease_ABC_subunit_A2		2	144.292	77.622	1.85891	7.23916e-05	0.000159423
PFLU1890	PFLU1890	conserved_hypothetical_protein		10	2680.92	1445.46	1.85472	2.13031e-28	3.06484e-27
PFLU4668	PFLU4668	hypothetical_protein		8	12904.5	6960.55	1.85394	2.28076e-45	8.02746e-44
PFLU5718	PFLU5718	conserved_hypothetical_protein		10	528.368	285.137	1.85303	5.9501e-08	1.8875e-07
PFLU0896	hisD	histidinol_dehydrogenase	1.1.1.23	7	197.585	106.745	1.85101	1.98573e-05	4.75176e-05
PFLU4926	PFLU4926	putative_transmembrane_protein		3	306.448	165.661	1.84985	0.00425316	0.00732138
PFLU5504	rpsK	30S_ribosomal_protein_S11		2	10572.4	5719.18	1.84858	4.36248e-41	1.19978e-39
PFLU5325	PFLU5325	putative_transcription_elongation_factor		2	857.046	463.771	1.84799	1.80859e-11	7.87988e-11
PFLU4152	PFLU4152	hypothetical_protein		8	322.828	174.696	1.84794	1.75496e-05	4.2213e-05
PFLU5200	PFLU5200	conserved_hypothetical_protein		10	731.844	396.341	1.8465	3.20472e-12	1.48974e-11
PFLU4532	PFLU4532	putative_esterase		6	147.237	79.849	1.84395	0.00020261	0.000421694
PFLU2254	PFLU2254	conserved_hypothetical_protein		10	2804.93	1521.72	1.84327	1.59149e-16	1.04794e-15
PFLU1725	PFLU1725	putative_enoyl-CoA_hydratase/isomerase		6	800.078	434.117	1.843	1.88481e-12	8.93737e-12
PFLU6053	PFLU6053	putative_membrane_protein		3	1450.57	788.518	1.83961	2.36109e-10	9.33232e-10
PFLU2472	PFLU2472	putative_AraC-family_regulatory_protein		9	233.401	126.966	1.8383	2.26617e-05	5.38364e-05
PFLU2757	PFLU2757	conserved_hypothetical_protein		10	16204.4	8814.94	1.83829	8.68549e-13	4.21999e-12
PFLU5849	PFLU5849	putative_glutamine_synthetase		7	59998	32674.3	1.83624	2.74322e-49	1.18399e-47
PFLU3057	PFLU3057	conserved_hypothetical_protein		10	280.413	152.734	1.83596	0.000577369	0.00113421
PFLU4965	PFLU4965	glyceraldehyde_3-phosphate_dehydrogenase_1	1.2.1.12	1	5500.86	2998.41	1.83459	3.65852e-34	7.02364e-33
PFLU2277	PFLU2277	putative_mandelate_racemase		6	231.445	126.19	1.83409	0.000118841	0.00025488
PFLU5527	rplC	50S_ribosomal_protein_L3		2	28951.2	15791.9	1.8333	2.52861e-46	9.40356e-45
PFLU0810	PFLU0810	putative_protease		13	848.662	463.108	1.83253	5.40696e-08	1.72445e-07
PFLU0475	PFLU0475	putative_carbamoyltransferase		0	1674.54	913.829	1.83245	3.07719e-20	2.6256e-19
PFLU0679	PFLU0679	putative_paraquat-inducible_protein		0	1083.7	591.709	1.83147	7.15713e-18	5.18629e-17
PFLU5540	secE	preprotein_translocase_SecE_subunit		3	10691.3	5838.7	1.83111	4.8583e-21	4.37247e-20
PFLU2120	PFLU2120	putative_exported_protein		3	702.904	384.114	1.82993	2.58979e-05	6.10096e-05
PFLU2949A	PFLU2949A	hypothetical_protein		8	319.196	174.494	1.82927	4.32889e-06	1.1336e-05
PFLU5503	rpsD	30S_ribosomal_protein_S4		2	11468.9	6270.93	1.82889	1.04834e-41	2.92399e-40
PFLU2482A	PFLU2482A	conserved_hypothetical_protein		10	1602.5	876.761	1.82775	7.33515e-21	6.50266e-20
PFLU1228	lysS	lysyl-tRNA_synthetase	6.1.1.6	2	475.764	260.491	1.82641	3.89278e-09	1.37257e-08
PFLU2506	PFLU2506	putative_AraC-family_regulatory_protein		9	4950.83	2711.59	1.8258	2.1695e-33	4.05958e-32
PFLU3649	PFLU3649	putative_peptidase		5	309.028	169.317	1.82514	1.09093e-06	3.0514e-06
PFLU5378	rhlE2	putative_ATP-dependent_RNA_helicase	3.6.1.-	2	208.269	114.172	1.82417	3.68205e-06	9.69799e-06
PFLU5970	PFLU5970	conserved_hypothetical_protein		10	126.858	69.5705	1.82344	0.00206526	0.00374943
PFLU5537	rplA	50S_ribosomal_protein_L1		2	12304.8	6749.62	1.82303	4.80832e-41	1.31628e-39
PFLU0883	PFLU0883	putative_ABC_transport_system,_ATP-binding		3	749.6	411.373	1.82219	5.67871e-16	3.55701e-15
PFLU0173	PFLU0173	hypothetical_protein		8	514.978	283.031	1.81951	1.90135e-10	7.5505e-10
PFLU6122	atpF	ATP_synthase_B_chain	3.6.3.14	1	3448.2	1895.27	1.81937	4.28972e-28	6.12683e-27
PFLU4688	PFLU4688	putative_exported_protein		3	16584.3	9120.19	1.81841	1.10805e-28	1.62983e-27
PFLU2028	PFLU2028	conserved_hypothetical_protein		10	2343.62	1289.44	1.81755	3.02826e-23	3.13044e-22
PFLU2990	PFLU2990	alkyl_hydroperoxide_reductase_subunit		0	263.41	145.006	1.81654	1.01408e-06	2.84993e-06
PFLU1579	PFLU1579	conserved_hypothetical_protein		10	5845.15	3219.22	1.8157	3.7831e-21	3.44676e-20
PFLU5426	PFLU5426	putative_nicotinate-nucleotide		7	696.738	383.928	1.81476	1.97783e-10	7.84893e-10
PFLU5083	PFLU5083	putative_ATP-binding_protein		13	4017.13	2214.07	1.81436	1.05128e-31	1.80704e-30
PFLU4540	PFLU4540	ATP-dependent_helicase		2	185.418	102.257	1.81326	3.60021e-06	9.49087e-06
PFLU5124A	PFLU5124A			10	365.374	201.713	1.81135	2.30263e-06	6.22279e-06
PFLU5823	ilvA	threonine_dehydratase	4.3.1.19	7	151.387	83.5855	1.81116	0.0012539	0.00234238
PFLU2183	dkgB	2,5-diketo-D-gluconic_acid_reductase_B	1.1.1.274	6	1176.22	649.493	1.81098	2.94797e-19	2.37484e-18
PFLU5260	hflB	cell_division_protein	3.4.24.-	0	36240.2	20015.4	1.81062	5.29175e-47	2.03182e-45
PFLU0445	PFLU0445	putative_potassium_efflux_system_protein		3	670.512	370.336	1.81055	3.57107e-12	1.65614e-11
PFLU1668	PFLU1668	putative_polysaccharide_biosynthesis-related		0	2428.67	1343.17	1.80817	1.2029e-25	1.4712e-24
PFLU1293	ispD	2-C-methyl-D-erythritol_4-phosphate	2.7.7.60	7	501.217	277.235	1.80791	1.6359e-09	6.01561e-09
PFLU0845	sspB	stringent_starvation_protein_B		0	668.511	369.781	1.80786	5.92842e-09	2.05841e-08
PFLU0811	PFLU0811	putative_ornithine_decarboxylase		7	6977.49	3861.14	1.8071	4.46223e-36	9.35644e-35
PFLU4711	PFLU4711	putative_peptidase		5	207.946	115.102	1.80662	3.89654e-05	8.9366e-05
PFLU0999	estB	carboxylesterase_2	3.1.1.1	7	428.08	237.245	1.80438	5.68377e-05	0.000127015
PFLU4741	PFLU4741	hypothetical_protein		8	36724.6	20359	1.80386	2.96195e-09	1.06017e-08
PFLU0357	PFLU0357	putative_lipoprotein		3	3491.04	1936.09	1.80314	8.06913e-30	1.2556e-28
PFLU0520	hfq	Hfq_protein_(host_factor-I_protein)		2	18514	10276	1.80166	8.27207e-43	2.45793e-41
PFLU3043	PFLU3043	hypothetical_protein		8	633.62	351.74	1.80139	6.63324e-10	2.52286e-09
PFLU2489	PFLU2489	conserved_hypothetical_protein		10	803.772	446.559	1.79992	8.08008e-14	4.30428e-13
PFLU4704	PFLU4704	Acyl_carrier_protein		7	5842.11	3246.3	1.79962	1.27515e-11	5.62685e-11
PFLU0870	PFLU0870	putative_modulation_of_DNA_gyrase-related		2	1246.47	692.647	1.79958	3.3299e-16	2.14251e-15
PFLU2172	PFLU2172	putative_membrane_protein		0	631.565	351.641	1.79605	0.00558097	0.00943404
PFLU5526	rplD	50S_ribosomal_protein_L4		2	13662.7	7612.98	1.79466	6.3062e-40	1.60727e-38
PFLU5587	folB	dihydroneopterin_aldolase	4.1.2.25	7	118.022	65.7706	1.79444	0.00273312	0.00486482
PFLU5512	rplF	50S_ribosomal_protein_L6		2	18368.7	10242.1	1.79346	1.38813e-41	3.85351e-40
PFLU5040	PFLU5040	PTS_system,_sucrose-specific_IIBC_component	2.7.1.69	0	82.1858	45.8272	1.79338	0.00496199	0.00844081
PFLU0486	PFLU0486	putative_oxidoreductase		13	1062.28	592.601	1.79257	1.81835e-05	4.36715e-05
PFLU0349	thiI	thiamine_biosynthesis_protein		7	3141.66	1752.92	1.79224	1.05093e-24	1.19964e-23
PFLU5287	PFLU5287	conserved_hypothetical_protein		10	362.02	202.055	1.79169	2.67689e-08	8.7936e-08
PFLU3492	PFLU3492	putative_2-hydroxyacid_dehydrogenase		13	109.143	60.9524	1.79063	0.000912578	0.00174404
PFLU4386	PFLU4386	conserved_hypothetical_protein		10	1423.24	795.695	1.78867	2.18055e-11	9.40452e-11
PFLU4493	PFLU4493	putative_exported_protein		3	1349.76	755.305	1.78703	2.88014e-16	1.86327e-15
PFLU5507	secY	preprotein_translocase_SecY_subunit		3	28544.6	15991.6	1.78497	4.71009e-43	1.44305e-41
PFLU3825	PFLU3825	NADH_Dehydrogenase_I_chain_I	1.6.5.3	1	142.765	80.0054	1.78445	0.00230245	0.00415072
PFLU0190	cysA	sulfate/thiosulfate_ABc_transport_system,	3.6.3.25	3	430.639	241.722	1.78155	1.09104e-08	3.70979e-08
PFLU4604	PFLU4604	cell_invasion_protein		0	304.643	171.04	1.78113	7.65513e-06	1.93357e-05
PFLU2517	PFLU2517	conserved_hypothetical_protein		10	1696.14	953.154	1.7795	1.43803e-19	1.17934e-18
PFLU5010	PFLU5010	tRNA_(guanine-N1)-methyltransferase		2	6387.73	3593.92	1.77737	1.57264e-31	2.68757e-30
PFLU3373	PFLU3373	putative_glycosyl_transferase		13	154.052	86.6744	1.77736	0.000346134	0.000700965
PFLU4114	PFLU4114	putative_AsnC-family_transcriptional_regulator		9	360.493	202.859	1.77707	4.38307e-07	1.28049e-06
PFLU1899	PFLU1899	conserved_hypothetical_protein		10	4569.06	2572.33	1.77623	1.22483e-29	1.89097e-28
PFLU5829	serA	D-3-phosphoglycerate_dehydrogenase	1.1.1.95	7	1581.43	891.243	1.77441	1.62681e-16	1.06763e-15
PFLU0722	rspG	hypothetical_protein		10	152.548	86.0728	1.77231	6.67475e-05	0.000147543
PFLU1698	PFLU1698	putative_ABC_transportsystem,_ATP-binding		3	115.679	65.2784	1.77209	8.02458e-05	0.000175907
PFLU3190	PFLU3190	hypothetical_protein		8	571.256	322.473	1.77148	2.05431e-10	8.14699e-10
PFLU5315	PFLU5315	conserved_hypothetical_protein		10	415.894	234.787	1.77137	1.06105e-08	3.61405e-08
PFLU2301	xylA	xylose_isomerase	5.3.1.5	5	359.915	203.304	1.77033	4.55175e-06	1.18723e-05
PFLU1128	PFLU1128	putative_aminotransferase		13	103.575	58.5635	1.7686	0.000688619	0.00133677
PFLU0042	osmC	osmotically_inducible_protein_c		0	8751.39	4953.45	1.76672	7.02446e-36	1.46252e-34
PFLU4153	PFLU4153	conserved_hypothetical_protein		10	588.927	333.346	1.76671	6.23175e-10	2.37731e-09
PFLU0079	polA	DNA_polymerase_I	2.7.7.7	2	2398.73	1360.16	1.76356	8.15116e-22	7.67481e-21
PFLU1305	PFLU1305	conserved_hypothetical_protein		10	716.319	406.186	1.76352	4.18118e-08	1.35026e-07
PFLU1285	dnaE	DNA_polymerase_III_alpha_subunit	2.7.7.7	2	1679.93	954.179	1.76061	7.79248e-18	5.61914e-17
PFLU2516	PFLU2516	conserved_hypothetical_protein		10	120.601	68.5008	1.76058	0.000313867	0.000638642
PFLU3990	PFLU3990	putative_LacI-family_transcriptional_regulatory		9	131.716	74.8284	1.76024	0.000355644	0.000719687
PFLU0928	PFLU0928	putative_inner_membrane_paraquat-inducible		3	259.089	147.21	1.75999	1.83693e-05	4.40997e-05
PFLU5250	PFLU5250	30S_ribosomal_protein_S15		2	35436.2	20153.7	1.75829	2.672e-20	2.29311e-19
PFLU1664	PFLU1664	putative_dehydrogenase		13	2549.5	1450.28	1.75794	3.34073e-15	1.9913e-14
PFLU4374	PFLU4374	putative_membrane_protein		3	151.43	86.1767	1.7572	0.000252468	0.000520154
PFLU1125	PFLU1125	putative_fatty_acid_desaturase		6	260.573	148.378	1.75614	8.73185e-05	0.000190592
PFLU5318	PFLU5318	putative_membrane_protein		3	168.284	95.94	1.75405	0.00062472	0.00122115
PFLU0350	typA	putative_elongation_facotr/GTP-binding_protein		2	4927.18	2809.04	1.75404	2.6612e-29	4.03479e-28
PFLU1416	PFLU1416	putative_CoA_transferase_family_protein		13	281.727	160.634	1.75384	0.000150211	0.000317782
PFLU4585	PFLU4585	conserved_hypothetical_protein		10	259.563	148.107	1.75254	2.68916e-05	6.31494e-05
PFLU0175	PFLU0175	hypothetical_protein		8	78.1879	44.647	1.75125	0.00432331	0.007427
PFLU4748	PFLU4748	alanyl-tRNA_synthetase	6.1.1.7	2	874.789	499.725	1.75054	0.000104111	0.000225167
PFLU2541	PFLU2541	conserved_hypothetical_protein		10	563.585	322.051	1.74999	3.80437e-10	1.47995e-09
PFLU0437	PFLU0437	putative_acyltransferase		13	237.805	135.96	1.74908	1.01981e-05	2.53338e-05
PFLU4765	PFLU4765	putative_histidine-binding_periplasmic_protein		3	2037.32	1165.25	1.74839	8.22824e-23	8.28851e-22
PFLU0940	PFLU0940	putative_cell_division_protein		0	951.354	544.94	1.7458	1.56369e-12	7.46257e-12
PFLU0294	PFLU0294	hypothetical_protein		8	768.947	441.041	1.74348	2.10175e-13	1.07413e-12
PFLU4579	PFLU4579	putative_exported_protein		3	120.904	69.3506	1.74337	0.00402471	0.00696462
PFLU5269	dnaK	chaperone_protein_DnkA_(HSP70)		0	12908.3	7411.93	1.74156	1.4678e-37	3.35101e-36
PFLU2136	PFLU2136	conserved_hypothetical_protein		10	196.081	112.691	1.73999	0.000365869	0.000738357
PFLU0165	PFLU0165	conserved_hypothetical_protein		10	226.157	130.037	1.73917	0.00122635	0.00229621
PFLU1900	PFLU1900	putaive_cytochrome_D_oxidase_subunit_I		1	2499.87	1437.61	1.73891	2.03893e-22	2.00664e-21
PFLU1583	PFLU1583	putative_response_regulator		9	2768.59	1592.14	1.73891	3.31886e-24	3.66128e-23
PFLU4927	PFLU4927	conserved_hypothetical_protein		10	2926.77	1683.6	1.73841	1.20423e-25	1.4712e-24
PFLU0624	PFLU0624	conserved_hypothetical_protein		10	313.072	180.11	1.73823	5.865e-08	1.8625e-07
PFLU5569	PFLU5569	putative_two-component_system,_response		9	256.812	147.748	1.73817	4.07203e-05	9.2896e-05
PFLU0953	lpxC	UDP-3-O-[3-hydroxymyristoyl]_N-acetylglucosamine	3.5.1.-	0	15359.1	8853.43	1.73482	3.29306e-19	2.63846e-18
PFLU1553	fadB	fatty_oxidation_complex_alpha_subunit	5.1.2.3	6	16562.8	9550.43	1.73424	9.204e-37	2.00824e-35
PFLU0299	PFLU0299	putative_lipoprotein		3	204.723	118.209	1.73187	0.000346155	0.000700965
PFLU2571	PFLU2571	putative_two_component_sensor_histidine_kinase		9	239.569	138.4	1.73099	5.36007e-05	0.000120281
PFLU1879	PFLU1879	hypothetical_protein		8	4344.54	2513.01	1.72882	1.45627e-27	1.99327e-26
PFLU5545	PFLU5545	putative_peptidase		5	5632.37	3258.35	1.72859	1.2608e-29	1.94144e-28
PFLU0403	rpmE	50S_ribosomal_protein_L31		2	1370.69	793.174	1.7281	3.11739e-15	1.86193e-14
PFLU1281	fabZ	(3R)-hydroxymyristoyl-[acyl_carrier_protein]	4.2.1.-	7	649.033	375.901	1.72661	3.12771e-10	1.22559e-09
PFLU4497	PFLU4497	putative_transmembrane_protein		3	739.302	428.217	1.72647	3.20381e-12	1.48974e-11
PFLU1114	PFLU1114	conserved_GGDEF_domain_protein		9	731.219	423.544	1.72643	1.7074e-11	7.46182e-11
PFLU5950	PFLU5950	conserved_hypothetical_protein		10	2576.15	1492.45	1.72612	3.01235e-21	2.75728e-20
PFLU6071	accC	biotin_carboxylase	6.4.1.2	7	1011.85	586.267	1.72592	8.50375e-14	4.52589e-13
PFLU2272	PFLU2272	putative_isoquinoline_1-oxidoreductase,_alpha		6	350.887	203.339	1.72563	5.49722e-06	1.41634e-05
PFLU2997	PFLU2997	putative_4-hydroxyphenylpyruvate_dioxygenase		6	2151.43	1247.47	1.72463	8.15773e-19	6.33027e-18
PFLU3895	PFLU3895	conserved_hypothetical_protein		10	527.379	305.844	1.72434	1.11525e-09	4.16843e-09
PFLU2709	PFLU2709	conserved_hypothetical_protein		10	193.005	112.003	1.72322	0.000248201	0.000511775
PFLU0038	PFLU0038	conserved_hypothetical_protein		10	32314.6	18757.5	1.72276	1.92644e-39	4.82671e-38
PFLU1031	PFLU1031	conserved_hypothetical_protein		10	1645.34	955.903	1.72124	4.19934e-19	3.33298e-18
PFLU5509	rpmD	50S_ribosomal_protein_L30		2	5334.29	3099.77	1.72087	8.25251e-28	1.15087e-26
PFLU1868	PFLU1868	putative_ABC_transport_system,_ATP-binding		3	575.922	334.81	1.72015	3.51901e-08	1.14644e-07
PFLU0765	rpsT	30S_ribosomal_protein_S20		2	6578.91	3825.75	1.71964	0.00143523	0.00265951
PFLU2573	PFLU2573	putative_transmembrane_protein		0	20333.7	11833.4	1.71833	3.23825e-36	6.88768e-35
PFLU1581	PFLU1581	putative_exported_protein		3	4211.11	2454.04	1.71599	1.32264e-25	1.60591e-24
PFLU1682	PFLU1682	putative_lipoprotein		3	8111.41	4727.09	1.71594	8.14263e-28	1.13824e-26
PFLU2803	PFLU2803	putative_cytochrome_C_aldehyde_dehydrogenase		7	472.518	275.409	1.7157	1.60726e-06	4.41008e-06
PFLU4715	PFLU4715	putative_exported_protein		3	681.132	397.29	1.71444	1.28051e-08	4.31679e-08
PFLU3806	PFLU3806	ATP-dependent_clp_protease_adaptor_protein		5	38568.5	22496.8	1.71439	1.16452e-12	5.6165e-12
PFLU0816	prfC	peptide_chain_release_factor_3		2	265.668	154.966	1.71436	6.68034e-06	1.70116e-05
PFLU0281	PFLU0281	conserved_hypothetical_protein		10	32676.7	19073.1	1.71324	9.2014e-38	2.12531e-36
PFLU5743	PFLU5743	putative_decarboxylase		13	1204.19	703.144	1.71258	1.41145e-14	8.02488e-14
PFLU2645	PFLU2645	ribonuclease_HI	3.1.26.4	5	236.066	137.857	1.7124	5.95632e-05	0.000132555
PFLU5866	PFLU5866	conserved_hypothetical_protein		10	6958.45	4064.47	1.71202	5.23508e-13	2.59255e-12
PFLU5867	PFLU5867	putative_secretion-related_ATP-binding_protein		3	800.979	468.133	1.71101	2.30624e-11	9.93212e-11
PFLU3351	PFLU3351	putative_methyl-accepting_chemotaxis_protein		0	689.604	403.115	1.71069	3.77725e-08	1.22584e-07
PFLU3653	PFLU3653	putative_two-component_response_regulator		9	157.363	92.0592	1.70937	0.00196309	0.00357053
PFLU2174	PFLU2174	putative_oxidoreductase		13	953.956	558.208	1.70896	1.8921e-11	8.22042e-11
PFLU4443	PFLU4443	putative_two-component_system,_response		9	2021.7	1183.75	1.70787	1.94326e-21	1.79259e-20
PFLU4938	PFLU4938	formyltetrahydrofolate_deformylase		7	1868.66	1094.4	1.70748	1.30858e-18	9.95836e-18
PFLU1271	tsf	elongation_factor		2	5025.74	2946.72	1.70553	1.01464e-26	1.33323e-25
PFLU5543	birA	bifunctional_protein_[includes:_biotin_operon	6.3.4.15	7	876.308	514.105	1.70453	2.20936e-10	8.74429e-10
PFLU2138	PFLU2138	putative_DNA_helicase		2	2027.18	1189.52	1.70421	5.3598e-18	3.92234e-17
PFLU2726	PFLU2726	putative_exported_protein		3	135.822	79.814	1.70173	0.000532201	0.00105082
PFLU4520	PFLU4520	conserved_hypothetical_protein		10	4260.95	2508.96	1.6983	6.85182e-25	7.92854e-24
PFLU2572	PFLU2572	putative_two-component_response_regulator		9	1122.32	661.557	1.69649	5.21524e-08	1.66871e-07
PFLU0630	PFLU0630	putative_membrane_protein		0	1667.92	983.475	1.69594	7.54559e-17	5.08747e-16
PFLU0726	rscJ	putative_type_III_secretion_protein		3	119.031	70.1896	1.69586	0.00522919	0.00886727
PFLU3935	PFLU3935	putative_lipoprotein		3	1790.99	1056.25	1.69561	8.38298e-17	5.6392e-16
PFLU5602	pqqE	coenzyme_PQQ_synthesis_protein_E		7	4152.59	2452.72	1.69305	5.00865e-26	6.24813e-25
PFLU1994	PFLU1994	putative_LysR-family_regulatory_protein		9	647.958	383.195	1.69094	1.14778e-11	5.09138e-11
PFLU5521	rpsC	30S_ribosomal_protein_S3		2	19243.5	11383.9	1.69041	5.32306e-34	1.01862e-32
PFLU5334	PFLU5334	conserved_hypothetical_protein		10	10007.2	5933.38	1.6866	3.05366e-31	5.14424e-30
PFLU4196	PFLU4196	3-isopropylmalate_dehydratase_large_subunit	4.2.1.33	7	5007.8	2969.4	1.68647	1.1703e-11	5.17187e-11
PFLU4144	PFLU4144	phenylalanyl-tRNA_synthetase_alpha_chain	6.1.1.20	2	564.161	334.741	1.68537	1.12494e-09	4.20202e-09
PFLU1499	PFLU1499	conserved_hypothetical_protein		10	520.287	308.712	1.68535	8.35135e-08	2.61278e-07
PFLU3565	PFLU3565	conserved_hypothetical_protein		10	228.219	135.44	1.68503	1.4683e-05	3.5714e-05
PFLU2180	PFLU2180	putative_LuxR-family_regulatory_protein		9	2641.2	1568	1.68444	6.77577e-19	5.28564e-18
PFLU4126C	PFLU4126C	hypothetical_protein		8	6297.68	3739.04	1.6843	1.4387e-28	2.09018e-27
PFLU5994	rpoZ	DNA-directed_RNA_polymerase_omega_chain	2.7.7.6	9	18939.7	11246.7	1.68402	0.000518026	0.0010241
PFLU1467	algU	alternative_ECF_subfamily_sigma_factor		9	133198	79102.7	1.68386	1.28258e-18	9.77304e-18
PFLU1892	PFLU1892	putative_cytochrome_C_subunit_protein		0	2782.05	1654.3	1.68171	4.33927e-22	4.19936e-21
PFLU2446	PFLU2446	putative_esterase		13	422.06	251.034	1.68129	2.54226e-06	6.82359e-06
PFLU2985	galU	UTP--glucose-1-phosphate_uridylyltransferase	2.7.7.9	7	10212.3	6074.24	1.68125	2.13837e-31	3.63338e-30
PFLU4141	PFLU4141	MerR-family_transcriptional_regulator		9	3944.13	2347.08	1.68044	2.27597e-24	2.53921e-23
PFLU3160	PFLU3160	putative_quinone_oxidoreductase		13	15887.6	9458.8	1.67966	8.07777e-11	3.30546e-10
PFLU2716	PFLU2716	putative_LacI-family_transcriptional_regulator		9	554.53	330.524	1.67773	6.5928e-09	2.28239e-08
PFLU5722	PFLU5722	conserved_hypothetical_protein		10	240.387	143.358	1.67683	3.05205e-06	8.09999e-06
PFLU3179	PFLU3179	TetR-family_regulatory_protein		9	1683.5	1004.11	1.67661	4.38933e-14	2.39208e-13
PFLU3131A	PFLU3131A	hypothetical_protein		8	4501.05	2685.09	1.67631	1.69041e-26	2.17765e-25
PFLU1369	pcaB	3-carboxy-cis,cis-muconate_cycloisomerase	5.5.1.2	6	405.468	241.889	1.67626	5.22449e-07	1.51359e-06
PFLU2294	lsc	levansucrase	2.4.1.10	5	944.094	563.349	1.67586	4.03979e-11	1.70259e-10
PFLU1913	PFLU1913	conserved_hypothetical_protein		10	526.259	314.491	1.67337	3.0709e-07	9.12933e-07
PFLU1138	gltJ	glutamate/aspartate_ABC_transport_system,		3	2193.9	1311.41	1.67293	3.36958e-18	2.49054e-17
PFLU2366	PFLU2366	putative_GntR-family_regulatory_protein		9	465.444	278.387	1.67193	2.95624e-07	8.7973e-07
PFLU4418	PFLU4418	ParA_family_ATPase		0	3188.57	1907.37	1.67171	8.20461e-20	6.85224e-19
PFLU0003	recF	DNA_replication_and_repair_protein_RecF		2	2660.3	1592.41	1.67062	4.23306e-13	2.10514e-12
PFLU5102	PFLU5102	conserved_hypothetical_protein		10	292.774	175.402	1.66916	8.59349e-05	0.000187711
PFLU2088	PFLU2088	putative_hydrolase		13	1975.54	1185.4	1.66656	3.84586e-11	1.62201e-10
PFLU5217	PFLU5217	putative_putative_phosphatidyltransferase		0	2305.99	1384.28	1.66584	1.83609e-13	9.43247e-13
PFLU0537	dnaB	replicative_DNA_helicase	3.6.1.-	0	472.026	283.524	1.66485	8.60931e-09	2.95283e-08
PFLU1636	PFLU1636	putative_peptide_ABC_transport_system,		3	174.109	104.611	1.66435	0.000607497	0.00119028
PFLU2732	PFLU2732	conserved_hypothetical_protein		10	362.278	217.799	1.66336	3.44608e-06	9.09267e-06
PFLU0010	glyS	glycyl-tRNA_synthetase_beta_chain_(ec_6.1.1.14)	6.1.1.14	2	1224.98	736.913	1.66231	2.74398e-12	1.28669e-11
PFLU4694	PFLU4694	conserved_hypothetical_protein		10	559.783	336.766	1.66223	0.0044457	0.00762344
PFLU0514	PFLU0514	putative_iron-sulfur_binding_protein		13	422.32	254.111	1.66195	3.71059e-07	1.0943e-06
PFLU4207	PFLU4207	putative_glutamyl-tRNA_synthetase	6.1.1.17	2	1584.07	953.757	1.66088	4.3452e-14	2.3724e-13
PFLU4202	dusC	conserved_hypothetical_protein	1.-.-.-	2	188.169	113.304	1.66074	0.00213818	0.00387349
PFLU0944	mraY	phospho-N-acetylmuramoyl-pentapeptide-transferase	2.7.8.13	0	961.457	578.996	1.66056	1.63781e-11	7.17895e-11
PFLU4909	PFLU4909	TolA_colicin_import_membrane_protein		0	10184.4	6146.06	1.65707	2.24906e-29	3.4275e-28
PFLU4524	PFLU4524	conserved_hypothetical_protein		10	3577.34	2158.89	1.65703	6.38302e-23	6.47389e-22
PFLU2167	PFLU2167	putative_lipoprotein		3	3015.82	1822.29	1.65496	1.37227e-22	1.36834e-21
PFLU3103	PFLU3103	conserved_hypothetical_protein		10	120.622	72.9602	1.65325	0.00482746	0.00822854
PFLU4407	PFLU4407	chemotaxis_protein_CheW		0	3594.92	2175.1	1.65276	3.85302e-22	3.74719e-21
PFLU5301	PFLU5301	putative_flavin-binding_monooxygenase-like		13	1845.18	1116.98	1.65194	7.44503e-18	5.38172e-17
PFLU0322	PFLU0322	conserved_hypothetical_protein		10	111.465	67.5174	1.65091	0.00522694	0.008866
PFLU1057	PFLU1057	putative_ABC_transport_system,_membrane_protein		3	452.913	274.57	1.64954	6.3705e-07	1.82947e-06
PFLU4223	PFLU4223	hypothetical_protein		8	397.061	240.796	1.64895	4.0065e-07	1.1757e-06
PFLU5514	rpsN	30S_ribosomal_protein_S14		2	4121.86	2500.91	1.64815	6.18463e-23	6.28346e-22
PFLU5007	PFLU5007	protein_disulfide_isomerase_II	5.3.4.1	0	970.469	589.251	1.64695	2.17199e-11	9.37445e-11
PFLU2756	PFLU2756	putative_ferredoxin		1	428.574	260.271	1.64664	0.00198026	0.00359843
PFLU2651	PFLU2651	conserved_hypothetical_protein		10	4454.69	2705.67	1.64643	1.33263e-23	1.41216e-22
PFLU5516	rplX	50S_ribosomal_protein_L24		2	7595.62	4616.46	1.64533	7.51356e-26	9.2945e-25
PFLU2014	PFLU2014	putative_LysR-family_regulatory_protein		9	5353.89	3255.3	1.64467	2.6833e-24	2.9824e-23
PFLU4939	PFLU4939	putative_transcriptional_regulator		9	3804.98	2313.95	1.64437	2.783e-12	1.30292e-11
PFLU1043	PFLU1043	putative_membrane_protein		0	898.556	546.587	1.64394	2.43296e-05	5.75443e-05
PFLU1613	mqo	malate:quinone_oxidoreductase	1.1.99.16	1	922.547	561.754	1.64226	1.55625e-10	6.22186e-10
PFLU1265	PFLU1265	conserved_hypothetical_protein		10	1338.57	815.483	1.64144	4.26482e-13	2.11915e-12
PFLU5216	PFLU5216	conserved_hypothetical_protein		10	3148.89	1919.31	1.64064	1.79237e-21	1.65598e-20
PFLU5522	rplV	50S_ribosomal_protein_L22		2	10339.8	6305.11	1.63992	1.05753e-27	1.46445e-26
PFLU5686	betA	choline_dehydrogenase	1.1.99.1	0	305.481	186.345	1.63933	3.75223e-05	8.64313e-05
PFLU1746	PFLU1746	conserved_hypothetical_protein		10	7151.75	4363.57	1.63897	2.5243e-26	3.21685e-25
PFLU4588	PFLU4588	DNA_ligase	6.5.1.2	2	755.852	461.251	1.6387	0.00411681	0.00710528
PFLU2175	PFLU2175	conserved_hypothetical_protein		10	2722.49	1665.27	1.63487	1.27946e-07	3.92805e-07
PFLU4763	PFLU4763	putative_histidine_transport_system_permease		3	194.961	119.412	1.63267	0.00259944	0.00464085
PFLU1909	PFLU1909	conserved_hypothetical_protein		10	835.007	511.872	1.63128	3.36243e-09	1.1934e-08
PFLU0842	petB	cytochrome_B		1	3171.99	1944.56	1.63121	1.92389e-12	9.10804e-12
PFLU3599	PFLU3599	putative_transketolase		7	3712.28	2277.9	1.6297	1.25453e-20	1.09411e-19
PFLU3176	PFLU3176	aspartate_aminotransferase	2.6.1.1	7	536.215	329.425	1.62773	8.46192e-08	2.64178e-07
PFLU3928	PFLU3928	ATP-dependent_specificity_component_of_clpP		0	27886.4	17143.9	1.62661	4.7282e-23	4.84539e-22
PFLU2496	PFLU2496	putative_methyl-accepting_chemotaxis_protein		0	262.293	161.283	1.62629	0.000121372	0.00026012
PFLU1869	PFLU1869	putative_ABC_transport_system,_membrane_protein		3	432.425	266.182	1.62454	6.729e-07	1.92587e-06
PFLU2518	PFLU2518	conserved_hypothetical_protein		10	1172.37	721.835	1.62416	1.91276e-11	8.30405e-11
PFLU1557	PFLU1557	conserved_hypothetical_protein		10	1401.37	863.063	1.62371	4.01428e-13	2.00138e-12
PFLU5236	PFLU5236	putative_two-component_system,_sensor_kinase		9	3076.79	1895.17	1.62349	7.31732e-08	2.3039e-07
PFLU1897	PFLU1897	putative_LysR-family_regulatory_protein		9	1172.97	722.527	1.62343	1.75121e-11	7.64766e-11
PFLU4414	PFLU4414	chemotaxis_histidine_kinase	2.7.3.-	0	590.129	363.58	1.62311	3.91811e-09	1.38068e-08
PFLU2142	PFLU2142	putative_lipoprotein		3	159.082	98.0685	1.62215	0.000874107	0.0016754
PFLU5528	rpsJ	30S_ribosomal_protein_S10		2	10450.1	6442.97	1.62194	3.50685e-26	4.40254e-25
PFLU2692	PFLU2692	glucose-6-phosphate_1-dehydrogenase		1	2769.65	1708.19	1.6214	6.26334e-19	4.90532e-18
PFLU3934	PFLU3934	putative_membrane_protein		3	553.373	341.484	1.62049	1.29608e-06	3.58788e-06
PFLU3242	PFLU3242	conserved_hypothetical_protein		10	223.512	138.025	1.61936	0.00175457	0.00321101
PFLU6117	atpC	ATP_synthase_epsilon_chain	3.6.3.14	1	758.439	468.47	1.61897	1.06785e-06	2.98827e-06
PFLU1287	PFLU1287	putative_tRNA(Ile)-lysidine_synthase		2	172.69	106.699	1.61849	0.00173426	0.00317581
PFLU2009	PFLU2009	putative_threonine_synthase		7	2965.28	1832.32	1.61832	4.18062e-19	3.32258e-18
PFLU0996	moaD	molybdopterin_converting_factor_subunit_1		7	173.917	107.52	1.61753	0.000691532	0.00134198
PFLU2177	PFLU2177	putative_acetyltransferase		13	536.344	331.601	1.61744	4.05731e-07	1.19002e-06
PFLU2566	PFLU2566	putative_exported_protein		3	1031.95	638.705	1.6157	1.07981e-10	4.36726e-10
PFLU1912	PFLU1912	putative_RNA-directed_DNA_polymerase		12	582.025	360.266	1.61554	1.20296e-08	4.07393e-08
PFLU1359A	PFLU1359A	conserved_hypothetical_protein		10	264.119	163.707	1.61336	0.00234125	0.00421617
PFLU1442	PFLU1442	conserved_hypothetical_protein		10	1376.28	853.658	1.61221	7.69971e-13	3.76268e-12
PFLU1454	PFLU1454	conserved_hypothetical_protein		10	603.827	374.657	1.61168	4.1735e-09	1.46543e-08
PFLU4966	PFLU4966	putative_ECF_sigma_factor		9	1487.38	923.841	1.60999	6.25957e-15	3.66102e-14
PFLU0004	gyrB	DNA_gyrase_subunit_B	5.99.1.3	2	4605.58	2863.46	1.6084	3.90705e-21	3.54876e-20
PFLU5333	cstA	carbon_starvation_protein_A		0	11243.3	6992.59	1.60789	3.37845e-27	4.54018e-26
PFLU2723	PFLU2723	sensor_kinase_protein	2.7.3.-	0	611.222	380.794	1.60513	4.40382e-07	1.28592e-06
PFLU6000	exbD	biopolymer_transport_protein		3	1899.91	1183.82	1.6049	1.81144e-14	1.01913e-13
PFLU5448	ppa	inorganic_pyrophosphatase	3.6.1.1	7	950.668	592.705	1.60395	1.03663e-11	4.61912e-11
PFLU0374	mdoH	glucans_biosynthesis_glucosyltransferase_H	2.4.1.-	0	444.206	277.103	1.60304	9.64259e-07	2.71767e-06
PFLU5761	PFLU5761	putative_exported_protein		3	1207.51	754.121	1.60121	7.77847e-07	2.21445e-06
PFLU2181	PFLU2181	putative_two-component_system,_sensor_kinase		9	1243.38	776.723	1.60081	2.68089e-12	1.2581e-11
PFLU4934	PFLU4934	conserved_hypothetical_protein		10	282.953	176.848	1.59998	2.58746e-05	6.09792e-05
PFLU4766	PFLU4766	acetyl-coenzyme_A_synthetase	6.2.1.1	6	60076.2	37553	1.59977	1.5619e-28	2.25808e-27
PFLU3141	lipB	lipase_precursor	3.1.1.3	6	175.078	109.51	1.59874	0.000922817	0.0017619
PFLU0067	scoP	putative_copper-binding_protein		7	222.564	139.292	1.59782	0.00012634	0.000269985
PFLU2805	PFLU2805	putative_gamma-glutamyltranspeptidase_precursor	2.3.2.2	7	1440.53	903.077	1.59513	2.55747e-06	6.8582e-06
PFLU4615	PFLU4615	conserved_hypothetical_protein		10	1375.05	862.046	1.5951	6.52175e-12	2.95051e-11
PFLU5647	purU	formyltetrahydrofolate_deformylase	3.5.1.10	7	788.62	494.554	1.59461	2.0882e-09	7.58913e-09
PFLU1833	PFLU1833	conserved_hypothetical_protein		10	1843.87	1156.41	1.59447	0.000409446	0.000822089
PFLU2066	PFLU2066	conserved_hypothetical_protein		10	11104.9	6967.95	1.59371	7.87323e-11	3.22622e-10
PFLU5074	PFLU5074	protein-export_membrane_protein_SecF		3	285.874	179.393	1.59356	4.58278e-06	1.1948e-05
PFLU0115	PFLU0115	putative_acyl-CoA_dehydrogenase		13	18198.3	11428.6	1.59234	5.45859e-20	4.59782e-19
PFLU3927	PFLU3927	DNA-binding_ATP-dependent_protease_La;_heat	3.4.21.53	0	9511.1	5976.26	1.59148	2.3617e-25	2.82687e-24
PFLU6017	PFLU6017	conserved_hypothetical_protein		10	456.717	287.098	1.5908	2.30268e-05	5.46377e-05
PFLU4454	PFLU4454	flagellar_L-ring_protein		0	1558.38	980.576	1.58925	8.15969e-06	2.05574e-05
PFLU3785	PFLU3785	conserved_hypothetical_protein		10	302.448	190.464	1.58796	0.0051944	0.00881587
PFLU0567	PFLU0567	putative_membrane_protein		3	3290.93	2074.24	1.58657	9.91535e-19	7.62412e-18
PFLU5760	PFLU5760	conserved_hypothetical_membrane_protein		3	4584.25	2890.03	1.58623	1.73683e-18	1.31161e-17
PFLU1584	PFLU1584	conserved_hypothetical_protein		10	10840.6	6837.1	1.58556	1.29532e-25	1.57598e-24
PFLU2711	PFLU2711	putative_methyl-accepting_chemotaxis_protein		0	685.944	432.758	1.58505	3.07065e-06	8.14568e-06
PFLU2250	PFLU2250	hypothetical_protein		8	1069.18	675.897	1.58187	5.19759e-11	2.15824e-10
PFLU6075	uvrD	DNA_helicase_II	3.6.1.-	2	546.686	345.667	1.58154	4.90941e-07	1.4251e-06
PFLU5592	rpoD	RNA_polymerase_sigma_factor_(sigma-70)		9	30207.7	19111.1	1.58064	7.18852e-28	1.01688e-26
PFLU1273	rrf	ribosome_recycling_factor		2	1016.6	643.258	1.5804	3.7398e-10	1.45579e-09
PFLU0507	PFLU0507	conserved_hypothetical_protein		10	320.531	203.147	1.57782	2.28303e-06	6.17546e-06
PFLU2451	PFLU2451	putative_transport-related_membrane_protein		3	174.861	110.973	1.5757	0.00164345	0.00302356
PFLU0891	PFLU0891	putative_ABC_transport_system,_exported_protein		3	4850.88	3081.46	1.57422	1.12553e-20	9.87426e-20
PFLU3728	PFLU3728	putative_ribose_transport_ATP-binding_component		3	428.705	272.503	1.57321	0.00142277	0.00263892
PFLU5624	PFLU5624	putative_response_regulator		9	5517.68	3514.62	1.56992	7.29509e-21	6.47686e-20
PFLU3253	PFLU3253	putative_membrane_protein		0	682.872	435.037	1.56969	1.0728e-07	3.32119e-07
PFLU2045	PFLU2045	conserved_hypothetical_protein		10	196.941	125.479	1.56951	0.00131768	0.00245555
PFLU4846	PFLU4846	maltose-binding_protein		3	974.551	621.011	1.5693	7.81852e-09	2.69097e-08
PFLU5061	PFLU5061	nucleoside_diphosphate_kinase	2.7.4.6	7	8166.7	5207.03	1.5684	4.90707e-23	5.01999e-22
PFLU1919	PFLU1919	putative_membrane_protein		3	1191.91	760.829	1.5666	3.38866e-12	1.57401e-11
PFLU5701	fbA	fructose-bisphosphate_aldolase	4.1.2.13	1	3916.15	2501.26	1.56567	1.36286e-09	5.04293e-09
PFLU1434	phaG	(R)-3-hydroxydecanoyl-ACP:CoA_transacylase	2.4.1.-	7	358.539	229.216	1.5642	0.00062843	0.00122718
PFLU0840	rpsI	30S_ribosomal_protein_S9		2	6250.09	3995.72	1.56419	2.4785e-08	8.17823e-08
PFLU1302	rpoS	RNA_polymerase_sigma_factor		9	20602.2	13174.4	1.5638	8.73163e-12	3.90841e-11
PFLU5226	PFLU5226	putative_TfoX_domain_hypothetical_protein		10	3851.69	2463.42	1.56355	1.5602e-17	1.09827e-16
PFLU4149	PFLU4149	conserved_hypothetical_protein		10	4092.38	2617.54	1.56344	2.42109e-19	1.96377e-18
PFLU4720	PFLU4720	two-component_system,_transcriptional_regulatory		9	889.336	568.845	1.56341	0.000241144	0.000498212
PFLU5233	PFLU5233	dosage-dependent_DnaK_suppressor_protein		2	10262.2	6570.56	1.56184	1.36078e-23	1.43513e-22
PFLU3835	PFLU3835	hypothetical_protein		8	3210.43	2058.46	1.55963	1.53471e-17	1.08162e-16
PFLU1190	recX	regulatory_protein		2	367.89	236.076	1.55835	3.84786e-05	8.83932e-05
PFLU4603	PFLU4603	dihydroorotate_dehydrogenase	1.3.3.1	7	385.928	247.685	1.55814	6.45099e-05	0.000142811
PFLU3101	PFLU3101	hypothetical_protein		8	330.18	211.951	1.55781	0.00313372	0.00551971
PFLU0481	msbA	lipid_A_export_ATP-binding/permease_protein		0	769.507	493.999	1.55771	9.60092e-07	2.70721e-06
PFLU3601	PFLU3601	putative_sensor_kinase/response_regulator_fusion		9	1934.62	1243.3	1.55604	5.42644e-14	2.93564e-13
PFLU6111	PFLU6111	conserved_hypothetical_protein		10	215.492	138.534	1.55552	0.000640476	0.00124864
PFLU4142	PFLU4142	integration_host_factor_alpha-subunit		2	5021.69	3228.41	1.55547	1.17954e-19	9.75469e-19
PFLU2359	PFLU2359	putative_membrane_protein		3	320.23	205.953	1.55487	1.65763e-05	4.0039e-05
PFLU4415	PFLU4415	chemotaxis_protein_CheZ		0	1360.69	875.876	1.55352	0.000133849	0.000285001
PFLU5346	PFLU5346	putative_cytochrome_oxidase_subunit_I		1	4444	2860.94	1.55334	4.57256e-19	3.61464e-18
PFLU5224	PFLU5224	conserved_hypothetical_protein		10	987.993	636.408	1.55245	9.34569e-06	2.33366e-05
PFLU5558	trpC	indole-3-glycerol_phosphate_synthase	4.1.1.48	7	2897.36	1866.76	1.55208	4.04863e-16	2.57969e-15
PFLU1381	PFLU1381	putative_TetR-family_regulatory_protein		9	1470.3	947.933	1.55105	4.05708e-05	9.26521e-05
PFLU2780	PFLU2780	putative_transmembrane_phosphatidylcholine	2.7.8.24	0	5191.74	3348.36	1.55053	7.70959e-20	6.44792e-19
PFLU2480	PFLU2480	conserved_hypothetical_protein		10	822.776	531.3	1.54861	4.14582e-05	9.44307e-05
PFLU1651	ihfB	integration_host_factor_beta-subunit		0	2309.4	1491.57	1.5483	1.80113e-14	1.01676e-13
PFLU0459	aceF	dihydrolipoyllysine-residue_acetyltransferase	2.3.1.12	1	948.562	612.803	1.54791	3.79991e-09	1.34142e-08
PFLU0269	PFLU0269	putative_membrane_protein		0	116.194	75.0888	1.54743	0.00380659	0.00662011
PFLU5293	PFLU5293	hypothetical_protein		8	538.001	347.761	1.54704	0.00483564	0.0082368
PFLU1149	PFLU1149	conserved_hypothetical_protein		10	8327.57	5384.34	1.54663	2.72682e-22	2.66949e-21
PFLU3906	PFLU3906	putative_exported_protein		3	1799.33	1165.01	1.54448	2.49255e-13	1.26293e-12
PFLU5929	algQ	transcriptional_regulatory_protein		9	11751.7	7610.47	1.54415	1.69169e-12	8.04745e-12
PFLU3881	PFLU3881	putative_acetyltransferase		13	1204.74	780.819	1.54293	1.75138e-10	6.969e-10
PFLU4594	PFLU4594	conserved_hypothetical_protein		10	592.602	384.392	1.54166	1.55928e-07	4.74525e-07
PFLU4427	PFLU4427	probable_flagellar_motor_switch_protein		0	217.75	141.35	1.5405	0.00142503	0.00264228
PFLU5874	gcvT	aminomethyltransferase_(glycine_cleavage_system	2.1.2.10	6	368.489	239.391	1.53928	0.000112979	0.000243191
PFLU4907	PFLU4907	putative_OmpA_family_lipoprotein		3	11735.1	7629.04	1.53822	1.71371e-22	1.69735e-21
PFLU5322	PFLU5322	conserved_hypothetical_protein		10	131321	85399.7	1.53772	1.51036e-26	1.95422e-25
PFLU4825	PFLU4825	peptide_deformylase		2	851.797	554.137	1.53716	1.10895e-06	3.09887e-06
PFLU1156	argG	argininosuccinate_synthase	6.3.4.5	7	4059.45	2641.36	1.53688	1.57923e-16	1.04102e-15
PFLU1240	adk	adenylate_kinase	2.7.4.3	7	2044.23	1330.3	1.53667	6.07076e-11	2.51375e-10
PFLU3408	PFLU3408	conserved_hypothetical_protein		10	428.082	278.665	1.53619	6.34326e-05	0.000140636
PFLU0219	PFLU0219	conserved_hypothetical_protein		10	1289.6	840.193	1.53489	2.67695e-10	1.05596e-09
PFLU0609	PFLU0609	putative_membrane_protein		0	210.184	136.967	1.53456	0.00500926	0.00851631
PFLU3343	PFLU3343	hypothetical_protein		8	1572.36	1025.69	1.53298	1.68126e-11	7.35304e-11
PFLU0533	rpsF	30S_ribosomal_protein_S6		2	4810.27	3141.1	1.53139	7.13024e-17	4.81841e-16
PFLU5466	ribA	GTP_cyclohydrolase-2	3.5.4.25	7	528.669	345.343	1.53085	1.47963e-05	3.596e-05
PFLU2129	PFLU2129	putative_membrane_protein		3	604.943	395.433	1.52982	3.49154e-07	1.03227e-06
PFLU5986	PFLU5986	putative_phosphomannomutase/phosphoglucomutase		7	2818.91	1843.04	1.52949	5.13395e-12	2.33876e-11
PFLU0270	fic	cell_filamentation_protein		0	992.999	649.463	1.52895	2.29823e-09	8.31157e-09
PFLU0113	pntAA	NAD(P)_transhydrogenase_subunit_alpha_1	1.6.1.2	1	913.088	597.493	1.5282	2.18253e-07	6.55424e-07
PFLU5261	PFLU5261	cell_division_protein		0	2045.18	1339.25	1.52711	7.73524e-13	3.7738e-12
PFLU5328	PFLU5328	putative_putative_membrane_protein		0	213.773	140.015	1.52679	0.00055125	0.00108507
PFLU0626	speA	biosynthetic_arginine_decarboxylase	4.1.1.19	7	3047.85	1998.48	1.52508	1.47812e-14	8.37981e-14
PFLU0100	PFLU0100	putative_membrane-bound_peptidase		5	244.922	160.629	1.52477	0.000422555	0.000846934
PFLU3245	PFLU3245	hypothetical_protein		8	610.403	400.552	1.5239	1.53875e-06	4.22603e-06
PFLU1714	PFLU1714	putative_elongation_factor		2	3875.28	2543.15	1.52381	2.48231e-08	8.18622e-08
PFLU1319	PFLU1319	conserved_hypothetical_protein		10	773.983	508.129	1.5232	5.16535e-06	1.33725e-05
PFLU1866	PFLU1866	conserved_hypothetical_protein		10	299.828	196.941	1.52242	0.000371921	0.000749801
PFLU5873	gcvH	glycine_cleavage_system_H_protein		6	1046.14	688.066	1.52041	5.14141e-09	1.79252e-08
PFLU4459	PFLU4459	putative_pterin_biosynthesis-related_protein		7	1490.71	981.412	1.51895	2.46903e-11	1.05869e-10
PFLU0636	PFLU0636	putative_exported_protein		3	2425.5	1597.05	1.51874	1.66308e-07	5.04298e-07
PFLU5363	PFLU5363	putative_ECF-family_sigma_factor		9	699.898	460.88	1.51861	4.1375e-08	1.33689e-07
PFLU3255	PFLU3255	putative_signalling-related_membrane_protein		0	287.035	189.018	1.51856	0.00109662	0.0020644
PFLU0072	PFLU0072	putative_lipoprotein		3	472.388	311.512	1.51644	0.00154132	0.00284275
PFLU0783	ndh	NADH_dehydrogenase_II		0	271.751	179.219	1.5163	0.000626766	0.00122474
PFLU5525	rplW	50S_ribosomal_protein_L23		2	6120.26	4040.93	1.51457	1.76301e-17	1.23515e-16
PFLU0040	PFLU0040	conserved_exported_hypothetical_protein		3	3183.75	2102.33	1.51439	2.77107e-15	1.65844e-14
PFLU1650	PFLU1650	putative_lipoprotein		3	1673.25	1104.99	1.51426	1.9327e-12	9.13512e-12
PFLU5239	pcnB	putative_polynucleotide_adenylyltransferase	2.7.7.19	2	2130.03	1407.82	1.51299	5.7022e-12	2.58765e-11
PFLU4776	PFLU4776	conserved_hypothetical_protein_(pseudogene)		11	523.874	346.309	1.51273	4.44111e-06	1.16042e-05
PFLU1574	PFLU1574	putative_lipoprotein_releasing_system,_membrane		3	942.157	622.886	1.51257	2.00474e-08	6.65582e-08
PFLU1468	mucA	sigma_factor_negative_regulatory_protein		9	138339	91466.5	1.51245	1.37247e-24	1.54874e-23
PFLU5989	PFLU5989	putative_exodeoxyribonuclease_III		2	744.894	492.657	1.51199	1.31266e-07	4.02581e-07
PFLU1927	PFLU1927	conserved_hypothetical_protein		10	161.426	106.803	1.51145	0.00573242	0.00966294
PFLU2032	prc	tail-specific_protease_precursor	3.4.21.102	5	4458.27	2951.61	1.51045	9.65527e-17	6.45833e-16
PFLU0007	PFLU0007	putative_two-component_system,_sensor_kinase		0	400.758	265.413	1.50994	2.9975e-05	6.98904e-05
PFLU4755	PFLU4755	arginine_N-succinyltransferase	2.3.1.109	6	409.378	271.203	1.50949	0.000131423	0.000280138
PFLU4464	PFLU4464	putative_membrane_protein		0	2967.83	1966.15	1.50946	1.01872e-09	3.81973e-09
PFLU1379	acrB	acriflavine_resistance_protein_B		0	2533.64	1679.37	1.50868	1.71043e-13	8.80226e-13
PFLU5374	tesB	acyl-CoA_thioesterase_II	3.1.2.-	7	377.112	250.137	1.50762	2.56696e-05	6.05683e-05
PFLU3799	PFLU3799	conserevd_hypothetical_protein		10	209.558	139.02	1.5074	0.00190748	0.00347365
PFLU2662	PFLU2662	5-Methyltetrahydrofolate--homocysteine		7	1297.77	861.478	1.50644	1.35664e-09	5.02935e-09
PFLU5819	ptsP	phosphoenolpyruvate-protein_phosphotransferase	2.7.3.9	3	1869.97	1241.61	1.50609	2.45323e-13	1.24408e-12
PFLU2084	PFLU2084	putative_membrane_protein		0	295.442	196.288	1.50514	0.00215343	0.00389795
PFLU4319	PFLU4319	putative_leucine_rich-repeat_protein		13	588.151	390.823	1.5049	6.26491e-05	0.000139003
PFLU2592	PFLU2592	glycine_betaine/L-proline_ABC_transporter,		0	2396.12	1592.36	1.50476	5.12418e-11	2.12925e-10
PFLU1824	sucD	succinyl-CoA_synthetase_alpha_chain	6.2.1.5	1	1818.81	1208.9	1.50451	1.34894e-11	5.9436e-11
PFLU0388	PFLU0388	conserved_hypothetical_protein		10	175.936	117.231	1.50076	0.00569504	0.0096049
PFLU1648	cmk	cytidylate_kinase	2.7.4.14	7	18240.8	12159	1.50019	9.98978e-16	6.15308e-15
PFLU0733	ispE	4-diphosphocytidyl-2-C-methyl-D-erythritol	2.7.1.148	7	534.388	356.31	1.49978	1.15247e-05	2.83704e-05
PFLU3941	PFLU3941	putative_integral_membrane_transporter		0	1085.18	723.829	1.49922	5.94128e-08	1.88571e-07
PFLU2778	PFLU2778	putative_NADH_pyrophosphatase	3.6.1.-	7	239.485	159.987	1.49691	0.000616015	0.00120533
PFLU3169	PFLU3169	conserved_hypothetical_protein		10	703.834	470.516	1.49588	5.77214e-06	1.48201e-05
PFLU5501	rplQ	50S_ribosomal_protein_L17		2	10367.4	6932.04	1.49557	4.37519e-06	1.14421e-05
PFLU5502	rpoA	DNA-directed_RNA_polymerase_alpha_chain	2.7.7.6	2	18748.9	12537.6	1.49541	5.70475e-21	5.11094e-20
PFLU4150	cspA2	major_cold_shock_protein		0	15796.6	10567.6	1.49481	5.16621e-14	2.80255e-13
PFLU0732	prs	ribose-phosphate_pyrophosphokinase	2.7.6.1	7	5554.19	3716.86	1.49432	1.68312e-16	1.10092e-15
PFLU4325	PFLU4325	putative_dehydrogenase	1.-.-.-	13	890.838	596.198	1.4942	4.63883e-06	1.20834e-05
PFLU0780	rluD	ribosomal_large_subunit_pseudouridine_synthase	5.4.99.-	2	464.672	311.102	1.49363	0.000104074	0.000225167
PFLU0171	PFLU0171	conserved_hypothetical_protein		10	1244.13	833.108	1.49336	2.45386e-09	8.85275e-09
PFLU1776	PFLU1776	putative_phosphoglycerate_mutase_(pseudogene)		11	413.443	277.08	1.49214	0.000223619	0.000463626
PFLU3246	PFLU3246	putative_adhesin		3	2991.17	2005.35	1.4916	8.59022e-14	4.5637e-13
PFLU5524	rplB	50S_ribosomal_protein_L2		2	14009.5	9404	1.48974	9.6982e-20	8.07683e-19
PFLU1883	PFLU1883	hypothetical_protein		8	1029.12	690.894	1.48954	3.29075e-09	1.17218e-08
PFLU5590	PFLU5590	hypothetical_protein		8	2457.29	1651.6	1.48783	2.3059e-11	9.93212e-11
PFLU4701	PFLU4701	putative_exported_protein		3	146.915	98.7915	1.48712	0.00209973	0.00381025
PFLU0290	rfbA	glucose-1-phosphate_thymidylyltransferase	2.7.7.24	3	801.331	538.988	1.48673	0.00030459	0.000621264
PFLU1881A	PFLU1881A	hypothetical_protein		8	1573.89	1058.69	1.48663	7.26051e-10	2.74849e-09
PFLU0822	dppB	dipeptide_ABC_transport_system,_permease		3	860.615	579.059	1.48623	4.21671e-08	1.361e-07
PFLU5361	PFLU5361	putative_TonB-dependent_receptor_protein		3	9624.37	6477.51	1.48581	1.47408e-19	1.20723e-18
PFLU4890	PFLU4890	arginine/ornithine_antiporter		0	2537.3	1708.79	1.48485	4.2176e-11	1.77373e-10
PFLU2848	PFLU2848	conserved_hypothetical_protein		10	488.209	328.933	1.48422	2.1324e-05	5.08219e-05
PFLU1639	ubiG	3-demethylubiquinone-9_3-methyltransferase	2.1.1.64	7	647.038	436.078	1.48377	1.06628e-06	2.98528e-06
PFLU4346	PFLU4346	conserved_hypothetical_protein		10	202.184	136.284	1.48355	0.00319806	0.00562635
PFLU3431	PFLU3431	putative_membrane_protein		0	1836.24	1237.78	1.48349	2.55948e-12	1.20304e-11
PFLU0706	ddlA	D-alanine--D-alanine_ligase_A	6.3.2.4	3	297.14	200.47	1.48222	0.000450076	0.000897571
PFLU4884	PFLU4884	putative_two-component_system,_response		9	183.87	124.056	1.48215	0.00309499	0.00545637
PFLU2483	PFLU2483	putative_transposase		12	357.356	241.218	1.48146	0.000154672	0.000326284
PFLU0687	PFLU0687	conserved_hypothetical_protein		10	747.556	504.931	1.48051	3.91499e-05	8.96913e-05
PFLU1662	PFLU1662	putative_Rieske_domain_hypothetical_protein		13	623.02	421.016	1.4798	1.51693e-06	4.16996e-06
PFLU1571	PFLU1571	conserved_hypothetical_protein		10	825.012	557.55	1.47971	1.52665e-07	4.65314e-07
PFLU5131	PFLU5131	conserved_hypothetical_protein		10	216.976	146.661	1.47944	0.00243635	0.00437079
PFLU1805	PFLU1805	putative_TetR-family_regulatory_protein		9	376.465	254.487	1.47931	0.00184008	0.00336022
PFLU4308	PFLU4308	putative_signalling-related_membrane_protein		9	11760	7950.62	1.47913	1.03839e-18	7.96369e-18
PFLU1018	PFLU1018	putative_response_regulator,_receiver_domain		9	1269.56	858.441	1.47892	2.89359e-09	1.03822e-08
PFLU1112	PFLU1112	putative_two-component_system,_sensor_kinase		9	263.689	178.322	1.47872	0.00215366	0.00389795
PFLU0313	PFLU0313	putative_amino_acid_ABC_transport_system,		3	2475.03	1678.74	1.47434	2.96177e-13	1.49046e-12
PFLU4431	PFLU4431	conserved_hypothetical_protein		10	2357.98	1600.47	1.47331	0.000129787	0.00027685
PFLU2703	PFLU2703	conserved_hypothetical_protein		10	3889.54	2640.45	1.47306	3.78515e-14	2.07429e-13
PFLU5249	PFLU5249	polynucleotide_phosphorylase/polyadenylase	2.7.7.8	5	3152.25	2139.95	1.47305	1.77264e-13	9.11447e-13
PFLU0216	PFLU0216	putative_transposase-like_protein_(pseudogene)		11	1157.03	785.622	1.47275	9.63082e-06	2.4008e-05
PFLU5262	PFLU5262	conserved_hypothetical_protein		10	1251.83	850.643	1.47163	5.41646e-08	1.72655e-07
PFLU5327	PFLU5327	conserved_hypothetical_ABC_transport,_membrane		3	3255.75	2213.64	1.47077	2.92159e-11	1.24552e-10
PFLU1827	PFLU1827	putative_lipoprotein		3	26452.6	17990	1.47041	0.001168	0.0021939
PFLU5882	PFLU5882	conserved_hypothetical_protein		10	521.468	354.783	1.46982	1.30008e-05	3.17922e-05
PFLU0558	PFLU0558	putative_cation_transport-related_membrane		3	261.582	177.993	1.46962	0.00187597	0.00341942
PFLU2500	PFLU2500	hypothetical_protein		8	500.379	340.682	1.46876	0.000132885	0.000283051
PFLU4631	PFLU4631	2-methylcitrate_synthase	2.3.3.5	6	2258.63	1540.53	1.46614	5.01431e-11	2.08947e-10
PFLU5603	PFLU5603	conserved_hypothetical_protein		10	3142.62	2143.77	1.46593	9.46937e-14	5.01724e-13
PFLU5538	rplK	50S_ribosomal_protein_L11		2	8601.95	5869.2	1.46561	7.88528e-17	5.31044e-16
PFLU2978	PFLU2978	conserved_hypothetical_protein		10	566.377	386.798	1.46427	1.75001e-05	4.21156e-05
PFLU5847	PFLU5847	putative_glutamine_synthetase		7	6719.46	4589.46	1.46411	1.10851e-16	7.373e-16
PFLU3781	PFLU3781	putative_thioredoxin-related_protein		7	238.84	163.157	1.46387	0.00169027	0.00310101
PFLU4678	PFLU4678	putative_electron_transport_protein		1	789.37	539.838	1.46224	1.62791e-05	3.93856e-05
PFLU5003	PFLU5003	conserved_hypothetical_protein		10	22094.1	15115.1	1.46173	2.04348e-12	9.63566e-12
PFLU5963	PFLU5963	conserved_hypothetical_protein		10	2634.99	1803.03	1.46142	2.08434e-11	9.03569e-11
PFLU3757	PFLU3757	hypothetical_protein		8	17331.2	11860.3	1.46128	8.10258e-19	6.29573e-18
PFLU6119	atpG	ATP_synthase_gamma_chain	3.6.3.14	1	5795.5	3966.54	1.4611	2.4655e-15	1.48306e-14
PFLU4612	PFLU4612	putative_outer_membrane_porin_A_protein		3	145417	99570.9	1.46043	9.05257e-18	6.47253e-17
PFLU1384	PFLU1384	putative_anthranilate_synthase_component_I		7	310.683	212.871	1.45949	0.00250942	0.00449235
PFLU2458	PFLU2458	conserved_hypothetical_protein		10	956.063	655.075	1.45947	4.65626e-07	1.35428e-06
PFLU1189	recA	recombinase_A		2	7486.87	5130.91	1.45917	1.62552e-16	1.06763e-15
PFLU4726	PFLU4726	ribonucleoside-diphosphate_reductase_alpha	1.17.4.1	2	8586.84	5887.34	1.45853	7.22278e-17	4.87538e-16
PFLU1815	gltA	citrate_synthase	2.3.3.1	1	2025.04	1388.68	1.45824	1.59387e-10	6.36364e-10
PFLU1568	PFLU1568	[utative_exported_protein		3	197.585	135.526	1.45791	0.00305622	0.00539607
PFLU5266	carA	carbamoyl-phosphate_synthase_small_chain	6.3.5.5	7	2072.42	1421.79	1.45761	5.04155e-12	2.3002e-11
PFLU4126A	PFLU4126A	hypothetical_protein		8	10248.1	7033.94	1.45695	2.43588e-14	1.36525e-13
PFLU0218	PFLU0218	conserved_hypothetical_protein		10	973.222	668.024	1.45687	9.50676e-07	2.68322e-06
PFLU4330	PFLU4330	conserved_hypothetical_protein		10	566.786	389.186	1.45633	1.61346e-05	3.90521e-05
PFLU0640	PFLU0640	putative_two-component_system,_response		9	15360.8	10550.5	1.45593	2.44326e-18	1.82181e-17
PFLU3590	PFLU3590	conserved_hypothetical_protein		10	221.941	152.624	1.45416	0.00363924	0.00634399
PFLU4559	PFLU4559	putative_cytochrome_oxidase_subunit		1	1148.96	790.142	1.45412	2.46927e-07	7.38905e-07
PFLU2788	PFLU2788	heme_uptake_transmembrane_sensor		9	561.991	386.577	1.45376	4.3708e-06	1.14356e-05
PFLU3894	PFLU3894	conserved_hypothetical_protein		10	574.892	395.53	1.45347	2.45706e-07	7.35626e-07
PFLU2482	PFLU2482	putative_oxidoreductase		13	366.039	251.972	1.4527	0.000427839	0.000856693
PFLU5726	cybB	cytochrome_b561		1	1087.93	748.995	1.45252	8.12222e-08	2.54783e-07
PFLU1985	PFLU1985	putative_LysR-family_regulatory_protein		9	1944.69	1339.27	1.45206	7.30717e-10	2.76438e-09
PFLU5304	PFLU5304	putative_ParB-like_protein		12	4776.79	3290.27	1.45179	2.20174e-15	1.3271e-14
PFLU2987	PFLU2987	putative_phage_cointegrase_resolution_protein		12	2456.81	1692.42	1.45165	1.76254e-05	4.23481e-05
PFLU1601	PFLU1601	conserved_hypothetical_chain_length_determinant		10	178.023	122.709	1.45078	0.00523471	0.0088741
PFLU5237	PFLU5237	putative_response_regulator_in_two-component		9	7009.38	4831.55	1.45075	6.96659e-16	4.3453e-15
PFLU5419	PFLU5419	putative_cell_division-related_protein		0	474.861	327.689	1.44912	4.11281e-05	9.37874e-05
PFLU2653	PFLU2653	pyruvate_dehydrogenase_[cytochrome]	1.2.2.2	1	1360.68	940.389	1.44693	4.07711e-07	1.19346e-06
PFLU0905	PFLU0905	hypothetical_protein		8	1291.32	892.881	1.44624	0.000339984	0.000689175
PFLU4127	PFLU4127	hypothetical_protein		8	1102.03	762.183	1.44589	9.5423e-08	2.9681e-07
PFLU1306	PFLU1306	putative_ATP-dependent_helicase		2	626.975	434.625	1.44256	2.53634e-05	5.98697e-05
PFLU3550	PFLU3550	conserved_hypothetical_protein		10	370.511	256.917	1.44214	0.00117577	0.00220708
PFLU1751	PFLU1751	putative_ribosomal_subunit_pseudouridine		2	205.43	142.67	1.4399	0.00307244	0.00542146
PFLU2249	PFLU2249	putative_two-component_system,_sensor_kinase		0	487.288	338.569	1.43925	0.00016462	0.000346159
PFLU1839	PFLU1839	putative_TonB-dependet_exported_receptor		3	264.55	183.835	1.43906	0.00216339	0.00391437
PFLU5508	rplO	50S_ribosomal_protein_L15		2	9676.25	6724.37	1.43898	5.1188e-16	3.21994e-15
PFLU4616	PFLU4616	zinc_transport_protein		3	684.591	475.826	1.43874	2.50072e-06	6.72126e-06
PFLU5031	PFLU5031	putative_proteic_killer_suppression_protein		12	520.35	361.77	1.43834	3.35883e-05	7.80357e-05
PFLU5297	PFLU5297	hypothetical_protein		8	560.272	390.129	1.43612	5.84815e-06	1.50087e-05
PFLU0635	PFLU0635	putative_lipoprotein		3	548.877	382.379	1.43543	3.20101e-06	8.4763e-06
PFLU4729	PFLU4729	flagellar_biosynthesis,_initiation_of_hook		0	864.96	602.763	1.43499	3.62161e-05	8.3749e-05
PFLU6037	PFLU6037	putative_exported_protein		3	6391.01	4454.68	1.43467	7.01251e-12	3.16285e-11
PFLU5166	PFLU5166	putative_glutathione_peroxidase		0	4298.06	2996.22	1.43449	6.61828e-13	3.25302e-12
PFLU2398	PFLU2398	putative_regulatory_protein		9	875.942	611.017	1.43358	3.57217e-07	1.05453e-06
PFLU0284	PFLU0284	putative_sulphur_metabolism-related_protein		7	516.718	360.532	1.43321	0.000130722	0.000278745
PFLU2844	PFLU2844	hypothetical_protein		0	1618.16	1129.63	1.43248	0.00017125	0.000359845
PFLU0937	PFLU0937	conserved_hypothetical_protein		10	801.131	559.336	1.43229	1.60143e-05	3.88085e-05
PFLU4990	PFLU4990	putative_pyridoxamine_oxidase_protein		7	2087.68	1458	1.43188	2.35456e-11	1.01181e-10
PFLU1834	PFLU1834	putative_exported_hydrolase		13	1052.68	735.265	1.4317	0.000145755	0.000308796
PFLU5654	ltaE	low-specificity_L-threonine_aldolase	4.1.2.5	7	294.367	205.612	1.43166	0.000865528	0.00166165
PFLU5513	rpsH	30S_ribosomal_protein_S8		2	13577.4	9484.26	1.43157	2.35923e-16	1.53298e-15
PFLU0078	PFLU0078	conserved_hypothetical_exported_protein		3	1437.5	1004.64	1.43086	4.07216e-05	9.2896e-05
PFLU2300	xylF	D-xylose_ABC_transport_syste,_substrate-binding	3.6.3.17	3	298.129	208.394	1.4306	0.0027228	0.00484791
PFLU5744	PFLU5744	hypothetical_protein		8	641.748	448.832	1.42982	1.49036e-05	3.6191e-05
PFLU5727	bioA	adenosylmethionine-8-amino-7-oxononanoate	2.6.1.62	7	187.053	130.905	1.42892	0.00324143	0.0056891
PFLU5532	rpsL	30S_ribosomal_protein_S12		2	20899.7	14634.4	1.42812	4.28533e-08	1.38163e-07
PFLU4639	PFLU4639	conserved_hypothetical_protein		10	756.677	530.34	1.42678	2.94313e-06	7.83528e-06
PFLU5520	rplP	50S_ribosomal_protein_L16		2	5499.33	3855.5	1.42636	2.39745e-13	1.21788e-12
PFLU1683	PFLU1683	conserved_hypothetical_protein		10	4752.24	3335.68	1.42467	1.52522e-13	7.86968e-13
PFLU4449	PFLU4449	putative_keto/oxo_acyl-ACP_synthase		7	2537.88	1785.82	1.42113	1.50311e-10	6.01754e-10
PFLU5011	PFLU5011	16S_rRNA_processing_protein		2	8402.51	5914.21	1.42073	6.02201e-14	3.24596e-13
PFLU0083	dsbA	thiol:disulfide_interchange_protein		0	6361.8	4482.16	1.41936	6.4731e-14	3.48592e-13
PFLU0461	PFLU0461	putative_glutamate-ammonia-ligase		7	516.201	363.88	1.4186	0.000125215	0.000267775
PFLU5729	PFLU5729	putative_ABC_transport_system,_substrate-binding		3	587.897	414.942	1.41682	7.2956e-06	1.85066e-05
PFLU4514	PFLU4514	putative_membrane_protein		3	9629.88	6798.43	1.41649	8.21406e-15	4.75707e-14
PFLU0327	hisB	imidazoleglycerol-phosphate_dehydratase	4.2.1.19	7	673.885	475.912	1.41599	4.93066e-05	0.000111279
PFLU0405	PFLU0405	putative_NADP-dependent_malic_enzyme		7	1637.13	1158.97	1.41257	2.56896e-08	8.45312e-08
PFLU4747	PFLU4747	aspartokinase	2.7.2.4	7	2391.98	1693.91	1.4121	1.67026e-09	6.13432e-09
PFLU1524	PFLU1524	conserved_hypothetical_protein		10	2481.77	1759.64	1.41038	3.42305e-10	1.33424e-09
PFLU1317A	PFLU1317A	conserved_hypothetical_protein		10	462.867	328.28	1.40998	0.000121027	0.000259475
PFLU5337	radA	DNA_repair_protein		2	271.407	192.893	1.40704	0.00561564	0.00947693
PFLU4717	PFLU4717	citrate_and_C4-dicarboxylic_acids_transport		3	6955.92	4944.62	1.40677	7.01915e-14	3.75944e-13
PFLU5541	PFLU5541	conserved_hypothetical_protein		10	369.826	262.926	1.40658	0.000922511	0.00176189
PFLU5308	PFLU5308	putative_transposase		12	284.758	202.616	1.40541	0.00332037	0.00581901
PFLU2714	PFLU2714	putative_sugar_kinase		6	355.958	253.307	1.40524	0.000940325	0.00179244
PFLU5272	fur	ferric_uptake_regulation_protein		3	9952.14	7082.67	1.40514	1.49077e-14	8.4353e-14
PFLU5667	PFLU5667	putative_exported_protein		3	904.193	643.894	1.40426	2.35003e-06	6.33929e-06
PFLU2015	PFLU2015	putative_transpor-related_membrane_protein		0	1928.98	1374.36	1.40354	1.97645e-05	4.73339e-05
PFLU3342	PFLU3342	hypothetical_protein		0	290.328	207.22	1.40106	0.00389609	0.00675589
PFLU0088	algB	alginate_biosynthesis_transcriptional_regulatory		9	9046.64	6461.31	1.40012	3.42648e-07	1.01456e-06
PFLU4525	PFLU4525	conserved_hypothetical_protein		10	1836.37	1311.87	1.39981	1.08667e-08	3.69706e-08
PFLU4128B	PFLU4128B	putative_phage_excisionase		12	2297.29	1641.47	1.39953	1.15459e-08	3.92136e-08
PFLU1644	serC	phosphoserine_aminotransferase	2.6.1.52	7	483.222	345.743	1.39764	0.000488001	0.000968305
PFLU4561	PFLU4561	putative_cytochrome_c		1	482.45	345.47	1.3965	0.000261198	0.000537391
PFLU0006	PFLU0006	putative_exported_protein		3	348.24	249.53	1.39558	0.00247391	0.00443414
PFLU4808	PFLU4808	putative_AraC_family_transcriptional_regulator		9	1239.29	888.096	1.39545	1.03423e-06	2.89966e-06
PFLU2979	PFLU2979	putative_lipoprotein		3	2057.94	1475.23	1.395	2.68863e-05	6.31494e-05
PFLU1040	fecA	iron_(III)_dicitrate_transport_protein		3	1108.42	794.874	1.39446	1.27274e-07	3.90946e-07
PFLU5967	PFLU5967	putative_endoribonuclease		2	4909.4	3521.99	1.39393	1.15524e-11	5.10916e-11
PFLU5442	PFLU5442	putative_transport-related_membrane_protein		0	523.038	375.275	1.39374	3.84409e-05	8.83408e-05
PFLU0880	ptsN	phosphotransferase_enzyme_IIA_component	2.7.1.-	3	1877.09	1346.84	1.3937	6.81009e-09	2.35486e-08
PFLU1312	PFLU1312	putative_ATP-dependent_DNA_ligase		2	526.929	378.693	1.39144	5.59596e-05	0.000125242
PFLU4666	PFLU4666	conserved_hypothetical_protein		10	2370.7	1705.63	1.38993	3.61287e-09	1.27768e-08
PFLU2322	PFLU2322	putative_DNA-binding_protein		9	1151.91	828.913	1.38966	6.67883e-06	1.70116e-05
PFLU1987	PFLU1987	putative_cobalamin_biosynthesis-related_protein		7	4590.71	3304.83	1.38909	1.4547e-11	6.39054e-11
PFLU3378	PFLU3378	putative_ferric_alcaligin_siderophore_receptor		0	3709.07	2671.67	1.3883	2.77963e-11	1.18586e-10
PFLU3321	PFLU3321	conserved_hypothetical_protein		10	2190.69	1581.6	1.38511	1.16038e-08	3.93878e-08
PFLU4831	PFLU4831	conserved_hypothetical_protein		10	368.471	266.263	1.38386	0.00106972	0.00201891
PFLU0884	PFLU0884	putative_exported_protein		3	2208.91	1596.92	1.38323	5.26337e-09	1.83288e-08
PFLU1509	PFLU1509	putative_AraC-family_regulatory_protein		9	4960.28	3586.3	1.38312	1.86977e-11	8.12939e-11
PFLU0256	gshA	glutamate--cysteine_ligase	6.3.2.2	7	1726.63	1248.86	1.38256	3.91411e-08	1.26817e-07
PFLU4868	PFLU4868	hypothetical_protein		8	826.003	597.57	1.38227	2.7718e-05	6.49352e-05
PFLU1752	PFLU1752	putative_lipoprotein		3	13734.7	9938	1.38204	6.46865e-08	2.0476e-07
PFLU1903	eno	enolase	4.2.1.11	1	660.965	479.631	1.37807	0.000103884	0.000224841
PFLU2738	PFLU2738	putative_membrane_protein		3	453.297	328.952	1.37801	0.00238215	0.00428265
PFLU5367	PFLU5367	conserved_hypothetical_protein		10	788.039	571.945	1.37782	1.07666e-05	2.65705e-05
PFLU0503	PFLU0503	putative_membrane_protein		3	228.134	165.661	1.37711	0.00464912	0.00795204
PFLU4737	PFLU4737	putative_flagella_synthesis_protein		0	3420.21	2486.45	1.37554	4.35018e-10	1.67574e-09
PFLU3767	PFLU3767	putative_carrier/transport_protein		3	33806.7	24580.2	1.37536	6.38334e-15	3.72971e-14
PFLU0738	prfA	peptide_chain_release_factor_1		2	761.705	554.033	1.37484	0.000125072	0.000267663
PFLU0265	PFLU0265	putative_membrane_protein		0	1735.44	1262.71	1.37438	3.027e-07	9.00334e-07
PFLU0881	rpoX	putative_sigma-54_modulation_protein		9	37265.1	27114.8	1.37434	1.06698e-14	6.13124e-14
PFLU5271	recN	DNA_repair_protein		2	1575.41	1147.25	1.3732	2.12899e-07	6.39995e-07
PFLU4732	PFLU4732	chemotaxis_protein_methyltransferase	2.1.1.80	0	2183.73	1591.36	1.37224	2.23861e-08	7.40733e-08
PFLU5303	PFLU5303	putative_recombinase		12	23990.5	17557	1.36643	6.76433e-14	3.62954e-13
PFLU5787	PFLU5787	putative_TetR-family_regulatory_protein		9	641.981	469.95	1.36606	0.00015092	0.000319166
PFLU5511	rplR	50S_ribosomal_protein_L18		2	5016.33	3676.23	1.36453	1.68255e-10	6.70865e-10
PFLU5265	PFLU5265	carbamoyl-phosphate_synthase_large_chain	6.3.5.5	7	5868.16	4310.39	1.3614	1.04435e-11	4.65003e-11
PFLU4307	PFLU4307	conserved_hypothetical_protein		10	7695.63	5652.76	1.36139	1.02656e-11	4.57771e-11
PFLU1213	PFLU1213	putative_ABC_transport_system,_substrate-binding		3	1266.77	931.146	1.36044	2.694e-06	7.2145e-06
PFLU1139	gltI	glutamate/aspartate_ABC_transport_system,		3	5859.56	4316.12	1.3576	2.32287e-10	9.18738e-10
PFLU1555	PFLU1555	conserved_hypothetical_protein		10	332.567	245.146	1.35661	0.0058049	0.00977346
PFLU5778	PFLU5778	putative_cell_division-related_membrane_protein		0	907.198	669.303	1.35544	2.0596e-05	4.9186e-05
PFLU5273	omlA	outer_membrane_lipoprotein		3	4119.39	3039.38	1.35534	1.08769e-09	4.07056e-09
PFLU4920	PFLU4920	putative_ferritin_DPS-family_DNA_binding		13	4077.27	3011.85	1.35374	3.97795e-05	9.10632e-05
PFLU0501	parC	topoisomerase_IV_subunit_A	5.99.1.-	2	1012.58	748.179	1.35339	1.36008e-05	3.32183e-05
PFLU3922	PFLU3922	LysR_family_transcriptional_regulator		9	475.163	351.26	1.35274	0.00421764	0.00726869
PFLU4703	PFLU4703	3-oxoacyl-[acyl-carrier-protein]_synthase_II	2.3.1.41	7	789.478	583.942	1.35198	0.000138743	0.000294952
PFLU5255	PFLU5255	conserved_hypothetical_protein		10	2635.33	1950.47	1.35112	5.59569e-05	0.000125242
PFLU0867	cafA	ribonuclease_G	3.1.4.-	5	1816.94	1346.67	1.3492	6.40458e-07	1.83836e-06
PFLU5717	PFLU5717	putative_membrane_protein		0	1078.47	799.391	1.34912	5.7463e-06	1.47666e-05
PFLU2913	PFLU2913	putative_exported_protein		3	2331.57	1734.2	1.34446	1.73068e-08	5.7849e-08
PFLU1665	PFLU1665	putative_transferase		13	760.972	566.305	1.34375	2.71354e-05	6.36712e-05
PFLU3175	PFLU3175	putative_TetR-family_transcriptional_regulator		9	767.618	572.067	1.34183	7.47126e-05	0.000164229
PFLU5174	PFLU5174	conserved_hypothetical_protein		10	148515	110740	1.34111	3.80981e-05	8.76893e-05
PFLU4420	PFLU4420	flagellar_biosynthesis_protein_FlhA		0	2282.28	1702.74	1.34036	1.22165e-06	3.39296e-06
PFLU5499	bfr2	bacterioferritin		0	1060.55	791.411	1.34007	0.000429286	0.000859299
PFLU1993	PFLU1993	putative_GntR-family_regulatory_protein		9	2420.66	1809.23	1.33795	9.78884e-08	3.0368e-07
PFLU0528	PFLU0528	putative_iron-binding_periplasmic_protein		3	577.428	431.624	1.3378	0.00068574	0.00133206
PFLU5593	PFLU5593	putative_signalling_GGDEF/EAL_domains_containing		9	1653.77	1236.35	1.33762	2.93571e-06	7.82282e-06
PFLU0134	PFLU0134	putative_membrane_protein		0	331.3	247.898	1.33644	0.003809	0.00662041
PFLU6076	PFLU6076	putative_exported_protein		3	1843.81	1380.84	1.33528	5.06529e-08	1.62424e-07
PFLU1110	PFLU1110	putative_DNA-binding_protein		9	1869.4	1400.27	1.33503	1.95164e-06	5.31173e-06
PFLU4685	PFLU4685	putative_dehydrogenase		13	297.269	222.918	1.33354	0.00295828	0.00523409
PFLU2993	PFLU2993	putative_regulatory_protein		9	8751.83	6563.09	1.33349	1.23039e-10	4.94583e-10
PFLU5987	argB	acetylglutamate_kinase	2.7.2.8	7	2111.56	1584.15	1.33293	7.67614e-07	2.18637e-06
PFLU5340	mscL	large-conductance_mechanosensitive_channel		0	10159.3	7621.87	1.33291	1.12714e-10	4.54622e-10
PFLU1744	PFLU1744	conserved_hypothetical_protein		10	1666.29	1250.39	1.33261	0.000408208	0.000820162
PFLU2898	PFLU2898	hypothetical_phage-related_protein		12	1336.01	1004.52	1.33	1.18505e-05	2.91482e-05
PFLU4773	PFLU4773	conserved_hypothetical_phage_protein		12	1627.82	1224.34	1.32955	0.00479731	0.00819367
PFLU2865	PFLU2865	hypothetical_protein		8	3975.82	2992.31	1.32868	6.49491e-06	1.65894e-05
PFLU3342A	PFLU3342A	hypothetical_protein		8	479.331	361.163	1.32719	0.00443352	0.00760528
PFLU3053	PFLU3053	hypothetical_protein		8	476.107	358.924	1.32649	0.00101699	0.00192987
PFLU5073	PFLU5073	conserved_hypothetical_protein		10	49232.7	37125.8	1.3261	3.15322e-12	1.46927e-11
PFLU1745	PFLU1745	putative_membrane_protein		0	4345.79	3281.84	1.32419	1.45314e-08	4.87651e-08
PFLU1822	lpd	dihydrolipoyl_dehydrogenase	1.8.1.4	1	2132.24	1610.86	1.32367	8.51228e-07	2.40828e-06
PFLU4093	PFLU4093	putative_ferric_siderophore_receptor		0	856.66	649.034	1.3199	4.90694e-05	0.000110786
PFLU5505	rpsM	30S_ribosomal_protein_S13		2	10886.2	8248.09	1.31985	3.26751e-10	1.27446e-09
PFLU5529	tufB	elongation_factor_TU		2	76542.1	58067.9	1.31815	1.46329e-11	6.42349e-11
PFLU0450	PFLU0450	putative_acyl-CoA_dehydrogenase		13	577.447	438.583	1.31662	0.00274186	0.00487744
PFLU1237	PFLU1237	putative_membrane_protein		3	23505	17865	1.3157	4.96338e-11	2.06971e-10
PFLU0389	ubiE	ubiquinone/menaquinone_biosynthesis	2.1.1.-	7	1508.1	1146.65	1.31523	5.43429e-06	1.40074e-05
PFLU3962	PFLU3962	putative_methyl-accepting_chemotaxis_protein		0	563.066	428.187	1.315	0.00218579	0.00395085
PFLU5876	PFLU5876	putative_iron_(III)_ABC_transport_system,		3	929.944	708.216	1.31308	0.000738687	0.0014274
PFLU5582	PFLU5582	conserved_hypothetical_protein		10	103499	78899.8	1.31178	2.09625e-11	9.0807e-11
PFLU1867	PFLU1867	putative_glutathione_S-transferase-family		7	468.218	356.963	1.31167	0.00292554	0.00518081
PFLU1991	PFLU1991	putative_polysaccharide_deacetylase		13	7224.4	5508.18	1.31158	3.17149e-09	1.13038e-08
PFLU1238	PFLU1238	conserved_hypothetical_protein		10	8615.1	6569.92	1.31129	3.67111e-06	9.67348e-06
PFLU5530	fusA	elongation_factor_G		2	47908.2	36643.9	1.3074	5.9292e-11	2.45686e-10
PFLU4147	PFLU4147	translation_initiation_factor_IF-3		2	32027.5	24507.2	1.30686	9.74205e-11	3.96181e-10
PFLU0841	petA	ubiquinol-cytochrome_C_reductase_iron-sulfur	1.10.2.2	1	1731.16	1324.69	1.30684	2.15151e-05	5.12565e-05
PFLU4676	PFLU4676	electron_transfer_flavoprotein_alpha-subunit		1	689.365	527.558	1.30671	0.0012438	0.0023252
PFLU0519	miaA	tRNA_delta(2)-isopentenylpyrophosphate	2.5.1.8	2	9967.61	7632.19	1.306	1.59825e-09	5.8808e-09
PFLU1659	fnl3	UDP-N-acetylglucosamine2-epimerase		3	1803.26	1383.64	1.30327	4.39797e-06	1.14965e-05
PFLU3364	PFLU3364	glycogen_synthase	2.4.1.21	7	13960.4	10716	1.30276	1.29356e-09	4.80152e-09
PFLU3018	PFLU3018	putative_chemotaxis_protein_methyltransferase		0	571.601	439.149	1.30161	0.00450893	0.00771896
PFLU0623	PFLU0623	conserved_hypothetical_protein		10	1194.45	918.185	1.30088	4.94912e-05	0.000111653
PFLU5584	PFLU5584	conserved_hypothetical_protein		10	18499.8	14250.8	1.29816	6.19427e-10	2.36454e-09
PFLU4047	PFLU4047	putative_ABC_transport_protein,_solute_binding		3	852.809	657.311	1.29742	0.000291511	0.000596024
PFLU0292	PFLU0292	putative_aminotransferase		13	630.523	487.046	1.29459	0.00445149	0.00762947
PFLU0912	PFLU0912	conserved_hypothetical_protein		10	801.713	620.763	1.2915	0.000610488	0.0011953
PFLU5841	potI	putrescine_ABC_transport_system,_permease		3	704.218	545.581	1.29077	0.000885774	0.00169611
PFLU5171	rplU	putative_50S_ribosomal_protein_L21		2	5822.87	4511.71	1.29061	0.00121898	0.00228312
PFLU4672	PFLU4672	putative_GntR-family_regulatory_protein		9	1161.75	900.492	1.29013	0.000393216	0.000790576
PFLU1541	PFLU1541	putative_membrane_protein		0	1067.46	828.411	1.28857	0.000511263	0.00101156
PFLU1291	eno1	enolase	4.2.1.11	1	1111.11	862.352	1.28846	0.000222015	0.000460622
PFLU0894	murA	UDP-N-acetylglucosamine	2.5.1.7	0	934.114	725.275	1.28794	0.000942859	0.00179669
PFLU4148	PFLU4148	putative_threonyl-tRNA_synthetase	6.1.1.3	2	6630.33	5149.49	1.28757	3.73339e-08	1.21228e-07
PFLU5427	proA	gamma-glutamyl_phosphate_reductase	1.2.1.41	7	1550.17	1205.25	1.28619	0.000142524	0.000302384
PFLU3758	PFLU3758	putative_membrane_protein		0	4586.37	3566.63	1.28591	3.91342e-07	1.1501e-06
PFLU4728	PFLU4728	putative_flagellar_hook_protein		0	2729.24	2123.75	1.2851	1.2934e-05	3.16552e-05
PFLU2614	PFLU2614	putative_peptidase	3.4.-.-	5	1230.5	958.43	1.28387	0.000199455	0.000415567
PFLU4917	PFLU4917	aspartyl-tRNA_synthetase	6.1.1.12	2	1795.5	1400.81	1.28176	4.02045e-05	9.19292e-05
PFLU0938	PFLU0938	conserved_hypothetical_protein		10	8482.66	6618.71	1.28162	3.38367e-08	1.10478e-07
PFLU5979	rpmG	50S_ribosomal_protein_L33		2	1787.23	1395.23	1.28096	4.90509e-05	0.000110786
PFLU4768	PFLU4768	ribonucleoside-diphosphate_reductase_beta_chain	1.17.4.1	2	1762.98	1381.85	1.27581	5.0216e-05	0.000113115
PFLU3759	PFLU3759	conserved_hypothetical_protein		10	496.399	389.209	1.2754	0.0041662	0.00718633
PFLU1585	talB	transaldolase_B	2.2.1.2	7	2930.69	2298.27	1.27517	2.46968e-06	6.6469e-06
PFLU2647	PFLU2647	putative_Orn/Arg/Lys_decarboxylase		6	2014.33	1581.61	1.27359	2.33177e-05	5.52172e-05
PFLU4601	PFLU4601	conserved_hypothetical_protein		10	1039	816.483	1.27253	0.00041605	0.000834499
PFLU0061	PFLU0061	putative_cytochrome_C_oxidase,_subunit_III		7	1550.81	1218.78	1.27244	0.000101776	0.000220521
PFLU4590	PFLU4590	putative_chromosome_partition_protein		0	704.754	554.072	1.27195	0.00436432	0.00749438
PFLU4924	PFLU4924	conserved_hypothetical_protein		10	444.549	349.831	1.27075	0.00474729	0.00811527
PFLU0495	PFLU0495	conserved_hypothetical_protein		10	3260	2565.54	1.27069	2.86401e-05	6.69893e-05
PFLU3562	PFLU3562	conserved_hypothetical_protein		10	657.055	517.176	1.27047	0.000417391	0.000836904
PFLU2762	PFLU2762	putative_trehalose_synthase_protein		7	1620.04	1275.37	1.27025	4.40765e-05	9.99709e-05
PFLU0460	aceE1	pyruvate_dehydrogenase_E1_component	1.2.4.1	1	4838.26	3811.03	1.26954	9.75131e-07	2.74438e-06
PFLU6077	PFLU6077	hypothetical_protein		8	633.431	499.39	1.26841	0.000955763	0.00181952
PFLU6121	atpH	ATP_synthase_delta_chain	3.6.3.14	1	1020.11	804.389	1.26817	0.000389336	0.000783574
PFLU5595	PFLU5595	putative_oxidoreductase		13	2321.07	1832.04	1.26693	0.000470147	0.000935076
PFLU5506	rpmJ	50S_ribosomal_protein_L36		2	4356.22	3439.15	1.26666	2.11213e-06	5.72627e-06
PFLU1270	rpsB	30S_ribosomal_protein_S2		2	9414.8	7437.83	1.2658	1.69798e-07	5.14089e-07
PFLU1318	PFLU1318	putative_membrane_protein		3	691.233	546.218	1.26549	0.00281442	0.0049945
PFLU5345	PFLU5345	putative_cytochrome_oxidase_subunit_II		1	1557.65	1230.95	1.26541	6.93313e-05	0.000152969
PFLU5253	PFLU5253	protein_chain_initiation_factor_2		2	6714.93	5307.71	1.26513	5.38602e-07	1.5581e-06
PFLU4819	PFLU4819	putative_methyl-accepting_chemotaxis_protein		0	902.384	713.811	1.26418	0.00126279	0.00235698
PFLU4906	PFLU4906	putative_exported_protein		3	1502.06	1189.7	1.26255	0.000307159	0.000626025
PFLU4151	PFLU4151	putative_lipoprotein		3	785.912	622.943	1.26161	0.00101943	0.00193263
PFLU4624	PFLU4624	putative_sulfurylase		13	3470.01	2756.94	1.25865	1.95885e-06	5.32781e-06
PFLU4642	PFLU4642	phosphoadenosine_phosphosulfate_reductase		7	708.842	563.316	1.25834	0.00320319	0.00563034
PFLU3260	PFLU3260	putative_LysR-family_transcriptional_regulator		9	804.849	640.284	1.25702	0.0038176	0.00663341
PFLU4309	PFLU4309	putative_ABC_transport_system,_ATP-binding		3	1561.07	1242.02	1.25689	0.000196639	0.000410277
PFLU0731	PFLU0731	putative_ribosomal_protein_L25p_family		2	2960.13	2357.17	1.2558	0.0017239	0.00315781
PFLU0356	PFLU0356	putative_lipoprotein		3	1789.86	1429.99	1.25166	0.00526801	0.00892798
PFLU0266	hslO	33_kDa_chaperonin		0	1262.09	1010.48	1.249	0.000511341	0.00101156
PFLU0677	PFLU0677	putative_paraquat-inducible_protein		0	1466.91	1177.13	1.24618	0.000444093	0.000887137
PFLU5119	PFLU5119	heme_oxygenase_bpho		7	1099.82	884.278	1.24375	0.000561871	0.0011045
PFLU3846	PFLU3846	putative_TetR-family_regulatory_protein		9	1370.84	1104.41	1.24125	0.00111793	0.00210385
PFLU2587	PFLU2587	putative_MCP_chemoreceptor_protein		0	1794.07	1448.76	1.23835	0.000423995	0.000849283
PFLU4598	PFLU4598	conserved_hypothetical_protein		10	1136.8	918.989	1.23701	0.00125418	0.00234238
PFLU0782	clpB1	chaperone		0	5090.51	4117.74	1.23624	9.70126e-06	2.41632e-05
PFLU3350	PFLU3350	putative_exported_protein		3	4052.11	3278.64	1.23591	4.13119e-05	9.41339e-05
PFLU4146	PFLU4146	putative_50S_ribosomal_protein_L35		2	19543.4	15841.8	1.23366	6.005e-07	1.73292e-06
PFLU4592	PFLU4592	putative_xanthine_dehydrogenase	1.1.1.204	7	2390.04	1938.85	1.23271	0.000104369	0.000225643
PFLU6132	PFLU6132	putative_ferric_siderophore_receptor		0	986.998	801.536	1.23138	0.00115595	0.00217264
PFLU4660	PFLU4660	putative_amino_transferase		13	4327.79	3534.48	1.22445	2.80159e-05	6.56071e-05
PFLU5534	rpoB	DNA-directed_RNA_polymerase_beta_chain	2.7.7.6	2	20879.9	17079.1	1.22254	2.16479e-06	5.86098e-06
PFLU4826	PFLU4826	putative_ribonuclease		2	3526.88	2885.29	1.22237	6.7654e-05	0.000149491
PFLU4746	PFLU4746	carbon_storage_regulator_homolog		9	4986.18	4080.04	1.22209	3.74706e-05	8.63795e-05
PFLU4458	PFLU4458	putative_phenylalanine-4-hydroxylase	1.14.16.1	6	11851	9710.94	1.22038	4.03343e-06	1.05858e-05
PFLU0795	PFLU0795	conserved_hypothetical_protein		10	1569.11	1286.7	1.21948	0.00457377	0.0078277
PFLU6120	atpA	ATP_synthase_alpha_chain	3.6.3.14	1	4608.53	3781.22	1.21879	4.38463e-05	9.96017e-05
PFLU5583	PFLU5583	conserved_hypothetical_protein		10	8810.26	7255.89	1.21422	8.9619e-06	2.24541e-05
PFLU5258	PFLU5258	phosphoglucosamine_mutase		7	5445.33	4485.66	1.21394	6.10631e-05	0.000135637
PFLU4987	PFLU4987	chaperone_Hsp60,_peptide-dependent_ATPase,_heat		0	3488.29	2874.85	1.21338	4.40259e-05	9.99328e-05
PFLU5254	PFLU5254	transcription_termination_factor		2	5068.81	4182.18	1.212	9.86887e-05	0.000214224
PFLU5995	spoT	guanosine-3',5'-bis(diphosphate)	3.1.7.2	0	2412.92	1995.73	1.20904	0.000517123	0.00102266
PFLU1914	PFLU1914	hypothetical_protein		8	5609.81	4641.2	1.2087	5.9149e-05	0.000131782
PFLU3394	PFLU3394	conserved_hypothetical_protein		10	1895.66	1569.81	1.20757	0.000925117	0.00176573
PFLU1086	gcd	quinoprotein_glucose_dehydrogenase	1.1.5.2	7	3706.62	3077.35	1.20448	0.000151453	0.000320178
PFLU5264	PFLU5264	transcription_elongation_factor,_cleaves_3'		2	2502.38	2080.02	1.20306	0.00165391	0.00304005
PFLU3805	PFLU3805	ATP-dependent_Clp_protease_ATP-binding_subunit		5	62090.4	51634.6	1.2025	5.85677e-06	1.50243e-05
PFLU1818	sdhA	succinate_dehydrogenase_flavoprotein_subunit	1.3.99.1	1	1513.91	1261.02	1.20055	0.0017374	0.00318057
PFLU5517	rplN	50S_ribosomal_protein_L14		2	7782.58	6482.85	1.20049	6.37771e-05	0.000141241
PFLU0442	PFLU0442	conserved_hypothetical_protein		10	7541.74	6301.47	1.19682	8.64654e-05	0.0001888
PFLU5518	rpsQ	30S_ribosomal_protein_S17		2	4527.64	3791.9	1.19403	0.00029576	0.000603877
PFLU5434	PFLU5434	conserved_hypothetical_protein		10	1973.74	1654.55	1.19292	0.00212812	0.00385644
PFLU5498	uvrA	uvrABC_system_protein_A		2	2227.95	1871.17	1.19067	0.00136181	0.0025322
PFLU5519	rpmC	50S_ribosomal_protein_L29		2	2662.51	2243.13	1.18696	0.00175751	0.00321539
PFLU1175	PFLU1175	putative_phage_tail_fiber-related_protein		12	1624.04	1369.34	1.186	0.00441372	0.00757572
PFLU4179	PFLU4179	putative_oxidoreductase	1.-.-.-	13	1729.53	1459.73	1.18482	0.00482641	0.00822854
PFLU2736	PFLU2736	conserved_hypothetical_protein		10	56316.6	47577.2	1.18369	0.000370039	0.000746261
PFLU4641	PFLU4641	putative_hydrolase		13	1928.93	1632.43	1.18162	0.00409116	0.00706513
PFLU3157	PFLU3157	phosphoglucomutase		6	2176.72	1845.97	1.17918	0.00273861	0.00487312
PFLU0522	PFLU0522	putative_phage-related_protein		2	3384.58	2876.22	1.17675	0.00165396	0.00304005
PFLU5980	rpmB	50S_ribosomal_protein_L28		2	6195.53	5293.63	1.17037	0.000876327	0.00167911
PFLU5065	PFLU5065	chaperone_protein_HscB		0	2162.94	1855.47	1.16571	0.00409471	0.0070692
PFLU2748	PFLU2748	putative_thiol_peroxidase		0	4415.75	3795.53	1.16341	0.00148177	0.00273804
PFLU4417	PFLU4417	RNA_polymerase_sigma_factor_for_flagellar		9	3605.72	3102.94	1.16203	0.00423764	0.00729891
PFLU0873	PFLU0873	conserved_hypothetical_protein		10	13702.6	11900.2	1.15146	0.000736592	0.00142382
PFLU2151	scoB	succinyl-CoA:3-ketoacid-coenzyme_A_transferase	2.8.3.5	3	4541.8	3944.5	1.15143	0.00592699	0.0099705
