# Supplementary material for: Bistability in a Metabolic Network Underpins the De Novo Evolution of Colony Switching in Pseudomonas fluorescens
Source: PLoS Biol. 2015 Mar 12;13(3):e1002109. doi: 10.1371/journal.pbio.1002109 (PMC4357382; doi:10.1371/journal.pbio.1002109)
Supplement: S7 Table — The table contains raw and analysed data for the measurement of intracellular UMP, UDP, and UTP concentrations (nmol cfu-1) for five independent samples of six genotypes: SBW25, SBW25-Δndk, 1A4, 1B4, 1B4-Δndk, and JG176ΔCre (1B4 ndk transposon mutant). See also Fig. 4B. (XLS) [file pbio.1002109.s023.xls]

## Sheet: individual_measurements
		SBW25			1A4			1B4			1B4 grown with 2 mM uracil			1B4_Cap+		1B4_Cap-		Re1_4			Re1_5			JG176ΔCre (ndk)			JG114ΔCre (galU)			JG74ΔCre (gacA)
Abbreviation	Name	Sample 1	Sample 2	Sample 3	Sample 1	Sample 2	Sample 3	Sample 1	Sample 2	Sample 3	Sample 1	Sample 2	Sample 3	Sample 1	Sample 3	Sample 1	Sample 3	Sample 1	Sample 2	Sample 3	Sample 1	Sample 2	Sample 3	Sample 1	Sample 2	Sample 3	Sample 1	Sample 2	Sample 3	Sample 1	Sample 2	Sample 3
ATP	adenosine triphosphate	3000	3000	3000	3000	3000	3000	3000	3000	3000	3000	3000	3000	3000	3000	3000	3000	3000	3000	3000	3000	3000	3000	3000	3000	3000	3000	3000	3000	3000	3000	3000
ADP	adenosine triphosphate	265	255	345	266	329	265	185	151	161	223	187	261	111	231	196	202	245	205	229	270	175	330	175	211	179	269	222	238	292	209	244
AMP	adenosine monophosphate	223	175	210	210	219	196	171	148	205	154	162	182	119	149	256	208	122	146	225	199	101	248	94	109	88	151	151	229	290	95	182
dATP	deoxyadenosine triphosphate	171	163	199	167	148	175	171	95	126	152	153	138	175	151	189	127	147	178	142	128	144	139	89	83	80	115	136	137	121	112	110
GTP	guanosine triphosphate	955	938	1054	905	859	892	761	712	786	789	723	828	873	775	787	764	791	766	734	839	803	929	1004	1031	1072	738	774	772	764	671	883
GDP	guanosine diphosphate	68	76	74	67	94	64	44	47	38	47	40	73	35	57	60	54	53	46	46	65	54	86	68	80	83	53	51	63	73	46	79
GMP	guanosine monophosphate	26	20	27	20	32	24	28	22	26	24	17	28	21	15	47	37	11	17	27	44	14	40	11	56	15	51	38	48	130	35	38
dGTP	deoxyguanosine triphosphate	126	121	139	130	122	122	64	54	54	75	79	77	56	50	62	46	54	69	80	66	65	85	204	216	217	39	42	42	38	37	49
CTP	cytosine triphosphate	488	351	558	373	337	369	185	141	167	253	255	292	130	135	160	265	253	318	317	242	280	418	190	159	192	285	175	224	220	169	255
CDP	cytosine diphosphate	28	20	46	32	29	33	15	9	9	23	13	19	15	21	15	28	24	11	14	18	17	32	149	170	165	11	9	17	25	9	30
CMP	cytosine monophosphate	88	67	114	95	98	92	41	35	56	61	53	72	53	49	68	76	112	84	61	97	51	136	81	45	59	58	42	73	115	39	57
dCTP	deocytidine triphosphate	154	119	176	131	98	136	77	61	56	117	60	111	67	49	87	94	96	131	124	97	96	113	176	159	194	64	63	73	63	58	75
UTP	uridine triphosphate	763	780	1032	842	674	636	205	138	170	391	328	482	172	181	301	229	298	560	574	368	514	699	469	319	450	328	213	249	258	216	321
UDP	uridine diphosphate	73	74	94	74	69	62	39	30	29	56	30	56	32	33	35	42	18	21	16	54	55	84	146	137	131	42	20	37	47	23	47
UMP	uridine monophosphate	97	91	137	104	109	95	31	25	37	43	42	58	30	19	55	63	768	729	769	98	38	135	132	68	97	47	22	54	114	19	45
dTTP	deoxythymidine triphosphate	149	147	170	133	130	127	69	43	44	103	78	90	42	47	59	58	71	135	134	86	81	107	189	145	184	48	47	52	48	38	50
IMP	inosine monophosphate	60	68	91	81	99	60	37	34	32	54	39	58	44	45	84	59	58	49	35	62	54	119	194	242	193	70	116	95	79	64	81
ZMP	aminoimidazole carboxamide riboside 5'-monophosphate	18	26	193	22	Undetermined	12	10	12	12	Undetermined	14	20	13	22	21	19	19	14	1	13	17	19	30	12	22	5	15	15	16	15	8
XMP	xanthosine monophosphate	43	21	36	34	29	36	29	16	16	29	35	37	16	13	33	26	24	25	31	40	31	57	10	16	15	16	29	25	21	19	28
UDP-Glucose/UDP-Galactose	UDP-Glucose and UDP-Galactose combined	762	565	806	838	905	922	180	164	222	291	366	368	227	229	217	246	359	334	377	493	224	576	291	313	381	21	6	12	98	118	129
NAD	nicotinamide adenine dinucleotide (oxidised)	531	522	482	549	518	481	349	298	329	352	427	356	335	207	377	309	271	261	327	385	238	349	335	378	397	176	269	280	185	116	194
OMP	Orotidine monophosphate	0	0	0	0	0	0	0	0	0	Undetermined	Undetermined	Undetermined	Undetermined	Undetermined	Undetermined	Undetermined	476	354	386	Undetermined	Undetermined	Undetermined	Undetermined	Undetermined	Undetermined	Undetermined	Undetermined	Undetermined	Undetermined	Undetermined	Undetermined

## Sheet: averages
		SBW25			1A4			1B4			1B4 grown with 2 mM uracil			1B4_Cap+			1B4_Cap-			Re1_4			Re1_5			JG176ΔCre (ndk)			JG114ΔCre (galU)			JG74ΔCre (gacA)
Abbreviation	Name	# Samples	Average	Standard Error	# Samples	Average	Standard Error	# Samples	Average	Standard Error	# Samples	Average	Standard Error	# Samples	Average	Standard Error	# Samples	Average	Standard Error	# Samples	Average	Standard Error	# Samples	Average	Standard Error	# Samples	Average	Standard Error	# Samples	Average	Standard Error	# Samples	Average	Standard Error
ATP	adenosine triphosphate	3	3000	N/A	3	3000	N/A	3	3000	N/A	3	3000	N/A	2	3000	N/A	2	3000	N/A	3	3000	N/A	3	3000	N/A	3	3000	N/A	3	3000	N/A	3	3000	N/A
ADP	adenosine triphosphate	3	288.333	28.48	3	286.667	21.1686	3	165.667	10.0885	3	223.667	21.3646	2	171	60	2	199	3	3	226.333	11.6237	3	258.333	45.1233	3	188.333	11.392	3	243	13.7961	3	248.333	24.0578
AMP	adenosine monophosphate	3	202.667	14.3333	3	208.333	6.69162	3	174.667	16.5563	3	166	8.32666	2	134	15	2	232	24	3	164.333	31.1145	3	182.667	43.2139	3	97	6.245	3	177	26	3	189	56.4004
dATP	deoxyadenosine triphosphate	3	177.667	10.9138	3	163.333	8.00694	3	130.667	22.063	3	147.667	4.84195	2	163	12	2	158	31	3	155.667	11.2596	3	137	4.72582	3	84	2.64575	3	129.333	7.17248	3	114.333	3.38296
GTP	guanosine triphosphate	3	982.333	36.1678	3	885.333	13.691	3	753	21.7332	3	780	30.6431	2	824	49	2	775.5	11.5	3	763.667	16.4958	3	857	37.47	3	1035.67	19.7681	3	761.333	11.6809	3	772.667	61.3524
GDP	guanosine diphosphate	3	72.6667	2.4037	3	75	9.53939	3	43	2.64575	3	53.3333	10.0388	2	46	11	2	57	3	3	48.3333	2.33333	3	68.3333	9.38675	3	77	4.58258	3	55.6667	3.71184	3	66	10.1489
GMP	guanosine monophosphate	3	24.3333	2.18581	3	25.3333	3.52767	3	25.3333	1.76383	3	23	3.21455	2	18	3	2	42	5	3	18.3333	4.66667	3	32.6667	9.40449	3	27.3333	14.3798	3	45.6667	3.92994	3	67.6667	31.1787
dGTP	deoxyguanosine triphosphate	3	128.667	5.36449	3	124.667	2.66667	3	57.3333	3.33333	3	77	1.1547	2	53	3	2	54	8	3	67.6667	7.5351	3	72	6.50641	3	212.333	4.17665	3	41	1	3	41.3333	3.84419
CTP	cytosine triphosphate	3	465.667	60.7902	3	359.667	11.392	3	164.333	12.7715	3	266.667	12.6798	2	132.5	2.5	2	212.5	52.5	3	296	21.5019	3	313.333	53.4707	3	180.333	10.6823	3	228	31.8172	3	214.667	24.9689
CDP	cytosine diphosphate	3	31.3333	7.68838	3	31.3333	1.20185	3	11	2	3	18.3333	2.90593	2	18	3	2	21.5	6.5	3	16.3333	3.92994	3	22.3333	4.84195	3	161.333	6.33333	3	12.3333	2.4037	3	21.3333	6.33333
CMP	cytosine monophosphate	3	89.6667	13.5933	3	95	1.73205	3	44	6.245	3	62	5.50757	2	51	2	2	72	4	3	85.6667	14.746	3	94.6667	24.5651	3	61.6667	10.4775	3	57.6667	8.95048	3	70.3333	22.9298
dCTP	deocytidine triphosphate	3	149.667	16.5965	3	121.667	11.921	3	64.6667	6.33333	3	96	18.0831	2	58	9	2	90.5	3.5	3	117	10.6927	3	102	5.50757	3	176.333	10.105	3	66.6667	3.1798	3	65.3333	5.04425
UTP	uridine triphosphate	3	858.333	86.9719	3	717.333	63.2912	3	171	19.3477	3	400.333	44.7002	2	176.5	4.5	2	265	36	3	477.333	89.7577	3	527	95.7723	3	412.667	47.1534	3	263.333	33.9624	3	265	30.5123
UDP	uridine diphosphate	3	80.3333	6.83943	3	68.3333	3.4801	3	32.6667	3.1798	3	47.3333	8.66667	2	32.5	0.5	2	38.5	3.5	3	18.3333	1.45297	3	64.3333	9.83757	3	138	4.3589	3	33	6.65833	3	39	8
UMP	uridine monophosphate	3	108.333	14.4376	3	102.667	4.09607	3	31	3.4641	3	47.6667	5.17472	2	24.5	5.5	2	59	4	3	755.333	13.1698	3	90.3333	28.2627	3	99	18.5023	3	41	9.71253	3	59.3333	28.3451
dTTP	deoxythymidine triphosphate	3	155.333	7.35603	3	130	1.73205	3	52	8.5049	3	90.3333	7.2188	2	44.5	2.5	2	58.5	0.5	3	113.333	21.1686	3	91.3333	7.9652	3	172.667	13.9084	3	49	1.52753	3	45.3333	3.71184
IMP	inosine monophosphate	3	73	9.29157	3	80	11.2694	3	34.3333	1.45297	3	50.3333	5.78312	2	44.5	0.5	2	71.5	12.5	3	47.3333	6.69162	3	78.3333	20.4641	3	209.667	16.1692	3	93.6667	13.2958	3	74.6667	5.36449
ZMP	aminoimidazole carboxamide riboside 5'-monophosphate	3	79	57.0468	2	17	5	3	11.3333	0.666667	2	17	3	2	17.5	4.5	2	20	1	3	11.3333	5.36449	3	16.3333	1.76383	3	21.3333	5.20683	3	11.6667	3.33333	3	13	2.51661
XMP	xanthosine monophosphate	3	33.3333	6.48931	3	33	2.08167	3	20.3333	4.33333	3	33.6667	2.4037	2	14.5	1.5	2	29.5	3.5	3	26.6667	2.18581	3	42.6667	7.62306	3	13.6667	1.85592	3	23.3333	3.84419	3	22.6667	2.72845
UDP-Glucose/UDP-Galactose	UDP-Glucose and UDP-Galactose	3	711	74.0968	3	888.333	25.6407	3	188.667	17.2948	3	341.667	25.3399	2	228	1	2	231.5	14.5	3	356.667	12.4677	3	431	106.237	3	328.333	27.0883	3	13	4.3589	3	115	9.07377
NAD	nicotinamide adenine dinucleotide (oxidised)	3	511.667	15.0591	3	516	19.6554	3	325.333	14.8361	3	378.333	24.3607	2	271	64	2	343	34	3	286.333	20.5372	3	324	44.238	3	370	18.3394	3	241.667	32.9865	3	165	24.6374
OMP	Orotidine monophosphate	3	0	0	3	0	0	3	0	0	0	N/A	N/A	0	N/A	N/A	0	N/A	N/A	3	405.333	36.5209	0	N/A	N/A	0	N/A	N/A	0	N/A	N/A	0	N/A	N/A
