# Supplementary material for: Bistability in a Metabolic Network Underpins the De Novo Evolution of Colony Switching in Pseudomonas fluorescens
Source: PLoS Biol. 2015 Mar 12;13(3):e1002109. doi: 10.1371/journal.pbio.1002109 (PMC4357382; doi:10.1371/journal.pbio.1002109)
Supplement: S8 Table — The table lists approximate intracellular concentrations (μM) of 22 small molecules (named in column B, with common abbreviations listed in column A). The 22 molecules were measured across eight genotypes (columns C–AG): SBW25, 1A4, 1B4 (under multiple conditions), Re1_4, Re1_5, JG176ΔCre (1B4 ndk transposon mutant), JG114ΔCre (1B4 galU transposon mutant), and JG74ΔCre (1B4 gacA transposon mutant). The concentration of each molecule was measured in two or three independent replicates for each genotype (samples 1, 2, and 3; worksheet titled). Individual concentrations are presented in the worksheet entitled “individual measurements,” while means and standard errors for each molecule-genotype combination are listed in the worksheet entitled “averages.” Note that UDP-glucose and UDP-galactose, both of which are building blocks for E. coli colanic acid, cannot be reliably distinguished by this method and are presented as a combined concentration (UDPG). “Undetermined” means that the concentration was unobtainable, while measurements of 0 were used to represent concentrations below the limit of detection. (XLS) [file pbio.1002109.s024.xls]

## Sheet: Tuning.csv
Reaction IDs		Fraction of time Cap -
Rate #	Reaction (see Figure S5)	Down by factor of 10	Up by factor of 10
1	A2	0.74304	0.60287
2	A4 forward	0.44968	0.72734
3	A4 backward	0.66884	0.41828
4	B1 forward	0.71684	0.46847
5	B1 backward	0.12323	0.87681
6	B3	0.11679	0.76442
7	B4	0.075789	0.74413
8	C6 forward	0.28251	0.87219
9	C6 backward	0.90402	0.17752
10	B2	0.6228	0.56122
11	D1	0.71349	0.043784
12	C1 forward	0.29474	0.67734
13	C1 backward	0.71469	0.30007
14	C2	0.41333	0.73884
15	C3 forward	0.79143	0.5405
16	C7	0.75117	0.5807
17	C3 backward	0.55508	0.81287
18	C4	0.49961	0.7035
19	C5	0.51118	0.60113
20	D2	0.72094	0.64246
21	D3	0.87137	0.24527
22	D4	0.43392	0.041955
23	A3	0.72436	0.42937
	Original rate	0.6561
